# Supplementary material for: The whale shark genome reveals patterns of vertebrate gene family evolution
Source: eLife. 2021 Aug 19;10:e65394. doi: 10.7554/eLife.65394 (PMC8455134; doi:10.7554/eLife.65394)
Supplement: Source code 2. [file elife-65394-code2.zip]

Archive with 11 entries (8 files):
- Source_Code_File_2_ohno/
- Source_Code_File_2_ohno/ohnology_step3_summarize.sh
- __MACOSX/
- __MACOSX/Source_Code_File_2_ohno/
- __MACOSX/Source_Code_File_2_ohno/._ohnology_step3_summarize.sh
- Source_Code_File_2_ohno/README
- __MACOSX/Source_Code_File_2_ohno/._README
- Source_Code_File_2_ohno/ohnology_step2_pep2genID.R
- __MACOSX/Source_Code_File_2_ohno/._ohnology_step2_pep2genID.R
- Source_Code_File_2_ohno/ohnology_step1_format.sh
- __MACOSX/Source_Code_File_2_ohno/._ohnology_step1_format.sh
