# Supplementary material for: The whale shark genome reveals patterns of vertebrate gene family evolution
Source: eLife. 2021 Aug 19;10:e65394. doi: 10.7554/eLife.65394 (PMC8455134; doi:10.7554/eLife.65394)
Supplement: Source code 2. [file elife-65394-code2.zip › Source_Code_File_2_ohno/ohnology_step1_format.sh]

# Step 1: Reformat ohnolog files for R processing:

# Reformat tables for processing in R:
# Copy the files to retain the original copy, and format for downstream processing
cp hsapiens.Families.Strict.2R.txt hsap.Families.Strict.2R.rn.txt
cat <(cut -f1,3 hsapiens.Pairs.Strict.2R.txt | sed 's/ (.*)//') <(cut -f2,4 hsapiens.Pairs.Strict.2R.txt | sed 's/ (.*)//') | grep -v Ohno | sort | uniq | while read i j; do sed -i -e 's/\(\s\)'$j'\(\s\)/\1'$i'\2/' hsap.Families.Strict.2R.rn.txt ; sed -i -e 's/\(\s\)'$j'$/\1'$i'/' hsap.Families.Strict.2R.rn.txt; done

cp acarolinensis.Families.Strict.2R.txt acar.Families.Strict.2R.rn.txt
cat <(cut -f1,3 acarolinensis.Pairs.Strict.2R.txt | sed 's/ (.*)//') <(cut -f2,4 acarolinensis.Pairs.Strict.2R.txt | sed 's/ (.*)//') | grep -v Ohno | sort | uniq | while read i j; do sed -i -e 's/\(\s\)'$j'\(\s\)/\1'$i'\2/' acar.Families.Strict.2R.rn.txt ; sed -i -e 's/\(\s\)'$j'$/\1'$i'/' acar.Families.Strict.2R.rn.txt; done

cp mdomestica.Families.Strict.2R.txt mdom.Families.Strict.2R.rn.txt
cat <(cut -f1,3 mdomestica.Pairs.Strict.2R.txt | sed 's/ (.*)//') <(cut -f2,4 mdomestica.Pairs.Strict.2R.txt | sed 's/ (.*)//') | grep -v Ohno | sort | uniq | while read i j; do sed -i -e 's/\(\s\)'$j'\(\s\)/\1'$i'\2/' mdom.Families.Strict.2R.rn.txt ; sed -i -e 's/\(\s\)'$j'$/\1'$i'/' mdom.Families.Strict.2R.rn.txt; done

cp drerio.Families.Strict.2R.txt drer.Families.Strict.2R.rn.txt
cat <(cut -f1,3 drerio.Pairs.Strict.2R.txt | sed 's/ (.*)//') <(cut -f2,4 drerio.Pairs.Strict.2R.txt | sed 's/ (.*)//') | grep -v Ohno | sort | uniq | while read i j; do perl -pi -e 's/(\s)\Q'$j'\E(\s)/\1'$i'\2/' drer.Families.Strict.2R.rn.txt; done

cp loculatus.Families.Strict.2R.txt locu.Families.Strict.2R.rn.txt
cat <(cut -f1,3 loculatus.Pairs.Strict.2R.txt | sed 's/ (.*)//') <(cut -f2,4 loculatus.Pairs.Strict.2R.txt | sed 's/ (.*)//') | grep -v Ohno | sort | uniq | while read i j; do perl -pi -e 's/(\s)\Q'$j'\E(\s)/\1'$i'\2/' locu.Families.Strict.2R.rn.txt; done

# Get Ensembl sequence IDs for processing:
#	Process SequenceIDs.txt result file from OrthoFinder for parsing to get sequence identifiers in bash
cut -f2 -d' ' SequenceIDs.txt | grep ENS > SequenceIDs_ens.txt
