# Supplementary material for: The whale shark genome reveals patterns of vertebrate gene family evolution
Source: eLife. 2021 Aug 19;10:e65394. doi: 10.7554/eLife.65394 (PMC8455134; doi:10.7554/eLife.65394)
Supplement: Source code 3. [file elife-65394-code3.zip]

Archive with 19 entries (16 files):
- Source_Code_File_3_phylo/
- Source_Code_File_3_phylo/lintre.sh
- __MACOSX/
- __MACOSX/Source_Code_File_3_phylo/
- __MACOSX/Source_Code_File_3_phylo/._lintre.sh
- Source_Code_File_3_phylo/.DS_Store
- __MACOSX/Source_Code_File_3_phylo/._.DS_Store
- Source_Code_File_3_phylo/treepl.infile
- __MACOSX/Source_Code_File_3_phylo/._treepl.infile
- Source_Code_File_3_phylo/concat_part.txt
- Source_Code_File_3_phylo/concat_aln.fa
- Source_Code_File_3_phylo/paml_localclock.ctl
- __MACOSX/Source_Code_File_3_phylo/._paml_localclock.ctl
- Source_Code_File_3_phylo/README
- __MACOSX/Source_Code_File_3_phylo/._README
- Source_Code_File_3_phylo/paml_clades_giants.tre
- __MACOSX/Source_Code_File_3_phylo/._paml_clades_giants.tre
- Source_Code_File_3_phylo/paml_strictclock.ctl
- __MACOSX/Source_Code_File_3_phylo/._paml_strictclock.ctl
