# Supplementary material for: The whale shark genome reveals patterns of vertebrate gene family evolution
Source: eLife. 2021 Aug 19;10:e65394. doi: 10.7554/eLife.65394 (PMC8455134; doi:10.7554/eLife.65394)
Supplement: Source code 3. [file elife-65394-code3.zip › Source_Code_File_3_phylo/treepl.infile]

treefile = iqtree_concat.root.treefile

numsites = 209275

mrca = Chordata bflo rtyp
mrca = Olfactores bflo rtyp
mrca = Vertebrata pmar rtyp
mrca = Gnathostomata rtyp hsap
mrca = Osteichthyes locu hsap
mrca = Sarcopterygii lcha hsap
mrca = Tetrapoda xtro hsap
mrca = Amniota acar hsap
#mrca = Mammalia oana hsap
#mrca = Theria mdom hsap
#mrca = Placentalia dnov hsap
#mrca = Artiodactyla sscr bmys
mrca = Chondrichthyes cmil rtyp

min = Chordata 514
max = Chordata 636.1
min = Olfactores 514
max = Olfactores 636.1
min = Vertebrata 457.5
max = Vertebrata 636.1
min = Gnathostomata 420.7
max = Gnathostomata 468.4
min = Osteichthyes 420.7
max = Osteichthyes 444.9
min = Sarcopterygii 408
max = Sarcopterygii 427.9
min = Tetrapoda 337
max = Tetrapoda 351
min = Amniota 318
max = Amniota 332.9
#min = Mammalia 164.9
#max = Mammalia 201.5
#min = Theria 156.3
#max = Theria 169.6
#min = Placentalia 61.6
#max = Placentalia 164.6
#min = Artiodactyla 52.4
#max = Artiodactyla 66
min = Chondrichthyes 358
max = Chondrichthyes 422.4

outfile = treepl_out

nthreads=4
thorough=TRUE
#prime=TRUE
opt = 2
moredetail
optad = 2
moredetailad
optcvad = 2
