# Supplementary material for: The whale shark genome reveals patterns of vertebrate gene family evolution
Source: eLife. 2021 Aug 19;10:e65394. doi: 10.7554/eLife.65394 (PMC8455134; doi:10.7554/eLife.65394)
Supplement: Source code 3. [file elife-65394-code3.zip › Source_Code_File_3_phylo/concat_part.txt]

AA	OG0000714_0_longest_clean.fasta = 1-899
AA	OG0002208_0_longest_clean.fasta = 900-1822
AA	OG0002927_0_longest_clean.fasta = 1823-2969
AA	OG0003297_0_longest_clean.fasta = 2970-3966
AA	OG0003488_0_longest_clean.fasta = 3967-4865
AA	OG0003629_0_longest_clean.fasta = 4866-5369
AA	OG0003757_0_longest_clean.fasta = 5370-5465
AA	OG0003777_0_longest_clean.fasta = 5466-6692
AA	OG0003809_0_longest_clean.fasta = 6693-8728
AA	OG0003813_0_longest_clean.fasta = 8729-9817
AA	OG0003839_0_longest_clean.fasta = 9818-11885
AA	OG0003891_0_longest_clean.fasta = 11886-15900
AA	OG0004070_0_longest_clean.fasta = 15901-17281
AA	OG0004093_0_longest_clean.fasta = 17282-17910
AA	OG0004102_0_longest_clean.fasta = 17911-18417
AA	OG0004123_0_longest_clean.fasta = 18418-20005
AA	OG0004141_0_longest_clean.fasta = 20006-20913
AA	OG0004194_0_longest_clean.fasta = 20914-21520
AA	OG0004215_0_longest_clean.fasta = 21521-22357
AA	OG0004267_0_longest_clean.fasta = 22358-22834
AA	OG0004277_0_longest_clean.fasta = 22835-25798
AA	OG0004302_0_longest_clean.fasta = 25799-26828
AA	OG0004316_0_longest_clean.fasta = 26829-27809
AA	OG0004321_0_longest_clean.fasta = 27810-28646
AA	OG0004345_0_longest_clean.fasta = 28647-29036
AA	OG0004346_0_longest_clean.fasta = 29037-30223
AA	OG0004375_0_longest_clean.fasta = 30224-30596
AA	OG0004387_0_longest_clean.fasta = 30597-31062
AA	OG0004400_0_longest_clean.fasta = 31063-32089
AA	OG0004402_0_longest_clean.fasta = 32090-32469
AA	OG0004403_0_longest_clean.fasta = 32470-32829
AA	OG0004404_0_longest_clean.fasta = 32830-33347
AA	OG0004415_0_longest_clean.fasta = 33348-34397
AA	OG0004418_0_longest_clean.fasta = 34398-34785
AA	OG0004434_0_longest_clean.fasta = 34786-35390
AA	OG0004458_0_longest_clean.fasta = 35391-36327
AA	OG0004505_0_longest_clean.fasta = 36328-37086
AA	OG0004509_0_longest_clean.fasta = 37087-37488
AA	OG0004530_0_longest_clean.fasta = 37489-37671
AA	OG0004535_0_longest_clean.fasta = 37672-38279
AA	OG0004543_0_longest_clean.fasta = 38280-38634
AA	OG0004554_0_longest_clean.fasta = 38635-39042
AA	OG0004555_0_longest_clean.fasta = 39043-39338
AA	OG0004616_0_longest_clean.fasta = 39339-39675
AA	OG0004671_0_longest_clean.fasta = 39676-42039
AA	OG0004673_0_longest_clean.fasta = 42040-43249
AA	OG0004684_0_longest_clean.fasta = 43250-44197
AA	OG0004736_0_longest_clean.fasta = 44198-44650
AA	OG0004754_0_longest_clean.fasta = 44651-45404
AA	OG0004797_0_longest_clean.fasta = 45405-45859
AA	OG0004807_0_longest_clean.fasta = 45860-49663
AA	OG0004832_0_longest_clean.fasta = 49664-50301
AA	OG0004848_0_longest_clean.fasta = 50302-51268
AA	OG0004877_0_longest_clean.fasta = 51269-52030
AA	OG0004880_0_longest_clean.fasta = 52031-53119
AA	OG0004914_0_longest_clean.fasta = 53120-53694
AA	OG0004965_0_longest_clean.fasta = 53695-54215
AA	OG0004982_0_longest_clean.fasta = 54216-55776
AA	OG0005000_0_longest_clean.fasta = 55777-56078
AA	OG0005020_0_longest_clean.fasta = 56079-57045
AA	OG0005027_0_longest_clean.fasta = 57046-57932
AA	OG0005075_0_longest_clean.fasta = 57933-58218
AA	OG0005078_0_longest_clean.fasta = 58219-58687
AA	OG0005079_0_longest_clean.fasta = 58688-59206
AA	OG0005115_0_longest_clean.fasta = 59207-60328
AA	OG0005120_0_longest_clean.fasta = 60329-60518
AA	OG0005176_0_longest_clean.fasta = 60519-62355
AA	OG0005201_0_longest_clean.fasta = 62356-62785
AA	OG0005214_0_longest_clean.fasta = 62786-63317
AA	OG0005235_0_longest_clean.fasta = 63318-64100
AA	OG0005254_0_longest_clean.fasta = 64101-64522
AA	OG0005286_0_longest_clean.fasta = 64523-65507
AA	OG0005288_0_longest_clean.fasta = 65508-66382
AA	OG0005289_0_longest_clean.fasta = 66383-66595
AA	OG0005290_0_longest_clean.fasta = 66596-67351
AA	OG0005297_0_longest_clean.fasta = 67352-68003
AA	OG0005309_0_longest_clean.fasta = 68004-68501
AA	OG0005337_0_longest_clean.fasta = 68502-68975
AA	OG0005338_0_longest_clean.fasta = 68976-69222
AA	OG0005346_0_longest_clean.fasta = 69223-69907
AA	OG0005347_0_longest_clean.fasta = 69908-71081
AA	OG0005400_0_longest_clean.fasta = 71082-72233
AA	OG0005415_0_longest_clean.fasta = 72234-72773
AA	OG0005417_0_longest_clean.fasta = 72774-73111
AA	OG0005457_0_longest_clean.fasta = 73112-75908
AA	OG0005475_0_longest_clean.fasta = 75909-77111
AA	OG0005476_0_longest_clean.fasta = 77112-77534
AA	OG0005477_0_longest_clean.fasta = 77535-78450
AA	OG0005503_0_longest_clean.fasta = 78451-79533
AA	OG0005505_0_longest_clean.fasta = 79534-80839
AA	OG0005515_0_longest_clean.fasta = 80840-81764
AA	OG0005550_0_longest_clean.fasta = 81765-82738
AA	OG0005559_0_longest_clean.fasta = 82739-85454
AA	OG0005568_0_longest_clean.fasta = 85455-86319
AA	OG0005598_0_longest_clean.fasta = 86320-86549
AA	OG0005610_0_longest_clean.fasta = 86550-87688
AA	OG0005614_0_longest_clean.fasta = 87689-88277
AA	OG0005619_0_longest_clean.fasta = 88278-89358
AA	OG0005622_0_longest_clean.fasta = 89359-90196
AA	OG0005646_0_longest_clean.fasta = 90197-90953
AA	OG0005693_0_longest_clean.fasta = 90954-92496
AA	OG0005715_0_longest_clean.fasta = 92497-93457
AA	OG0005722_0_longest_clean.fasta = 93458-94654
AA	OG0005727_0_longest_clean.fasta = 94655-95053
AA	OG0005738_0_longest_clean.fasta = 95054-95326
AA	OG0005743_0_longest_clean.fasta = 95327-97541
AA	OG0005744_0_longest_clean.fasta = 97542-98441
AA	OG0005756_0_longest_clean.fasta = 98442-99247
AA	OG0005771_0_longest_clean.fasta = 99248-99569
AA	OG0005805_0_longest_clean.fasta = 99570-100333
AA	OG0005823_0_longest_clean.fasta = 100334-101399
AA	OG0005830_0_longest_clean.fasta = 101400-102539
AA	OG0005831_0_longest_clean.fasta = 102540-103091
AA	OG0005852_0_longest_clean.fasta = 103092-103317
AA	OG0005883_0_longest_clean.fasta = 103318-103703
AA	OG0005885_0_longest_clean.fasta = 103704-104253
AA	OG0005889_0_longest_clean.fasta = 104254-104698
AA	OG0005905_0_longest_clean.fasta = 104699-105089
AA	OG0005912_0_longest_clean.fasta = 105090-106372
AA	OG0005964_0_longest_clean.fasta = 106373-107710
AA	OG0005969_0_longest_clean.fasta = 107711-108522
AA	OG0006024_0_longest_clean.fasta = 108523-109229
AA	OG0006032_0_longest_clean.fasta = 109230-110020
AA	OG0006060_0_longest_clean.fasta = 110021-110782
AA	OG0006080_0_longest_clean.fasta = 110783-112031
AA	OG0006151_0_longest_clean.fasta = 112032-112374
AA	OG0006167_0_longest_clean.fasta = 112375-112860
AA	OG0006182_0_longest_clean.fasta = 112861-113226
AA	OG0006202_0_longest_clean.fasta = 113227-113690
AA	OG0006206_0_longest_clean.fasta = 113691-114245
AA	OG0006207_0_longest_clean.fasta = 114246-114978
AA	OG0006233_0_longest_clean.fasta = 114979-115905
AA	OG0006234_0_longest_clean.fasta = 115906-116089
AA	OG0006259_0_longest_clean.fasta = 116090-116975
AA	OG0006269_0_longest_clean.fasta = 116976-117475
AA	OG0006282_0_longest_clean.fasta = 117476-118812
AA	OG0006311_0_longest_clean.fasta = 118813-119365
AA	OG0006318_0_longest_clean.fasta = 119366-120046
AA	OG0006323_0_longest_clean.fasta = 120047-120825
AA	OG0006336_0_longest_clean.fasta = 120826-121468
AA	OG0006340_0_longest_clean.fasta = 121469-122062
AA	OG0006351_0_longest_clean.fasta = 122063-122466
AA	OG0006352_0_longest_clean.fasta = 122467-122847
AA	OG0006354_0_longest_clean.fasta = 122848-123264
AA	OG0006356_0_longest_clean.fasta = 123265-123661
AA	OG0006370_0_longest_clean.fasta = 123662-124043
AA	OG0006392_0_longest_clean.fasta = 124044-124460
AA	OG0006395_0_longest_clean.fasta = 124461-124801
AA	OG0006424_0_longest_clean.fasta = 124802-125134
AA	OG0006432_0_longest_clean.fasta = 125135-125745
AA	OG0006434_0_longest_clean.fasta = 125746-126247
AA	OG0006439_0_longest_clean.fasta = 126248-126956
AA	OG0006466_0_longest_clean.fasta = 126957-127564
AA	OG0006469_0_longest_clean.fasta = 127565-128275
AA	OG0006508_0_longest_clean.fasta = 128276-128871
AA	OG0006520_0_longest_clean.fasta = 128872-129641
AA	OG0006522_0_longest_clean.fasta = 129642-130296
AA	OG0006564_0_longest_clean.fasta = 130297-130684
AA	OG0006582_0_longest_clean.fasta = 130685-131241
AA	OG0006585_0_longest_clean.fasta = 131242-132009
AA	OG0006594_0_longest_clean.fasta = 132010-133134
AA	OG0006604_0_longest_clean.fasta = 133135-133485
AA	OG0006611_0_longest_clean.fasta = 133486-133985
AA	OG0006621_0_longest_clean.fasta = 133986-134429
AA	OG0006625_0_longest_clean.fasta = 134430-135054
AA	OG0006626_0_longest_clean.fasta = 135055-135783
AA	OG0006629_0_longest_clean.fasta = 135784-136305
AA	OG0006637_0_longest_clean.fasta = 136306-136979
AA	OG0006667_0_longest_clean.fasta = 136980-137526
AA	OG0006674_0_longest_clean.fasta = 137527-138251
AA	OG0006700_0_longest_clean.fasta = 138252-138650
AA	OG0006703_0_longest_clean.fasta = 138651-139407
AA	OG0006707_0_longest_clean.fasta = 139408-140431
AA	OG0006733_0_longest_clean.fasta = 140432-141061
AA	OG0006738_0_longest_clean.fasta = 141062-141819
AA	OG0006750_0_longest_clean.fasta = 141820-143256
AA	OG0006785_0_longest_clean.fasta = 143257-143853
AA	OG0006795_0_longest_clean.fasta = 143854-144189
AA	OG0006802_0_longest_clean.fasta = 144190-145087
AA	OG0006817_0_longest_clean.fasta = 145088-145383
AA	OG0006822_0_longest_clean.fasta = 145384-145998
AA	OG0006830_0_longest_clean.fasta = 145999-146917
AA	OG0006860_0_longest_clean.fasta = 146918-147278
AA	OG0006878_0_longest_clean.fasta = 147279-148343
AA	OG0006909_0_longest_clean.fasta = 148344-148943
AA	OG0006915_0_longest_clean.fasta = 148944-149880
AA	OG0006952_0_longest_clean.fasta = 149881-150291
AA	OG0006957_0_longest_clean.fasta = 150292-151363
AA	OG0006973_0_longest_clean.fasta = 151364-151762
AA	OG0006977_0_longest_clean.fasta = 151763-152113
AA	OG0007013_0_longest_clean.fasta = 152114-153425
AA	OG0007021_0_longest_clean.fasta = 153426-154240
AA	OG0007022_0_longest_clean.fasta = 154241-154623
AA	OG0007025_0_longest_clean.fasta = 154624-155125
AA	OG0007028_0_longest_clean.fasta = 155126-155971
AA	OG0007060_0_longest_clean.fasta = 155972-157695
AA	OG0007138_0_longest_clean.fasta = 157696-158421
AA	OG0007144_0_longest_clean.fasta = 158422-159013
AA	OG0007150_0_longest_clean.fasta = 159014-159471
AA	OG0007219_0_longest_clean.fasta = 159472-160008
AA	OG0007229_0_longest_clean.fasta = 160009-160521
AA	OG0007242_0_longest_clean.fasta = 160522-161486
AA	OG0007255_0_longest_clean.fasta = 161487-161901
AA	OG0007269_0_longest_clean.fasta = 161902-162573
AA	OG0007287_0_longest_clean.fasta = 162574-163224
AA	OG0007288_0_longest_clean.fasta = 163225-163728
AA	OG0007294_0_longest_clean.fasta = 163729-165700
AA	OG0007299_0_longest_clean.fasta = 165701-166645
AA	OG0007317_0_longest_clean.fasta = 166646-167111
AA	OG0007325_0_longest_clean.fasta = 167112-167780
AA	OG0007337_0_longest_clean.fasta = 167781-168514
AA	OG0007355_0_longest_clean.fasta = 168515-169507
AA	OG0007369_0_longest_clean.fasta = 169508-169942
AA	OG0007381_0_longest_clean.fasta = 169943-170202
AA	OG0007398_0_longest_clean.fasta = 170203-170799
AA	OG0007448_0_longest_clean.fasta = 170800-171216
AA	OG0007453_0_longest_clean.fasta = 171217-172225
AA	OG0007496_0_longest_clean.fasta = 172226-172509
AA	OG0007499_0_longest_clean.fasta = 172510-173266
AA	OG0007503_0_longest_clean.fasta = 173267-174141
AA	OG0007528_0_longest_clean.fasta = 174142-174848
AA	OG0007540_0_longest_clean.fasta = 174849-175345
AA	OG0007546_0_longest_clean.fasta = 175346-175699
AA	OG0007548_0_longest_clean.fasta = 175700-176858
AA	OG0007557_0_longest_clean.fasta = 176859-177180
AA	OG0007563_0_longest_clean.fasta = 177181-177739
AA	OG0007566_0_longest_clean.fasta = 177740-178399
AA	OG0007589_0_longest_clean.fasta = 178400-179428
AA	OG0007596_0_longest_clean.fasta = 179429-179942
AA	OG0007604_0_longest_clean.fasta = 179943-180864
AA	OG0007608_0_longest_clean.fasta = 180865-181326
AA	OG0007612_0_longest_clean.fasta = 181327-181610
AA	OG0007614_0_longest_clean.fasta = 181611-183386
AA	OG0007616_0_longest_clean.fasta = 183387-183938
AA	OG0007617_0_longest_clean.fasta = 183939-184211
AA	OG0007625_0_longest_clean.fasta = 184212-185124
AA	OG0007659_0_longest_clean.fasta = 185125-185942
AA	OG0007660_0_longest_clean.fasta = 185943-186687
AA	OG0007729_0_longest_clean.fasta = 186688-187028
AA	OG0007730_0_longest_clean.fasta = 187029-187881
AA	OG0007740_0_longest_clean.fasta = 187882-188714
AA	OG0007746_0_longest_clean.fasta = 188715-189216
AA	OG0007769_0_longest_clean.fasta = 189217-189388
AA	OG0007797_0_longest_clean.fasta = 189389-189684
AA	OG0007799_0_longest_clean.fasta = 189685-190029
AA	OG0007808_0_longest_clean.fasta = 190030-191162
AA	OG0007819_0_longest_clean.fasta = 191163-191625
AA	OG0007832_0_longest_clean.fasta = 191626-192178
AA	OG0007839_0_longest_clean.fasta = 192179-192651
AA	OG0007857_0_longest_clean.fasta = 192652-194474
AA	OG0007866_0_longest_clean.fasta = 194475-195190
AA	OG0007897_0_longest_clean.fasta = 195191-195611
AA	OG0007906_0_longest_clean.fasta = 195612-196143
AA	OG0008018_0_longest_clean.fasta = 196144-197023
AA	OG0008086_0_longest_clean.fasta = 197024-197270
AA	OG0008090_0_longest_clean.fasta = 197271-197933
AA	OG0008094_0_longest_clean.fasta = 197934-198847
AA	OG0008099_0_longest_clean.fasta = 198848-199278
AA	OG0008115_0_longest_clean.fasta = 199279-199794
AA	OG0008134_0_longest_clean.fasta = 199795-200039
AA	OG0008241_0_longest_clean.fasta = 200040-200377
AA	OG0008275_0_longest_clean.fasta = 200378-200760
AA	OG0008281_0_longest_clean.fasta = 200761-201114
AA	OG0008316_0_longest_clean.fasta = 201115-201811
AA	OG0008342_0_longest_clean.fasta = 201812-202739
AA	OG0008380_0_longest_clean.fasta = 202740-203092
AA	OG0008392_0_longest_clean.fasta = 203093-203373
AA	OG0008426_0_longest_clean.fasta = 203374-203939
AA	OG0008430_0_longest_clean.fasta = 203940-204063
AA	OG0008447_0_longest_clean.fasta = 204064-204477
AA	OG0008521_0_longest_clean.fasta = 204478-204843
AA	OG0008575_0_longest_clean.fasta = 204844-205062
AA	OG0008682_0_longest_clean.fasta = 205063-205491
AA	OG0008869_0_longest_clean.fasta = 205492-206038
AA	OG0009013_0_longest_clean.fasta = 206039-206319
AA	OG0009230_0_longest_clean.fasta = 206320-206454
AA	OG0009303_0_longest_clean.fasta = 206455-206840
AA	OG0009402_0_longest_clean.fasta = 206841-207157
AA	OG0009696_0_longest_clean.fasta = 207158-208242
AA	OG0010141_0_longest_clean.fasta = 208243-208804
AA	OG0010859_0_longest_clean.fasta = 208805-209275
