# Supplementary material for: The whale shark genome reveals patterns of vertebrate gene family evolution
Source: eLife. 2021 Aug 19;10:e65394. doi: 10.7554/eLife.65394 (PMC8455134; doi:10.7554/eLife.65394)
Supplement: Source code 3. [file elife-65394-code3.zip › Source_Code_File_3_phylo/paml_clades_giants.tre]

(bflo,(cint,(pmar,((cmil,((cpun,rtyp #1),(ccar,stor))),((locu,(sfor,(drer,(eluc,(gmor,((olat,onil),(gacu,(mmol #1,(dnig,trub))))))))),(lcha,(xtro,((acar,(amis,ggal)),(oana,(mdom,((lafr #1,pcap),(dnov,((hsap,mmus),(clup,(sscr,(btau,(ttru,(bacu#1,bmys#1)#1)))))))))))))))));
