# Supplementary material for: The whale shark genome reveals patterns of vertebrate gene family evolution
Source: eLife. 2021 Aug 19;10:e65394. doi: 10.7554/eLife.65394 (PMC8455134; doi:10.7554/eLife.65394)
Supplement: Source code 4. [file elife-65394-code4.zip]

Archive with 23 entries (20 files):
- Source_Code_File_4_cafe/
- Source_Code_File_4_cafe/cafe_genfamily.sh
- __MACOSX/
- __MACOSX/Source_Code_File_4_cafe/
- __MACOSX/Source_Code_File_4_cafe/._cafe_genfamily.sh
- Source_Code_File_4_cafe/cafe_5rate.sh
- __MACOSX/Source_Code_File_4_cafe/._cafe_5rate.sh
- Source_Code_File_4_cafe/.DS_Store
- __MACOSX/Source_Code_File_4_cafe/._.DS_Store
- Source_Code_File_4_cafe/cafe_1rate.sh
- Source_Code_File_4_cafe/README
- __MACOSX/Source_Code_File_4_cafe/._README
- Source_Code_File_4_cafe/cafe_output_R_process.R
- __MACOSX/Source_Code_File_4_cafe/._cafe_output_R_process.R
- Source_Code_File_4_cafe/cafe_2rate_lhtest.sh
- __MACOSX/Source_Code_File_4_cafe/._cafe_2rate_lhtest.sh
- Source_Code_File_4_cafe/cafe_2rate.sh
- __MACOSX/Source_Code_File_4_cafe/._cafe_2rate.sh
- Source_Code_File_4_cafe/cafe_output_bash_process.sh
- __MACOSX/Source_Code_File_4_cafe/._cafe_output_bash_process.sh
- Source_Code_File_4_cafe/cafe_error.sh
- Source_Code_File_4_cafe/cafe_5rate_lhtest.sh
- __MACOSX/Source_Code_File_4_cafe/._cafe_5rate_lhtest.sh
