# Supplementary material for: The whale shark genome reveals patterns of vertebrate gene family evolution
Source: eLife. 2021 Aug 19;10:e65394. doi: 10.7554/eLife.65394 (PMC8455134; doi:10.7554/eLife.65394)
Supplement: Source code 4. [file elife-65394-code4.zip › Source_Code_File_4_cafe/cafe_2rate_lhtest.sh]

#!/home/miltontan/bin/CAFE/release/cafe
#version
#date
load -i Orthogroups.GeneCount.cafe.vert.filt.txt -t 16 -l log_lhtest_2rate.txt
tree (pmar:480.712788,((cmil:358.000000,((cpun:42.666308,rtyp:42.666308):55.967014,(ccar:76.784691,stor:76.784691):21.848630):259.366679):77.334878,((locu:269.425048,(sfor:221.314888,(drer:196.545461,(eluc:171.212022,(gmor:138.656492,((olat:96.884054,onil:96.884054):11.176778,(gacu:103.223483,(mmol:87.236657,(dnig:46.540729,trub:46.540729):40.695927):15.986827):4.837349):30.595660):32.555529):25.333439):24.769427):48.110161):151.274952,(lcha:408.000000,(xtro:351.000000,((acar:243.303386,(amis:167.651762,ggal:167.651762):75.651624):74.696614,(oana:228.033160,(mdom:187.051886,((lafr:58.424558,pcap:58.424558):29.165849,(dnov:83.829085,((hsap:69.683552,mmus:69.683552):7.279108,(clup:65.664636,(sscr:54.301658,(btau:47.890817,(ttru:27.847172,(bacu:22.275076,bmys:22.275076):5.572096):20.043644):6.410841):11.362978):11.298024):6.866425):3.761323):99.461479):40.981273):89.966840):33.000000):57.000000):12.700000):14.634878):45.377910)
errormodel -model reports/caferror_files/cafe_errormodel_0.0716552734375.txt -all
# 1 = bg rate, 2 = giants rate
lambda -l 0.000609188
lhtest -d genfamily_results -t (1,((1,((1,2)1,(1,1)1)1)1,((1,(1,(1,(1,(1,((1,1)1,(1,(2,(1,1)1)1)1)1)1)1)1)1)1,(1,(1,((1,(1,1)1)1,(1,(1,((2,1)1,(1,((1,1)1,(1,(1,(1,(1,(2,2)2)1)1)1)1)1)1)1)1)1)1)1)1)1)1) -l 0.000609188 -o reports/result_lhtest_2rate.txt 100
report results_lhtest_2rate
