# Supplementary material for: The whale shark genome reveals patterns of vertebrate gene family evolution
Source: eLife. 2021 Aug 19;10:e65394. doi: 10.7554/eLife.65394 (PMC8455134; doi:10.7554/eLife.65394)
Supplement: Source code 6. [file elife-65394-code6.zip]

Archive with 1 entries (1 files):
- Source_Code_File_6_gigantism_analysis.R
