# Supplementary material for: The whale shark genome reveals patterns of vertebrate gene family evolution
Source: eLife. 2021 Aug 19;10:e65394. doi: 10.7554/eLife.65394 (PMC8455134; doi:10.7554/eLife.65394)
Supplement: Supplementary file 4. [file elife-65394-supp4.txt]

	acar	amis	bacu	bflo	bmys	btau	ccar	cint	clup	cmil	cpun	dnig	dnov	drer	eluc	gacu	ggal	gmor	hsap	lafr	lcha	locu	mdom	mmol	mmus	oana	olat	onil	pcap	pmar	rtyp	sfor	sscr	stor	trub	ttru	xtro
OG0000000	ENSACAP00000000411.2, ENSACAP00000007439.2, ENSACAP00000007446.2, ENSACAP00000007448.2, ENSACAP00000007455.2, ENSACAP00000007641.2, ENSACAP00000007646.2, ENSACAP00000007664.2, ENSACAP00000010658.2, ENSACAP00000010747.2, ENSACAP00000010780.2, ENSACAP00000010808.2, ENSACAP00000011076.2, ENSACAP00000011623.2, ENSACAP00000013561.2, ENSACAP00000016410.2, ENSACAP00000017836.2, ENSACAP00000018104.1, ENSACAP00000019034.1, ENSACAP00000019219.1, ENSACAP00000019295.1, ENSACAP00000019559.1, ENSACAP00000019900.1, ENSACAP00000020013.1, ENSACAP00000020063.1, ENSACAP00000020168.1, ENSACAP00000020577.1, ENSACAP00000020601.1, ENSACAP00000020787.1, ENSACAP00000021026.1, ENSACAP00000021049.1, ENSACAP00000021304.1, ENSACAP00000021482.1	XP_006257824.2, XP_006260086.2, XP_006260563.1, XP_006260564.1, XP_006260566.1, XP_006260822.1, XP_006260824.1, XP_006260826.1, XP_006262165.1, XP_006262166.1, XP_006262167.2, XP_006262347.1, XP_006263102.1, XP_006263103.1, XP_006263104.1, XP_006263105.1, XP_006263106.1, XP_006263108.1, XP_006263110.1, XP_006263111.1, XP_006263307.1, XP_006265610.1, XP_006265611.2, XP_006265730.2, XP_006265732.2, XP_006267553.1, XP_006267554.1, XP_006267599.1, XP_006267600.1, XP_006267610.1, XP_006267789.1, XP_006267790.1, XP_006268368.3, XP_006268369.1, XP_006268373.1, XP_006268376.1, XP_006268378.1, XP_006268379.1, XP_006268380.2, XP_006268381.1, XP_006268382.1, XP_006268383.1, XP_006268384.1, XP_006268386.2, XP_006268578.1, XP_006269481.2, XP_006269482.1, XP_006269546.1, XP_006270196.1, XP_006271543.2, XP_006271548.1, XP_006272147.1, XP_006275832.1, XP_006275833.1, XP_006275911.2, XP_006276975.2, XP_006277340.1, XP_006278573.1, XP_006278578.1, XP_014449189.1, XP_014449974.2, XP_014450314.1, XP_014452866.1, XP_014453237.1, XP_014453240.1, XP_014456318.1, XP_014456764.2, XP_014457020.1, XP_014459873.2, XP_014460347.1, XP_014460352.1, XP_014460353.2, XP_014460355.1, XP_014460470.1, XP_014462930.1, XP_014464364.1, XP_014466165.1, XP_014466309.1, XP_019332002.1, XP_019338288.1, XP_019341336.1, XP_019341702.1, XP_019344167.1, XP_019346715.1, XP_019346730.1, XP_019352292.1, XP_019352300.1, XP_019352301.1, XP_019352303.1, XP_019352304.1, XP_019352309.1, XP_019352310.1, XP_019352312.1, XP_019354849.1, XP_019354850.1, XP_019355372.1	XP_007164325.1, XP_007164326.1, XP_007172892.1, XP_007173807.1, XP_007173819.1, XP_007179168.1, XP_007179170.1, XP_007181303.1, XP_007181304.1, XP_007181305.1, XP_007181325.1, XP_007183503.1, XP_007196538.1, XP_007196595.1, XP_007196596.1, XP_007196597.1	XP_002610258.1	bmy_01318T0, bmy_12329T0, bmy_12330T0, bmy_12360T0, bmy_16759T0, bmy_18664T0, bmy_18667T0, bmy_19082T0, bmy_19083T0, bmy_19355T0, bmy_19356T0, bmy_20172T0, bmy_20173T0, bmy_20823T0, bmy_20824T0, bmy_21366T0, bmy_22283T0, bmy_22284T0, bmy_22539T0	ENSBTAP00000004541.4, ENSBTAP00000005734.4, ENSBTAP00000006850.5, ENSBTAP00000007393.5, ENSBTAP00000007721.5, ENSBTAP00000007844.5, ENSBTAP00000008047.5, ENSBTAP00000008053.5, ENSBTAP00000008421.4, ENSBTAP00000014448.5, ENSBTAP00000014524.4, ENSBTAP00000015816.5, ENSBTAP00000016138.5, ENSBTAP00000017951.5, ENSBTAP00000018558.5, ENSBTAP00000019371.5, ENSBTAP00000020621.4, ENSBTAP00000021100.5, ENSBTAP00000021402.5, ENSBTAP00000023775.5, ENSBTAP00000023880.5, ENSBTAP00000027652.5, ENSBTAP00000027797.5, ENSBTAP00000028258.3, ENSBTAP00000030268.4, ENSBTAP00000030272.4, ENSBTAP00000031016.4, ENSBTAP00000031065.4, ENSBTAP00000031656.4, ENSBTAP00000032028.4, ENSBTAP00000032334.4, ENSBTAP00000034375.4, ENSBTAP00000034399.3, ENSBTAP00000036874.4, ENSBTAP00000036889.4, ENSBTAP00000038782.4, ENSBTAP00000039287.4, ENSBTAP00000042860.2, ENSBTAP00000042861.3, ENSBTAP00000044802.3, ENSBTAP00000045816.3, ENSBTAP00000047775.2, ENSBTAP00000047816.2, ENSBTAP00000047907.2, ENSBTAP00000047975.2, ENSBTAP00000048072.2, ENSBTAP00000048162.2, ENSBTAP00000048174.2, ENSBTAP00000048307.2, ENSBTAP00000048340.2, ENSBTAP00000048380.2, ENSBTAP00000048627.1, ENSBTAP00000048723.2, ENSBTAP00000048729.2, ENSBTAP00000048957.2, ENSBTAP00000049161.2, ENSBTAP00000049236.2, ENSBTAP00000049310.2, ENSBTAP00000049333.2, ENSBTAP00000049535.2, ENSBTAP00000049610.2, ENSBTAP00000049641.2, ENSBTAP00000049781.2, ENSBTAP00000049938.2, ENSBTAP00000050106.2, ENSBTAP00000050161.2, ENSBTAP00000050245.2, ENSBTAP00000050306.2, ENSBTAP00000050342.2, ENSBTAP00000050438.2, ENSBTAP00000050553.2, ENSBTAP00000050556.1, ENSBTAP00000050610.2, ENSBTAP00000050634.2, ENSBTAP00000050730.2, ENSBTAP00000050887.2, ENSBTAP00000050908.2, ENSBTAP00000050960.2, ENSBTAP00000051373.2, ENSBTAP00000051397.2, ENSBTAP00000051538.2, ENSBTAP00000051544.2, ENSBTAP00000051728.2, ENSBTAP00000051798.1, ENSBTAP00000051885.2, ENSBTAP00000051915.1, ENSBTAP00000052003.1, ENSBTAP00000052202.2, ENSBTAP00000052322.2, ENSBTAP00000052536.1, ENSBTAP00000052715.2, ENSBTAP00000052863.2, ENSBTAP00000052886.2, ENSBTAP00000052944.2, ENSBTAP00000052966.2, ENSBTAP00000052980.2, ENSBTAP00000052988.2, ENSBTAP00000053009.2, ENSBTAP00000053081.2, ENSBTAP00000054025.1, ENSBTAP00000054157.1, ENSBTAP00000054248.1, ENSBTAP00000054281.1, ENSBTAP00000054315.1, ENSBTAP00000054351.1, ENSBTAP00000054356.1, ENSBTAP00000054516.1, ENSBTAP00000054560.1, ENSBTAP00000054575.1, ENSBTAP00000054609.1, ENSBTAP00000054610.1, ENSBTAP00000054656.1, ENSBTAP00000054711.1, ENSBTAP00000054831.1, ENSBTAP00000054871.1, ENSBTAP00000055140.1, ENSBTAP00000055146.1, ENSBTAP00000055194.1, ENSBTAP00000055287.1, ENSBTAP00000055351.1, ENSBTAP00000055399.1, ENSBTAP00000055737.1, ENSBTAP00000055750.1, ENSBTAP00000055766.1, ENSBTAP00000055914.1, ENSBTAP00000056139.1, ENSBTAP00000056175.1, ENSBTAP00000056226.1, ENSBTAP00000056229.1, ENSBTAP00000056374.1, ENSBTAP00000056409.1, ENSBTAP00000056433.1, ENSBTAP00000056592.1, ENSBTAP00000056618.1			ENSCAFP00000008137.3, ENSCAFP00000009465.3, ENSCAFP00000009945.3, ENSCAFP00000010218.1, ENSCAFP00000010239.3, ENSCAFP00000011296.3, ENSCAFP00000011319.3, ENSCAFP00000011329.3, ENSCAFP00000011418.3, ENSCAFP00000011428.2, ENSCAFP00000011452.3, ENSCAFP00000011453.3, ENSCAFP00000011455.3, ENSCAFP00000011458.3, ENSCAFP00000011806.3, ENSCAFP00000011810.3, ENSCAFP00000011813.2, ENSCAFP00000011814.3, ENSCAFP00000011844.3, ENSCAFP00000011846.2, ENSCAFP00000011854.3, ENSCAFP00000011877.2, ENSCAFP00000011884.3, ENSCAFP00000011892.3, ENSCAFP00000011920.3, ENSCAFP00000011931.3, ENSCAFP00000011932.3, ENSCAFP00000011975.3, ENSCAFP00000011976.3, ENSCAFP00000013444.3, ENSCAFP00000013451.3, ENSCAFP00000016532.1, ENSCAFP00000016534.2, ENSCAFP00000016535.3, ENSCAFP00000016571.3, ENSCAFP00000016629.3, ENSCAFP00000016857.3, ENSCAFP00000017162.3, ENSCAFP00000017164.3, ENSCAFP00000017878.3, ENSCAFP00000021071.3, ENSCAFP00000021076.2, ENSCAFP00000027752.3, ENSCAFP00000030424.2, ENSCAFP00000030657.2, ENSCAFP00000031782.2, ENSCAFP00000032785.2, ENSCAFP00000032878.2, ENSCAFP00000032887.1, ENSCAFP00000032918.2, ENSCAFP00000033391.2, ENSCAFP00000033643.2, ENSCAFP00000033650.2, ENSCAFP00000033764.2, ENSCAFP00000034871.2, ENSCAFP00000035163.2, ENSCAFP00000035215.2, ENSCAFP00000035279.2, ENSCAFP00000035299.2, ENSCAFP00000035415.2, ENSCAFP00000035777.2, ENSCAFP00000036238.1, ENSCAFP00000036443.1, ENSCAFP00000036990.1, ENSCAFP00000037532.1, ENSCAFP00000038198.1, ENSCAFP00000038263.1, ENSCAFP00000038272.1, ENSCAFP00000038618.1, ENSCAFP00000038882.1, ENSCAFP00000038907.1, ENSCAFP00000039517.1, ENSCAFP00000040220.1, ENSCAFP00000040345.1, ENSCAFP00000040548.1, ENSCAFP00000040603.1, ENSCAFP00000040684.1, ENSCAFP00000040770.1, ENSCAFP00000040936.1, ENSCAFP00000041198.1, ENSCAFP00000041610.1, ENSCAFP00000042015.1, ENSCAFP00000042590.1, ENSCAFP00000042665.1, ENSCAFP00000043114.1				ENSDNOP00000002369.2, ENSDNOP00000003488.2, ENSDNOP00000003673.2, ENSDNOP00000006194.2, ENSDNOP00000007028.3, ENSDNOP00000007305.2, ENSDNOP00000007394.2, ENSDNOP00000007488.2, ENSDNOP00000007551.2, ENSDNOP00000007957.2, ENSDNOP00000008172.3, ENSDNOP00000008504.2, ENSDNOP00000011062.2, ENSDNOP00000011832.2, ENSDNOP00000012190.3, ENSDNOP00000014883.2, ENSDNOP00000014934.2, ENSDNOP00000015579.2, ENSDNOP00000015895.2, ENSDNOP00000015946.2, ENSDNOP00000016228.2, ENSDNOP00000016257.2, ENSDNOP00000016382.2, ENSDNOP00000016638.2, ENSDNOP00000017139.2, ENSDNOP00000017585.2, ENSDNOP00000017698.1, ENSDNOP00000018194.1, ENSDNOP00000018254.1, ENSDNOP00000018353.1, ENSDNOP00000018372.1, ENSDNOP00000018736.1, ENSDNOP00000018738.1, ENSDNOP00000018752.1, ENSDNOP00000018800.1, ENSDNOP00000018813.1, ENSDNOP00000018843.1, ENSDNOP00000018892.1, ENSDNOP00000018903.1, ENSDNOP00000018980.1, ENSDNOP00000019239.1, ENSDNOP00000019312.1, ENSDNOP00000019327.1, ENSDNOP00000019337.1, ENSDNOP00000019424.1, ENSDNOP00000019766.1, ENSDNOP00000019799.1, ENSDNOP00000019920.1, ENSDNOP00000020144.1, ENSDNOP00000020285.1, ENSDNOP00000020332.1, ENSDNOP00000020630.1, ENSDNOP00000020930.1, ENSDNOP00000020984.1, ENSDNOP00000020997.1, ENSDNOP00000021137.1, ENSDNOP00000021207.1, ENSDNOP00000021296.1, ENSDNOP00000021383.1, ENSDNOP00000021444.1, ENSDNOP00000021483.1, ENSDNOP00000021645.1, ENSDNOP00000021746.1, ENSDNOP00000021769.1, ENSDNOP00000021826.1, ENSDNOP00000021904.1, ENSDNOP00000021914.1, ENSDNOP00000021954.1, ENSDNOP00000021995.1, ENSDNOP00000022071.1, ENSDNOP00000022074.1, ENSDNOP00000022100.1, ENSDNOP00000022161.1, ENSDNOP00000022207.1, ENSDNOP00000022226.1, ENSDNOP00000022339.1, ENSDNOP00000022359.1, ENSDNOP00000022373.1, ENSDNOP00000022375.1, ENSDNOP00000022450.1, ENSDNOP00000022584.1, ENSDNOP00000022647.1, ENSDNOP00000022969.1, ENSDNOP00000023014.1, ENSDNOP00000023195.1, ENSDNOP00000023207.1, ENSDNOP00000023308.1, ENSDNOP00000023368.1, ENSDNOP00000023391.1, ENSDNOP00000023523.1, ENSDNOP00000023602.1, ENSDNOP00000023919.1, ENSDNOP00000024141.1, ENSDNOP00000024423.1, ENSDNOP00000024528.1, ENSDNOP00000024543.1, ENSDNOP00000024754.1, ENSDNOP00000025001.1, ENSDNOP00000025066.1, ENSDNOP00000025292.1, ENSDNOP00000025327.1, ENSDNOP00000025367.1, ENSDNOP00000025430.1, ENSDNOP00000025608.1, ENSDNOP00000025901.1, ENSDNOP00000026015.1, ENSDNOP00000026060.1, ENSDNOP00000026083.1, ENSDNOP00000026183.1, ENSDNOP00000026594.1, ENSDNOP00000026644.1, ENSDNOP00000026724.1, ENSDNOP00000026726.1, ENSDNOP00000026749.1, ENSDNOP00000026842.1, ENSDNOP00000026917.1, ENSDNOP00000027107.1, ENSDNOP00000027169.1, ENSDNOP00000027267.1, ENSDNOP00000027806.1, ENSDNOP00000027904.1, ENSDNOP00000027952.1, ENSDNOP00000028197.1, ENSDNOP00000028313.1, ENSDNOP00000028349.1, ENSDNOP00000028392.1, ENSDNOP00000028639.1, ENSDNOP00000028759.1, ENSDNOP00000029171.1, ENSDNOP00000029267.1, ENSDNOP00000029307.1, ENSDNOP00000029317.1, ENSDNOP00000029428.1, ENSDNOP00000029618.1, ENSDNOP00000029634.1, ENSDNOP00000029717.1, ENSDNOP00000029743.1, ENSDNOP00000029854.1, ENSDNOP00000029863.1, ENSDNOP00000030066.1, ENSDNOP00000030244.1, ENSDNOP00000030553.1, ENSDNOP00000030605.1, ENSDNOP00000030617.1, ENSDNOP00000030661.1, ENSDNOP00000030720.1, ENSDNOP00000030823.1, ENSDNOP00000031176.1, ENSDNOP00000031499.1, ENSDNOP00000031539.1, ENSDNOP00000031791.1, ENSDNOP00000031872.1, ENSDNOP00000032050.1, ENSDNOP00000032312.1, ENSDNOP00000032423.1, ENSDNOP00000032442.1, ENSDNOP00000032454.1, ENSDNOP00000032486.1, ENSDNOP00000032632.1, ENSDNOP00000032745.1, ENSDNOP00000032754.1, ENSDNOP00000032884.1, ENSDNOP00000032916.1, ENSDNOP00000032978.1, ENSDNOP00000033175.1, ENSDNOP00000033179.1, ENSDNOP00000033295.1, ENSDNOP00000033413.1, ENSDNOP00000033435.1, ENSDNOP00000033442.1, ENSDNOP00000033492.1, ENSDNOP00000033676.1, ENSDNOP00000033724.1, ENSDNOP00000033742.1, ENSDNOP00000033754.1, ENSDNOP00000033763.1, ENSDNOP00000033818.1, ENSDNOP00000033979.1, ENSDNOP00000034074.1, ENSDNOP00000034123.1, ENSDNOP00000034171.1, ENSDNOP00000034314.1, ENSDNOP00000034367.1, ENSDNOP00000034372.1, ENSDNOP00000034565.1, ENSDNOP00000034791.1, ENSDNOP00000034815.1, ENSDNOP00000034841.1, ENSDNOP00000035066.1, ENSDNOP00000035151.1, ENSDNOP00000035179.1, ENSDNOP00000035258.1	ENSDARP00000005012.2, ENSDARP00000007255.3, ENSDARP00000008206.3, ENSDARP00000090168.3, ENSDARP00000097563.1, ENSDARP00000113206.1, ENSDARP00000116382.1, ENSDARP00000116450.1, ENSDARP00000118577.1, ENSDARP00000118631.1, ENSDARP00000133585.1	ENSELUG00000000446.1, ENSELUG00000004705.1, ENSELUG00000004721.1, ENSELUG00000005736.1, ENSELUG00000007084.1, ENSELUG00000007116.1, ENSELUG00000012181.1, ENSELUG00000012200.1, ENSELUG00000012209.1, ENSELUG00000012220.1, ENSELUG00000012248.1, ENSELUG00000012281.1, ENSELUG00000012579.1, ENSELUG00000012626.1, ENSELUG00000012645.1	ENSGACP00000007702.1, ENSGACP00000015123.1, ENSGACP00000015125.1	ENSGALP00000007016.1, ENSGALP00000007042.5, ENSGALP00000039616.1, ENSGALP00000044530.1, ENSGALP00000047009.1, ENSGALP00000047070.1, ENSGALP00000047132.1, ENSGALP00000047862.1, ENSGALP00000053079.2, ENSGALP00000053275.1, ENSGALP00000054888.1, ENSGALP00000056022.1, ENSGALP00000057271.1, ENSGALP00000057813.1, ENSGALP00000058889.1, ENSGALP00000059558.1, ENSGALP00000060074.1, ENSGALP00000060612.1, ENSGALP00000061345.1, ENSGALP00000063590.1, ENSGALP00000064022.1, ENSGALP00000064224.1, ENSGALP00000064314.1	ENSGMOG00000014794.1, ENSGMOG00000020557.1	ENSP00000230223.5, ENSP00000278409.1, ENSP00000284287.3, ENSP00000299454.4, ENSP00000302606.1, ENSP00000303076.2, ENSP00000303096.2, ENSP00000303834.4, ENSP00000303862.4, ENSP00000303864.2, ENSP00000304188.1, ENSP00000304846.3, ENSP00000306657.2, ENSP00000307159.2, ENSP00000308270.2, ENSP00000308714.3, ENSP00000310788.1, ENSP00000311477.2, ENSP00000320302.2, ENSP00000323595.2, ENSP00000323928.3, ENSP00000323982.1, ENSP00000324111.1, ENSP00000325381.2, ENSP00000326718.1, ENSP00000330280.2, ENSP00000334934.3, ENSP00000342448.1, ENSP00000344101.1, ENSP00000346575.2, ENSP00000346611.3, ENSP00000347003.2, ENSP00000347418.2, ENSP00000349945.3, ENSP00000350474.2, ENSP00000351466.2, ENSP00000353537.2, ENSP00000353988.3, ENSP00000364152.2, ENSP00000366359.1, ENSP00000369157.2, ENSP00000373193.2, ENSP00000373194.1, ENSP00000373195.1, ENSP00000393889.1, ENSP00000401706.1, ENSP00000404109.1, ENSP00000404990.1, ENSP00000412591.1, ENSP00000442701.1, ENSP00000447194.2, ENSP00000448011.2, ENSP00000448262.2, ENSP00000448371.2, ENSP00000448774.2, ENSP00000449846.2, ENSP00000450100.2, ENSP00000476186.1, ENSP00000476313.2, ENSP00000477014.1, ENSP00000478945.1, ENSP00000480705.2, ENSP00000481429.1, ENSP00000484096.1, ENSP00000485240.1, ENSP00000485324.1, ENSP00000485518.1, ENSP00000485661.1, ENSP00000486165.1, ENSP00000486810.1, ENSP00000486842.1, ENSP00000487204.1, ENSP00000487530.1	ENSLAFP00000000283.2, ENSLAFP00000001461.1, ENSLAFP00000001941.2, ENSLAFP00000003735.3, ENSLAFP00000006641.2, ENSLAFP00000007108.2, ENSLAFP00000008774.3, ENSLAFP00000009063.2, ENSLAFP00000009375.2, ENSLAFP00000009599.3, ENSLAFP00000011145.3, ENSLAFP00000011837.2, ENSLAFP00000012254.2, ENSLAFP00000013496.1, ENSLAFP00000014422.2, ENSLAFP00000015830.2, ENSLAFP00000016127.2, ENSLAFP00000016144.2, ENSLAFP00000016236.3, ENSLAFP00000016260.2, ENSLAFP00000016275.2, ENSLAFP00000016375.2, ENSLAFP00000016432.2, ENSLAFP00000016782.2, ENSLAFP00000016904.2, ENSLAFP00000017181.2, ENSLAFP00000017256.2, ENSLAFP00000017287.2, ENSLAFP00000017303.2, ENSLAFP00000017331.2, ENSLAFP00000017434.2, ENSLAFP00000017551.2, ENSLAFP00000017565.2, ENSLAFP00000017651.1, ENSLAFP00000017742.2, ENSLAFP00000017963.1, ENSLAFP00000017965.1, ENSLAFP00000017980.1, ENSLAFP00000018016.1, ENSLAFP00000018074.1, ENSLAFP00000018075.1, ENSLAFP00000018076.1, ENSLAFP00000018098.1, ENSLAFP00000018103.1, ENSLAFP00000018118.1, ENSLAFP00000018120.1, ENSLAFP00000018125.1, ENSLAFP00000018158.1, ENSLAFP00000018171.1, ENSLAFP00000018193.1, ENSLAFP00000018198.1, ENSLAFP00000018199.1, ENSLAFP00000018210.1, ENSLAFP00000018215.1, ENSLAFP00000018248.1, ENSLAFP00000018391.1, ENSLAFP00000018490.1, ENSLAFP00000018508.1, ENSLAFP00000018513.1, ENSLAFP00000018599.1, ENSLAFP00000018619.1, ENSLAFP00000018632.1, ENSLAFP00000018667.1, ENSLAFP00000018824.1, ENSLAFP00000018954.1, ENSLAFP00000019036.1, ENSLAFP00000019044.1, ENSLAFP00000019081.1, ENSLAFP00000019090.1, ENSLAFP00000019104.1, ENSLAFP00000019147.1, ENSLAFP00000019148.1, ENSLAFP00000019163.1, ENSLAFP00000019209.1, ENSLAFP00000019239.1, ENSLAFP00000019302.1, ENSLAFP00000019330.1, ENSLAFP00000019387.1, ENSLAFP00000019400.1, ENSLAFP00000019407.1, ENSLAFP00000019413.1, ENSLAFP00000019446.1, ENSLAFP00000019460.1, ENSLAFP00000019497.1, ENSLAFP00000019514.1, ENSLAFP00000019566.1, ENSLAFP00000019622.1, ENSLAFP00000019623.1, ENSLAFP00000019634.1, ENSLAFP00000019706.1, ENSLAFP00000019715.1, ENSLAFP00000019782.1, ENSLAFP00000019820.1, ENSLAFP00000019829.1, ENSLAFP00000019866.1, ENSLAFP00000019969.1, ENSLAFP00000020023.1, ENSLAFP00000020037.1, ENSLAFP00000020045.1, ENSLAFP00000020099.1, ENSLAFP00000020121.1, ENSLAFP00000020122.1, ENSLAFP00000020128.1, ENSLAFP00000020132.1, ENSLAFP00000020189.1, ENSLAFP00000020225.1, ENSLAFP00000020254.1, ENSLAFP00000020302.1, ENSLAFP00000020314.1, ENSLAFP00000020344.1, ENSLAFP00000020401.1, ENSLAFP00000020450.1, ENSLAFP00000020480.1, ENSLAFP00000020506.1, ENSLAFP00000020523.1, ENSLAFP00000020576.1, ENSLAFP00000020590.1, ENSLAFP00000020594.1, ENSLAFP00000020646.1, ENSLAFP00000020649.1, ENSLAFP00000020755.1, ENSLAFP00000020791.1, ENSLAFP00000020805.1, ENSLAFP00000020849.1, ENSLAFP00000020893.1, ENSLAFP00000021009.1, ENSLAFP00000021016.1, ENSLAFP00000021119.1, ENSLAFP00000021215.1, ENSLAFP00000021233.1, ENSLAFP00000021472.1, ENSLAFP00000021512.1, ENSLAFP00000021531.1, ENSLAFP00000021547.1, ENSLAFP00000021560.1, ENSLAFP00000021587.1, ENSLAFP00000021603.1, ENSLAFP00000021608.1, ENSLAFP00000021617.1, ENSLAFP00000021672.1, ENSLAFP00000021729.1, ENSLAFP00000021749.1, ENSLAFP00000021790.1, ENSLAFP00000021810.1, ENSLAFP00000021816.1, ENSLAFP00000021865.1, ENSLAFP00000021903.1, ENSLAFP00000021920.1, ENSLAFP00000021933.1, ENSLAFP00000022040.1, ENSLAFP00000022051.1, ENSLAFP00000022063.1, ENSLAFP00000022128.1, ENSLAFP00000022143.1, ENSLAFP00000022149.1, ENSLAFP00000022151.1, ENSLAFP00000022318.1, ENSLAFP00000022344.1, ENSLAFP00000022361.1, ENSLAFP00000022416.1, ENSLAFP00000022431.1, ENSLAFP00000022441.1, ENSLAFP00000022461.1, ENSLAFP00000022516.1, ENSLAFP00000022580.1, ENSLAFP00000022591.1, ENSLAFP00000022607.1, ENSLAFP00000022609.1, ENSLAFP00000022612.1, ENSLAFP00000022618.1, ENSLAFP00000022658.1, ENSLAFP00000022678.1, ENSLAFP00000022801.1, ENSLAFP00000022809.1, ENSLAFP00000022827.1, ENSLAFP00000022851.1, ENSLAFP00000022853.1, ENSLAFP00000022864.1, ENSLAFP00000022913.1, ENSLAFP00000023000.1, ENSLAFP00000023071.1, ENSLAFP00000023117.1, ENSLAFP00000023167.1, ENSLAFP00000023168.1, ENSLAFP00000023175.1, ENSLAFP00000023246.1, ENSLAFP00000023309.1, ENSLAFP00000023338.1, ENSLAFP00000023407.1, ENSLAFP00000023446.1, ENSLAFP00000023484.1, ENSLAFP00000023494.1, ENSLAFP00000023499.1, ENSLAFP00000023525.1, ENSLAFP00000023572.1, ENSLAFP00000023613.1, ENSLAFP00000023639.1, ENSLAFP00000023730.1, ENSLAFP00000023780.1, ENSLAFP00000023795.1, ENSLAFP00000023837.1, ENSLAFP00000023907.1, ENSLAFP00000023985.1, ENSLAFP00000024017.1, ENSLAFP00000024041.1, ENSLAFP00000024058.1, ENSLAFP00000024079.1, ENSLAFP00000024089.1, ENSLAFP00000024112.1, ENSLAFP00000024144.1, ENSLAFP00000024202.1, ENSLAFP00000024220.1, ENSLAFP00000024232.1, ENSLAFP00000024261.1, ENSLAFP00000024275.1, ENSLAFP00000024314.1, ENSLAFP00000024383.1, ENSLAFP00000024437.1, ENSLAFP00000024504.1, ENSLAFP00000024512.1, ENSLAFP00000024513.1, ENSLAFP00000024519.1, ENSLAFP00000024546.1, ENSLAFP00000024550.1, ENSLAFP00000024615.1, ENSLAFP00000024914.1, ENSLAFP00000024943.1, ENSLAFP00000024996.1, ENSLAFP00000025003.1, ENSLAFP00000025031.1, ENSLAFP00000025086.1, ENSLAFP00000025098.1, ENSLAFP00000025143.1, ENSLAFP00000025255.1, ENSLAFP00000025273.1, ENSLAFP00000025289.1, ENSLAFP00000025444.1, ENSLAFP00000025449.1, ENSLAFP00000025643.1, ENSLAFP00000025649.1, ENSLAFP00000025659.1, ENSLAFP00000025676.1, ENSLAFP00000025690.1, ENSLAFP00000025699.1, ENSLAFP00000025706.1, ENSLAFP00000025725.1, ENSLAFP00000025766.1, ENSLAFP00000025815.1, ENSLAFP00000025819.1, ENSLAFP00000025866.1, ENSLAFP00000025931.1, ENSLAFP00000026009.1, ENSLAFP00000026030.1, ENSLAFP00000026038.1, ENSLAFP00000026131.1, ENSLAFP00000026197.1, ENSLAFP00000026228.1, ENSLAFP00000026242.1, ENSLAFP00000026251.1, ENSLAFP00000026284.1, ENSLAFP00000026301.1, ENSLAFP00000026339.1, ENSLAFP00000026378.1, ENSLAFP00000026489.1, ENSLAFP00000026605.1, ENSLAFP00000026639.1, ENSLAFP00000026679.1, ENSLAFP00000026758.1, ENSLAFP00000026817.1, ENSLAFP00000026880.1, ENSLAFP00000026897.1, ENSLAFP00000026904.1, ENSLAFP00000026927.1, ENSLAFP00000026959.1, ENSLAFP00000026974.1, ENSLAFP00000026997.1, ENSLAFP00000027035.1, ENSLAFP00000027040.1, ENSLAFP00000027049.1, ENSLAFP00000027098.1, ENSLAFP00000027119.1, ENSLAFP00000027161.1, ENSLAFP00000027235.1, ENSLAFP00000027328.1, ENSLAFP00000027358.1, ENSLAFP00000027386.1, ENSLAFP00000027457.1, ENSLAFP00000027466.1, ENSLAFP00000027508.1, ENSLAFP00000027578.1, ENSLAFP00000027583.1, ENSLAFP00000027605.1, ENSLAFP00000027646.1, ENSLAFP00000027673.1, ENSLAFP00000027691.1, ENSLAFP00000027756.1, ENSLAFP00000027790.1, ENSLAFP00000027836.1, ENSLAFP00000027853.1, ENSLAFP00000028038.1, ENSLAFP00000028040.1, ENSLAFP00000028075.1, ENSLAFP00000028110.1, ENSLAFP00000028129.1, ENSLAFP00000028260.1, ENSLAFP00000028266.1, ENSLAFP00000028314.1, ENSLAFP00000028342.1, ENSLAFP00000028388.1, ENSLAFP00000028423.1, ENSLAFP00000028437.1, ENSLAFP00000028446.1, ENSLAFP00000028456.1, ENSLAFP00000028458.1, ENSLAFP00000028478.1, ENSLAFP00000028489.1, ENSLAFP00000028501.1, ENSLAFP00000028539.1, ENSLAFP00000028586.1, ENSLAFP00000028593.1, ENSLAFP00000028609.1, ENSLAFP00000028666.1, ENSLAFP00000028815.1, ENSLAFP00000028827.1, ENSLAFP00000028902.1, ENSLAFP00000028931.1, ENSLAFP00000028951.1, ENSLAFP00000029028.1, ENSLAFP00000029037.1, ENSLAFP00000029052.1, ENSLAFP00000029054.1, ENSLAFP00000029055.1, ENSLAFP00000029147.1, ENSLAFP00000029219.1, ENSLAFP00000029234.1, ENSLAFP00000029241.1, ENSLAFP00000029256.1, ENSLAFP00000029311.1, ENSLAFP00000029318.1, ENSLAFP00000029334.1, ENSLAFP00000029336.1, ENSLAFP00000029401.1, ENSLAFP00000029430.1	ENSLACP00000002581.1, ENSLACP00000003539.1, ENSLACP00000006418.1, ENSLACP00000008891.1, ENSLACP00000009309.1, ENSLACP00000010309.1	ENSLOCP00000000132.1, ENSLOCP00000000501.1, ENSLOCP00000000666.1, ENSLOCP00000000704.1, ENSLOCP00000009791.1, ENSLOCP00000013288.1, ENSLOCP00000013299.1, ENSLOCP00000021676.1, ENSLOCP00000021677.1, ENSLOCP00000021678.1, ENSLOCP00000021679.1, ENSLOCP00000021680.1, ENSLOCP00000021681.1, ENSLOCP00000021682.1, ENSLOCP00000021684.1, ENSLOCP00000021723.1, ENSLOCP00000021758.1, ENSLOCP00000021759.1, ENSLOCP00000022126.1, ENSLOCP00000022128.1, ENSLOCP00000022356.1, ENSLOCP00000022361.1, ENSLOCP00000022366.1, ENSLOCP00000022367.1, ENSLOCP00000022368.1, ENSLOCP00000022369.1, ENSLOCP00000022370.1	ENSMODP00000004050.2, ENSMODP00000004060.2, ENSMODP00000004076.2, ENSMODP00000004092.2, ENSMODP00000004100.2, ENSMODP00000004102.2, ENSMODP00000004106.2, ENSMODP00000004118.2, ENSMODP00000004170.2, ENSMODP00000004176.2, ENSMODP00000004186.2, ENSMODP00000004291.2, ENSMODP00000004295.2, ENSMODP00000004311.2, ENSMODP00000004324.2, ENSMODP00000004332.2, ENSMODP00000004371.2, ENSMODP00000004379.2, ENSMODP00000004489.2, ENSMODP00000008759.2, ENSMODP00000008772.2, ENSMODP00000008786.2, ENSMODP00000008808.2, ENSMODP00000011552.2, ENSMODP00000012777.2, ENSMODP00000014795.2, ENSMODP00000014809.2, ENSMODP00000019179.2, ENSMODP00000020047.2, ENSMODP00000020137.2, ENSMODP00000021282.1, ENSMODP00000021287.2, ENSMODP00000023337.2, ENSMODP00000023351.2, ENSMODP00000023353.2, ENSMODP00000023357.2, ENSMODP00000023359.2, ENSMODP00000024732.2, ENSMODP00000024739.2, ENSMODP00000024961.2, ENSMODP00000024967.2, ENSMODP00000024972.2, ENSMODP00000024979.2, ENSMODP00000024980.2, ENSMODP00000024997.2, ENSMODP00000025002.2, ENSMODP00000025005.2, ENSMODP00000025006.2, ENSMODP00000025007.2, ENSMODP00000025011.2, ENSMODP00000025016.2, ENSMODP00000025017.1, ENSMODP00000025020.2, ENSMODP00000025023.2, ENSMODP00000025037.2, ENSMODP00000025038.1, ENSMODP00000025042.2, ENSMODP00000025046.2, ENSMODP00000025047.2, ENSMODP00000025048.2, ENSMODP00000025053.2, ENSMODP00000025055.2, ENSMODP00000025060.2, ENSMODP00000025066.2, ENSMODP00000025075.2, ENSMODP00000025076.2, ENSMODP00000025077.2, ENSMODP00000025083.2, ENSMODP00000025084.2, ENSMODP00000025087.2, ENSMODP00000025140.1, ENSMODP00000025146.2, ENSMODP00000025154.2, ENSMODP00000025157.2, ENSMODP00000025170.2, ENSMODP00000025172.2, ENSMODP00000025174.2, ENSMODP00000025203.2, ENSMODP00000025204.2, ENSMODP00000025211.1, ENSMODP00000025212.2, ENSMODP00000025213.2, ENSMODP00000025214.2, ENSMODP00000025215.2, ENSMODP00000025220.1, ENSMODP00000025237.2, ENSMODP00000025238.2, ENSMODP00000025239.2, ENSMODP00000025240.2, ENSMODP00000025243.2, ENSMODP00000025249.2, ENSMODP00000026155.2, ENSMODP00000026951.1, ENSMODP00000026972.1, ENSMODP00000028963.1, ENSMODP00000030714.1, ENSMODP00000032635.1, ENSMODP00000033610.1, ENSMODP00000033611.1, ENSMODP00000033619.1, ENSMODP00000033650.1, ENSMODP00000033655.1, ENSMODP00000033657.1, ENSMODP00000033658.1, ENSMODP00000033671.1, ENSMODP00000033673.1, ENSMODP00000033681.1, ENSMODP00000033684.1, ENSMODP00000033685.1, ENSMODP00000033686.1, ENSMODP00000033687.1, ENSMODP00000033690.1, ENSMODP00000033696.1, ENSMODP00000033740.1, ENSMODP00000033745.1, ENSMODP00000033749.1, ENSMODP00000033750.1, ENSMODP00000033754.1, ENSMODP00000033758.1, ENSMODP00000033760.1, ENSMODP00000033762.1, ENSMODP00000033763.1, ENSMODP00000033764.1, ENSMODP00000033765.1, ENSMODP00000033767.1, ENSMODP00000033770.1, ENSMODP00000033821.1, ENSMODP00000033836.1, ENSMODP00000033843.1, ENSMODP00000033844.1, ENSMODP00000033845.1, ENSMODP00000033882.1, ENSMODP00000033883.1, ENSMODP00000033885.1, ENSMODP00000033887.1, ENSMODP00000033889.1, ENSMODP00000033890.1, ENSMODP00000033893.1, ENSMODP00000033894.1, ENSMODP00000033895.1, ENSMODP00000033896.1, ENSMODP00000033897.1, ENSMODP00000033902.1, ENSMODP00000033912.1, ENSMODP00000033914.1, ENSMODP00000033917.1, ENSMODP00000033918.1, ENSMODP00000033919.1, ENSMODP00000033920.1, ENSMODP00000033922.1, ENSMODP00000033923.1, ENSMODP00000033924.1, ENSMODP00000033925.1, ENSMODP00000033926.1, ENSMODP00000033927.1, ENSMODP00000033929.1, ENSMODP00000033935.1, ENSMODP00000034657.1, ENSMODP00000034680.1, ENSMODP00000034682.1, ENSMODP00000034685.1, ENSMODP00000034690.1, ENSMODP00000037977.1, ENSMODP00000037981.1, ENSMODP00000037985.1, ENSMODP00000037986.1, ENSMODP00000037987.1, ENSMODP00000037988.1, ENSMODP00000037990.1, ENSMODP00000038328.1, ENSMODP00000038329.1, ENSMODP00000039363.1, ENSMODP00000040853.1		ENSMUSP00000039040.1, ENSMUSP00000049578.3, ENSMUSP00000049885.1, ENSMUSP00000050503.1, ENSMUSP00000050632.2, ENSMUSP00000050768.1, ENSMUSP00000051531.1, ENSMUSP00000051931.2, ENSMUSP00000051933.2, ENSMUSP00000052190.2, ENSMUSP00000052341.1, ENSMUSP00000052798.4, ENSMUSP00000053192.3, ENSMUSP00000053269.3, ENSMUSP00000053309.1, ENSMUSP00000053405.1, ENSMUSP00000053465.2, ENSMUSP00000054536.1, ENSMUSP00000054645.2, ENSMUSP00000054798.1, ENSMUSP00000055053.2, ENSMUSP00000055394.1, ENSMUSP00000055664.2, ENSMUSP00000055975.2, ENSMUSP00000056003.2, ENSMUSP00000056181.2, ENSMUSP00000056448.2, ENSMUSP00000056639.5, ENSMUSP00000057086.4, ENSMUSP00000057148.1, ENSMUSP00000057210.1, ENSMUSP00000057416.3, ENSMUSP00000057839.1, ENSMUSP00000057998.2, ENSMUSP00000058201.1, ENSMUSP00000058242.4, ENSMUSP00000058346.2, ENSMUSP00000058372.5, ENSMUSP00000058454.2, ENSMUSP00000058786.1, ENSMUSP00000058929.5, ENSMUSP00000058933.2, ENSMUSP00000059496.1, ENSMUSP00000059747.3, ENSMUSP00000059886.6, ENSMUSP00000059970.2, ENSMUSP00000061475.2, ENSMUSP00000061580.2, ENSMUSP00000061963.4, ENSMUSP00000062444.3, ENSMUSP00000062460.2, ENSMUSP00000062513.1, ENSMUSP00000062985.5, ENSMUSP00000064201.1, ENSMUSP00000065196.2, ENSMUSP00000065535.2, ENSMUSP00000067303.2, ENSMUSP00000069696.1, ENSMUSP00000070872.1, ENSMUSP00000071132.1, ENSMUSP00000071224.3, ENSMUSP00000071313.1, ENSMUSP00000071358.1, ENSMUSP00000071372.1, ENSMUSP00000071419.2, ENSMUSP00000071545.5, ENSMUSP00000071604.3, ENSMUSP00000072158.4, ENSMUSP00000072332.1, ENSMUSP00000072407.1, ENSMUSP00000072631.2, ENSMUSP00000072744.4, ENSMUSP00000072979.1, ENSMUSP00000073172.2, ENSMUSP00000073203.2, ENSMUSP00000073352.2, ENSMUSP00000073409.2, ENSMUSP00000073558.3, ENSMUSP00000073602.1, ENSMUSP00000073620.1, ENSMUSP00000073737.2, ENSMUSP00000073762.1, ENSMUSP00000073811.1, ENSMUSP00000073843.1, ENSMUSP00000074151.1, ENSMUSP00000074291.4, ENSMUSP00000074300.2, ENSMUSP00000074515.2, ENSMUSP00000074665.2, ENSMUSP00000074825.3, ENSMUSP00000074913.1, ENSMUSP00000075102.2, ENSMUSP00000075265.1, ENSMUSP00000075611.2, ENSMUSP00000075834.1, ENSMUSP00000075857.1, ENSMUSP00000076080.2, ENSMUSP00000076107.2, ENSMUSP00000076128.1, ENSMUSP00000076169.2, ENSMUSP00000076285.1, ENSMUSP00000076330.2, ENSMUSP00000076681.3, ENSMUSP00000076707.2, ENSMUSP00000076741.1, ENSMUSP00000076778.1, ENSMUSP00000076935.6, ENSMUSP00000077400.2, ENSMUSP00000077405.2, ENSMUSP00000077414.3, ENSMUSP00000077604.1, ENSMUSP00000077615.1, ENSMUSP00000077635.1, ENSMUSP00000078595.1, ENSMUSP00000078700.1, ENSMUSP00000078873.3, ENSMUSP00000078883.3, ENSMUSP00000079039.1, ENSMUSP00000079205.1, ENSMUSP00000079467.3, ENSMUSP00000079572.1, ENSMUSP00000079616.1, ENSMUSP00000079823.1, ENSMUSP00000079876.2, ENSMUSP00000079959.1, ENSMUSP00000079994.2, ENSMUSP00000080235.2, ENSMUSP00000080385.3, ENSMUSP00000080602.2, ENSMUSP00000080647.2, ENSMUSP00000080666.1, ENSMUSP00000081804.1, ENSMUSP00000081805.2, ENSMUSP00000081807.2, ENSMUSP00000081849.3, ENSMUSP00000083229.2, ENSMUSP00000083230.1, ENSMUSP00000083231.2, ENSMUSP00000084377.5, ENSMUSP00000085071.1, ENSMUSP00000085113.1, ENSMUSP00000085120.1, ENSMUSP00000085124.2, ENSMUSP00000086719.1, ENSMUSP00000088209.1, ENSMUSP00000088210.1, ENSMUSP00000088213.2, ENSMUSP00000088214.1, ENSMUSP00000092517.3, ENSMUSP00000092867.2, ENSMUSP00000092919.4, ENSMUSP00000093690.2, ENSMUSP00000093916.1, ENSMUSP00000093917.1, ENSMUSP00000094931.1, ENSMUSP00000094933.3, ENSMUSP00000095741.4, ENSMUSP00000095742.2, ENSMUSP00000095743.1, ENSMUSP00000095863.2, ENSMUSP00000095864.1, ENSMUSP00000096472.2, ENSMUSP00000097248.1, ENSMUSP00000097249.2, ENSMUSP00000097427.3, ENSMUSP00000097432.1, ENSMUSP00000097433.1, ENSMUSP00000097435.1, ENSMUSP00000097437.1, ENSMUSP00000097439.1, ENSMUSP00000097441.1, ENSMUSP00000097443.3, ENSMUSP00000097446.2, ENSMUSP00000097447.1, ENSMUSP00000097448.1, ENSMUSP00000097449.1, ENSMUSP00000097450.3, ENSMUSP00000097452.1, ENSMUSP00000097454.1, ENSMUSP00000097456.2, ENSMUSP00000097457.3, ENSMUSP00000097489.1, ENSMUSP00000097490.1, ENSMUSP00000097491.1, ENSMUSP00000097492.2, ENSMUSP00000097493.1, ENSMUSP00000097494.1, ENSMUSP00000097502.2, ENSMUSP00000097504.1, ENSMUSP00000097505.1, ENSMUSP00000099682.1, ENSMUSP00000099684.1, ENSMUSP00000099694.1, ENSMUSP00000100467.2, ENSMUSP00000100468.1, ENSMUSP00000107202.1, ENSMUSP00000110656.2, ENSMUSP00000113170.1, ENSMUSP00000113564.2, ENSMUSP00000113988.1, ENSMUSP00000128078.1, ENSMUSP00000128358.1, ENSMUSP00000131089.1, ENSMUSP00000131761.1, ENSMUSP00000132837.2, ENSMUSP00000144143.2, ENSMUSP00000145932.1, ENSMUSP00000146411.1, ENSMUSP00000146529.1, ENSMUSP00000146531.1, ENSMUSP00000146540.1, ENSMUSP00000146931.2, ENSMUSP00000148266.1, ENSMUSP00000148694.1, ENSMUSP00000149263.1, ENSMUSP00000149565.1, ENSMUSP00000149609.1, ENSMUSP00000149645.1, ENSMUSP00000149859.1, ENSMUSP00000149860.1, ENSMUSP00000150009.1, ENSMUSP00000150014.1, ENSMUSP00000150363.1, ENSMUSP00000150609.1, ENSMUSP00000150854.1, ENSMUSP00000150880.1, ENSMUSP00000150924.1, ENSMUSP00000151652.1	ENSOANP00000000237.2, ENSOANP00000000239.2, ENSOANP00000000585.2, ENSOANP00000000595.1, ENSOANP00000004397.1, ENSOANP00000006132.1, ENSOANP00000008756.2, ENSOANP00000012107.1, ENSOANP00000012140.1, ENSOANP00000012641.2, ENSOANP00000012643.2, ENSOANP00000012659.2, ENSOANP00000012663.2, ENSOANP00000012664.2, ENSOANP00000015307.2, ENSOANP00000015348.1, ENSOANP00000016084.2, ENSOANP00000016707.2, ENSOANP00000020968.1, ENSOANP00000021955.2, ENSOANP00000023914.2, ENSOANP00000023976.2, ENSOANP00000026661.1, ENSOANP00000026721.1, ENSOANP00000026785.1, ENSOANP00000027063.1, ENSOANP00000027068.1, ENSOANP00000027070.1, ENSOANP00000027071.1, ENSOANP00000027072.1, ENSOANP00000027083.1, ENSOANP00000027084.1, ENSOANP00000027085.1, ENSOANP00000027087.1, ENSOANP00000027088.1, ENSOANP00000027091.1, ENSOANP00000027198.1, ENSOANP00000027545.1, ENSOANP00000028797.1	ENSORLP00000004943.1, ENSORLP00000016649.1, ENSORLP00000023539.1	ENSONIG00000004120.1	ENSPCAP00000000438.1, ENSPCAP00000001554.1, ENSPCAP00000001566.1, ENSPCAP00000002780.1, ENSPCAP00000003178.1, ENSPCAP00000003416.1, ENSPCAP00000003525.1, ENSPCAP00000004014.1, ENSPCAP00000004454.1, ENSPCAP00000004620.1, ENSPCAP00000004779.1, ENSPCAP00000004864.1, ENSPCAP00000005170.1, ENSPCAP00000005266.1, ENSPCAP00000005429.1, ENSPCAP00000005689.1, ENSPCAP00000005911.1, ENSPCAP00000006820.1, ENSPCAP00000007417.1, ENSPCAP00000008369.1, ENSPCAP00000008557.1, ENSPCAP00000008883.1, ENSPCAP00000009424.1, ENSPCAP00000009556.1, ENSPCAP00000009605.1, ENSPCAP00000009987.1, ENSPCAP00000010479.1, ENSPCAP00000010785.1, ENSPCAP00000011087.1, ENSPCAP00000011115.1, ENSPCAP00000011379.1, ENSPCAP00000011604.1, ENSPCAP00000013444.1, ENSPCAP00000013456.1, ENSPCAP00000013469.1, ENSPCAP00000013477.1, ENSPCAP00000015185.1, ENSPCAP00000016083.1			ENSSFOG00015004469.2, ENSSFOG00015004517.2, ENSSFOG00015022816.2, ENSSFOG00015024527.1, ENSSFOG00015027048.1, ENSSFOG00015027535.1, ENSSFOG00015027792.1, ENSSFOG00015027934.1, ENSSFOG00015027940.1, ENSSFOG00015028300.1, ENSSFOG00015029335.1, ENSSFOG00015033292.1	ENSSSCP00000000327.2, ENSSSCP00000001357.2, ENSSSCP00000001359.2, ENSSSCP00000001362.2, ENSSSCP00000001365.2, ENSSSCP00000001373.1, ENSSSCP00000001381.1, ENSSSCP00000006206.2, ENSSSCP00000006207.2, ENSSSCP00000006208.1, ENSSSCP00000006212.2, ENSSSCP00000006213.2, ENSSSCP00000006225.2, ENSSSCP00000006227.1, ENSSSCP00000006847.2, ENSSSCP00000006848.1, ENSSSCP00000007143.2, ENSSSCP00000007144.2, ENSSSCP00000009526.2, ENSSSCP00000012770.2, ENSSSCP00000012771.1, ENSSSCP00000012772.2, ENSSSCP00000012774.1, ENSSSCP00000013463.1, ENSSSCP00000013464.2, ENSSSCP00000013970.1, ENSSSCP00000013971.1, ENSSSCP00000013974.2, ENSSSCP00000013975.2, ENSSSCP00000013988.1, ENSSSCP00000013989.1, ENSSSCP00000013991.1, ENSSSCP00000013993.1, ENSSSCP00000013998.1, ENSSSCP00000013999.2, ENSSSCP00000014002.1, ENSSSCP00000014003.1, ENSSSCP00000014020.1, ENSSSCP00000014022.1, ENSSSCP00000014023.2, ENSSSCP00000014026.2, ENSSSCP00000014833.1, ENSSSCP00000015393.2, ENSSSCP00000015394.1, ENSSSCP00000015396.1, ENSSSCP00000015397.1, ENSSSCP00000015401.2, ENSSSCP00000015402.2, ENSSSCP00000015411.1, ENSSSCP00000015414.2, ENSSSCP00000015415.2, ENSSSCP00000015416.2, ENSSSCP00000015429.2, ENSSSCP00000015432.2, ENSSSCP00000015433.1, ENSSSCP00000015434.1, ENSSSCP00000015475.2, ENSSSCP00000015476.1, ENSSSCP00000015512.2, ENSSSCP00000015514.1, ENSSSCP00000015515.2, ENSSSCP00000015532.1, ENSSSCP00000015536.1, ENSSSCP00000015765.2, ENSSSCP00000015766.2, ENSSSCP00000015767.2, ENSSSCP00000016073.2, ENSSSCP00000016078.1, ENSSSCP00000016081.2, ENSSSCP00000016084.2, ENSSSCP00000016088.1, ENSSSCP00000016099.2, ENSSSCP00000016100.2, ENSSSCP00000016102.2, ENSSSCP00000016104.2, ENSSSCP00000016106.1, ENSSSCP00000016107.1, ENSSSCP00000016109.2, ENSSSCP00000016110.2, ENSSSCP00000016111.1, ENSSSCP00000016112.1, ENSSSCP00000016114.2, ENSSSCP00000016115.2, ENSSSCP00000019157.1, ENSSSCP00000019618.1, ENSSSCP00000019652.1, ENSSSCP00000019682.1, ENSSSCP00000019857.1, ENSSSCP00000020145.1, ENSSSCP00000020347.1, ENSSSCP00000020429.1, ENSSSCP00000020562.1, ENSSSCP00000020784.1, ENSSSCP00000020817.1, ENSSSCP00000020961.1, ENSSSCP00000021315.1, ENSSSCP00000021348.1, ENSSSCP00000021683.1, ENSSSCP00000021746.1, ENSSSCP00000021771.1, ENSSSCP00000021906.1, ENSSSCP00000022042.1, ENSSSCP00000022134.1, ENSSSCP00000022259.1, ENSSSCP00000022331.1, ENSSSCP00000022344.1, ENSSSCP00000022417.1, ENSSSCP00000022693.1, ENSSSCP00000022858.1, ENSSSCP00000022951.1, ENSSSCP00000023007.1, ENSSSCP00000023255.1, ENSSSCP00000023299.1, ENSSSCP00000023315.1, ENSSSCP00000023364.1, ENSSSCP00000023560.1, ENSSSCP00000023604.1, ENSSSCP00000023637.1, ENSSSCP00000023672.1, ENSSSCP00000023689.1, ENSSSCP00000023904.1, ENSSSCP00000023933.1, ENSSSCP00000024049.1, ENSSSCP00000024053.1, ENSSSCP00000024210.1, ENSSSCP00000024322.1, ENSSSCP00000024346.1, ENSSSCP00000024350.1, ENSSSCP00000024455.1, ENSSSCP00000024631.1, ENSSSCP00000024688.1, ENSSSCP00000024718.1, ENSSSCP00000024953.1, ENSSSCP00000025097.1, ENSSSCP00000025152.1, ENSSSCP00000025342.1, ENSSSCP00000025401.1, ENSSSCP00000025413.1, ENSSSCP00000025448.1, ENSSSCP00000025486.1, ENSSSCP00000025585.1, ENSSSCP00000025631.1, ENSSSCP00000026147.1, ENSSSCP00000026309.1, ENSSSCP00000026364.1, ENSSSCP00000026511.1, ENSSSCP00000026675.1, ENSSSCP00000026807.1, ENSSSCP00000027058.1, ENSSSCP00000027206.1, ENSSSCP00000027433.1, ENSSSCP00000027455.1, ENSSSCP00000027579.1, ENSSSCP00000027723.1, ENSSSCP00000028145.1, ENSSSCP00000028212.1			ENSTTRP00000001977.1, ENSTTRP00000003032.1, ENSTTRP00000004387.1, ENSTTRP00000005860.1, ENSTTRP00000005903.1	ENSXETP00000001943.3, ENSXETP00000003015.1, ENSXETP00000003018.3, ENSXETP00000003565.3, ENSXETP00000003631.3, ENSXETP00000003633.3, ENSXETP00000006742.3, ENSXETP00000015805.3, ENSXETP00000015808.3, ENSXETP00000018307.3, ENSXETP00000018308.3, ENSXETP00000020335.3, ENSXETP00000020342.3, ENSXETP00000020428.3, ENSXETP00000020441.2, ENSXETP00000020449.3, ENSXETP00000021354.3, ENSXETP00000023050.3, ENSXETP00000024063.3, ENSXETP00000024081.3, ENSXETP00000024090.3, ENSXETP00000030416.3, ENSXETP00000032146.3, ENSXETP00000032148.3, ENSXETP00000032155.3, ENSXETP00000032169.3, ENSXETP00000032174.3, ENSXETP00000033216.3, ENSXETP00000034305.2, ENSXETP00000035242.3, ENSXETP00000037460.3, ENSXETP00000037465.3, ENSXETP00000037470.1, ENSXETP00000037488.3, ENSXETP00000037489.1, ENSXETP00000039737.2, ENSXETP00000039758.2, ENSXETP00000041103.3, ENSXETP00000041111.3, ENSXETP00000045464.3, ENSXETP00000045525.3, ENSXETP00000045531.3, ENSXETP00000045545.2, ENSXETP00000045918.3, ENSXETP00000045934.2, ENSXETP00000047460.3, ENSXETP00000050507.2, ENSXETP00000050510.2, ENSXETP00000052441.3, ENSXETP00000052484.3, ENSXETP00000053064.2, ENSXETP00000053978.2, ENSXETP00000054116.2, ENSXETP00000054122.1, ENSXETP00000054123.2, ENSXETP00000054124.2, ENSXETP00000054125.2, ENSXETP00000054244.2, ENSXETP00000054261.2, ENSXETP00000054264.2, ENSXETP00000054723.1, ENSXETP00000054844.2, ENSXETP00000055276.2, ENSXETP00000055291.2, ENSXETP00000055294.2, ENSXETP00000055404.1, ENSXETP00000055929.2, ENSXETP00000055930.2, ENSXETP00000055953.2, ENSXETP00000056027.2, ENSXETP00000056029.2, ENSXETP00000056031.1, ENSXETP00000056034.2, ENSXETP00000056114.2, ENSXETP00000056126.2, ENSXETP00000056143.2, ENSXETP00000056301.2, ENSXETP00000056308.2, ENSXETP00000056315.2, ENSXETP00000056828.2, ENSXETP00000056884.2, ENSXETP00000057427.2, ENSXETP00000057757.1, ENSXETP00000057760.2, ENSXETP00000057763.2, ENSXETP00000057776.2, ENSXETP00000057777.1, ENSXETP00000057779.2, ENSXETP00000057780.2, ENSXETP00000057869.2, ENSXETP00000058145.2, ENSXETP00000058192.1, ENSXETP00000058322.1, ENSXETP00000058450.1, ENSXETP00000058640.1, ENSXETP00000058691.1, ENSXETP00000058739.1, ENSXETP00000058819.1, ENSXETP00000058841.1, ENSXETP00000059005.1, ENSXETP00000059050.1, ENSXETP00000059187.1, ENSXETP00000059257.1, ENSXETP00000059360.1, ENSXETP00000059461.1, ENSXETP00000059541.1, ENSXETP00000059570.1, ENSXETP00000059605.1, ENSXETP00000059833.1, ENSXETP00000059888.1, ENSXETP00000060004.1, ENSXETP00000060005.1, ENSXETP00000060070.1, ENSXETP00000060078.1, ENSXETP00000060199.1, ENSXETP00000060240.1, ENSXETP00000060374.1, ENSXETP00000060571.1, ENSXETP00000060641.1, ENSXETP00000060707.1, ENSXETP00000060765.1, ENSXETP00000060968.1, ENSXETP00000061071.1, ENSXETP00000061135.1, ENSXETP00000061216.1, ENSXETP00000061326.1, ENSXETP00000061377.1, ENSXETP00000061411.1, ENSXETP00000061585.1, ENSXETP00000061606.1, ENSXETP00000061657.1, ENSXETP00000061852.1, ENSXETP00000061932.1, ENSXETP00000061957.1, ENSXETP00000062001.1, ENSXETP00000062042.1, ENSXETP00000062043.1, ENSXETP00000062134.1, ENSXETP00000062147.1, ENSXETP00000062155.1, ENSXETP00000062366.1, ENSXETP00000062429.1, ENSXETP00000062492.1, ENSXETP00000062750.1, ENSXETP00000062811.1, ENSXETP00000063021.1, ENSXETP00000063121.1, ENSXETP00000063155.1, ENSXETP00000063254.1, ENSXETP00000063383.1, ENSXETP00000063402.1, ENSXETP00000063588.1, ENSXETP00000063657.1, ENSXETP00000063843.1, ENSXETP00000063922.1, ENSXETP00000063936.1, ENSXETP00000064093.1, ENSXETP00000064112.1
OG0000001	ENSACAP00000000563.2, ENSACAP00000000729.2, ENSACAP00000002739.2, ENSACAP00000003686.2, ENSACAP00000003805.3, ENSACAP00000007222.2, ENSACAP00000007250.3, ENSACAP00000008467.3, ENSACAP00000010015.3, ENSACAP00000010238.3, ENSACAP00000010242.2, ENSACAP00000010323.2, ENSACAP00000011693.3, ENSACAP00000012576.3, ENSACAP00000012599.2, ENSACAP00000012635.2, ENSACAP00000012646.3, ENSACAP00000013554.3, ENSACAP00000014188.2, ENSACAP00000014256.2, ENSACAP00000017789.2, ENSACAP00000018002.1, ENSACAP00000018327.1, ENSACAP00000018593.1, ENSACAP00000018761.1, ENSACAP00000019149.1, ENSACAP00000019171.1, ENSACAP00000019178.1, ENSACAP00000019229.1, ENSACAP00000019475.2, ENSACAP00000019503.1, ENSACAP00000019654.2, ENSACAP00000019978.1, ENSACAP00000020169.1, ENSACAP00000020750.2, ENSACAP00000020897.2, ENSACAP00000021072.1, ENSACAP00000021183.1, ENSACAP00000021836.1, ENSACAP00000023192.1, ENSACAP00000023470.1	XP_006258633.3, XP_006261390.2, XP_006263043.1, XP_006263331.2, XP_006270051.1, XP_006277590.2, XP_014450773.2, XP_014453334.1, XP_014454395.1, XP_014455393.2, XP_014455666.1, XP_014456096.2, XP_014458772.1, XP_014459561.1, XP_014459562.1, XP_014459695.2, XP_014459858.1, XP_014460027.1, XP_014460031.1, XP_014460035.2, XP_014461650.2, XP_014461654.2, XP_014462440.2, XP_014463421.1, XP_014466670.1, XP_019332952.1, XP_019332971.1, XP_019332981.1, XP_019332988.1, XP_019333778.1, XP_019334238.1, XP_019334327.1, XP_019334868.1, XP_019336299.1, XP_019336564.1, XP_019336571.1, XP_019336652.1, XP_019337938.1, XP_019337953.1, XP_019338277.1, XP_019338835.1, XP_019338837.1, XP_019339151.1, XP_019339462.1, XP_019340233.1, XP_019340234.1, XP_019340237.1, XP_019340256.1, XP_019341171.1, XP_019341172.1, XP_019341174.1, XP_019341189.1, XP_019341484.1, XP_019342546.1, XP_019342572.1, XP_019342573.1, XP_019343267.1, XP_019344428.1, XP_019344450.1, XP_019344743.1, XP_019345588.1, XP_019346617.1, XP_019346850.1, XP_019347966.1, XP_019351846.1, XP_019351867.1, XP_019352473.1, XP_019352843.1, XP_019353083.1, XP_019353092.1, XP_019353102.1, XP_019353943.1, XP_019354540.1, XP_019354620.1, XP_019354621.1	XP_007164315.1, XP_007164752.1, XP_007165154.1, XP_007165155.1, XP_007165158.1, XP_007165249.1, XP_007165253.1, XP_007165256.1, XP_007165258.1, XP_007165261.1, XP_007165262.1, XP_007165265.1, XP_007165266.1, XP_007165273.1, XP_007165275.1, XP_007165277.1, XP_007166818.1, XP_007166822.1, XP_007166823.1, XP_007166827.1, XP_007166830.1, XP_007166835.1, XP_007166839.1, XP_007166843.1, XP_007166848.1, XP_007168140.1, XP_007168142.1, XP_007169280.1, XP_007169883.1, XP_007169937.1, XP_007169942.1, XP_007170859.1, XP_007170861.1, XP_007170862.1, XP_007170868.1, XP_007175451.1, XP_007175464.1, XP_007175494.1, XP_007175506.1, XP_007175507.1, XP_007175510.1, XP_007175515.1, XP_007175522.1, XP_007175524.1, XP_007175533.1, XP_007175556.1, XP_007175563.1, XP_007175566.1, XP_007176388.1, XP_007177051.1, XP_007177073.1, XP_007178256.1, XP_007179136.1, XP_007179324.1, XP_007179914.1, XP_007179915.1, XP_007179916.1, XP_007179918.1, XP_007179923.1, XP_007179930.1, XP_007179931.1, XP_007179932.1, XP_007179936.1, XP_007179940.1, XP_007179944.1, XP_007179948.1, XP_007179954.1, XP_007180001.1, XP_007180003.1, XP_007180004.1, XP_007180005.1, XP_007180033.1, XP_007180338.1, XP_007180875.1, XP_007181357.1, XP_007181358.1, XP_007181363.1, XP_007181365.1, XP_007181367.1, XP_007181464.1, XP_007182038.1, XP_007182076.1, XP_007182463.1, XP_007183365.1, XP_007183624.1, XP_007185418.1, XP_007185545.1, XP_007185546.1, XP_007186541.1, XP_007186817.1, XP_007186820.1, XP_007187100.1, XP_007187101.1, XP_007187245.1, XP_007187246.1, XP_007188691.1, XP_007188805.1, XP_007193490.1, XP_007193494.1, XP_007195458.1, XP_007195670.1, XP_007196325.1, XP_007196580.1, XP_007197424.1, XP_007197427.1, XP_007198239.1, XP_007198289.1, XP_007198468.1, XP_007198470.1, XP_007198492.1, XP_007198494.1, XP_007198496.1, XP_007198500.1	XP_002600714.1, XP_002607287.1	bmy_02461T0, bmy_03339T0, bmy_05817T0, bmy_05923T0, bmy_05924T0, bmy_05925T0, bmy_05929T0, bmy_05932T0, bmy_05933T0, bmy_05941T0, bmy_05942T0, bmy_05943T0, bmy_06243T0, bmy_07538T0, bmy_07541T0, bmy_10531T0, bmy_11200T0, bmy_11274T0, bmy_11350T0, bmy_11753T0, bmy_12262T0, bmy_12829T0, bmy_12832T0, bmy_13344T0, bmy_13345T0, bmy_14782T0, bmy_14783T0, bmy_14784T0, bmy_14785T0, bmy_14786T0, bmy_14997T0, bmy_15098T0, bmy_15677T0, bmy_15686T0, bmy_15900T0, bmy_15902T0, bmy_16017T0, bmy_16497T0, bmy_18934T0, bmy_19177T0, bmy_19178T0, bmy_19234T0, bmy_19235T0, bmy_19237T0, bmy_19238T0, bmy_19240T0, bmy_19241T0, bmy_19501T0, bmy_19504T0, bmy_19616T0, bmy_19857T0, bmy_20740T0, bmy_21348T0, bmy_21349T0, bmy_21375T0, bmy_21376T0, bmy_21599T0, bmy_21892T0, bmy_22028T0, bmy_22031T0, bmy_22277T0, bmy_22307T0	ENSBTAP00000000598.5, ENSBTAP00000000691.5, ENSBTAP00000001064.4, ENSBTAP00000002533.5, ENSBTAP00000002726.4, ENSBTAP00000003306.5, ENSBTAP00000004502.4, ENSBTAP00000004508.4, ENSBTAP00000004511.5, ENSBTAP00000004602.4, ENSBTAP00000005167.4, ENSBTAP00000005584.5, ENSBTAP00000006317.5, ENSBTAP00000006397.5, ENSBTAP00000006604.5, ENSBTAP00000006896.5, ENSBTAP00000007710.5, ENSBTAP00000008427.5, ENSBTAP00000009654.4, ENSBTAP00000010632.5, ENSBTAP00000010747.4, ENSBTAP00000012076.5, ENSBTAP00000012529.4, ENSBTAP00000013588.5, ENSBTAP00000013807.5, ENSBTAP00000014350.5, ENSBTAP00000014891.5, ENSBTAP00000015283.5, ENSBTAP00000016857.5, ENSBTAP00000016859.5, ENSBTAP00000016862.5, ENSBTAP00000016870.4, ENSBTAP00000017164.5, ENSBTAP00000017478.5, ENSBTAP00000017634.5, ENSBTAP00000017799.5, ENSBTAP00000018075.5, ENSBTAP00000020613.5, ENSBTAP00000021396.3, ENSBTAP00000021794.5, ENSBTAP00000021836.4, ENSBTAP00000021929.4, ENSBTAP00000022417.5, ENSBTAP00000022760.5, ENSBTAP00000024349.3, ENSBTAP00000024544.4, ENSBTAP00000024707.5, ENSBTAP00000025840.5, ENSBTAP00000028575.5, ENSBTAP00000028697.5, ENSBTAP00000029408.4, ENSBTAP00000029728.4, ENSBTAP00000030047.4, ENSBTAP00000031471.4, ENSBTAP00000031760.4, ENSBTAP00000032113.4, ENSBTAP00000032154.4, ENSBTAP00000032448.4, ENSBTAP00000035023.3, ENSBTAP00000037199.4, ENSBTAP00000038982.4, ENSBTAP00000040579.3, ENSBTAP00000046998.3, ENSBTAP00000047534.2, ENSBTAP00000047636.2, ENSBTAP00000047664.2, ENSBTAP00000047801.2, ENSBTAP00000047885.2, ENSBTAP00000048176.2, ENSBTAP00000048235.2, ENSBTAP00000048405.1, ENSBTAP00000048518.2, ENSBTAP00000048684.2, ENSBTAP00000048819.1, ENSBTAP00000048848.2, ENSBTAP00000048955.2, ENSBTAP00000048978.2, ENSBTAP00000049039.1, ENSBTAP00000049054.2, ENSBTAP00000049121.1, ENSBTAP00000049362.2, ENSBTAP00000049540.2, ENSBTAP00000049680.1, ENSBTAP00000049685.1, ENSBTAP00000049737.1, ENSBTAP00000050398.1, ENSBTAP00000050573.2, ENSBTAP00000050706.2, ENSBTAP00000051030.2, ENSBTAP00000051211.2, ENSBTAP00000051646.2, ENSBTAP00000051647.2, ENSBTAP00000051731.2, ENSBTAP00000051755.2, ENSBTAP00000051806.2, ENSBTAP00000051990.2, ENSBTAP00000052171.2, ENSBTAP00000052177.1, ENSBTAP00000052233.2, ENSBTAP00000052520.2, ENSBTAP00000052950.2, ENSBTAP00000053058.2, ENSBTAP00000053085.2, ENSBTAP00000053946.1, ENSBTAP00000054153.1, ENSBTAP00000054562.1, ENSBTAP00000054594.1, ENSBTAP00000055164.1, ENSBTAP00000055295.1, ENSBTAP00000056153.1, ENSBTAP00000056343.1, ENSBTAP00000056389.1, ENSBTAP00000056569.1, ENSBTAP00000056579.1	Ccar_27482_36611-processed-gene-0.6		ENSCAFP00000003430.3, ENSCAFP00000003496.3, ENSCAFP00000003515.3, ENSCAFP00000003564.3, ENSCAFP00000003618.3, ENSCAFP00000004035.2, ENSCAFP00000007020.3, ENSCAFP00000009011.3, ENSCAFP00000009072.3, ENSCAFP00000009811.3, ENSCAFP00000013236.2, ENSCAFP00000014837.2, ENSCAFP00000014838.3, ENSCAFP00000016613.3, ENSCAFP00000021742.3, ENSCAFP00000022158.2, ENSCAFP00000022348.3, ENSCAFP00000023303.4, ENSCAFP00000023470.3, ENSCAFP00000026695.3, ENSCAFP00000026750.3, ENSCAFP00000035898.1, ENSCAFP00000036037.1, ENSCAFP00000036065.1, ENSCAFP00000036118.1, ENSCAFP00000036135.1, ENSCAFP00000036153.1, ENSCAFP00000036335.1, ENSCAFP00000036411.1, ENSCAFP00000036601.1, ENSCAFP00000036670.1, ENSCAFP00000036863.1, ENSCAFP00000036865.1, ENSCAFP00000036868.1, ENSCAFP00000036909.1, ENSCAFP00000037002.1, ENSCAFP00000037096.1, ENSCAFP00000037132.1, ENSCAFP00000037232.1, ENSCAFP00000037322.1, ENSCAFP00000037636.1, ENSCAFP00000037778.1, ENSCAFP00000037975.1, ENSCAFP00000038013.1, ENSCAFP00000038021.1, ENSCAFP00000038023.1, ENSCAFP00000038028.1, ENSCAFP00000038056.1, ENSCAFP00000038151.1, ENSCAFP00000038161.1, ENSCAFP00000038410.1, ENSCAFP00000038425.1, ENSCAFP00000038530.1, ENSCAFP00000038576.1, ENSCAFP00000038594.1, ENSCAFP00000039053.1, ENSCAFP00000039188.1, ENSCAFP00000039297.1, ENSCAFP00000039575.1, ENSCAFP00000039709.1, ENSCAFP00000039819.1, ENSCAFP00000039841.1, ENSCAFP00000040075.1, ENSCAFP00000040191.1, ENSCAFP00000040208.1, ENSCAFP00000040360.1, ENSCAFP00000040401.1, ENSCAFP00000040660.1, ENSCAFP00000040690.1, ENSCAFP00000040746.1, ENSCAFP00000040988.1, ENSCAFP00000041072.1, ENSCAFP00000041220.1, ENSCAFP00000041277.1, ENSCAFP00000041298.1, ENSCAFP00000041412.1, ENSCAFP00000041466.1, ENSCAFP00000041766.1, ENSCAFP00000041783.1, ENSCAFP00000041861.1, ENSCAFP00000041906.1, ENSCAFP00000042031.1, ENSCAFP00000042211.1, ENSCAFP00000042229.1, ENSCAFP00000042368.1, ENSCAFP00000042380.1, ENSCAFP00000042418.1, ENSCAFP00000042517.1, ENSCAFP00000042561.1, ENSCAFP00000042577.1, ENSCAFP00000042637.1, ENSCAFP00000042669.1, ENSCAFP00000042762.1, ENSCAFP00000042987.1, ENSCAFP00000043044.1, ENSCAFP00000043165.1		Chipu0015019.p1		ENSDNOP00000001385.2, ENSDNOP00000001474.3, ENSDNOP00000001543.3, ENSDNOP00000001792.3, ENSDNOP00000001796.2, ENSDNOP00000002138.3, ENSDNOP00000002549.3, ENSDNOP00000003211.3, ENSDNOP00000003278.3, ENSDNOP00000004146.3, ENSDNOP00000004511.3, ENSDNOP00000005950.3, ENSDNOP00000006137.2, ENSDNOP00000007388.3, ENSDNOP00000010650.3, ENSDNOP00000010755.2, ENSDNOP00000011018.3, ENSDNOP00000011100.3, ENSDNOP00000012402.3, ENSDNOP00000012783.3, ENSDNOP00000013174.2, ENSDNOP00000014043.3, ENSDNOP00000014277.3, ENSDNOP00000014290.2, ENSDNOP00000014698.3, ENSDNOP00000015219.2, ENSDNOP00000015645.2, ENSDNOP00000016185.2, ENSDNOP00000017073.2, ENSDNOP00000017223.2, ENSDNOP00000017999.1, ENSDNOP00000018037.1, ENSDNOP00000018117.1, ENSDNOP00000018183.1, ENSDNOP00000018698.1, ENSDNOP00000018816.1, ENSDNOP00000018837.1, ENSDNOP00000019190.1, ENSDNOP00000019425.1, ENSDNOP00000019612.1, ENSDNOP00000019630.1, ENSDNOP00000020595.1, ENSDNOP00000020665.1, ENSDNOP00000021013.1, ENSDNOP00000021771.1, ENSDNOP00000021944.1, ENSDNOP00000022271.1, ENSDNOP00000022332.1, ENSDNOP00000022685.1, ENSDNOP00000022700.1, ENSDNOP00000022853.1, ENSDNOP00000022883.1, ENSDNOP00000022896.1, ENSDNOP00000022911.1, ENSDNOP00000023043.1, ENSDNOP00000023459.1, ENSDNOP00000023772.1, ENSDNOP00000023798.1, ENSDNOP00000023944.1, ENSDNOP00000024015.1, ENSDNOP00000024026.1, ENSDNOP00000024193.1, ENSDNOP00000024434.1, ENSDNOP00000024473.1, ENSDNOP00000024802.1, ENSDNOP00000024839.1, ENSDNOP00000025221.1, ENSDNOP00000025512.1, ENSDNOP00000025633.1, ENSDNOP00000025757.1, ENSDNOP00000026064.1, ENSDNOP00000026326.1, ENSDNOP00000026414.1, ENSDNOP00000026441.1, ENSDNOP00000026474.1, ENSDNOP00000026832.1, ENSDNOP00000026986.1, ENSDNOP00000027253.1, ENSDNOP00000027255.1, ENSDNOP00000027310.1, ENSDNOP00000027346.1, ENSDNOP00000027372.1, ENSDNOP00000027488.1, ENSDNOP00000027676.1, ENSDNOP00000027721.1, ENSDNOP00000027797.1, ENSDNOP00000028209.1, ENSDNOP00000028471.1, ENSDNOP00000028611.1, ENSDNOP00000028666.1, ENSDNOP00000028790.1, ENSDNOP00000028942.1, ENSDNOP00000029285.1, ENSDNOP00000029628.1, ENSDNOP00000029767.1, ENSDNOP00000030113.1, ENSDNOP00000030290.1, ENSDNOP00000030379.1, ENSDNOP00000030893.1, ENSDNOP00000030917.1, ENSDNOP00000031305.1, ENSDNOP00000031529.1, ENSDNOP00000031618.1, ENSDNOP00000031770.1, ENSDNOP00000031938.1, ENSDNOP00000032106.1, ENSDNOP00000032320.1, ENSDNOP00000032932.1, ENSDNOP00000033212.1, ENSDNOP00000033513.1, ENSDNOP00000033816.1, ENSDNOP00000033949.1, ENSDNOP00000034354.1, ENSDNOP00000034736.1	ENSDARP00000109576.2, ENSDARP00000134808.1, ENSDARP00000136892.1, ENSDARP00000139402.1	ENSELUG00000019555.1	ENSGACP00000005897.1	ENSGALP00000043979.1, ENSGALP00000044641.1, ENSGALP00000044973.1, ENSGALP00000045607.1, ENSGALP00000047639.1, ENSGALP00000054763.1, ENSGALP00000062235.1, ENSGALP00000064188.1		ENSP00000196482.3, ENSP00000211936.6, ENSP00000221315.4, ENSP00000223428.4, ENSP00000240499.7, ENSP00000243643.3, ENSP00000243644.3, ENSP00000247956.5, ENSP00000248211.6, ENSP00000252979.5, ENSP00000253115.1, ENSP00000253144.9, ENSP00000255746.4, ENSP00000261560.4, ENSP00000262259.2, ENSP00000263095.5, ENSP00000269834.1, ENSP00000270001.6, ENSP00000270649.5, ENSP00000275423.4, ENSP00000288177.5, ENSP00000291598.7, ENSP00000292069.5, ENSP00000292562.7, ENSP00000292579.7, ENSP00000292841.6, ENSP00000292928.2, ENSP00000293471.5, ENSP00000295208.2, ENSP00000300619.6, ENSP00000300870.10, ENSP00000301042.3, ENSP00000301093.2, ENSP00000301310.3, ENSP00000301318.3, ENSP00000301399.5, ENSP00000301480.3, ENSP00000302222.7, ENSP00000303889.7, ENSP00000303915.3, ENSP00000304268.10, ENSP00000308578.6, ENSP00000309161.4, ENSP00000309330.6, ENSP00000309812.4, ENSP00000311957.3, ENSP00000315173.7, ENSP00000315505.3, ENSP00000317125.7, ENSP00000322265.6, ENSP00000322427.1, ENSP00000322545.3, ENSP00000324441.8, ENSP00000324518.6, ENSP00000324598.3, ENSP00000325018.5, ENSP00000325038.9, ENSP00000326249.3, ENSP00000327143.3, ENSP00000327314.7, ENSP00000327538.6, ENSP00000329141.3, ENSP00000331465.7, ENSP00000332595.7, ENSP00000333223.7, ENSP00000333660.2, ENSP00000333725.5, ENSP00000333802.6, ENSP00000334394.4, ENSP00000334685.7, ENSP00000335042.7, ENSP00000337122.2, ENSP00000337473.3, ENSP00000338770.2, ENSP00000339823.3, ENSP00000340132.2, ENSP00000341151.7, ENSP00000341236.7, ENSP00000343581.1, ENSP00000344791.2, ENSP00000347043.2, ENSP00000347210.4, ENSP00000347234.5, ENSP00000347338.2, ENSP00000347755.2, ENSP00000349161.3, ENSP00000349401.2, ENSP00000349494.3, ENSP00000350085.7, ENSP00000350295.4, ENSP00000350418.4, ENSP00000352444.2, ENSP00000352846.4, ENSP00000353058.3, ENSP00000353491.2, ENSP00000353652.3, ENSP00000354694.3, ENSP00000361784.3, ENSP00000366273.3, ENSP00000373274.3, ENSP00000374185.4, ENSP00000375656.3, ENSP00000375660.2, ENSP00000376010.2, ENSP00000376065.3, ENSP00000376110.2, ENSP00000376135.3, ENSP00000378792.2, ENSP00000378881.3, ENSP00000379684.4, ENSP00000379689.3, ENSP00000379702.2, ENSP00000380293.3, ENSP00000380315.3, ENSP00000381304.2, ENSP00000383301.2, ENSP00000385560.1, ENSP00000385939.1, ENSP00000386393.3, ENSP00000388311.1, ENSP00000390179.2, ENSP00000391641.1, ENSP00000392335.1, ENSP00000393260.2, ENSP00000394248.1, ENSP00000397178.2, ENSP00000397693.2, ENSP00000400997.1, ENSP00000405218.2, ENSP00000405289.3, ENSP00000406201.1, ENSP00000406318.2, ENSP00000410734.1, ENSP00000411132.2, ENSP00000412999.1, ENSP00000413411.1, ENSP00000415774.1, ENSP00000416662.3, ENSP00000417424.1, ENSP00000417696.1, ENSP00000418719.1, ENSP00000419397.1, ENSP00000428213.1, ENSP00000428679.2, ENSP00000431265.1, ENSP00000433773.1, ENSP00000437590.1, ENSP00000439427.2, ENSP00000440464.2, ENSP00000441410.1, ENSP00000441838.1, ENSP00000446224.2, ENSP00000452552.1, ENSP00000459216.1, ENSP00000461425.1, ENSP00000462054.1, ENSP00000463741.1, ENSP00000464976.1, ENSP00000465578.1, ENSP00000465960.1, ENSP00000466051.1, ENSP00000466714.1, ENSP00000467218.1, ENSP00000467889.1, ENSP00000467931.1, ENSP00000468153.2, ENSP00000468950.1, ENSP00000469582.1, ENSP00000470381.1, ENSP00000470718.1, ENSP00000471000.1, ENSP00000471041.1, ENSP00000471593.1, ENSP00000472959.1, ENSP00000473194.1, ENSP00000476534.2, ENSP00000477392.1, ENSP00000477706.1, ENSP00000477716.1, ENSP00000477765.1, ENSP00000478939.2, ENSP00000480218.1, ENSP00000480556.1, ENSP00000482030.1, ENSP00000482447.1, ENSP00000483720.1, ENSP00000483779.1, ENSP00000484232.1, ENSP00000485210.1, ENSP00000485448.1, ENSP00000486345.1, ENSP00000486577.1, ENSP00000487125.1, ENSP00000487499.1, ENSP00000489045.1, ENSP00000491560.1, ENSP00000491567.1, ENSP00000492202.1	ENSLAFP00000002349.3, ENSLAFP00000002389.3, ENSLAFP00000002429.3, ENSLAFP00000003004.2, ENSLAFP00000004000.3, ENSLAFP00000004203.3, ENSLAFP00000005260.3, ENSLAFP00000005661.3, ENSLAFP00000005684.3, ENSLAFP00000005846.4, ENSLAFP00000007420.4, ENSLAFP00000007675.3, ENSLAFP00000008414.4, ENSLAFP00000008818.2, ENSLAFP00000011400.4, ENSLAFP00000013028.3, ENSLAFP00000013990.2, ENSLAFP00000014793.3, ENSLAFP00000015515.4, ENSLAFP00000018893.1, ENSLAFP00000019012.1, ENSLAFP00000021266.1, ENSLAFP00000025448.1, ENSLAFP00000025704.1, ENSLAFP00000026441.1	ENSLACP00000022776.1		ENSMODP00000000924.2, ENSMODP00000001456.3, ENSMODP00000001755.3, ENSMODP00000002500.2, ENSMODP00000003318.2, ENSMODP00000003377.2, ENSMODP00000003799.3, ENSMODP00000004601.2, ENSMODP00000005099.3, ENSMODP00000005280.3, ENSMODP00000006361.2, ENSMODP00000006505.3, ENSMODP00000007252.3, ENSMODP00000007363.3, ENSMODP00000007495.2, ENSMODP00000007692.2, ENSMODP00000008161.3, ENSMODP00000008310.2, ENSMODP00000008493.2, ENSMODP00000009086.2, ENSMODP00000009170.3, ENSMODP00000009239.2, ENSMODP00000009841.2, ENSMODP00000009850.2, ENSMODP00000010404.2, ENSMODP00000010603.2, ENSMODP00000011609.3, ENSMODP00000012476.2, ENSMODP00000012893.3, ENSMODP00000012914.3, ENSMODP00000012992.3, ENSMODP00000013189.2, ENSMODP00000013312.3, ENSMODP00000013389.3, ENSMODP00000013394.2, ENSMODP00000013461.3, ENSMODP00000013523.3, ENSMODP00000013987.2, ENSMODP00000014129.3, ENSMODP00000015564.3, ENSMODP00000015588.3, ENSMODP00000015784.2, ENSMODP00000015993.3, ENSMODP00000016052.2, ENSMODP00000016124.2, ENSMODP00000016289.3, ENSMODP00000016292.3, ENSMODP00000016567.2, ENSMODP00000017034.3, ENSMODP00000017072.3, ENSMODP00000017659.2, ENSMODP00000017944.3, ENSMODP00000018528.3, ENSMODP00000018582.2, ENSMODP00000018792.2, ENSMODP00000018908.3, ENSMODP00000019283.2, ENSMODP00000019450.2, ENSMODP00000020209.3, ENSMODP00000020452.2, ENSMODP00000021073.2, ENSMODP00000022336.2, ENSMODP00000022615.2, ENSMODP00000023238.3, ENSMODP00000024733.2, ENSMODP00000024734.3, ENSMODP00000026098.2, ENSMODP00000026434.3, ENSMODP00000027086.2, ENSMODP00000027197.2, ENSMODP00000027412.1, ENSMODP00000027446.1, ENSMODP00000027483.2, ENSMODP00000027511.2, ENSMODP00000027835.1, ENSMODP00000027935.1, ENSMODP00000027943.1, ENSMODP00000028044.1, ENSMODP00000028072.1, ENSMODP00000028083.1, ENSMODP00000028100.1, ENSMODP00000028176.1, ENSMODP00000028181.1, ENSMODP00000028220.1, ENSMODP00000028318.1, ENSMODP00000028343.1, ENSMODP00000028364.1, ENSMODP00000028376.1, ENSMODP00000028388.1, ENSMODP00000028395.1, ENSMODP00000028402.1, ENSMODP00000028520.2, ENSMODP00000028582.2, ENSMODP00000028585.2, ENSMODP00000028593.2, ENSMODP00000028600.2, ENSMODP00000028619.1, ENSMODP00000028624.1, ENSMODP00000028625.2, ENSMODP00000028639.1, ENSMODP00000029231.2, ENSMODP00000029592.2, ENSMODP00000029665.2, ENSMODP00000029737.2, ENSMODP00000029816.2, ENSMODP00000029823.1, ENSMODP00000029826.2, ENSMODP00000029843.2, ENSMODP00000029852.2, ENSMODP00000029909.2, ENSMODP00000029926.1, ENSMODP00000029936.1, ENSMODP00000029973.1, ENSMODP00000029982.2, ENSMODP00000030003.2, ENSMODP00000030014.2, ENSMODP00000030022.2, ENSMODP00000030183.1, ENSMODP00000030189.2, ENSMODP00000030191.1, ENSMODP00000030198.2, ENSMODP00000030227.2, ENSMODP00000030337.2, ENSMODP00000030346.1, ENSMODP00000030410.1, ENSMODP00000030427.2, ENSMODP00000030443.2, ENSMODP00000030503.2, ENSMODP00000030507.2, ENSMODP00000030521.2, ENSMODP00000030545.1, ENSMODP00000030563.2, ENSMODP00000030613.2, ENSMODP00000030629.2, ENSMODP00000030635.1, ENSMODP00000030640.2, ENSMODP00000030672.2, ENSMODP00000030710.2, ENSMODP00000030721.2, ENSMODP00000030733.2, ENSMODP00000030805.2, ENSMODP00000030832.2, ENSMODP00000030853.2, ENSMODP00000030900.2, ENSMODP00000030969.2, ENSMODP00000030994.2, ENSMODP00000031025.2, ENSMODP00000031042.2, ENSMODP00000031047.1, ENSMODP00000031054.2, ENSMODP00000031073.2, ENSMODP00000031111.2, ENSMODP00000031254.2, ENSMODP00000031275.2, ENSMODP00000031467.2, ENSMODP00000031489.2, ENSMODP00000031673.2, ENSMODP00000032005.2, ENSMODP00000032010.2, ENSMODP00000032775.2, ENSMODP00000032904.2, ENSMODP00000033209.1, ENSMODP00000033221.1, ENSMODP00000033269.2, ENSMODP00000033288.2, ENSMODP00000033313.1, ENSMODP00000033337.2, ENSMODP00000033373.2, ENSMODP00000033418.2, ENSMODP00000034417.2, ENSMODP00000034440.1, ENSMODP00000037267.2, ENSMODP00000037291.1, ENSMODP00000037340.1, ENSMODP00000037366.2, ENSMODP00000037385.2, ENSMODP00000037476.2, ENSMODP00000037489.2, ENSMODP00000037666.2, ENSMODP00000038252.2, ENSMODP00000038257.1, ENSMODP00000038375.2, ENSMODP00000038376.1, ENSMODP00000038384.2, ENSMODP00000038452.2, ENSMODP00000038465.2, ENSMODP00000038468.1, ENSMODP00000038734.1, ENSMODP00000038810.1, ENSMODP00000038821.1, ENSMODP00000038931.1, ENSMODP00000039001.1, ENSMODP00000039060.1, ENSMODP00000039084.1, ENSMODP00000039110.1, ENSMODP00000039168.1, ENSMODP00000039238.1, ENSMODP00000039325.1, ENSMODP00000039368.1, ENSMODP00000039462.1, ENSMODP00000039635.1, ENSMODP00000039774.1, ENSMODP00000040532.1, ENSMODP00000040829.1, ENSMODP00000040865.1, ENSMODP00000041001.1, ENSMODP00000041097.1		ENSMUSP00000002336.8, ENSMUSP00000005597.8, ENSMUSP00000006903.6, ENSMUSP00000007884.8, ENSMUSP00000012314.7, ENSMUSP00000012873.8, ENSMUSP00000021997.6, ENSMUSP00000023179.5, ENSMUSP00000032591.8, ENSMUSP00000032661.6, ENSMUSP00000032796.6, ENSMUSP00000032797.8, ENSMUSP00000032802.4, ENSMUSP00000032803.5, ENSMUSP00000033740.5, ENSMUSP00000034382.7, ENSMUSP00000036627.7, ENSMUSP00000039392.7, ENSMUSP00000040282.7, ENSMUSP00000041575.7, ENSMUSP00000041944.7, ENSMUSP00000044020.6, ENSMUSP00000045684.5, ENSMUSP00000046514.6, ENSMUSP00000047222.7, ENSMUSP00000049225.6, ENSMUSP00000050968.7, ENSMUSP00000051123.7, ENSMUSP00000051496.8, ENSMUSP00000051593.8, ENSMUSP00000052667.4, ENSMUSP00000053879.7, ENSMUSP00000053935.7, ENSMUSP00000054237.4, ENSMUSP00000059273.4, ENSMUSP00000059418.7, ENSMUSP00000059554.8, ENSMUSP00000059686.8, ENSMUSP00000061824.6, ENSMUSP00000063027.7, ENSMUSP00000065379.7, ENSMUSP00000065620.7, ENSMUSP00000065811.7, ENSMUSP00000066012.7, ENSMUSP00000067316.7, ENSMUSP00000069615.4, ENSMUSP00000070463.3, ENSMUSP00000072286.7, ENSMUSP00000072668.3, ENSMUSP00000072813.7, ENSMUSP00000072900.6, ENSMUSP00000073579.3, ENSMUSP00000073930.5, ENSMUSP00000074735.5, ENSMUSP00000075487.5, ENSMUSP00000075755.6, ENSMUSP00000075960.6, ENSMUSP00000076637.5, ENSMUSP00000076960.7, ENSMUSP00000078051.6, ENSMUSP00000078233.3, ENSMUSP00000079137.5, ENSMUSP00000079268.5, ENSMUSP00000079269.5, ENSMUSP00000079647.7, ENSMUSP00000079812.7, ENSMUSP00000080324.7, ENSMUSP00000081158.4, ENSMUSP00000082947.4, ENSMUSP00000083018.5, ENSMUSP00000083459.6, ENSMUSP00000083462.4, ENSMUSP00000083507.5, ENSMUSP00000083891.6, ENSMUSP00000086141.6, ENSMUSP00000086164.4, ENSMUSP00000086166.5, ENSMUSP00000086191.5, ENSMUSP00000089111.3, ENSMUSP00000090395.3, ENSMUSP00000096196.3, ENSMUSP00000099373.3, ENSMUSP00000099764.1, ENSMUSP00000101647.2, ENSMUSP00000103626.1, ENSMUSP00000103968.2, ENSMUSP00000104199.2, ENSMUSP00000104747.1, ENSMUSP00000104752.3, ENSMUSP00000105354.1, ENSMUSP00000105357.2, ENSMUSP00000105365.3, ENSMUSP00000105737.2, ENSMUSP00000111197.2, ENSMUSP00000112546.1, ENSMUSP00000114301.1, ENSMUSP00000115378.1, ENSMUSP00000117644.2, ENSMUSP00000119705.1, ENSMUSP00000121202.2, ENSMUSP00000121275.2, ENSMUSP00000121288.1, ENSMUSP00000121303.1, ENSMUSP00000123102.1, ENSMUSP00000123810.1, ENSMUSP00000124075.1, ENSMUSP00000125017.1, ENSMUSP00000126288.1, ENSMUSP00000126665.1, ENSMUSP00000126669.1, ENSMUSP00000127045.1, ENSMUSP00000132282.1, ENSMUSP00000133212.1, ENSMUSP00000133899.1, ENSMUSP00000136105.1, ENSMUSP00000137019.2, ENSMUSP00000137192.1, ENSMUSP00000137830.1, ENSMUSP00000137903.1, ENSMUSP00000137928.1, ENSMUSP00000138087.1, ENSMUSP00000138305.1, ENSMUSP00000138567.1, ENSMUSP00000139435.1, ENSMUSP00000139439.1, ENSMUSP00000140211.1, ENSMUSP00000140366.1, ENSMUSP00000140398.1, ENSMUSP00000140444.1, ENSMUSP00000140742.1, ENSMUSP00000140916.1, ENSMUSP00000141137.1, ENSMUSP00000142829.1, ENSMUSP00000143842.1, ENSMUSP00000144661.1, ENSMUSP00000146286.1, ENSMUSP00000148053.1, ENSMUSP00000152199.1, ENSMUSP00000152502.1	ENSOANP00000002127.2, ENSOANP00000002418.1, ENSOANP00000004956.2, ENSOANP00000006969.2, ENSOANP00000007675.2, ENSOANP00000008268.1, ENSOANP00000009505.1, ENSOANP00000011207.2, ENSOANP00000015809.1, ENSOANP00000019610.1, ENSOANP00000020578.1, ENSOANP00000026388.1, ENSOANP00000026766.1, ENSOANP00000028422.1, ENSOANP00000031535.1			ENSPCAP00000000084.1, ENSPCAP00000000360.1, ENSPCAP00000000573.1, ENSPCAP00000000759.1, ENSPCAP00000000795.1, ENSPCAP00000001485.1, ENSPCAP00000001602.1, ENSPCAP00000001682.1, ENSPCAP00000001906.1, ENSPCAP00000002067.1, ENSPCAP00000002250.1, ENSPCAP00000002345.1, ENSPCAP00000002574.1, ENSPCAP00000002976.1, ENSPCAP00000003160.1, ENSPCAP00000003670.1, ENSPCAP00000004038.1, ENSPCAP00000004542.1, ENSPCAP00000004593.1, ENSPCAP00000004651.1, ENSPCAP00000004758.1, ENSPCAP00000004860.1, ENSPCAP00000004916.1, ENSPCAP00000005074.1, ENSPCAP00000005293.1, ENSPCAP00000005907.1, ENSPCAP00000005986.1, ENSPCAP00000006079.1, ENSPCAP00000006626.1, ENSPCAP00000007597.1, ENSPCAP00000008033.1, ENSPCAP00000008277.1, ENSPCAP00000008405.1, ENSPCAP00000008524.1, ENSPCAP00000008622.1, ENSPCAP00000009174.1, ENSPCAP00000009240.1, ENSPCAP00000009267.1, ENSPCAP00000009648.1, ENSPCAP00000010381.1, ENSPCAP00000010621.1, ENSPCAP00000010714.1, ENSPCAP00000011460.1, ENSPCAP00000011480.1, ENSPCAP00000011883.1, ENSPCAP00000011947.1, ENSPCAP00000012064.1, ENSPCAP00000012257.1, ENSPCAP00000012354.1, ENSPCAP00000012414.1, ENSPCAP00000012447.1, ENSPCAP00000012597.1, ENSPCAP00000012716.1, ENSPCAP00000013019.1, ENSPCAP00000013023.1, ENSPCAP00000013255.1, ENSPCAP00000013318.1, ENSPCAP00000013346.1, ENSPCAP00000013441.1, ENSPCAP00000013661.1, ENSPCAP00000014318.1, ENSPCAP00000014344.1, ENSPCAP00000014374.1, ENSPCAP00000014433.1, ENSPCAP00000014840.1, ENSPCAP00000015040.1, ENSPCAP00000015047.1, ENSPCAP00000015100.1, ENSPCAP00000015165.1, ENSPCAP00000015376.1, ENSPCAP00000015379.1, ENSPCAP00000015627.1, ENSPCAP00000015805.1, ENSPCAP00000015839.1, ENSPCAP00000015883.1, ENSPCAP00000015998.1, ENSPCAP00000015999.1, ENSPCAP00000016111.1		XP_020391511.1		ENSSSCP00000001233.2, ENSSSCP00000003098.2, ENSSSCP00000003157.2, ENSSSCP00000003158.2, ENSSSCP00000003160.2, ENSSSCP00000003161.2, ENSSSCP00000003164.2, ENSSSCP00000003165.2, ENSSSCP00000003167.2, ENSSSCP00000003168.2, ENSSSCP00000003172.2, ENSSSCP00000003175.2, ENSSSCP00000003176.2, ENSSSCP00000003177.2, ENSSSCP00000003179.2, ENSSSCP00000003182.2, ENSSSCP00000003237.2, ENSSSCP00000003325.2, ENSSSCP00000003326.2, ENSSSCP00000003509.2, ENSSSCP00000003516.2, ENSSSCP00000003517.2, ENSSSCP00000003520.2, ENSSSCP00000003521.2, ENSSSCP00000003603.2, ENSSSCP00000003605.2, ENSSSCP00000004327.2, ENSSSCP00000005871.2, ENSSSCP00000006177.2, ENSSSCP00000006298.2, ENSSSCP00000007556.2, ENSSSCP00000007931.2, ENSSSCP00000007933.2, ENSSSCP00000008314.2, ENSSSCP00000008615.2, ENSSSCP00000008632.2, ENSSSCP00000008633.2, ENSSSCP00000008634.2, ENSSSCP00000008664.2, ENSSSCP00000008666.2, ENSSSCP00000008667.2, ENSSSCP00000009241.2, ENSSSCP00000009437.2, ENSSSCP00000009438.1, ENSSSCP00000009439.1, ENSSSCP00000009484.2, ENSSSCP00000010390.2, ENSSSCP00000010391.2, ENSSSCP00000010392.2, ENSSSCP00000010783.1, ENSSSCP00000010871.2, ENSSSCP00000010872.2, ENSSSCP00000011915.2, ENSSSCP00000011916.2, ENSSSCP00000012017.2, ENSSSCP00000013071.2, ENSSSCP00000013072.2, ENSSSCP00000013075.2, ENSSSCP00000013575.2, ENSSSCP00000014534.2, ENSSSCP00000014568.2, ENSSSCP00000016068.2, ENSSSCP00000019665.1, ENSSSCP00000019815.1, ENSSSCP00000020062.1, ENSSSCP00000020359.1, ENSSSCP00000020829.1, ENSSSCP00000020939.1, ENSSSCP00000021100.1, ENSSSCP00000021169.1, ENSSSCP00000021180.1, ENSSSCP00000021369.1, ENSSSCP00000021443.1, ENSSSCP00000021605.1, ENSSSCP00000022232.1, ENSSSCP00000022279.1, ENSSSCP00000022319.1, ENSSSCP00000022405.1, ENSSSCP00000022620.1, ENSSSCP00000022845.1, ENSSSCP00000022889.1, ENSSSCP00000023347.1, ENSSSCP00000023456.1, ENSSSCP00000023527.1, ENSSSCP00000023774.1, ENSSSCP00000023899.1, ENSSSCP00000023986.1, ENSSSCP00000024069.1, ENSSSCP00000024127.1, ENSSSCP00000024613.1, ENSSSCP00000024664.1, ENSSSCP00000024866.1, ENSSSCP00000025266.1, ENSSSCP00000025288.1, ENSSSCP00000025332.1, ENSSSCP00000025687.1, ENSSSCP00000025766.1, ENSSSCP00000026474.1, ENSSSCP00000026646.1, ENSSSCP00000027057.1, ENSSSCP00000027396.1, ENSSSCP00000027490.1, ENSSSCP00000027902.1			ENSTTRP00000000120.1, ENSTTRP00000000275.1, ENSTTRP00000000360.1, ENSTTRP00000000448.1, ENSTTRP00000000548.1, ENSTTRP00000000726.1, ENSTTRP00000001290.1, ENSTTRP00000001329.1, ENSTTRP00000001331.1, ENSTTRP00000001336.1, ENSTTRP00000001562.1, ENSTTRP00000001868.1, ENSTTRP00000001979.1, ENSTTRP00000002072.1, ENSTTRP00000002419.1, ENSTTRP00000002423.1, ENSTTRP00000002740.1, ENSTTRP00000002745.1, ENSTTRP00000003420.1, ENSTTRP00000003431.1, ENSTTRP00000003662.1, ENSTTRP00000003772.1, ENSTTRP00000003977.1, ENSTTRP00000004093.1, ENSTTRP00000004099.1, ENSTTRP00000004105.1, ENSTTRP00000004111.1, ENSTTRP00000004311.1, ENSTTRP00000004324.1, ENSTTRP00000004357.1, ENSTTRP00000004602.1, ENSTTRP00000004629.1, ENSTTRP00000004677.1, ENSTTRP00000004679.1, ENSTTRP00000004716.1, ENSTTRP00000004719.1, ENSTTRP00000005242.1, ENSTTRP00000005568.1, ENSTTRP00000005587.1, ENSTTRP00000005597.1, ENSTTRP00000006347.1, ENSTTRP00000006353.1, ENSTTRP00000006433.1, ENSTTRP00000006715.1, ENSTTRP00000006825.1, ENSTTRP00000006829.1, ENSTTRP00000006880.1, ENSTTRP00000007001.1, ENSTTRP00000007003.1, ENSTTRP00000007193.1, ENSTTRP00000008160.1, ENSTTRP00000008163.1, ENSTTRP00000008276.1, ENSTTRP00000008308.1, ENSTTRP00000008316.1, ENSTTRP00000008548.1, ENSTTRP00000008560.1, ENSTTRP00000009044.1, ENSTTRP00000009573.1, ENSTTRP00000009898.1, ENSTTRP00000010076.1, ENSTTRP00000010108.1, ENSTTRP00000010109.1, ENSTTRP00000010175.1, ENSTTRP00000010389.1, ENSTTRP00000010636.1, ENSTTRP00000010704.1, ENSTTRP00000010709.1, ENSTTRP00000010715.1, ENSTTRP00000010959.1, ENSTTRP00000010966.1, ENSTTRP00000012210.1, ENSTTRP00000012275.1, ENSTTRP00000012399.1, ENSTTRP00000012505.1, ENSTTRP00000012516.1, ENSTTRP00000012607.1, ENSTTRP00000012666.1, ENSTTRP00000012673.1, ENSTTRP00000012675.1, ENSTTRP00000012680.1, ENSTTRP00000012682.1, ENSTTRP00000012990.1, ENSTTRP00000012993.1, ENSTTRP00000013001.1, ENSTTRP00000013006.1, ENSTTRP00000013073.1, ENSTTRP00000013074.1, ENSTTRP00000013140.1, ENSTTRP00000013143.1, ENSTTRP00000013589.1, ENSTTRP00000013870.1, ENSTTRP00000013989.1, ENSTTRP00000014410.1, ENSTTRP00000014939.1, ENSTTRP00000015098.1, ENSTTRP00000015112.1, ENSTTRP00000015698.1, ENSTTRP00000016407.1, ENSTTRP00000016533.1	ENSXETP00000000012.2, ENSXETP00000014400.3, ENSXETP00000014726.3, ENSXETP00000048978.3, ENSXETP00000051618.3, ENSXETP00000052414.3, ENSXETP00000058353.1, ENSXETP00000059079.1, ENSXETP00000060432.1, ENSXETP00000060616.1, ENSXETP00000062393.1
OG0000002	ENSACAP00000002239.3, ENSACAP00000002243.2, ENSACAP00000002684.2, ENSACAP00000002686.2, ENSACAP00000002688.3, ENSACAP00000010869.3, ENSACAP00000010873.2, ENSACAP00000018054.1, ENSACAP00000018425.1, ENSACAP00000019181.1, ENSACAP00000019238.2, ENSACAP00000019657.1, ENSACAP00000019770.2, ENSACAP00000020398.1, ENSACAP00000020435.1, ENSACAP00000020629.1, ENSACAP00000020724.2, ENSACAP00000020840.1, ENSACAP00000020908.1, ENSACAP00000021180.1, ENSACAP00000021453.2, ENSACAP00000021503.1, ENSACAP00000021715.1, ENSACAP00000022045.1, ENSACAP00000022073.1, ENSACAP00000022155.1, ENSACAP00000022164.1, ENSACAP00000022326.1, ENSACAP00000022734.1, ENSACAP00000022948.1, ENSACAP00000022950.1, ENSACAP00000023159.1, ENSACAP00000023295.1, ENSACAP00000023424.1	XP_006260396.1, XP_006266967.2, XP_014449225.1, XP_014450778.1, XP_014463087.2, XP_014466846.1, XP_019333775.1, XP_019337274.1, XP_019345764.1, XP_019349195.1, XP_019351162.1, XP_019354682.1	XP_007175435.1, XP_007193129.1, XP_007193130.1, XP_007196363.1, XP_007196439.1, XP_007196440.1		bmy_09038T0, bmy_09039T0, bmy_18944T0, bmy_18945T0, bmy_19798T0, bmy_19802T0, bmy_21734T0, bmy_21738T0, bmy_21740T0, bmy_22665T0, bmy_22671T0, bmy_22731T0	ENSBTAP00000018855.5, ENSBTAP00000026640.5, ENSBTAP00000031165.4, ENSBTAP00000031493.4, ENSBTAP00000032915.4, ENSBTAP00000046041.3, ENSBTAP00000050772.2, ENSBTAP00000054064.1, ENSBTAP00000054937.1, ENSBTAP00000055183.1, ENSBTAP00000055188.1, ENSBTAP00000055556.1, ENSBTAP00000055622.1	Ccar_11812_2185735-snap-gene-17.0, Ccar_11812_2185735-snap-gene-18.18, Ccar_1583_139533-snap-gene-0.10, Ccar_1583_139533-snap-gene-0.9, Ccar_24130_4474961-processed-gene-16.2, Ccar_24130_4474961-processed-gene-6.8, Ccar_24130_4474961-snap-gene-17.1, Ccar_27938_96388-snap-gene-0.1, Ccar_29626_72308-processed-gene-0.1, Ccar_37596_121044-snap-gene-0.1, Ccar_40096_154269-snap-gene-0.12, Ccar_40096_154269-snap-gene-0.13, Ccar_538_26287-snap-gene-0.4, Ccar_6027_89322-processed-gene-0.0		ENSCAFP00000010907.3, ENSCAFP00000010908.3, ENSCAFP00000010913.2, ENSCAFP00000010927.3, ENSCAFP00000010929.3, ENSCAFP00000010932.3, ENSCAFP00000010936.3, ENSCAFP00000019830.3, ENSCAFP00000019934.3, ENSCAFP00000019979.3, ENSCAFP00000019992.3, ENSCAFP00000020056.3, ENSCAFP00000020080.3, ENSCAFP00000020081.3, ENSCAFP00000020083.3, ENSCAFP00000020819.2, ENSCAFP00000020844.3, ENSCAFP00000021300.3, ENSCAFP00000021899.3, ENSCAFP00000022322.3, ENSCAFP00000022355.3, ENSCAFP00000022548.3, ENSCAFP00000022554.3, ENSCAFP00000022871.3, ENSCAFP00000022911.3, ENSCAFP00000030560.2, ENSCAFP00000030565.2, ENSCAFP00000030577.2, ENSCAFP00000030704.2, ENSCAFP00000031016.2, ENSCAFP00000031469.2, ENSCAFP00000032310.2, ENSCAFP00000032313.2, ENSCAFP00000032478.2, ENSCAFP00000032562.2, ENSCAFP00000033223.2, ENSCAFP00000033595.2, ENSCAFP00000033770.2, ENSCAFP00000034491.2, ENSCAFP00000035646.2, ENSCAFP00000036366.1, ENSCAFP00000037331.1, ENSCAFP00000038921.1, ENSCAFP00000039006.1, ENSCAFP00000039179.1, ENSCAFP00000039197.1, ENSCAFP00000039380.1, ENSCAFP00000039451.1, ENSCAFP00000039794.1, ENSCAFP00000040144.1, ENSCAFP00000040223.1, ENSCAFP00000040334.1, ENSCAFP00000040427.1, ENSCAFP00000040766.1, ENSCAFP00000040963.1, ENSCAFP00000041296.1, ENSCAFP00000041672.1, ENSCAFP00000042122.1, ENSCAFP00000042352.1, ENSCAFP00000042528.1, ENSCAFP00000042717.1, ENSCAFP00000042839.1, ENSCAFP00000042852.1, ENSCAFP00000043091.1	XP_007906701.1, cmil_ENSLACP00000013641.1-R1-1-A1	Chipu0007076.p1, Chipu0007091.p1, Chipu0007093.p1, Chipu0011747.p1, Chipu0021690.p1, Chipu0021937.p1, Chipu0022133.p1, Chipu0022259.p1, Chipu0022558.p1, Chipu0023314.p1, Chipu0024866.p1, Chipu0025259.p1, Chipu0027171.p1, Chipu0027572.p1, Chipu0029537.p1, Chipu0030963.p1, Chipu0032098.p1	ENSTNIP00000000077.1, ENSTNIP00000000582.1, ENSTNIP00000000992.1, ENSTNIP00000001198.1, ENSTNIP00000001237.1, ENSTNIP00000001418.1, ENSTNIP00000002151.1, ENSTNIP00000002361.1, ENSTNIP00000002696.1, ENSTNIP00000002951.1, ENSTNIP00000003833.1, ENSTNIP00000005800.1, ENSTNIP00000006640.1, ENSTNIP00000007176.1	ENSDNOP00000017695.1, ENSDNOP00000017713.1, ENSDNOP00000018006.1, ENSDNOP00000018150.1, ENSDNOP00000018263.1, ENSDNOP00000018423.1, ENSDNOP00000018490.1, ENSDNOP00000018573.1, ENSDNOP00000018763.1, ENSDNOP00000018841.1, ENSDNOP00000018946.1, ENSDNOP00000018970.1, ENSDNOP00000019015.1, ENSDNOP00000019044.1, ENSDNOP00000019068.1, ENSDNOP00000019163.1, ENSDNOP00000019289.1, ENSDNOP00000019332.1, ENSDNOP00000019347.1, ENSDNOP00000019357.1, ENSDNOP00000019403.1, ENSDNOP00000019507.1, ENSDNOP00000019532.1, ENSDNOP00000019700.1, ENSDNOP00000019708.1, ENSDNOP00000019750.1, ENSDNOP00000020179.1, ENSDNOP00000020201.1, ENSDNOP00000020259.1, ENSDNOP00000020331.1, ENSDNOP00000020335.1, ENSDNOP00000020336.1, ENSDNOP00000020560.1, ENSDNOP00000020723.1, ENSDNOP00000020792.1, ENSDNOP00000020817.1, ENSDNOP00000020902.1, ENSDNOP00000020940.1, ENSDNOP00000021100.1, ENSDNOP00000021106.1, ENSDNOP00000021134.1, ENSDNOP00000021211.1, ENSDNOP00000021276.1, ENSDNOP00000021291.1, ENSDNOP00000021450.1, ENSDNOP00000021876.1, ENSDNOP00000021894.1, ENSDNOP00000021952.1, ENSDNOP00000021997.1, ENSDNOP00000022229.1, ENSDNOP00000022243.1, ENSDNOP00000022307.1, ENSDNOP00000022603.1, ENSDNOP00000022774.1, ENSDNOP00000022919.1, ENSDNOP00000022959.1, ENSDNOP00000023292.1, ENSDNOP00000023358.1, ENSDNOP00000023485.1, ENSDNOP00000023528.1, ENSDNOP00000023766.1, ENSDNOP00000023855.1, ENSDNOP00000023896.1, ENSDNOP00000023982.1, ENSDNOP00000024225.1, ENSDNOP00000024317.1, ENSDNOP00000024345.1, ENSDNOP00000024447.1, ENSDNOP00000024529.1, ENSDNOP00000024616.1, ENSDNOP00000024627.1, ENSDNOP00000024700.1, ENSDNOP00000024858.1, ENSDNOP00000025109.1, ENSDNOP00000025146.1, ENSDNOP00000025197.1, ENSDNOP00000025204.1, ENSDNOP00000025439.1, ENSDNOP00000025648.1, ENSDNOP00000025694.1, ENSDNOP00000025880.1, ENSDNOP00000026016.1, ENSDNOP00000026113.1, ENSDNOP00000026232.1, ENSDNOP00000026263.1, ENSDNOP00000026305.1, ENSDNOP00000026368.1, ENSDNOP00000026411.1, ENSDNOP00000026506.1, ENSDNOP00000026735.1, ENSDNOP00000026866.1, ENSDNOP00000026904.1, ENSDNOP00000026926.1, ENSDNOP00000027454.1, ENSDNOP00000027463.1, ENSDNOP00000027474.1, ENSDNOP00000027514.1, ENSDNOP00000027562.1, ENSDNOP00000027794.1, ENSDNOP00000027895.1, ENSDNOP00000027923.1, ENSDNOP00000027957.1, ENSDNOP00000028143.1, ENSDNOP00000028270.1, ENSDNOP00000028449.1, ENSDNOP00000028475.1, ENSDNOP00000028589.1, ENSDNOP00000028607.1, ENSDNOP00000028608.1, ENSDNOP00000028616.1, ENSDNOP00000028660.1, ENSDNOP00000028980.1, ENSDNOP00000029064.1, ENSDNOP00000029191.1, ENSDNOP00000029242.1, ENSDNOP00000029299.1, ENSDNOP00000029333.1, ENSDNOP00000029667.1, ENSDNOP00000029680.1, ENSDNOP00000029752.1, ENSDNOP00000029861.1, ENSDNOP00000029884.1, ENSDNOP00000029933.1, ENSDNOP00000029954.1, ENSDNOP00000030205.1, ENSDNOP00000030266.1, ENSDNOP00000030297.1, ENSDNOP00000030435.1, ENSDNOP00000030533.1, ENSDNOP00000030701.1, ENSDNOP00000030765.1, ENSDNOP00000030791.1, ENSDNOP00000030795.1, ENSDNOP00000030800.1, ENSDNOP00000030805.1, ENSDNOP00000030806.1, ENSDNOP00000031018.1, ENSDNOP00000031076.1, ENSDNOP00000031078.1, ENSDNOP00000031363.1, ENSDNOP00000031385.1, ENSDNOP00000031787.1, ENSDNOP00000031925.1, ENSDNOP00000031961.1, ENSDNOP00000031996.1, ENSDNOP00000032063.1, ENSDNOP00000032093.1, ENSDNOP00000032123.1, ENSDNOP00000032504.1, ENSDNOP00000032534.1, ENSDNOP00000032579.1, ENSDNOP00000032633.1, ENSDNOP00000032664.1, ENSDNOP00000032666.1, ENSDNOP00000032674.1, ENSDNOP00000032869.1, ENSDNOP00000032941.1, ENSDNOP00000032985.1, ENSDNOP00000033308.1, ENSDNOP00000033346.1, ENSDNOP00000033424.1, ENSDNOP00000033594.1, ENSDNOP00000033598.1, ENSDNOP00000033804.1, ENSDNOP00000033876.1, ENSDNOP00000033899.1, ENSDNOP00000034033.1, ENSDNOP00000034444.1, ENSDNOP00000034470.1, ENSDNOP00000034514.1, ENSDNOP00000034549.1, ENSDNOP00000034794.1, ENSDNOP00000034892.1, ENSDNOP00000034974.1, ENSDNOP00000035040.1, ENSDNOP00000035118.1, ENSDNOP00000035136.1, ENSDNOP00000035142.1	ENSDARP00000026489.9, ENSDARP00000044498.4, ENSDARP00000056385.6, ENSDARP00000058203.5, ENSDARP00000058204.5, ENSDARP00000059424.4, ENSDARP00000080909.3, ENSDARP00000081168.5, ENSDARP00000081172.5, ENSDARP00000096447.3, ENSDARP00000098690.3, ENSDARP00000099724.2, ENSDARP00000101405.3, ENSDARP00000109932.2, ENSDARP00000112622.1, ENSDARP00000117809.1, ENSDARP00000122265.2, ENSDARP00000122548.1, ENSDARP00000129656.1, ENSDARP00000133905.1	ENSELUG00000000295.1, ENSELUG00000000669.1, ENSELUG00000001704.1, ENSELUG00000001718.1, ENSELUG00000001719.1, ENSELUG00000001720.1, ENSELUG00000002909.1, ENSELUG00000008071.1, ENSELUG00000008078.1, ENSELUG00000008088.1, ENSELUG00000008112.1, ENSELUG00000008186.1, ENSELUG00000009100.1, ENSELUG00000009158.1, ENSELUG00000009201.1, ENSELUG00000009345.1, ENSELUG00000009401.1, ENSELUG00000009421.1, ENSELUG00000012602.1, ENSELUG00000012621.1, ENSELUG00000012772.1, ENSELUG00000012782.1, ENSELUG00000017390.1, ENSELUG00000017399.1, ENSELUG00000017406.1, ENSELUG00000017425.1, ENSELUG00000017438.1, ENSELUG00000017460.1, ENSELUG00000017476.1, ENSELUG00000017482.1, ENSELUG00000017510.1, ENSELUG00000021025.1, ENSELUG00000021082.1, ENSELUG00000021098.1, ENSELUG00000022048.1, ENSELUG00000022720.1, ENSELUG00000022729.1, ENSELUG00000022773.1	ENSGACP00000000721.1, ENSGACP00000000724.1, ENSGACP00000000726.1, ENSGACP00000002105.1, ENSGACP00000012252.1, ENSGACP00000012256.1, ENSGACP00000012257.1, ENSGACP00000012267.1, ENSGACP00000012271.1, ENSGACP00000012274.1, ENSGACP00000012285.1, ENSGACP00000012289.1, ENSGACP00000012291.1, ENSGACP00000012296.1, ENSGACP00000012297.1, ENSGACP00000012491.1, ENSGACP00000012494.1, ENSGACP00000012506.1, ENSGACP00000012518.1, ENSGACP00000012523.1, ENSGACP00000012527.1, ENSGACP00000012535.1, ENSGACP00000012541.1, ENSGACP00000014179.1, ENSGACP00000014184.1, ENSGACP00000014192.1, ENSGACP00000014193.1, ENSGACP00000014196.1, ENSGACP00000024717.1	ENSGALP00000009505.5, ENSGALP00000009541.5, ENSGALP00000033374.3, ENSGALP00000033390.4, ENSGALP00000046553.1, ENSGALP00000049371.1	ENSGMOG00000009793.1, ENSGMOG00000014574.1, ENSGMOG00000019738.1, ENSGMOG00000019756.1, ENSGMOG00000019819.1, ENSGMOG00000020428.1, ENSGMOG00000020507.1	ENSP00000248948.3, ENSP00000374778.2, ENSP00000374779.2, ENSP00000374782.2, ENSP00000374787.2, ENSP00000374791.2, ENSP00000374800.2, ENSP00000374803.2, ENSP00000374805.2, ENSP00000374806.2, ENSP00000374812.3, ENSP00000374817.2, ENSP00000374818.2, ENSP00000374819.2, ENSP00000374820.4, ENSP00000374821.3, ENSP00000374824.2, ENSP00000374825.3, ENSP00000374826.2, ENSP00000374828.2, ENSP00000374829.2, ENSP00000374830.2, ENSP00000374831.2, ENSP00000374832.3, ENSP00000374833.2, ENSP00000374834.2, ENSP00000374835.2, ENSP00000374836.3, ENSP00000374837.3, ENSP00000374838.3, ENSP00000374839.2, ENSP00000374840.2, ENSP00000374841.2, ENSP00000374842.2, ENSP00000374843.2, ENSP00000374844.2, ENSP00000374845.2, ENSP00000374846.2, ENSP00000374847.2, ENSP00000374848.2, ENSP00000374849.2, ENSP00000374850.2, ENSP00000374851.2, ENSP00000374853.2, ENSP00000374854.2, ENSP00000385361.3, ENSP00000393492.2, ENSP00000402914.5, ENSP00000403672.3, ENSP00000406382.2, ENSP00000409413.2, ENSP00000413304.2, ENSP00000414456.2, ENSP00000417136.1, ENSP00000417344.1, ENSP00000417427.1, ENSP00000417637.1, ENSP00000417961.1, ENSP00000418138.1, ENSP00000418200.1, ENSP00000418292.1, ENSP00000418357.1, ENSP00000418649.1, ENSP00000418903.1, ENSP00000418948.1, ENSP00000419058.1, ENSP00000419211.1, ENSP00000419300.1, ENSP00000419353.1, ENSP00000419598.1, ENSP00000420020.1, ENSP00000420118.1, ENSP00000420285.2, ENSP00000420361.1, ENSP00000420436.1, ENSP00000420576.1, ENSP00000425962.1, ENSP00000474297.1, ENSP00000474395.1, ENSP00000479309.2, ENSP00000479659.2, ENSP00000480029.1, ENSP00000480490.2, ENSP00000480959.1, ENSP00000482464.1, ENSP00000482937.2, ENSP00000485735.1, ENSP00000485820.1, ENSP00000485892.1, ENSP00000486583.1, ENSP00000486977.1, ENSP00000487088.1, ENSP00000487241.1, ENSP00000487513.1, ENSP00000487591.1, ENSP00000487628.1, ENSP00000487690.1, ENSP00000487732.1, ENSP00000487793.1, ENSP00000487796.1, ENSP00000487928.1, ENSP00000487957.1, ENSP00000487987.2, ENSP00000488086.1, ENSP00000488087.1, ENSP00000488092.1, ENSP00000488148.1, ENSP00000488349.1, ENSP00000488377.1, ENSP00000488384.1, ENSP00000488413.2, ENSP00000488456.1, ENSP00000488639.1, ENSP00000488680.1, ENSP00000488685.1, ENSP00000488804.1	ENSLAFP00000006041.2, ENSLAFP00000012065.3, ENSLAFP00000018089.1, ENSLAFP00000018282.1, ENSLAFP00000018457.1, ENSLAFP00000018534.1, ENSLAFP00000018569.1, ENSLAFP00000018628.1, ENSLAFP00000018759.1, ENSLAFP00000019240.1, ENSLAFP00000019283.1, ENSLAFP00000019604.1, ENSLAFP00000019718.1, ENSLAFP00000019865.1, ENSLAFP00000020000.1, ENSLAFP00000020087.1, ENSLAFP00000020167.1, ENSLAFP00000020304.1, ENSLAFP00000020497.1, ENSLAFP00000021330.1, ENSLAFP00000021908.1, ENSLAFP00000021929.1, ENSLAFP00000022042.1, ENSLAFP00000022218.1, ENSLAFP00000022291.1, ENSLAFP00000022483.1, ENSLAFP00000022614.1, ENSLAFP00000022683.1, ENSLAFP00000022734.1, ENSLAFP00000022777.1, ENSLAFP00000023245.1, ENSLAFP00000023481.1, ENSLAFP00000023615.1, ENSLAFP00000023729.1, ENSLAFP00000023792.1, ENSLAFP00000023930.1, ENSLAFP00000024291.1, ENSLAFP00000024420.1, ENSLAFP00000024496.1, ENSLAFP00000024708.1, ENSLAFP00000024895.1, ENSLAFP00000025029.1, ENSLAFP00000025192.1, ENSLAFP00000025311.1, ENSLAFP00000025341.1, ENSLAFP00000025538.1, ENSLAFP00000025856.1, ENSLAFP00000025859.1, ENSLAFP00000025919.1, ENSLAFP00000026397.1, ENSLAFP00000026408.1, ENSLAFP00000026747.1, ENSLAFP00000026991.1, ENSLAFP00000027060.1, ENSLAFP00000027275.1, ENSLAFP00000027345.1, ENSLAFP00000027393.1, ENSLAFP00000027453.1, ENSLAFP00000027632.1, ENSLAFP00000027658.1, ENSLAFP00000027684.1, ENSLAFP00000027692.1, ENSLAFP00000027847.1, ENSLAFP00000027854.1, ENSLAFP00000028271.1, ENSLAFP00000028329.1, ENSLAFP00000028544.1, ENSLAFP00000028546.1, ENSLAFP00000028557.1, ENSLAFP00000028565.1, ENSLAFP00000028644.1, ENSLAFP00000028835.1, ENSLAFP00000028872.1, ENSLAFP00000029229.1	ENSLACP00000000393.1, ENSLACP00000000534.1, ENSLACP00000000806.1, ENSLACP00000000943.1, ENSLACP00000001262.1, ENSLACP00000001848.1, ENSLACP00000001991.1, ENSLACP00000003025.1, ENSLACP00000003332.1, ENSLACP00000003840.1, ENSLACP00000004142.2, ENSLACP00000004318.1, ENSLACP00000004906.2, ENSLACP00000005553.1, ENSLACP00000005742.2, ENSLACP00000005855.1, ENSLACP00000006195.1, ENSLACP00000006327.1, ENSLACP00000006655.1, ENSLACP00000007006.2, ENSLACP00000007099.1, ENSLACP00000007930.2, ENSLACP00000008629.2, ENSLACP00000009297.1, ENSLACP00000009545.1, ENSLACP00000009832.1, ENSLACP00000010825.1, ENSLACP00000011870.1	ENSLOCP00000000072.1, ENSLOCP00000000105.1, ENSLOCP00000000107.1, ENSLOCP00000000112.1, ENSLOCP00000000114.1, ENSLOCP00000000118.1, ENSLOCP00000000124.1, ENSLOCP00000000131.1, ENSLOCP00000000152.1, ENSLOCP00000000166.1, ENSLOCP00000000194.1, ENSLOCP00000000245.1, ENSLOCP00000000252.1, ENSLOCP00000000258.1, ENSLOCP00000000279.1, ENSLOCP00000000286.1, ENSLOCP00000000288.1, ENSLOCP00000000302.1, ENSLOCP00000000305.1, ENSLOCP00000000306.1, ENSLOCP00000000335.1, ENSLOCP00000000351.1, ENSLOCP00000000353.1, ENSLOCP00000000356.1, ENSLOCP00000000357.1, ENSLOCP00000000360.1, ENSLOCP00000000382.1, ENSLOCP00000000388.1, ENSLOCP00000000400.1, ENSLOCP00000000408.1, ENSLOCP00000000437.1, ENSLOCP00000000442.1, ENSLOCP00000000444.1, ENSLOCP00000000486.1, ENSLOCP00000000521.1, ENSLOCP00000000538.1, ENSLOCP00000000567.1, ENSLOCP00000000593.1, ENSLOCP00000000603.1, ENSLOCP00000000615.1, ENSLOCP00000000616.1, ENSLOCP00000000644.1, ENSLOCP00000000689.1, ENSLOCP00000000691.1, ENSLOCP00000000692.1, ENSLOCP00000000706.1, ENSLOCP00000000730.1, ENSLOCP00000000770.1, ENSLOCP00000000771.1, ENSLOCP00000000776.1, ENSLOCP00000000785.1, ENSLOCP00000000798.1, ENSLOCP00000000929.1, ENSLOCP00000000968.1, ENSLOCP00000000993.1, ENSLOCP00000001005.1, ENSLOCP00000001035.1, ENSLOCP00000001072.1, ENSLOCP00000001098.1, ENSLOCP00000001111.1, ENSLOCP00000001124.1, ENSLOCP00000001140.1, ENSLOCP00000001156.1, ENSLOCP00000001170.1, ENSLOCP00000001186.1, ENSLOCP00000001390.1, ENSLOCP00000003520.1, ENSLOCP00000003542.1, ENSLOCP00000003554.1, ENSLOCP00000003609.1, ENSLOCP00000003636.1, ENSLOCP00000003653.1, ENSLOCP00000003667.1, ENSLOCP00000003683.1, ENSLOCP00000003697.1, ENSLOCP00000008190.1, ENSLOCP00000008336.1, ENSLOCP00000010199.1, ENSLOCP00000010224.1, ENSLOCP00000017349.1, ENSLOCP00000017352.1, ENSLOCP00000021193.1, ENSLOCP00000021263.1, ENSLOCP00000021398.1, ENSLOCP00000021418.1, ENSLOCP00000021514.1, ENSLOCP00000021722.1, ENSLOCP00000021770.1, ENSLOCP00000022238.1	ENSMODP00000008762.1, ENSMODP00000008767.3, ENSMODP00000008785.3, ENSMODP00000008800.3, ENSMODP00000008803.1, ENSMODP00000008807.2, ENSMODP00000008809.2, ENSMODP00000008813.2, ENSMODP00000008820.1, ENSMODP00000008870.2, ENSMODP00000008871.3, ENSMODP00000009330.1, ENSMODP00000009332.2, ENSMODP00000012147.1, ENSMODP00000012154.1, ENSMODP00000012156.1, ENSMODP00000012227.2, ENSMODP00000012235.1, ENSMODP00000012243.1, ENSMODP00000012269.2, ENSMODP00000012280.1, ENSMODP00000013516.1, ENSMODP00000014348.1, ENSMODP00000014360.1, ENSMODP00000014376.1, ENSMODP00000014379.2, ENSMODP00000015599.2, ENSMODP00000015602.2, ENSMODP00000015610.1, ENSMODP00000015613.1, ENSMODP00000015615.1, ENSMODP00000015619.2, ENSMODP00000015620.2, ENSMODP00000015622.1, ENSMODP00000015623.2, ENSMODP00000015625.2, ENSMODP00000015630.1, ENSMODP00000015631.1, ENSMODP00000015642.3, ENSMODP00000015659.3, ENSMODP00000015665.2, ENSMODP00000015667.2, ENSMODP00000015826.2, ENSMODP00000015828.2, ENSMODP00000016088.3, ENSMODP00000016094.2, ENSMODP00000016098.3, ENSMODP00000016099.2, ENSMODP00000016101.2, ENSMODP00000016103.3, ENSMODP00000016120.2, ENSMODP00000016311.1, ENSMODP00000016313.3, ENSMODP00000016318.1, ENSMODP00000016320.1, ENSMODP00000016324.1, ENSMODP00000016326.1, ENSMODP00000016331.1, ENSMODP00000016345.1, ENSMODP00000016346.1, ENSMODP00000016348.1, ENSMODP00000016350.1, ENSMODP00000016352.2, ENSMODP00000016358.1, ENSMODP00000016361.2, ENSMODP00000016363.1, ENSMODP00000016367.1, ENSMODP00000016369.1, ENSMODP00000016370.2, ENSMODP00000016372.1, ENSMODP00000017192.2, ENSMODP00000017464.2, ENSMODP00000017466.1, ENSMODP00000020690.2, ENSMODP00000020693.2, ENSMODP00000026971.2, ENSMODP00000027100.1, ENSMODP00000027101.1, ENSMODP00000028003.1, ENSMODP00000028004.1, ENSMODP00000028049.1, ENSMODP00000029774.1, ENSMODP00000029777.1, ENSMODP00000038453.2, ENSMODP00000038625.1, ENSMODP00000038626.1, ENSMODP00000038628.1, ENSMODP00000038629.1, ENSMODP00000038630.1, ENSMODP00000040178.1	Sunfish03106, Sunfish09204, Sunfish11058, Sunfish12522, Sunfish12523, Sunfish12524	ENSMUSP00000074537.4, ENSMUSP00000074835.3, ENSMUSP00000100102.2, ENSMUSP00000100103.1, ENSMUSP00000100104.1, ENSMUSP00000100105.1, ENSMUSP00000100106.1, ENSMUSP00000100107.1, ENSMUSP00000100111.1, ENSMUSP00000100114.1, ENSMUSP00000100115.1, ENSMUSP00000100117.1, ENSMUSP00000100118.1, ENSMUSP00000100119.2, ENSMUSP00000100121.1, ENSMUSP00000100122.1, ENSMUSP00000100123.1, ENSMUSP00000100124.1, ENSMUSP00000100125.1, ENSMUSP00000100129.1, ENSMUSP00000100131.1, ENSMUSP00000100133.1, ENSMUSP00000100134.3, ENSMUSP00000100135.3, ENSMUSP00000100137.1, ENSMUSP00000100140.1, ENSMUSP00000100142.3, ENSMUSP00000100143.3, ENSMUSP00000100144.2, ENSMUSP00000100145.1, ENSMUSP00000100146.3, ENSMUSP00000100147.1, ENSMUSP00000100149.1, ENSMUSP00000100150.1, ENSMUSP00000100151.1, ENSMUSP00000100155.1, ENSMUSP00000100157.2, ENSMUSP00000100158.2, ENSMUSP00000100160.1, ENSMUSP00000100164.1, ENSMUSP00000100165.1, ENSMUSP00000100166.1, ENSMUSP00000100167.1, ENSMUSP00000100168.1, ENSMUSP00000100169.1, ENSMUSP00000100170.1, ENSMUSP00000100173.1, ENSMUSP00000100174.2, ENSMUSP00000100178.1, ENSMUSP00000100179.1, ENSMUSP00000100183.1, ENSMUSP00000100184.1, ENSMUSP00000100185.1, ENSMUSP00000100187.1, ENSMUSP00000100188.1, ENSMUSP00000100189.2, ENSMUSP00000100191.1, ENSMUSP00000100192.2, ENSMUSP00000100194.1, ENSMUSP00000100195.1, ENSMUSP00000100197.1, ENSMUSP00000100199.1, ENSMUSP00000100201.1, ENSMUSP00000100202.1, ENSMUSP00000100203.1, ENSMUSP00000100204.1, ENSMUSP00000100205.1, ENSMUSP00000100462.1, ENSMUSP00000100465.2, ENSMUSP00000109850.3, ENSMUSP00000113205.1, ENSMUSP00000131191.1, ENSMUSP00000132003.2, ENSMUSP00000141867.1, ENSMUSP00000142338.1, ENSMUSP00000142364.1, ENSMUSP00000142382.1, ENSMUSP00000142396.1, ENSMUSP00000142437.1, ENSMUSP00000142468.1, ENSMUSP00000142499.1, ENSMUSP00000142521.1, ENSMUSP00000142538.1, ENSMUSP00000142610.1, ENSMUSP00000142628.1, ENSMUSP00000142646.1, ENSMUSP00000142768.1, ENSMUSP00000142786.1, ENSMUSP00000142787.1, ENSMUSP00000142805.1, ENSMUSP00000142893.1, ENSMUSP00000142898.1, ENSMUSP00000142950.1, ENSMUSP00000142998.1, ENSMUSP00000143018.1, ENSMUSP00000143096.1, ENSMUSP00000143120.1, ENSMUSP00000143247.1, ENSMUSP00000143313.1, ENSMUSP00000143352.1, ENSMUSP00000143363.1, ENSMUSP00000143410.1, ENSMUSP00000143537.1, ENSMUSP00000143549.1, ENSMUSP00000143579.1, ENSMUSP00000143628.1, ENSMUSP00000143746.1, ENSMUSP00000143767.1	ENSOANP00000003506.1, ENSOANP00000003508.1, ENSOANP00000003509.1, ENSOANP00000003510.1, ENSOANP00000005459.1, ENSOANP00000012300.1, ENSOANP00000014333.2, ENSOANP00000014334.1, ENSOANP00000016402.1, ENSOANP00000016404.1, ENSOANP00000016406.2, ENSOANP00000016407.1, ENSOANP00000016413.2, ENSOANP00000016415.1, ENSOANP00000019399.1, ENSOANP00000019400.1, ENSOANP00000019638.2, ENSOANP00000019646.1, ENSOANP00000020572.1, ENSOANP00000021013.1, ENSOANP00000021407.3, ENSOANP00000021928.1, ENSOANP00000022556.1, ENSOANP00000022645.1, ENSOANP00000024768.1, ENSOANP00000029426.1, ENSOANP00000029708.1, ENSOANP00000031413.1, ENSOANP00000031686.1, ENSOANP00000032626.1	ENSORLP00000001108.1, ENSORLP00000001113.1, ENSORLP00000001166.1, ENSORLP00000001179.1, ENSORLP00000001181.1, ENSORLP00000001186.1, ENSORLP00000001246.1, ENSORLP00000001434.1, ENSORLP00000001438.1, ENSORLP00000001442.1, ENSORLP00000001448.1, ENSORLP00000001451.1, ENSORLP00000001454.1, ENSORLP00000001460.1, ENSORLP00000001466.1, ENSORLP00000001472.1, ENSORLP00000001477.1, ENSORLP00000003342.1, ENSORLP00000003345.1, ENSORLP00000003351.1, ENSORLP00000003358.1, ENSORLP00000003361.1, ENSORLP00000003362.1, ENSORLP00000003367.1, ENSORLP00000003380.1, ENSORLP00000003397.1, ENSORLP00000003406.1, ENSORLP00000003413.1, ENSORLP00000003432.1	ENSONIG00000001088.1, ENSONIG00000001089.1, ENSONIG00000001091.1, ENSONIG00000001092.1, ENSONIG00000001093.1, ENSONIG00000001107.1, ENSONIG00000003930.1, ENSONIG00000006969.1, ENSONIG00000006970.1, ENSONIG00000006971.1, ENSONIG00000006974.1, ENSONIG00000006975.1, ENSONIG00000008916.1, ENSONIG00000009154.1, ENSONIG00000011074.1, ENSONIG00000013996.1, ENSONIG00000013997.1, ENSONIG00000013998.1, ENSONIG00000013999.1, ENSONIG00000017554.1, ENSONIG00000017556.1, ENSONIG00000017559.1, ENSONIG00000017560.1, ENSONIG00000017561.1, ENSONIG00000019034.1, ENSONIG00000020494.1, ENSONIG00000020550.1, ENSONIG00000020584.1, ENSONIG00000020585.1, ENSONIG00000020738.1, ENSONIG00000020739.1, ENSONIG00000020763.1, ENSONIG00000021123.1	ENSPCAP00000013508.1		XP_020377513.1	ENSSFOG00015003857.2, ENSSFOG00015004471.2, ENSSFOG00015004520.2, ENSSFOG00015004569.2, ENSSFOG00015004906.2, ENSSFOG00015004922.2, ENSSFOG00015004927.2, ENSSFOG00015004944.2, ENSSFOG00015005223.2, ENSSFOG00015005321.2, ENSSFOG00015006872.2, ENSSFOG00015011632.2, ENSSFOG00015012862.2, ENSSFOG00015012901.2, ENSSFOG00015014643.2, ENSSFOG00015016815.2, ENSSFOG00015016837.2, ENSSFOG00015016846.2, ENSSFOG00015017235.2, ENSSFOG00015023924.2, ENSSFOG00015023928.2, ENSSFOG00015024464.1, ENSSFOG00015024506.1, ENSSFOG00015024747.1, ENSSFOG00015024764.1, ENSSFOG00015025034.1, ENSSFOG00015025300.1, ENSSFOG00015025341.1, ENSSFOG00015025536.1, ENSSFOG00015025557.1, ENSSFOG00015025587.1, ENSSFOG00015025640.1, ENSSFOG00015025725.1, ENSSFOG00015025918.1, ENSSFOG00015026180.1, ENSSFOG00015026182.1, ENSSFOG00015026303.1, ENSSFOG00015026346.1, ENSSFOG00015026529.1, ENSSFOG00015026544.1, ENSSFOG00015026554.1, ENSSFOG00015026626.1, ENSSFOG00015026656.1, ENSSFOG00015026706.1, ENSSFOG00015026748.1, ENSSFOG00015026814.1, ENSSFOG00015026856.1, ENSSFOG00015026996.1, ENSSFOG00015027456.1, ENSSFOG00015027529.1, ENSSFOG00015027853.1, ENSSFOG00015027860.1, ENSSFOG00015027950.1, ENSSFOG00015028222.1, ENSSFOG00015028390.1, ENSSFOG00015028413.1, ENSSFOG00015028414.1, ENSSFOG00015028423.1, ENSSFOG00015028473.1, ENSSFOG00015028483.1, ENSSFOG00015028566.1, ENSSFOG00015028714.1, ENSSFOG00015028778.1, ENSSFOG00015028834.1, ENSSFOG00015028934.1, ENSSFOG00015028955.1, ENSSFOG00015029097.1, ENSSFOG00015029137.1, ENSSFOG00015029400.1, ENSSFOG00015029414.1, ENSSFOG00015029500.1, ENSSFOG00015029528.1, ENSSFOG00015029605.1, ENSSFOG00015029768.1, ENSSFOG00015029777.1, ENSSFOG00015030049.1, ENSSFOG00015030096.1, ENSSFOG00015030236.1, ENSSFOG00015030452.1, ENSSFOG00015030467.1, ENSSFOG00015030490.1, ENSSFOG00015030681.1, ENSSFOG00015030810.1, ENSSFOG00015030896.1, ENSSFOG00015031082.1, ENSSFOG00015031084.1, ENSSFOG00015031142.1, ENSSFOG00015031150.1, ENSSFOG00015031188.1, ENSSFOG00015031276.1, ENSSFOG00015031339.1, ENSSFOG00015031385.1, ENSSFOG00015031854.1, ENSSFOG00015031902.1, ENSSFOG00015032098.1, ENSSFOG00015032366.1, ENSSFOG00015032372.1, ENSSFOG00015032502.1, ENSSFOG00015032615.1, ENSSFOG00015032891.1, ENSSFOG00015032928.1, ENSSFOG00015032943.1, ENSSFOG00015033073.1, ENSSFOG00015033317.1, ENSSFOG00015033353.1, ENSSFOG00015033356.1	ENSSSCP00000008759.3, ENSSSCP00000008760.2, ENSSSCP00000009234.1, ENSSSCP00000010748.2, ENSSSCP00000019745.2, ENSSSCP00000019832.1, ENSSSCP00000020807.1, ENSSSCP00000021118.2, ENSSSCP00000021421.1, ENSSSCP00000021554.1, ENSSSCP00000022727.2, ENSSSCP00000024076.1, ENSSSCP00000025470.2, ENSSSCP00000027318.1, ENSSSCP00000028317.1, ENSSSCP00000029076.1, ENSSSCP00000029121.1, ENSSSCP00000029361.1, ENSSSCP00000029384.1, ENSSSCP00000029645.1, ENSSSCP00000029736.1, ENSSSCP00000030162.1, ENSSSCP00000030558.1, ENSSSCP00000030874.1	Scyto0012497.p1, Scyto0021752.p1, Scyto0023256.p1	ENSTRUP00000000272.1, ENSTRUP00000001554.1, ENSTRUP00000002501.1, ENSTRUP00000002511.1, ENSTRUP00000002525.1, ENSTRUP00000002589.1, ENSTRUP00000002610.1, ENSTRUP00000005062.1, ENSTRUP00000005740.1, ENSTRUP00000005924.1, ENSTRUP00000006140.1, ENSTRUP00000006173.1, ENSTRUP00000006231.1, ENSTRUP00000006413.1, ENSTRUP00000006780.1, ENSTRUP00000006985.1, ENSTRUP00000007034.1, ENSTRUP00000010330.1, ENSTRUP00000011480.1, ENSTRUP00000026223.1, ENSTRUP00000041218.1, ENSTRUP00000041220.1	ENSTTRP00000001920.1, ENSTTRP00000002545.1, ENSTTRP00000005249.1, ENSTTRP00000012597.1	ENSXETP00000006555.3, ENSXETP00000006556.3, ENSXETP00000006558.2, ENSXETP00000006559.3, ENSXETP00000006750.3, ENSXETP00000007794.3, ENSXETP00000007796.3, ENSXETP00000007797.3, ENSXETP00000009285.2, ENSXETP00000011798.3, ENSXETP00000012556.3, ENSXETP00000012560.2, ENSXETP00000016050.3, ENSXETP00000022997.3, ENSXETP00000024621.3, ENSXETP00000026099.3, ENSXETP00000026100.2, ENSXETP00000046943.3, ENSXETP00000047399.3, ENSXETP00000047424.2, ENSXETP00000047426.3, ENSXETP00000047429.3, ENSXETP00000047447.3, ENSXETP00000048351.3, ENSXETP00000048352.3, ENSXETP00000048354.2, ENSXETP00000048357.3, ENSXETP00000053578.2, ENSXETP00000053580.2, ENSXETP00000053735.2, ENSXETP00000053880.2, ENSXETP00000055587.2, ENSXETP00000055981.2, ENSXETP00000056168.2, ENSXETP00000056195.2, ENSXETP00000057669.2, ENSXETP00000057670.2, ENSXETP00000059047.1, ENSXETP00000059274.1, ENSXETP00000059511.1, ENSXETP00000059746.1, ENSXETP00000059861.1, ENSXETP00000059863.1, ENSXETP00000060061.1, ENSXETP00000060327.1, ENSXETP00000060433.1, ENSXETP00000060612.1, ENSXETP00000060643.1, ENSXETP00000060742.1, ENSXETP00000060786.1, ENSXETP00000060839.1, ENSXETP00000061031.1, ENSXETP00000061544.1, ENSXETP00000061545.1, ENSXETP00000061891.1, ENSXETP00000062311.1, ENSXETP00000063276.1, ENSXETP00000063698.1, ENSXETP00000063793.1, ENSXETP00000063863.1, ENSXETP00000063904.1, ENSXETP00000063983.1, ENSXETP00000064110.1
OG0000003	ENSACAP00000014603.3, ENSACAP00000017210.3, ENSACAP00000018187.1, ENSACAP00000019163.1, ENSACAP00000020972.1	XP_014455747.1, XP_014459663.1, XP_014459699.1, XP_014460038.1, XP_014463647.1, XP_019334866.1, XP_019338630.1, XP_019340471.1, XP_019340472.1, XP_019340765.1, XP_019340766.1, XP_019340767.1, XP_019344162.1, XP_019346613.1, XP_019346614.1, XP_019346615.1, XP_019351884.1, XP_019352890.1, XP_019352891.1	XP_007171361.1, XP_007171365.1, XP_007172888.1, XP_007172941.1, XP_007173573.1, XP_007175569.1, XP_007175570.1, XP_007175571.1, XP_007196582.1, XP_007198704.1, XP_007198707.1, XP_007198716.1		bmy_04962T0, bmy_04963T0, bmy_04973T0, bmy_12323T0, bmy_12324T0, bmy_12822T0, bmy_18090T0, bmy_20704T0, bmy_21471T0, bmy_21516T0, bmy_21517T0, bmy_21518T0, bmy_22165T0, bmy_22226T0	ENSBTAP00000001428.5, ENSBTAP00000001675.5, ENSBTAP00000002954.4, ENSBTAP00000006201.4, ENSBTAP00000017623.4, ENSBTAP00000048061.2, ENSBTAP00000051793.2, ENSBTAP00000054745.1, ENSBTAP00000055476.1, ENSBTAP00000055564.1	Ccar_13936_179545-snap-gene-0.10, Ccar_16118_106887-snap-gene-0.3, Ccar_16118_106887-snap-gene-0.4, Ccar_16225_125463-snap-gene-0.0, Ccar_19634_281856-snap-gene-1.17, Ccar_19634_281856-snap-gene-1.18, Ccar_208_1184325-snap-gene-3.6, Ccar_208_1184325-snap-gene-5.1, Ccar_208_1184325-snap-gene-7.3, Ccar_22707_189423-processed-gene-0.17, Ccar_23089_405468-processed-gene-3.7, Ccar_25302_43865-snap-gene-0.2, Ccar_2707_24657-processed-gene-0.1, Ccar_27846_190050-snap-gene-0.19, Ccar_29610_35512-snap-gene-0.5, Ccar_29854_279886-processed-gene-1.19, Ccar_31342_32266-snap-gene-0.3, Ccar_32630_560607-snap-gene-1.3, Ccar_33804_1052544-processed-gene-0.13, Ccar_35250_1075610-processed-gene-1.1, Ccar_35250_1075610-processed-gene-5.14, Ccar_35250_1075610-processed-gene-8.6, Ccar_35250_1075610-snap-gene-5.0, Ccar_35250_1075610-snap-gene-5.1, Ccar_35250_1075610-snap-gene-7.0, Ccar_35472_3798848-processed-gene-13.3, Ccar_35472_3798848-processed-gene-15.0, Ccar_35472_3798848-processed-gene-15.1, Ccar_35472_3798848-processed-gene-26.4, Ccar_35472_3798848-processed-gene-28.1, Ccar_35472_3798848-processed-gene-35.3, Ccar_35472_3798848-processed-gene-36.1, Ccar_35472_3798848-snap-gene-11.3, Ccar_35472_3798848-snap-gene-13.0, Ccar_35472_3798848-snap-gene-13.1, Ccar_35472_3798848-snap-gene-17.5, Ccar_35472_3798848-snap-gene-22.1, Ccar_35472_3798848-snap-gene-22.2, Ccar_35472_3798848-snap-gene-23.5, Ccar_35472_3798848-snap-gene-32.2, Ccar_35472_3798848-snap-gene-4.2, Ccar_35472_3798848-snap-gene-6.3, Ccar_35472_3798848-snap-gene-8.5, Ccar_35472_3798848-snap-gene-8.6, Ccar_35472_3798848-snap-gene-8.7, Ccar_38082_133409-snap-gene-0.1, Ccar_39042_1582599-processed-gene-10.11, Ccar_39042_1582599-processed-gene-14.3, Ccar_39042_1582599-processed-gene-14.4, Ccar_39042_1582599-processed-gene-2.0, Ccar_39042_1582599-snap-gene-10.1, Ccar_41777_168923-processed-gene-0.6, Ccar_41777_168923-snap-gene-0.1, Ccar_44097_8041615-snap-gene-2.2, Ccar_5961_406693-snap-gene-1.1, Ccar_7450_779561-snap-gene-6.9, Ccar_9059_66992-snap-gene-0.2, Ccar_9059_66992-snap-gene-0.3	ENSCINP00000008735.2, ENSCINP00000021190.3, ENSCINP00000024292.1, ENSCINP00000025840.2, ENSCINP00000032366.1	ENSCAFP00000003638.3, ENSCAFP00000003649.3, ENSCAFP00000003671.3, ENSCAFP00000003989.2, ENSCAFP00000009685.3, ENSCAFP00000010008.2, ENSCAFP00000010243.3, ENSCAFP00000015730.3, ENSCAFP00000034020.2, ENSCAFP00000040841.1, ENSCAFP00000040966.1, ENSCAFP00000041931.1	XP_007882625.1, XP_007882644.1, XP_007882740.1, XP_007882782.1, XP_007882810.1, XP_007882813.1, XP_007882814.1, XP_007882844.1, XP_007882874.1, XP_007882875.1, XP_007882904.1, XP_007882921.1, XP_007882938.1, XP_007882997.1, XP_007883006.1, XP_007883009.1, XP_007883024.1, XP_007883030.1, XP_007883215.1, XP_007883269.1, XP_007883286.1, XP_007883316.1, XP_007883337.1, XP_007883474.1, XP_007883495.1, XP_007883751.1, XP_007883767.1, XP_007883830.1, XP_007883835.1, XP_007883844.1, XP_007883871.1, XP_007883992.1, XP_007884029.1, XP_007884038.1, XP_007884158.1, XP_007884217.1, XP_007884347.1, XP_007884379.1, XP_007884423.1, XP_007884460.1, XP_007884469.1, XP_007884490.1, XP_007884513.1, XP_007884540.1, XP_007884784.1, XP_007887799.1, XP_007889513.1, XP_007892800.1, XP_007897781.1, XP_007907004.1, XP_007908556.1, XP_007908603.1, XP_007908618.1, XP_007909956.1, XP_007910041.1, XP_007910132.1, XP_007910397.1, XP_007910427.1, XP_007910440.1, XP_007910527.1, XP_007910536.1, XP_007910537.1, XP_007910544.1, XP_007910713.1, XP_007910737.1, XP_007910766.1	Chipu0001635.p1, Chipu0001636.p1, Chipu0001990.p1, Chipu0011703.p1, Chipu0011704.p1, Chipu0013730.p1, Chipu0013731.p1, Chipu0016491.p1, Chipu0016780.p1, Chipu0017230.p1, Chipu0017541.p1, Chipu0017746.p1, Chipu0017935.p1, Chipu0017937.p1, Chipu0017938.p1, Chipu0017939.p1, Chipu0017940.p1, Chipu0019289.p1, Chipu0019530.p1, Chipu0020069.p1, Chipu0020700.p1, Chipu0021296.p1, Chipu0021621.p1, Chipu0021797.p1, Chipu0021855.p1, Chipu0023420.p1, Chipu0024021.p1, Chipu0025123.p1, Chipu0026545.p1	ENSTNIP00000001508.1, ENSTNIP00000001816.1, ENSTNIP00000002052.1, ENSTNIP00000003996.1, ENSTNIP00000004080.1, ENSTNIP00000004339.1, ENSTNIP00000005521.1, ENSTNIP00000006072.1, ENSTNIP00000006125.1, ENSTNIP00000006245.1, ENSTNIP00000006400.1, ENSTNIP00000007135.1, ENSTNIP00000007159.1, ENSTNIP00000007535.1, ENSTNIP00000007875.1, ENSTNIP00000007879.1, ENSTNIP00000008085.1, ENSTNIP00000008135.1, ENSTNIP00000008479.1, ENSTNIP00000008586.1, ENSTNIP00000008589.1, ENSTNIP00000008650.1, ENSTNIP00000008651.1, ENSTNIP00000008711.1, ENSTNIP00000009170.1, ENSTNIP00000016346.1, ENSTNIP00000016994.1, ENSTNIP00000017094.1, ENSTNIP00000021056.1, ENSTNIP00000021970.1, ENSTNIP00000022925.1	ENSDNOP00000004597.3, ENSDNOP00000011474.3, ENSDNOP00000018711.1, ENSDNOP00000024216.1, ENSDNOP00000029501.1, ENSDNOP00000034243.1	ENSDARP00000067774.6, ENSDARP00000090086.3, ENSDARP00000090594.4, ENSDARP00000092240.3, ENSDARP00000093724.3, ENSDARP00000096766.4, ENSDARP00000096769.4, ENSDARP00000096770.4, ENSDARP00000096804.4, ENSDARP00000098912.3, ENSDARP00000099915.3, ENSDARP00000100589.4, ENSDARP00000102562.3, ENSDARP00000103447.4, ENSDARP00000104483.2, ENSDARP00000104999.1, ENSDARP00000105101.2, ENSDARP00000105693.2, ENSDARP00000107209.2, ENSDARP00000107286.2, ENSDARP00000107555.2, ENSDARP00000108438.2, ENSDARP00000108475.1, ENSDARP00000109238.1, ENSDARP00000110138.2, ENSDARP00000111499.2, ENSDARP00000112949.2, ENSDARP00000113059.2, ENSDARP00000113080.2, ENSDARP00000113293.2, ENSDARP00000113314.3, ENSDARP00000113317.2, ENSDARP00000113434.3, ENSDARP00000113623.2, ENSDARP00000113928.2, ENSDARP00000114045.2, ENSDARP00000114570.2, ENSDARP00000115094.2, ENSDARP00000115222.2, ENSDARP00000115235.2, ENSDARP00000115410.3, ENSDARP00000115461.2, ENSDARP00000115543.4, ENSDARP00000115747.2, ENSDARP00000116140.2, ENSDARP00000116247.3, ENSDARP00000116893.2, ENSDARP00000116933.2, ENSDARP00000117178.2, ENSDARP00000117380.4, ENSDARP00000117405.2, ENSDARP00000117616.3, ENSDARP00000117703.2, ENSDARP00000117718.2, ENSDARP00000117945.2, ENSDARP00000118088.3, ENSDARP00000118221.2, ENSDARP00000118321.3, ENSDARP00000118398.2, ENSDARP00000118436.2, ENSDARP00000118555.3, ENSDARP00000118630.2, ENSDARP00000118689.2, ENSDARP00000118730.2, ENSDARP00000118953.2, ENSDARP00000119111.2, ENSDARP00000119246.2, ENSDARP00000119348.2, ENSDARP00000119526.2, ENSDARP00000119851.2, ENSDARP00000120373.3, ENSDARP00000120488.2, ENSDARP00000120490.2, ENSDARP00000120603.2, ENSDARP00000121085.2, ENSDARP00000121087.3, ENSDARP00000121660.3, ENSDARP00000121896.2, ENSDARP00000121927.3, ENSDARP00000121951.2, ENSDARP00000122197.2, ENSDARP00000122354.2, ENSDARP00000122806.1, ENSDARP00000122925.2, ENSDARP00000123014.2, ENSDARP00000123039.2, ENSDARP00000123041.2, ENSDARP00000123179.3, ENSDARP00000123350.2, ENSDARP00000123511.2, ENSDARP00000123539.2, ENSDARP00000125226.2, ENSDARP00000125358.1, ENSDARP00000125410.1, ENSDARP00000125473.2, ENSDARP00000125563.3, ENSDARP00000126414.1, ENSDARP00000126513.1, ENSDARP00000126550.2, ENSDARP00000126764.1, ENSDARP00000126848.1, ENSDARP00000126969.2, ENSDARP00000126989.2, ENSDARP00000127060.1, ENSDARP00000127452.1, ENSDARP00000127767.1, ENSDARP00000128460.1, ENSDARP00000129380.1, ENSDARP00000129864.2, ENSDARP00000129924.1, ENSDARP00000129997.1, ENSDARP00000130073.1, ENSDARP00000130165.1, ENSDARP00000130214.1, ENSDARP00000130275.1, ENSDARP00000130321.1, ENSDARP00000130783.1, ENSDARP00000130837.1, ENSDARP00000130857.1, ENSDARP00000130887.1, ENSDARP00000130911.1, ENSDARP00000131067.1, ENSDARP00000131117.1, ENSDARP00000131121.1, ENSDARP00000131195.1, ENSDARP00000131302.1, ENSDARP00000131384.1, ENSDARP00000131500.1, ENSDARP00000131654.1, ENSDARP00000131738.1, ENSDARP00000131769.1, ENSDARP00000131784.1, ENSDARP00000131815.1, ENSDARP00000131891.1, ENSDARP00000131942.1, ENSDARP00000132033.1, ENSDARP00000132051.1, ENSDARP00000132318.1, ENSDARP00000132376.1, ENSDARP00000132454.1, ENSDARP00000132496.1, ENSDARP00000132690.1, ENSDARP00000132841.1, ENSDARP00000133141.1, ENSDARP00000133343.1, ENSDARP00000133363.1, ENSDARP00000133368.1, ENSDARP00000133395.1, ENSDARP00000133560.1, ENSDARP00000133576.1, ENSDARP00000133624.1, ENSDARP00000133818.1, ENSDARP00000133819.1, ENSDARP00000133927.1, ENSDARP00000133979.1, ENSDARP00000134203.1, ENSDARP00000134396.1, ENSDARP00000134503.1, ENSDARP00000134507.1, ENSDARP00000134572.1, ENSDARP00000134584.1, ENSDARP00000134790.1, ENSDARP00000134812.1, ENSDARP00000134845.1, ENSDARP00000134916.1, ENSDARP00000134923.1, ENSDARP00000135025.1, ENSDARP00000135061.1, ENSDARP00000135186.1, ENSDARP00000135230.1, ENSDARP00000135276.1, ENSDARP00000135409.1, ENSDARP00000135539.1, ENSDARP00000135552.1, ENSDARP00000135616.1, ENSDARP00000135643.1, ENSDARP00000135655.1, ENSDARP00000135862.1, ENSDARP00000135885.1, ENSDARP00000136163.1, ENSDARP00000136278.1, ENSDARP00000136314.1, ENSDARP00000136355.1, ENSDARP00000136359.1, ENSDARP00000136463.1, ENSDARP00000136636.1, ENSDARP00000136722.1, ENSDARP00000136754.1, ENSDARP00000137135.1, ENSDARP00000137174.1, ENSDARP00000137185.1, ENSDARP00000137553.1, ENSDARP00000137584.1, ENSDARP00000137623.1, ENSDARP00000137677.1, ENSDARP00000137691.1, ENSDARP00000137806.1, ENSDARP00000137855.1, ENSDARP00000137972.1, ENSDARP00000138072.1, ENSDARP00000138098.1, ENSDARP00000138132.1, ENSDARP00000138166.1, ENSDARP00000138175.1, ENSDARP00000138272.1, ENSDARP00000138377.1, ENSDARP00000138411.1, ENSDARP00000138540.1, ENSDARP00000138564.1, ENSDARP00000138733.1, ENSDARP00000138774.1, ENSDARP00000139001.1, ENSDARP00000139360.1, ENSDARP00000139378.1, ENSDARP00000139570.1, ENSDARP00000139859.1, ENSDARP00000139949.1, ENSDARP00000140039.1, ENSDARP00000140111.1, ENSDARP00000140296.1, ENSDARP00000140369.1, ENSDARP00000140622.1, ENSDARP00000140673.1, ENSDARP00000140739.1, ENSDARP00000140821.1, ENSDARP00000140829.1, ENSDARP00000140849.1, ENSDARP00000140908.1, ENSDARP00000141036.1, ENSDARP00000141090.1, ENSDARP00000141199.1, ENSDARP00000141204.1, ENSDARP00000141405.1, ENSDARP00000141409.1, ENSDARP00000141435.1, ENSDARP00000141436.1, ENSDARP00000141717.1, ENSDARP00000141749.1, ENSDARP00000141801.1, ENSDARP00000141856.1, ENSDARP00000141873.1, ENSDARP00000143043.1	ENSELUG00000000466.1, ENSELUG00000000965.1, ENSELUG00000000977.1, ENSELUG00000001016.1, ENSELUG00000001394.1, ENSELUG00000001531.1, ENSELUG00000001647.1, ENSELUG00000001685.1, ENSELUG00000001687.1, ENSELUG00000001713.1, ENSELUG00000001829.1, ENSELUG00000002321.1, ENSELUG00000004838.1, ENSELUG00000005992.1, ENSELUG00000007440.1, ENSELUG00000008581.1, ENSELUG00000009365.1, ENSELUG00000009834.1, ENSELUG00000009911.1, ENSELUG00000009931.1, ENSELUG00000010223.1, ENSELUG00000010245.1, ENSELUG00000010275.1, ENSELUG00000010349.1, ENSELUG00000010384.1, ENSELUG00000010396.1, ENSELUG00000010708.1, ENSELUG00000010727.1, ENSELUG00000010922.1, ENSELUG00000011641.1, ENSELUG00000011657.1, ENSELUG00000011716.1, ENSELUG00000011939.1, ENSELUG00000012720.1, ENSELUG00000012742.1, ENSELUG00000013001.1, ENSELUG00000013426.1, ENSELUG00000013498.1, ENSELUG00000015459.1, ENSELUG00000015562.1, ENSELUG00000015607.1, ENSELUG00000015646.1, ENSELUG00000015743.1, ENSELUG00000015776.1, ENSELUG00000015790.1, ENSELUG00000015809.1, ENSELUG00000015827.1, ENSELUG00000016671.1, ENSELUG00000017658.1, ENSELUG00000018047.1, ENSELUG00000018998.1, ENSELUG00000020791.1, ENSELUG00000021296.1, ENSELUG00000021928.1, ENSELUG00000022010.1, ENSELUG00000022015.1, ENSELUG00000022030.1, ENSELUG00000022038.1, ENSELUG00000022807.1, ENSELUG00000024289.1	ENSGACP00000000004.1, ENSGACP00000000036.1, ENSGACP00000000067.1, ENSGACP00000000068.1, ENSGACP00000000174.1, ENSGACP00000000210.1, ENSGACP00000000233.1, ENSGACP00000000285.1, ENSGACP00000000364.1, ENSGACP00000000406.1, ENSGACP00000000493.1, ENSGACP00000000508.1, ENSGACP00000000518.1, ENSGACP00000000531.1, ENSGACP00000000680.1, ENSGACP00000000872.1, ENSGACP00000000989.1, ENSGACP00000001012.1, ENSGACP00000001088.1, ENSGACP00000001145.1, ENSGACP00000001203.1, ENSGACP00000001208.1, ENSGACP00000001214.1, ENSGACP00000001215.1, ENSGACP00000001245.1, ENSGACP00000001281.1, ENSGACP00000001295.1, ENSGACP00000001317.1, ENSGACP00000001347.1, ENSGACP00000001425.1, ENSGACP00000001553.1, ENSGACP00000001783.1, ENSGACP00000001810.1, ENSGACP00000001832.1, ENSGACP00000001872.1, ENSGACP00000001937.1, ENSGACP00000002090.1, ENSGACP00000002150.1, ENSGACP00000002233.1, ENSGACP00000002247.1, ENSGACP00000002299.1, ENSGACP00000002303.1, ENSGACP00000002318.1, ENSGACP00000002357.1, ENSGACP00000002366.1, ENSGACP00000002388.1, ENSGACP00000002862.1, ENSGACP00000003606.1, ENSGACP00000003778.1, ENSGACP00000007504.1, ENSGACP00000014823.1, ENSGACP00000014832.1, ENSGACP00000014834.1, ENSGACP00000015697.1, ENSGACP00000015904.1, ENSGACP00000016801.1, ENSGACP00000017095.1, ENSGACP00000017780.1, ENSGACP00000017898.1, ENSGACP00000018364.1, ENSGACP00000018881.1, ENSGACP00000019500.1, ENSGACP00000019552.1, ENSGACP00000019576.1, ENSGACP00000020356.1, ENSGACP00000020638.1, ENSGACP00000020666.1, ENSGACP00000020690.1, ENSGACP00000020700.1, ENSGACP00000023508.1, ENSGACP00000023522.1, ENSGACP00000023841.1, ENSGACP00000026462.1	ENSGALP00000011167.2, ENSGALP00000045145.1	ENSGMOG00000000653.1, ENSGMOG00000006236.1, ENSGMOG00000006504.1, ENSGMOG00000010553.1, ENSGMOG00000011850.1, ENSGMOG00000014741.1, ENSGMOG00000019699.1, ENSGMOG00000019717.1, ENSGMOG00000019741.1, ENSGMOG00000019759.1, ENSGMOG00000019793.1, ENSGMOG00000019811.1, ENSGMOG00000019817.1, ENSGMOG00000019846.1, ENSGMOG00000019893.1, ENSGMOG00000019919.1, ENSGMOG00000019968.1, ENSGMOG00000019979.1, ENSGMOG00000019989.1, ENSGMOG00000019997.1, ENSGMOG00000020020.1, ENSGMOG00000020028.1, ENSGMOG00000020043.1, ENSGMOG00000020048.1, ENSGMOG00000020054.1, ENSGMOG00000020080.1, ENSGMOG00000020105.1, ENSGMOG00000020113.1, ENSGMOG00000020139.1, ENSGMOG00000020184.1, ENSGMOG00000020221.1, ENSGMOG00000020273.1, ENSGMOG00000020293.1, ENSGMOG00000020318.1, ENSGMOG00000020319.1, ENSGMOG00000020331.1, ENSGMOG00000020340.1, ENSGMOG00000020383.1, ENSGMOG00000020390.1, ENSGMOG00000020425.1, ENSGMOG00000020445.1, ENSGMOG00000020460.1, ENSGMOG00000020503.1, ENSGMOG00000020560.1, ENSGMOG00000020587.1, ENSGMOG00000020588.1, ENSGMOG00000020603.1	ENSP00000291971.3, ENSP00000301295.4, ENSP00000309767.4, ENSP00000327763.2, ENSP00000331857.2, ENSP00000337383.3, ENSP00000343891.3, ENSP00000346402.2, ENSP00000375063.3, ENSP00000375653.1, ENSP00000466285.1, ENSP00000478480.1, ENSP00000478664.1, ENSP00000486762.1	ENSLAFP00000000878.2, ENSLAFP00000001775.2, ENSLAFP00000005807.2, ENSLAFP00000009291.2, ENSLAFP00000010734.4, ENSLAFP00000011752.4, ENSLAFP00000017981.1, ENSLAFP00000022644.1, ENSLAFP00000028929.1	ENSLACP00000000278.1, ENSLACP00000000420.1, ENSLACP00000000584.1, ENSLACP00000001888.1, ENSLACP00000001941.1, ENSLACP00000002649.1, ENSLACP00000003437.1, ENSLACP00000003528.1, ENSLACP00000004561.1, ENSLACP00000005240.1, ENSLACP00000005706.1, ENSLACP00000006339.1, ENSLACP00000007061.1, ENSLACP00000007144.1, ENSLACP00000007735.1, ENSLACP00000009017.1, ENSLACP00000009382.1, ENSLACP00000010320.1, ENSLACP00000010618.1, ENSLACP00000011498.1, ENSLACP00000011756.1, ENSLACP00000013301.1, ENSLACP00000013545.1, ENSLACP00000013612.1, ENSLACP00000016152.1, ENSLACP00000017087.1, ENSLACP00000023424.1	ENSLOCP00000000073.1, ENSLOCP00000000086.1, ENSLOCP00000000103.1, ENSLOCP00000000204.1, ENSLOCP00000000244.1, ENSLOCP00000000315.1, ENSLOCP00000000375.1, ENSLOCP00000000402.1, ENSLOCP00000000447.1, ENSLOCP00000000489.1, ENSLOCP00000000522.1, ENSLOCP00000000586.1, ENSLOCP00000000674.1, ENSLOCP00000000723.1, ENSLOCP00000000858.1, ENSLOCP00000002365.1, ENSLOCP00000003418.1, ENSLOCP00000003597.1, ENSLOCP00000006555.1, ENSLOCP00000008534.1, ENSLOCP00000009667.1, ENSLOCP00000010209.1, ENSLOCP00000010237.1, ENSLOCP00000014256.1, ENSLOCP00000017747.1, ENSLOCP00000017752.1	ENSMODP00000015678.4, ENSMODP00000022770.1, ENSMODP00000025242.3, ENSMODP00000040322.1	Sunfish01432, Sunfish04553, Sunfish06664, Sunfish07876, Sunfish08143, Sunfish11033, Sunfish11672, Sunfish12756, Sunfish12980, Sunfish17744, Sunfish17799, Sunfish18647, Sunfish18649, Sunfish19018, Sunfish19286, Sunfish19509	ENSMUSP00000015866.7, ENSMUSP00000041908.7, ENSMUSP00000043881.4, ENSMUSP00000046503.5, ENSMUSP00000050252.3, ENSMUSP00000066841.3, ENSMUSP00000072895.6, ENSMUSP00000078440.3, ENSMUSP00000081819.2, ENSMUSP00000083106.5, ENSMUSP00000104024.2, ENSMUSP00000104293.2, ENSMUSP00000137758.1, ENSMUSP00000139170.1, ENSMUSP00000147928.1	ENSOANP00000014644.2, ENSOANP00000018607.1, ENSOANP00000018610.2, ENSOANP00000018896.1, ENSOANP00000022985.1, ENSOANP00000024472.1, ENSOANP00000028565.2	ENSORLP00000000019.1, ENSORLP00000000043.1, ENSORLP00000000217.1, ENSORLP00000000234.1, ENSORLP00000000263.1, ENSORLP00000000298.1, ENSORLP00000000331.1, ENSORLP00000000337.1, ENSORLP00000000432.1, ENSORLP00000000463.1, ENSORLP00000000470.1, ENSORLP00000000478.1, ENSORLP00000000488.1, ENSORLP00000000512.1, ENSORLP00000000671.1, ENSORLP00000000693.1, ENSORLP00000000695.1, ENSORLP00000000732.1, ENSORLP00000001319.1, ENSORLP00000001933.1, ENSORLP00000002208.1, ENSORLP00000002223.1, ENSORLP00000002228.1, ENSORLP00000002248.1, ENSORLP00000003064.1, ENSORLP00000003258.1, ENSORLP00000003302.1, ENSORLP00000003388.1, ENSORLP00000003798.1, ENSORLP00000003888.1, ENSORLP00000003911.1, ENSORLP00000003927.1, ENSORLP00000003932.1, ENSORLP00000003935.1, ENSORLP00000004917.1, ENSORLP00000008754.1, ENSORLP00000012773.1, ENSORLP00000013255.1, ENSORLP00000021085.1, ENSORLP00000021086.1, ENSORLP00000022795.1, ENSORLP00000023387.1, ENSORLP00000023572.1, ENSORLP00000024088.1, ENSORLP00000024294.1, ENSORLP00000024485.1, ENSORLP00000025054.1, ENSORLP00000025133.1, ENSORLP00000025510.1	ENSONIG00000000069.1, ENSONIG00000000329.1, ENSONIG00000000332.1, ENSONIG00000000336.1, ENSONIG00000000444.1, ENSONIG00000001445.1, ENSONIG00000001529.1, ENSONIG00000001840.1, ENSONIG00000001841.1, ENSONIG00000003297.1, ENSONIG00000003377.1, ENSONIG00000003580.1, ENSONIG00000003581.1, ENSONIG00000003583.1, ENSONIG00000003587.1, ENSONIG00000003983.1, ENSONIG00000003985.1, ENSONIG00000003987.1, ENSONIG00000003989.1, ENSONIG00000003991.1, ENSONIG00000003993.1, ENSONIG00000003994.1, ENSONIG00000004095.1, ENSONIG00000004185.1, ENSONIG00000004284.1, ENSONIG00000004480.1, ENSONIG00000004533.1, ENSONIG00000004621.1, ENSONIG00000005023.1, ENSONIG00000006256.1, ENSONIG00000006263.1, ENSONIG00000006320.1, ENSONIG00000006395.1, ENSONIG00000006403.1, ENSONIG00000006672.1, ENSONIG00000006676.1, ENSONIG00000006754.1, ENSONIG00000006824.1, ENSONIG00000006841.1, ENSONIG00000006940.1, ENSONIG00000006942.1, ENSONIG00000007251.1, ENSONIG00000007325.1, ENSONIG00000007406.1, ENSONIG00000007428.1, ENSONIG00000007431.1, ENSONIG00000007460.1, ENSONIG00000007461.1, ENSONIG00000007504.1, ENSONIG00000007513.1, ENSONIG00000007515.1, ENSONIG00000007518.1, ENSONIG00000007526.1, ENSONIG00000007776.1, ENSONIG00000007787.1, ENSONIG00000007801.1, ENSONIG00000007883.1, ENSONIG00000007912.1, ENSONIG00000007915.1, ENSONIG00000007940.1, ENSONIG00000008002.1, ENSONIG00000008010.1, ENSONIG00000008013.1, ENSONIG00000008032.1, ENSONIG00000008035.1, ENSONIG00000008099.1, ENSONIG00000008162.1, ENSONIG00000008198.1, ENSONIG00000008211.1, ENSONIG00000008296.1, ENSONIG00000008734.1, ENSONIG00000008960.1, ENSONIG00000008964.1, ENSONIG00000008974.1, ENSONIG00000009115.1, ENSONIG00000009118.1, ENSONIG00000009125.1, ENSONIG00000009126.1, ENSONIG00000009258.1, ENSONIG00000009422.1, ENSONIG00000009869.1, ENSONIG00000009887.1, ENSONIG00000009928.1, ENSONIG00000009934.1, ENSONIG00000010398.1, ENSONIG00000011077.1, ENSONIG00000011307.1, ENSONIG00000011316.1, ENSONIG00000011636.1, ENSONIG00000011637.1, ENSONIG00000011691.1, ENSONIG00000011897.1, ENSONIG00000012096.1, ENSONIG00000012193.1, ENSONIG00000012312.1, ENSONIG00000012330.1, ENSONIG00000012334.1, ENSONIG00000012428.1, ENSONIG00000012451.1, ENSONIG00000012459.1, ENSONIG00000012764.1, ENSONIG00000013616.1, ENSONIG00000013624.1, ENSONIG00000013993.1, ENSONIG00000014004.1, ENSONIG00000014008.1, ENSONIG00000014580.1, ENSONIG00000014581.1, ENSONIG00000014658.1, ENSONIG00000014874.1, ENSONIG00000015359.1, ENSONIG00000015366.1, ENSONIG00000015373.1, ENSONIG00000015384.1, ENSONIG00000015387.1, ENSONIG00000015455.1, ENSONIG00000015736.1, ENSONIG00000015852.1, ENSONIG00000015955.1, ENSONIG00000016384.1, ENSONIG00000016951.1, ENSONIG00000016970.1, ENSONIG00000016971.1, ENSONIG00000017325.1, ENSONIG00000017326.1, ENSONIG00000017330.1, ENSONIG00000017357.1, ENSONIG00000017623.1, ENSONIG00000017625.1, ENSONIG00000017627.1, ENSONIG00000017768.1, ENSONIG00000017778.1, ENSONIG00000018013.1, ENSONIG00000018176.1, ENSONIG00000018294.1, ENSONIG00000018734.1, ENSONIG00000018736.1, ENSONIG00000018758.1, ENSONIG00000018760.1, ENSONIG00000018761.1, ENSONIG00000018762.1, ENSONIG00000018820.1, ENSONIG00000018821.1, ENSONIG00000019017.1, ENSONIG00000019156.1, ENSONIG00000019175.1, ENSONIG00000019176.1, ENSONIG00000019177.1, ENSONIG00000019180.1, ENSONIG00000019181.1, ENSONIG00000019185.1, ENSONIG00000019187.1, ENSONIG00000019188.1, ENSONIG00000019954.1, ENSONIG00000020518.1, ENSONIG00000021167.1, ENSONIG00000021187.1	ENSPCAP00000002371.1, ENSPCAP00000003633.1, ENSPCAP00000005877.1, ENSPCAP00000008349.1, ENSPCAP00000008455.1, ENSPCAP00000015320.1	ENSPMAP00000000813.1, ENSPMAP00000003020.1, ENSPMAP00000007929.1	XP_020370463.1, XP_020373146.1, XP_020374464.1, XP_020374622.1, XP_020375477.1, XP_020375608.1, XP_020376766.1, XP_020378394.1, XP_020379593.1, XP_020380299.1, XP_020380409.1, XP_020383553.1, XP_020383554.1, XP_020385964.1, XP_020386246.1, XP_020387523.1, XP_020387670.1, XP_020387858.1, XP_020387859.1, XP_020389366.1, XP_020391354.1, XP_020391906.1, XP_020392482.1	ENSSFOG00015000103.2, ENSSFOG00015000208.2, ENSSFOG00015000311.2, ENSSFOG00015000390.2, ENSSFOG00015002453.2, ENSSFOG00015003293.2, ENSSFOG00015003721.2, ENSSFOG00015004043.2, ENSSFOG00015004147.2, ENSSFOG00015005612.2, ENSSFOG00015006510.2, ENSSFOG00015007590.2, ENSSFOG00015011544.2, ENSSFOG00015018330.2, ENSSFOG00015019358.2, ENSSFOG00015020115.2, ENSSFOG00015020274.2, ENSSFOG00015020783.2, ENSSFOG00015020852.2, ENSSFOG00015021340.2, ENSSFOG00015022924.2, ENSSFOG00015022961.2, ENSSFOG00015022987.2, ENSSFOG00015022988.2, ENSSFOG00015023118.2, ENSSFOG00015023137.2, ENSSFOG00015023186.2, ENSSFOG00015023334.2, ENSSFOG00015023512.2, ENSSFOG00015023535.2, ENSSFOG00015023542.2, ENSSFOG00015024723.1, ENSSFOG00015024786.1, ENSSFOG00015024991.1, ENSSFOG00015025322.1, ENSSFOG00015025365.1, ENSSFOG00015025968.1, ENSSFOG00015026397.1, ENSSFOG00015026400.1, ENSSFOG00015027077.1, ENSSFOG00015027319.1, ENSSFOG00015027320.1, ENSSFOG00015028593.1, ENSSFOG00015028686.1, ENSSFOG00015028826.1, ENSSFOG00015028958.1, ENSSFOG00015029436.1, ENSSFOG00015029569.1, ENSSFOG00015029686.1, ENSSFOG00015030214.1, ENSSFOG00015030302.1, ENSSFOG00015030311.1, ENSSFOG00015030335.1, ENSSFOG00015030654.1, ENSSFOG00015030683.1, ENSSFOG00015032331.1, ENSSFOG00015032560.1, ENSSFOG00015032610.1, ENSSFOG00015032614.1, ENSSFOG00015032979.1, ENSSFOG00015033104.1	ENSSSCP00000003526.2, ENSSSCP00000003586.2, ENSSSCP00000003591.2, ENSSSCP00000003592.1, ENSSSCP00000003593.2, ENSSSCP00000003594.2, ENSSSCP00000003595.2, ENSSSCP00000013363.2, ENSSSCP00000014820.2, ENSSSCP00000015491.3, ENSSSCP00000019679.1, ENSSSCP00000023003.1	Scyto0000251.p1, Scyto0000460.p1, Scyto0000463.p1, Scyto0006621.p1, Scyto0008233.p1, Scyto0009479.p1, Scyto0009480.p1, Scyto0011490.p1, Scyto0011945.p1, Scyto0012174.p1, Scyto0012373.p1, Scyto0012469.p1, Scyto0012470.p1, Scyto0013792.p1, Scyto0013793.p1, Scyto0015135.p1, Scyto0015306.p1, Scyto0017020.p1, Scyto0017523.p1, Scyto0017524.p1, Scyto0017761.p1, Scyto0018213.p1, Scyto0019224.p1, Scyto0019349.p1, Scyto0019533.p1, Scyto0019820.p1, Scyto0019887.p1, Scyto0019897.p1, Scyto0021023.p1, Scyto0021178.p1, Scyto0021290.p1, Scyto0021563.p1, Scyto0021877.p1, Scyto0022480.p1, Scyto0022481.p1, Scyto0022541.p1, Scyto0024125.p1, Scyto0024944.p1, Scyto0024980.p1, Scyto0026039.p1, Scyto0026078.p1, Scyto0026522.p1, Scyto0026838.p1, Scyto0026915.p1, Scyto0026941.p1	ENSTRUP00000000117.1, ENSTRUP00000000120.1, ENSTRUP00000000216.1, ENSTRUP00000000262.1, ENSTRUP00000000304.1, ENSTRUP00000001518.1, ENSTRUP00000002059.1, ENSTRUP00000002272.1, ENSTRUP00000002291.1, ENSTRUP00000002314.1, ENSTRUP00000002822.1, ENSTRUP00000003052.1, ENSTRUP00000003068.1, ENSTRUP00000003156.1, ENSTRUP00000003511.1, ENSTRUP00000003888.1, ENSTRUP00000003942.1, ENSTRUP00000003954.1, ENSTRUP00000004389.1, ENSTRUP00000004689.1, ENSTRUP00000004809.1, ENSTRUP00000004925.1, ENSTRUP00000004992.1, ENSTRUP00000005044.1, ENSTRUP00000005050.1, ENSTRUP00000005268.1, ENSTRUP00000005495.1, ENSTRUP00000005729.1, ENSTRUP00000005888.1, ENSTRUP00000006053.1, ENSTRUP00000006167.1, ENSTRUP00000006186.1, ENSTRUP00000006281.1, ENSTRUP00000006282.1, ENSTRUP00000006565.1, ENSTRUP00000006656.1, ENSTRUP00000006670.1, ENSTRUP00000007049.1, ENSTRUP00000008324.1, ENSTRUP00000008863.1, ENSTRUP00000009477.1, ENSTRUP00000011348.1, ENSTRUP00000012485.1, ENSTRUP00000012800.1, ENSTRUP00000013026.1, ENSTRUP00000014367.1, ENSTRUP00000014676.1, ENSTRUP00000014802.1, ENSTRUP00000020197.1, ENSTRUP00000022838.1, ENSTRUP00000024657.1, ENSTRUP00000026489.1, ENSTRUP00000026812.1, ENSTRUP00000026826.1, ENSTRUP00000033190.1, ENSTRUP00000033579.1, ENSTRUP00000036443.1, ENSTRUP00000036955.1, ENSTRUP00000037843.1, ENSTRUP00000044694.1, ENSTRUP00000044933.1, ENSTRUP00000045823.1, ENSTRUP00000045883.1, ENSTRUP00000046223.1, ENSTRUP00000047555.1	ENSTTRP00000000283.1, ENSTTRP00000002365.1, ENSTTRP00000005730.1, ENSTTRP00000012845.1, ENSTTRP00000012884.1, ENSTTRP00000014925.1	ENSXETP00000009512.3, ENSXETP00000019175.3, ENSXETP00000030524.3
OG0000004	ENSACAP00000006724.2	XP_006258091.2, XP_006258092.1, XP_006258093.1, XP_006259152.2, XP_006259153.1, XP_006259154.1, XP_006259155.2, XP_006259597.2, XP_006259602.1, XP_006259604.1, XP_006259605.2, XP_006259606.1, XP_006260010.2, XP_006260011.1, XP_006261205.2, XP_006262497.2, XP_006263054.2, XP_006263055.2, XP_006263057.2, XP_006263487.1, XP_006263759.2, XP_006264209.1, XP_006264210.2, XP_006271529.2, XP_006271530.2, XP_006271531.2, XP_006273195.2, XP_006273196.2, XP_006273382.2, XP_006274259.2, XP_006274260.2, XP_014455668.1, XP_014456287.1, XP_014461264.1, XP_014462780.1, XP_014463183.1, XP_014463610.1, XP_019335686.1, XP_019337921.1, XP_019337922.1, XP_019345500.1	XP_007172933.1, XP_007172950.1, XP_007173812.1		bmy_03643T0, bmy_13066T0, bmy_13068T0, bmy_13069T0, bmy_13070T0, bmy_13071T0, bmy_13072T0, bmy_13077T0, bmy_13079T0, bmy_22198T0	ENSBTAP00000000283.3, ENSBTAP00000000284.4, ENSBTAP00000000457.5, ENSBTAP00000000476.5, ENSBTAP00000001011.5, ENSBTAP00000002647.4, ENSBTAP00000004660.5, ENSBTAP00000006176.5, ENSBTAP00000006667.5, ENSBTAP00000006684.5, ENSBTAP00000010834.5, ENSBTAP00000011915.5, ENSBTAP00000015205.5, ENSBTAP00000016501.5, ENSBTAP00000018184.5, ENSBTAP00000019780.5, ENSBTAP00000020097.5, ENSBTAP00000020409.5, ENSBTAP00000021454.5, ENSBTAP00000023466.5, ENSBTAP00000024196.5, ENSBTAP00000024198.4, ENSBTAP00000024399.3, ENSBTAP00000026039.2, ENSBTAP00000026051.4, ENSBTAP00000026212.5, ENSBTAP00000026692.5, ENSBTAP00000026695.5, ENSBTAP00000027553.5, ENSBTAP00000027905.5, ENSBTAP00000028579.5, ENSBTAP00000028770.5, ENSBTAP00000030195.3, ENSBTAP00000038345.2, ENSBTAP00000038478.3, ENSBTAP00000039565.4, ENSBTAP00000039597.3, ENSBTAP00000039612.4, ENSBTAP00000040000.4, ENSBTAP00000042673.3, ENSBTAP00000042692.3, ENSBTAP00000043052.3, ENSBTAP00000043130.3, ENSBTAP00000044754.2, ENSBTAP00000046085.2, ENSBTAP00000046378.3, ENSBTAP00000046401.3, ENSBTAP00000046698.3, ENSBTAP00000047483.3, ENSBTAP00000047484.3, ENSBTAP00000047928.2, ENSBTAP00000048005.2, ENSBTAP00000048286.2, ENSBTAP00000048512.2, ENSBTAP00000048525.2, ENSBTAP00000048607.2, ENSBTAP00000048716.2, ENSBTAP00000048734.2, ENSBTAP00000048774.2, ENSBTAP00000048777.2, ENSBTAP00000048785.2, ENSBTAP00000048953.2, ENSBTAP00000048974.2, ENSBTAP00000049013.2, ENSBTAP00000049125.1, ENSBTAP00000049162.2, ENSBTAP00000049452.2, ENSBTAP00000049574.2, ENSBTAP00000049623.2, ENSBTAP00000049688.2, ENSBTAP00000049903.1, ENSBTAP00000049988.2, ENSBTAP00000050043.2, ENSBTAP00000050220.2, ENSBTAP00000050400.2, ENSBTAP00000050434.2, ENSBTAP00000050524.1, ENSBTAP00000050742.2, ENSBTAP00000050823.2, ENSBTAP00000050940.2, ENSBTAP00000051739.1, ENSBTAP00000052030.2, ENSBTAP00000052056.2, ENSBTAP00000052176.2, ENSBTAP00000052298.2, ENSBTAP00000052335.2, ENSBTAP00000052744.2, ENSBTAP00000053973.1, ENSBTAP00000054049.1, ENSBTAP00000054140.1, ENSBTAP00000054614.1, ENSBTAP00000054840.1, ENSBTAP00000054936.1, ENSBTAP00000054978.1, ENSBTAP00000055078.1, ENSBTAP00000055107.1, ENSBTAP00000055191.1, ENSBTAP00000055223.1, ENSBTAP00000055426.1, ENSBTAP00000055440.1, ENSBTAP00000055478.1, ENSBTAP00000055533.1, ENSBTAP00000055721.1, ENSBTAP00000055961.1, ENSBTAP00000056041.1, ENSBTAP00000056060.1, ENSBTAP00000056236.1, ENSBTAP00000056253.1, ENSBTAP00000056266.1, ENSBTAP00000056365.1, ENSBTAP00000056417.1, ENSBTAP00000056458.1, ENSBTAP00000056613.1	Ccar_25091_1440495-processed-gene-5.0		ENSCAFP00000008991.3, ENSCAFP00000008998.3, ENSCAFP00000009000.2, ENSCAFP00000009129.3, ENSCAFP00000009135.1, ENSCAFP00000009137.3, ENSCAFP00000009187.3, ENSCAFP00000009199.3, ENSCAFP00000009288.3, ENSCAFP00000009311.3, ENSCAFP00000009314.3, ENSCAFP00000009316.3, ENSCAFP00000009319.3, ENSCAFP00000009320.3, ENSCAFP00000009327.3, ENSCAFP00000009412.2, ENSCAFP00000009416.3, ENSCAFP00000009428.3, ENSCAFP00000009441.1, ENSCAFP00000009445.3, ENSCAFP00000009448.1, ENSCAFP00000009454.1, ENSCAFP00000009462.2, ENSCAFP00000009471.3, ENSCAFP00000009477.3, ENSCAFP00000009479.3, ENSCAFP00000009489.3, ENSCAFP00000009490.3, ENSCAFP00000009496.3, ENSCAFP00000009525.3, ENSCAFP00000018140.3, ENSCAFP00000018273.3, ENSCAFP00000018376.3, ENSCAFP00000018405.3, ENSCAFP00000018440.3, ENSCAFP00000018467.3, ENSCAFP00000018508.3, ENSCAFP00000018566.3, ENSCAFP00000018585.3, ENSCAFP00000032548.2, ENSCAFP00000032605.2, ENSCAFP00000032644.2, ENSCAFP00000032645.2, ENSCAFP00000032647.1, ENSCAFP00000032700.2, ENSCAFP00000032709.2, ENSCAFP00000032714.2, ENSCAFP00000032756.1, ENSCAFP00000033027.2, ENSCAFP00000033302.1, ENSCAFP00000033577.1, ENSCAFP00000033583.1, ENSCAFP00000033776.2, ENSCAFP00000033882.2, ENSCAFP00000034021.2, ENSCAFP00000034154.2, ENSCAFP00000034156.2, ENSCAFP00000034222.2, ENSCAFP00000034349.3, ENSCAFP00000034423.2, ENSCAFP00000034808.2, ENSCAFP00000034832.2, ENSCAFP00000034857.2, ENSCAFP00000035052.1, ENSCAFP00000035406.2, ENSCAFP00000035466.2, ENSCAFP00000035576.2, ENSCAFP00000035684.2, ENSCAFP00000035752.2, ENSCAFP00000035801.2, ENSCAFP00000035870.1, ENSCAFP00000036168.1, ENSCAFP00000036810.1, ENSCAFP00000037728.1, ENSCAFP00000037849.1, ENSCAFP00000038635.1, ENSCAFP00000038695.1, ENSCAFP00000038859.1, ENSCAFP00000039279.1, ENSCAFP00000039974.1, ENSCAFP00000040541.1, ENSCAFP00000040962.1, ENSCAFP00000041479.1, ENSCAFP00000041509.1, ENSCAFP00000041647.1, ENSCAFP00000042155.1, ENSCAFP00000042478.1, ENSCAFP00000042626.1, ENSCAFP00000042959.1	XP_007898234.1	Chipu0015792.p1, Chipu0015793.p1	ENSTNIP00000014154.1, ENSTNIP00000019350.1, ENSTNIP00000019351.1	ENSDNOP00000001449.3, ENSDNOP00000003332.3, ENSDNOP00000003651.3, ENSDNOP00000005796.2, ENSDNOP00000006981.2, ENSDNOP00000008031.3, ENSDNOP00000008352.3, ENSDNOP00000008358.1, ENSDNOP00000008693.2, ENSDNOP00000008743.1, ENSDNOP00000008846.3, ENSDNOP00000012693.2, ENSDNOP00000013273.3, ENSDNOP00000013642.3, ENSDNOP00000013643.1, ENSDNOP00000014307.1, ENSDNOP00000014975.2, ENSDNOP00000015494.2, ENSDNOP00000016143.2, ENSDNOP00000016374.2, ENSDNOP00000016573.2, ENSDNOP00000017377.2, ENSDNOP00000017895.1, ENSDNOP00000017905.1, ENSDNOP00000017914.1, ENSDNOP00000017942.1, ENSDNOP00000018113.1, ENSDNOP00000018689.1, ENSDNOP00000018751.1, ENSDNOP00000019748.1, ENSDNOP00000019793.1, ENSDNOP00000019980.1, ENSDNOP00000020534.1, ENSDNOP00000020710.1, ENSDNOP00000020867.1, ENSDNOP00000020914.1, ENSDNOP00000021053.1, ENSDNOP00000021126.1, ENSDNOP00000021212.1, ENSDNOP00000021701.1, ENSDNOP00000021798.1, ENSDNOP00000022047.1, ENSDNOP00000022167.1, ENSDNOP00000022433.1, ENSDNOP00000022491.1, ENSDNOP00000022510.1, ENSDNOP00000022522.1, ENSDNOP00000022586.1, ENSDNOP00000022624.1, ENSDNOP00000022809.1, ENSDNOP00000022892.1, ENSDNOP00000022944.1, ENSDNOP00000023144.1, ENSDNOP00000023160.1, ENSDNOP00000023300.1, ENSDNOP00000023326.1, ENSDNOP00000023376.1, ENSDNOP00000023473.1, ENSDNOP00000023612.1, ENSDNOP00000023934.1, ENSDNOP00000024090.1, ENSDNOP00000024339.1, ENSDNOP00000025418.1, ENSDNOP00000025583.1, ENSDNOP00000025904.1, ENSDNOP00000025922.1, ENSDNOP00000026065.1, ENSDNOP00000026509.1, ENSDNOP00000026648.1, ENSDNOP00000026686.1, ENSDNOP00000026949.1, ENSDNOP00000027191.1, ENSDNOP00000027254.1, ENSDNOP00000027382.1, ENSDNOP00000027497.1, ENSDNOP00000027534.1, ENSDNOP00000027558.1, ENSDNOP00000027684.1, ENSDNOP00000027722.1, ENSDNOP00000027813.1, ENSDNOP00000027839.1, ENSDNOP00000027885.1, ENSDNOP00000027975.1, ENSDNOP00000028251.1, ENSDNOP00000028357.1, ENSDNOP00000028424.1, ENSDNOP00000028484.1, ENSDNOP00000028879.1, ENSDNOP00000028933.1, ENSDNOP00000029037.1, ENSDNOP00000029157.1, ENSDNOP00000029298.1, ENSDNOP00000029313.1, ENSDNOP00000029699.1, ENSDNOP00000029982.1, ENSDNOP00000030121.1, ENSDNOP00000030179.1, ENSDNOP00000030315.1, ENSDNOP00000030431.1, ENSDNOP00000030506.1, ENSDNOP00000030690.1, ENSDNOP00000030748.1, ENSDNOP00000030775.1, ENSDNOP00000030891.1, ENSDNOP00000030913.1, ENSDNOP00000031002.1, ENSDNOP00000031371.1, ENSDNOP00000031612.1, ENSDNOP00000031670.1, ENSDNOP00000032027.1, ENSDNOP00000032139.1, ENSDNOP00000032612.1, ENSDNOP00000032970.1, ENSDNOP00000032986.1, ENSDNOP00000033013.1, ENSDNOP00000033107.1, ENSDNOP00000033148.1, ENSDNOP00000033170.1, ENSDNOP00000033240.1, ENSDNOP00000033477.1, ENSDNOP00000033853.1, ENSDNOP00000033859.1, ENSDNOP00000033986.1, ENSDNOP00000034377.1, ENSDNOP00000034548.1, ENSDNOP00000034568.1, ENSDNOP00000034695.1, ENSDNOP00000034711.1, ENSDNOP00000034834.1, ENSDNOP00000034956.1, ENSDNOP00000035084.1, ENSDNOP00000035237.1	ENSDARP00000060086.5, ENSDARP00000090170.2, ENSDARP00000110874.2, ENSDARP00000131516.2, ENSDARP00000136506.1, ENSDARP00000138584.2, ENSDARP00000143070.1, ENSDARP00000143161.1, ENSDARP00000143179.1	ENSELUG00000012196.1, ENSELUG00000021046.1	ENSGACP00000006057.1, ENSGACP00000015128.1, ENSGACP00000015132.1	ENSGALP00000027971.4, ENSGALP00000029379.4, ENSGALP00000041300.3, ENSGALP00000041836.1, ENSGALP00000050397.1, ENSGALP00000051398.1, ENSGALP00000056570.1, ENSGALP00000059414.1, ENSGALP00000059891.1, ENSGALP00000062189.1, ENSGALP00000062251.1, ENSGALP00000062489.1	ENSGMOG00000020086.1	ENSP00000300773.2, ENSP00000302422.3, ENSP00000303469.1, ENSP00000308764.4, ENSP00000318956.4, ENSP00000321426.2, ENSP00000321729.1, ENSP00000322088.2, ENSP00000322156.1, ENSP00000322593.3, ENSP00000322724.1, ENSP00000322801.2, ENSP00000322823.1, ENSP00000322866.2, ENSP00000323224.3, ENSP00000323952.4, ENSP00000326232.5, ENSP00000326259.4, ENSP00000330338.4, ENSP00000332473.1, ENSP00000333196.3, ENSP00000333684.1, ENSP00000341581.2, ENSP00000341987.2, ENSP00000350222.2, ENSP00000353343.1, ENSP00000369279.2, ENSP00000369559.1, ENSP00000369568.1, ENSP00000369573.1, ENSP00000369728.1, ENSP00000369729.1, ENSP00000369744.1, ENSP00000380153.3, ENSP00000380155.5, ENSP00000409094.3, ENSP00000432011.1, ENSP00000444054.1, ENSP00000476576.1, ENSP00000480583.1, ENSP00000484570.1, ENSP00000485292.1, ENSP00000485407.1, ENSP00000485530.1, ENSP00000485612.1	ENSLAFP00000000106.3, ENSLAFP00000001105.3, ENSLAFP00000005715.3, ENSLAFP00000006498.2, ENSLAFP00000008036.2, ENSLAFP00000008051.3, ENSLAFP00000008296.2, ENSLAFP00000009937.2, ENSLAFP00000009942.2, ENSLAFP00000011667.3, ENSLAFP00000012804.2, ENSLAFP00000013295.3, ENSLAFP00000014950.3, ENSLAFP00000014954.3, ENSLAFP00000015913.2, ENSLAFP00000016099.2, ENSLAFP00000016126.3, ENSLAFP00000016442.2, ENSLAFP00000016869.2, ENSLAFP00000016935.1, ENSLAFP00000017822.2, ENSLAFP00000017830.2, ENSLAFP00000017902.2, ENSLAFP00000018038.1, ENSLAFP00000018085.1, ENSLAFP00000018094.1, ENSLAFP00000018140.1, ENSLAFP00000018155.1, ENSLAFP00000018423.1, ENSLAFP00000018660.1, ENSLAFP00000018992.1, ENSLAFP00000019105.1, ENSLAFP00000019430.1, ENSLAFP00000019584.1, ENSLAFP00000019660.1, ENSLAFP00000019745.1, ENSLAFP00000019756.1, ENSLAFP00000019769.1, ENSLAFP00000019801.1, ENSLAFP00000019897.1, ENSLAFP00000019953.1, ENSLAFP00000020057.1, ENSLAFP00000020072.1, ENSLAFP00000020185.1, ENSLAFP00000020212.1, ENSLAFP00000020319.1, ENSLAFP00000020478.1, ENSLAFP00000020648.1, ENSLAFP00000020740.1, ENSLAFP00000020744.1, ENSLAFP00000020765.1, ENSLAFP00000020899.1, ENSLAFP00000021029.1, ENSLAFP00000021044.1, ENSLAFP00000021091.1, ENSLAFP00000021136.1, ENSLAFP00000021373.1, ENSLAFP00000021384.1, ENSLAFP00000021506.1, ENSLAFP00000021524.1, ENSLAFP00000021559.1, ENSLAFP00000021644.1, ENSLAFP00000021684.1, ENSLAFP00000021721.1, ENSLAFP00000021803.1, ENSLAFP00000021824.1, ENSLAFP00000021871.1, ENSLAFP00000022027.1, ENSLAFP00000022105.1, ENSLAFP00000022156.1, ENSLAFP00000022181.1, ENSLAFP00000022202.1, ENSLAFP00000022274.1, ENSLAFP00000022506.1, ENSLAFP00000022627.1, ENSLAFP00000022632.1, ENSLAFP00000022660.1, ENSLAFP00000022673.1, ENSLAFP00000022803.1, ENSLAFP00000023100.1, ENSLAFP00000023114.1, ENSLAFP00000023184.1, ENSLAFP00000023240.1, ENSLAFP00000023343.1, ENSLAFP00000023368.1, ENSLAFP00000023378.1, ENSLAFP00000023490.1, ENSLAFP00000023512.1, ENSLAFP00000023514.1, ENSLAFP00000023610.1, ENSLAFP00000023844.1, ENSLAFP00000023920.1, ENSLAFP00000023937.1, ENSLAFP00000023979.1, ENSLAFP00000024040.1, ENSLAFP00000024056.1, ENSLAFP00000024266.1, ENSLAFP00000024278.1, ENSLAFP00000024307.1, ENSLAFP00000024346.1, ENSLAFP00000024459.1, ENSLAFP00000024499.1, ENSLAFP00000024506.1, ENSLAFP00000024520.1, ENSLAFP00000024537.1, ENSLAFP00000024593.1, ENSLAFP00000024663.1, ENSLAFP00000024686.1, ENSLAFP00000024755.1, ENSLAFP00000024788.1, ENSLAFP00000024848.1, ENSLAFP00000024851.1, ENSLAFP00000024870.1, ENSLAFP00000025021.1, ENSLAFP00000025034.1, ENSLAFP00000025179.1, ENSLAFP00000025210.1, ENSLAFP00000025234.1, ENSLAFP00000025303.1, ENSLAFP00000025333.1, ENSLAFP00000025774.1, ENSLAFP00000026225.1, ENSLAFP00000026330.1, ENSLAFP00000026364.1, ENSLAFP00000026396.1, ENSLAFP00000026699.1, ENSLAFP00000027021.1, ENSLAFP00000027239.1, ENSLAFP00000027247.1, ENSLAFP00000027289.1, ENSLAFP00000027474.1, ENSLAFP00000027539.1, ENSLAFP00000027695.1, ENSLAFP00000027734.1, ENSLAFP00000027807.1, ENSLAFP00000027840.1, ENSLAFP00000027856.1, ENSLAFP00000027935.1, ENSLAFP00000027959.1, ENSLAFP00000027972.1, ENSLAFP00000028116.1, ENSLAFP00000028250.1, ENSLAFP00000028326.1, ENSLAFP00000028419.1, ENSLAFP00000028425.1, ENSLAFP00000028462.1, ENSLAFP00000028535.1, ENSLAFP00000028569.1, ENSLAFP00000028673.1, ENSLAFP00000028909.1, ENSLAFP00000028918.1, ENSLAFP00000029167.1, ENSLAFP00000029182.1, ENSLAFP00000029286.1, ENSLAFP00000029289.1	ENSLACP00000000261.1, ENSLACP00000001157.1, ENSLACP00000002708.1, ENSLACP00000003676.1, ENSLACP00000014891.1	ENSLOCP00000002889.1, ENSLOCP00000002904.1, ENSLOCP00000002921.1, ENSLOCP00000002938.1, ENSLOCP00000002947.1, ENSLOCP00000002969.1, ENSLOCP00000003006.1, ENSLOCP00000021572.1, ENSLOCP00000021574.1, ENSLOCP00000022272.1, ENSLOCP00000022274.1, ENSLOCP00000022276.1, ENSLOCP00000022278.1, ENSLOCP00000022280.1, ENSLOCP00000022282.1, ENSLOCP00000022284.1, ENSLOCP00000022286.1, ENSLOCP00000022288.1	ENSMODP00000010518.1, ENSMODP00000010546.2, ENSMODP00000010871.2, ENSMODP00000010977.2, ENSMODP00000010982.2, ENSMODP00000011024.2, ENSMODP00000011029.2, ENSMODP00000011092.2, ENSMODP00000011138.2, ENSMODP00000011269.2, ENSMODP00000011272.2, ENSMODP00000011312.2, ENSMODP00000011323.2, ENSMODP00000011334.2, ENSMODP00000011361.2, ENSMODP00000011367.2, ENSMODP00000011370.2, ENSMODP00000011373.2, ENSMODP00000011402.2, ENSMODP00000011505.2, ENSMODP00000013727.2, ENSMODP00000013729.1, ENSMODP00000013751.2, ENSMODP00000013759.2, ENSMODP00000013766.2, ENSMODP00000013777.2, ENSMODP00000013789.2, ENSMODP00000013805.2, ENSMODP00000013838.2, ENSMODP00000013846.1, ENSMODP00000013856.1, ENSMODP00000013867.2, ENSMODP00000013876.2, ENSMODP00000013882.2, ENSMODP00000013885.2, ENSMODP00000013911.2, ENSMODP00000013951.2, ENSMODP00000013954.2, ENSMODP00000013957.2, ENSMODP00000013960.2, ENSMODP00000013963.2, ENSMODP00000013970.2, ENSMODP00000013984.2, ENSMODP00000014001.2, ENSMODP00000014027.2, ENSMODP00000014028.2, ENSMODP00000014088.2, ENSMODP00000014103.2, ENSMODP00000014209.2, ENSMODP00000014215.2, ENSMODP00000014220.2, ENSMODP00000014254.1, ENSMODP00000014286.2, ENSMODP00000014343.2, ENSMODP00000014346.2, ENSMODP00000014362.2, ENSMODP00000014366.2, ENSMODP00000014393.1, ENSMODP00000014468.2, ENSMODP00000014474.2, ENSMODP00000014560.2, ENSMODP00000014563.2, ENSMODP00000014582.2, ENSMODP00000014596.2, ENSMODP00000014607.2, ENSMODP00000014628.2, ENSMODP00000014649.2, ENSMODP00000014651.2, ENSMODP00000014886.2, ENSMODP00000014943.2, ENSMODP00000014944.2, ENSMODP00000014962.2, ENSMODP00000014969.2, ENSMODP00000026463.2, ENSMODP00000027605.1, ENSMODP00000027612.1, ENSMODP00000027613.1, ENSMODP00000027615.1, ENSMODP00000027616.1, ENSMODP00000027625.1, ENSMODP00000027626.1, ENSMODP00000027627.1, ENSMODP00000027628.1, ENSMODP00000027630.1, ENSMODP00000027631.1, ENSMODP00000027632.1, ENSMODP00000027633.1, ENSMODP00000027634.1, ENSMODP00000027635.1, ENSMODP00000027639.1, ENSMODP00000027643.1, ENSMODP00000027646.1, ENSMODP00000027647.1, ENSMODP00000027648.1, ENSMODP00000027650.1, ENSMODP00000027651.1, ENSMODP00000027653.1, ENSMODP00000027654.1, ENSMODP00000027655.1, ENSMODP00000027656.1, ENSMODP00000027661.1, ENSMODP00000027662.1, ENSMODP00000027663.1, ENSMODP00000027665.1, ENSMODP00000027666.1, ENSMODP00000027667.1, ENSMODP00000027668.1, ENSMODP00000027669.1, ENSMODP00000027670.1, ENSMODP00000027671.1, ENSMODP00000032431.1, ENSMODP00000032440.1, ENSMODP00000032457.1, ENSMODP00000032461.1, ENSMODP00000032462.1, ENSMODP00000032469.1, ENSMODP00000032472.1, ENSMODP00000032473.1, ENSMODP00000032475.1, ENSMODP00000032495.1, ENSMODP00000032496.1, ENSMODP00000032503.1, ENSMODP00000032505.1, ENSMODP00000040410.1	Sunfish04836	ENSMUSP00000040319.4, ENSMUSP00000049938.2, ENSMUSP00000050903.1, ENSMUSP00000051280.4, ENSMUSP00000051348.5, ENSMUSP00000051749.4, ENSMUSP00000052396.3, ENSMUSP00000052662.2, ENSMUSP00000054108.4, ENSMUSP00000054607.4, ENSMUSP00000058085.7, ENSMUSP00000058167.1, ENSMUSP00000058312.2, ENSMUSP00000059586.1, ENSMUSP00000060166.1, ENSMUSP00000060289.2, ENSMUSP00000061078.1, ENSMUSP00000061272.4, ENSMUSP00000061462.1, ENSMUSP00000061764.1, ENSMUSP00000062529.1, ENSMUSP00000062821.3, ENSMUSP00000070658.2, ENSMUSP00000071744.1, ENSMUSP00000072329.3, ENSMUSP00000073707.1, ENSMUSP00000073884.1, ENSMUSP00000076633.1, ENSMUSP00000077296.3, ENSMUSP00000077321.2, ENSMUSP00000078119.1, ENSMUSP00000079328.2, ENSMUSP00000079489.3, ENSMUSP00000079893.1, ENSMUSP00000080444.3, ENSMUSP00000081858.1, ENSMUSP00000081872.2, ENSMUSP00000081877.2, ENSMUSP00000086711.2, ENSMUSP00000091674.3, ENSMUSP00000095763.1, ENSMUSP00000095764.1, ENSMUSP00000095765.1, ENSMUSP00000095767.1, ENSMUSP00000095768.1, ENSMUSP00000095772.1, ENSMUSP00000095774.2, ENSMUSP00000095775.2, ENSMUSP00000095776.2, ENSMUSP00000095777.2, ENSMUSP00000095778.2, ENSMUSP00000095784.1, ENSMUSP00000095785.1, ENSMUSP00000095790.1, ENSMUSP00000095795.1, ENSMUSP00000095796.1, ENSMUSP00000095797.2, ENSMUSP00000095798.2, ENSMUSP00000095799.1, ENSMUSP00000095800.2, ENSMUSP00000095803.2, ENSMUSP00000095804.2, ENSMUSP00000095806.2, ENSMUSP00000095807.1, ENSMUSP00000095808.1, ENSMUSP00000095811.2, ENSMUSP00000095812.1, ENSMUSP00000095813.1, ENSMUSP00000095816.1, ENSMUSP00000095818.1, ENSMUSP00000095819.2, ENSMUSP00000095820.2, ENSMUSP00000095821.2, ENSMUSP00000095822.2, ENSMUSP00000095823.1, ENSMUSP00000095824.1, ENSMUSP00000095825.1, ENSMUSP00000095826.1, ENSMUSP00000095827.2, ENSMUSP00000095829.1, ENSMUSP00000095831.1, ENSMUSP00000100470.1, ENSMUSP00000100474.1, ENSMUSP00000100475.1, ENSMUSP00000100476.2, ENSMUSP00000102475.1, ENSMUSP00000102476.1, ENSMUSP00000102491.1, ENSMUSP00000102499.1, ENSMUSP00000129376.1, ENSMUSP00000130975.2, ENSMUSP00000138389.1, ENSMUSP00000147369.2, ENSMUSP00000147575.1, ENSMUSP00000147597.1, ENSMUSP00000147664.1, ENSMUSP00000147831.1, ENSMUSP00000147900.1, ENSMUSP00000147914.2, ENSMUSP00000147917.1, ENSMUSP00000147923.1, ENSMUSP00000148008.1, ENSMUSP00000148058.1, ENSMUSP00000148074.1, ENSMUSP00000148106.1, ENSMUSP00000148130.1, ENSMUSP00000150133.1, ENSMUSP00000150595.1	ENSOANP00000000223.2, ENSOANP00000003768.1, ENSOANP00000006750.1, ENSOANP00000008454.2, ENSOANP00000012187.2, ENSOANP00000012961.2, ENSOANP00000014171.1, ENSOANP00000016205.2, ENSOANP00000017491.2, ENSOANP00000018003.2, ENSOANP00000018551.1, ENSOANP00000018723.1, ENSOANP00000019038.1, ENSOANP00000019474.2, ENSOANP00000019793.1, ENSOANP00000021203.1, ENSOANP00000021727.2, ENSOANP00000022122.1, ENSOANP00000024165.1, ENSOANP00000025576.1, ENSOANP00000026842.1, ENSOANP00000028493.1, ENSOANP00000028810.1	ENSORLP00000004949.1, ENSORLP00000004952.1, ENSORLP00000022846.1, ENSORLP00000023881.1, ENSORLP00000025744.1	ENSONIG00000010394.1, ENSONIG00000015490.1, ENSONIG00000021010.1, ENSONIG00000021292.1, ENSONIG00000021402.1	ENSPCAP00000000545.1, ENSPCAP00000001126.1, ENSPCAP00000002307.1, ENSPCAP00000002323.1, ENSPCAP00000003575.1, ENSPCAP00000004369.1, ENSPCAP00000004743.1, ENSPCAP00000004762.1, ENSPCAP00000005250.1, ENSPCAP00000005983.1, ENSPCAP00000005987.1, ENSPCAP00000006077.1, ENSPCAP00000007775.1, ENSPCAP00000009662.1, ENSPCAP00000009722.1, ENSPCAP00000010197.1, ENSPCAP00000010625.1, ENSPCAP00000011063.1, ENSPCAP00000012151.1, ENSPCAP00000013188.1, ENSPCAP00000013194.1, ENSPCAP00000013801.1, ENSPCAP00000013812.1, ENSPCAP00000014392.1, ENSPCAP00000016073.1, ENSPCAP00000016125.1	ENSPMAP00000004967.1, ENSPMAP00000005948.1, ENSPMAP00000005949.1, ENSPMAP00000005953.1, ENSPMAP00000006117.1, ENSPMAP00000007095.1, ENSPMAP00000007109.1, ENSPMAP00000008016.1, ENSPMAP00000008019.1, ENSPMAP00000009269.1, ENSPMAP00000009511.1, ENSPMAP00000009808.1, ENSPMAP00000010070.1, ENSPMAP00000011338.1, ENSPMAP00000011339.1	XP_020376519.1, XP_020377368.1	ENSSFOG00015017017.2, ENSSFOG00015024397.1, ENSSFOG00015025247.1, ENSSFOG00015025992.1, ENSSFOG00015026160.1, ENSSFOG00015026168.1, ENSSFOG00015026169.1, ENSSFOG00015026263.1, ENSSFOG00015026436.1, ENSSFOG00015026521.1, ENSSFOG00015026981.1, ENSSFOG00015027041.1, ENSSFOG00015027061.1, ENSSFOG00015027152.1, ENSSFOG00015027650.1, ENSSFOG00015028070.1, ENSSFOG00015028139.1, ENSSFOG00015028328.1, ENSSFOG00015029007.1, ENSSFOG00015029149.1, ENSSFOG00015029186.1, ENSSFOG00015029243.1, ENSSFOG00015029256.1, ENSSFOG00015029896.1, ENSSFOG00015030026.1, ENSSFOG00015030394.1, ENSSFOG00015030811.1, ENSSFOG00015030939.1, ENSSFOG00015031364.1, ENSSFOG00015031841.1, ENSSFOG00015031942.1, ENSSFOG00015032162.1, ENSSFOG00015032197.1, ENSSFOG00015032646.1	ENSSSCP00000015565.2, ENSSSCP00000015575.1, ENSSSCP00000015577.2, ENSSSCP00000015578.1, ENSSSCP00000015579.2, ENSSSCP00000015580.1, ENSSSCP00000015581.1, ENSSSCP00000015582.2, ENSSSCP00000015583.1, ENSSSCP00000015584.2, ENSSSCP00000015585.1, ENSSSCP00000015587.1, ENSSSCP00000015588.1, ENSSSCP00000015589.1, ENSSSCP00000015590.1, ENSSSCP00000015596.2, ENSSSCP00000015598.1, ENSSSCP00000015600.2, ENSSSCP00000015602.2, ENSSSCP00000015603.1, ENSSSCP00000015605.2, ENSSSCP00000015608.1, ENSSSCP00000015610.1, ENSSSCP00000015611.1, ENSSSCP00000015616.2, ENSSSCP00000015625.1, ENSSSCP00000015631.1, ENSSSCP00000015632.1, ENSSSCP00000015633.2, ENSSSCP00000015634.1, ENSSSCP00000015635.1, ENSSSCP00000015636.1, ENSSSCP00000015637.1, ENSSSCP00000015638.1, ENSSSCP00000015639.2, ENSSSCP00000015640.1, ENSSSCP00000015641.1, ENSSSCP00000015642.1, ENSSSCP00000015643.1, ENSSSCP00000015644.1, ENSSSCP00000015645.1, ENSSSCP00000015646.2, ENSSSCP00000015650.2, ENSSSCP00000015652.2, ENSSSCP00000015657.2, ENSSSCP00000015661.2, ENSSSCP00000015666.1, ENSSSCP00000015667.1, ENSSSCP00000015668.1, ENSSSCP00000015669.2, ENSSSCP00000015671.2, ENSSSCP00000015672.1, ENSSSCP00000015675.2, ENSSSCP00000015676.2, ENSSSCP00000015678.2, ENSSSCP00000015679.2, ENSSSCP00000015680.1, ENSSSCP00000015681.1, ENSSSCP00000015682.2, ENSSSCP00000015683.1, ENSSSCP00000015684.1, ENSSSCP00000015685.2, ENSSSCP00000015686.1, ENSSSCP00000015687.2, ENSSSCP00000015690.2, ENSSSCP00000015692.2, ENSSSCP00000015693.1, ENSSSCP00000015697.1, ENSSSCP00000015700.1, ENSSSCP00000015701.1, ENSSSCP00000015704.1, ENSSSCP00000015709.1, ENSSSCP00000019350.1, ENSSSCP00000019377.1, ENSSSCP00000019461.1, ENSSSCP00000021585.1, ENSSSCP00000021628.1, ENSSSCP00000021890.1, ENSSSCP00000021981.1, ENSSSCP00000022358.1, ENSSSCP00000022522.1, ENSSSCP00000022608.1, ENSSSCP00000023184.1, ENSSSCP00000023601.1, ENSSSCP00000023982.1, ENSSSCP00000024525.1, ENSSSCP00000024588.1, ENSSSCP00000024902.1, ENSSSCP00000025229.1, ENSSSCP00000025239.1, ENSSSCP00000025264.1, ENSSSCP00000025297.1, ENSSSCP00000025442.1, ENSSSCP00000025733.1, ENSSSCP00000025963.1, ENSSSCP00000026442.1, ENSSSCP00000026673.1, ENSSSCP00000026697.1, ENSSSCP00000027326.1, ENSSSCP00000027333.1, ENSSSCP00000027467.1, ENSSSCP00000027494.1, ENSSSCP00000027664.1, ENSSSCP00000027709.1, ENSSSCP00000027821.1, ENSSSCP00000027938.1, ENSSSCP00000028017.1, ENSSSCP00000028101.1, ENSSSCP00000028223.1	Scyto0011053.p1	ENSTRUP00000010799.1, ENSTRUP00000045492.1	ENSTTRP00000000966.1, ENSTTRP00000000968.1, ENSTTRP00000006331.1, ENSTTRP00000008994.1	ENSXETP00000001042.3, ENSXETP00000021357.3, ENSXETP00000032492.3, ENSXETP00000032493.3, ENSXETP00000036226.3, ENSXETP00000053355.2, ENSXETP00000055947.2, ENSXETP00000056101.1, ENSXETP00000058597.1, ENSXETP00000058607.1, ENSXETP00000058764.1, ENSXETP00000058921.1, ENSXETP00000059825.1, ENSXETP00000059916.1, ENSXETP00000061500.1, ENSXETP00000061749.1, ENSXETP00000061787.1, ENSXETP00000062210.1, ENSXETP00000062479.1, ENSXETP00000062681.1, ENSXETP00000062824.1, ENSXETP00000063837.1
OG0000005	ENSACAP00000000541.2, ENSACAP00000002320.3, ENSACAP00000004240.2, ENSACAP00000004523.2, ENSACAP00000005640.3, ENSACAP00000006605.3, ENSACAP00000007136.3, ENSACAP00000007140.3, ENSACAP00000007143.2, ENSACAP00000007152.2, ENSACAP00000007193.2, ENSACAP00000007283.3, ENSACAP00000007554.2, ENSACAP00000007636.3, ENSACAP00000008408.2, ENSACAP00000010012.2, ENSACAP00000010227.3, ENSACAP00000010231.2, ENSACAP00000010267.2, ENSACAP00000010277.3, ENSACAP00000010308.3, ENSACAP00000010311.2, ENSACAP00000010318.3, ENSACAP00000011106.3, ENSACAP00000011219.2, ENSACAP00000011706.3, ENSACAP00000011734.3, ENSACAP00000012048.2, ENSACAP00000012094.2, ENSACAP00000012284.2, ENSACAP00000013466.3, ENSACAP00000013539.2, ENSACAP00000013545.2, ENSACAP00000014688.3, ENSACAP00000015504.3, ENSACAP00000016913.3, ENSACAP00000018029.2, ENSACAP00000018030.2, ENSACAP00000018069.1, ENSACAP00000018146.2, ENSACAP00000018332.1, ENSACAP00000019333.1, ENSACAP00000019634.1, ENSACAP00000019777.1, ENSACAP00000020009.2, ENSACAP00000020184.2, ENSACAP00000020769.2, ENSACAP00000021173.1, ENSACAP00000021200.1, ENSACAP00000021320.2, ENSACAP00000022131.1, ENSACAP00000022167.1, ENSACAP00000022653.1, ENSACAP00000022869.1, ENSACAP00000023211.1, ENSACAP00000023343.1, ENSACAP00000023421.1	XP_006260568.3, XP_006260906.1, XP_006261585.2, XP_006261587.2, XP_006261589.2, XP_006265823.1, XP_006268563.2, XP_006270091.1, XP_006270092.1, XP_006270490.1, XP_006273203.2, XP_006274720.1, XP_006275235.1, XP_006275441.1, XP_006277168.2, XP_014449959.1, XP_014449960.1, XP_014450064.1, XP_014454401.1, XP_014455370.1, XP_014455417.1, XP_014455418.1, XP_014455419.1, XP_014455421.1, XP_014455422.2, XP_014455467.1, XP_014455475.1, XP_014456104.1, XP_014460174.1, XP_014461627.1, XP_014461647.1, XP_014463753.1, XP_019332954.1, XP_019332975.1, XP_019333433.1, XP_019333434.1, XP_019333439.1, XP_019334318.1, XP_019334374.1, XP_019335672.1, XP_019335712.1, XP_019337958.1, XP_019337971.1, XP_019340332.1, XP_019341859.1, XP_019344059.1, XP_019346449.1, XP_019348735.1, XP_019351146.1, XP_019354673.1, XP_019354870.1, XP_019354902.1, XP_019354905.1, XP_019354907.1, XP_019354921.1, XP_019355936.1	XP_007164834.1, XP_007169780.1, XP_007169972.1, XP_007169973.1, XP_007169986.1, XP_007172934.1, XP_007173548.1, XP_007173690.1, XP_007174050.1, XP_007176783.1, XP_007176784.1, XP_007177420.1, XP_007179145.1, XP_007192808.1, XP_007194090.1	XP_002586323.1	bmy_00284T0, bmy_03642T0, bmy_05087T0, bmy_11013T0, bmy_11238T0, bmy_11735T0, bmy_12197T0, bmy_12685T0, bmy_13067T0, bmy_13442T0, bmy_16287T0, bmy_17908T0, bmy_19045T0, bmy_20272T0, bmy_20273T0, bmy_20578T0, bmy_22145T0	ENSBTAP00000001158.5, ENSBTAP00000009824.4, ENSBTAP00000009893.4, ENSBTAP00000011393.2, ENSBTAP00000013134.5, ENSBTAP00000015061.5, ENSBTAP00000024658.3, ENSBTAP00000024852.5, ENSBTAP00000024853.4, ENSBTAP00000027907.5, ENSBTAP00000036910.4, ENSBTAP00000054004.1, ENSBTAP00000055797.1	Ccar_12211_767193-processed-gene-0.2, Ccar_12211_767193-processed-gene-1.5, Ccar_12211_767193-snap-gene-0.0, Ccar_13718_543471-snap-gene-1.15, Ccar_13718_543471-snap-gene-1.17, Ccar_13798_822800-processed-gene-3.8, Ccar_13798_822800-snap-gene-1.8, Ccar_13798_822800-snap-gene-3.5, Ccar_15551_1653754-processed-gene-10.2, Ccar_15551_1653754-processed-gene-3.0, Ccar_15551_1653754-processed-gene-4.4, Ccar_15551_1653754-snap-gene-10.4, Ccar_15551_1653754-snap-gene-10.5, Ccar_15551_1653754-snap-gene-2.5, Ccar_2160_182570-snap-gene-0.8, Ccar_2160_182570-snap-gene-0.9, Ccar_22125_143010-snap-gene-0.1, Ccar_22395_1410958-processed-gene-2.2, Ccar_23966_2651985-processed-gene-10.0, Ccar_24211_108858-processed-gene-0.10, Ccar_24744_402224-snap-gene-3.2, Ccar_24744_402224-snap-gene-3.3, Ccar_25381_521277-processed-gene-2.13, Ccar_25381_521277-processed-gene-4.4, Ccar_25381_521277-snap-gene-2.11, Ccar_28238_64387-processed-gene-0.7, Ccar_28238_64387-snap-gene-0.1, Ccar_30285_334331-processed-gene-2.23, Ccar_30285_334331-processed-gene-2.24, Ccar_30285_334331-processed-gene-2.3, Ccar_30937_157475-snap-gene-0.8, Ccar_37978_396221-snap-gene-0.0, Ccar_37978_396221-snap-gene-2.6, Ccar_37978_396221-snap-gene-2.7, Ccar_41171_519539-processed-gene-0.3, Ccar_41234_626458-snap-gene-5.1, Ccar_41933_1095823-processed-gene-9.5, Ccar_45226_324215-processed-gene-2.5, Ccar_45226_324215-snap-gene-2.21, Ccar_45508_28548-snap-gene-0.1, Ccar_45669_3304007-snap-gene-25.0, Ccar_6074_43733-snap-gene-0.1, Ccar_640_522619-processed-gene-2.7, Ccar_640_522619-processed-gene-3.5, Ccar_640_522619-processed-gene-3.8, Ccar_640_522619-snap-gene-4.11, Ccar_7200_707837-processed-gene-1.13, Ccar_7200_707837-processed-gene-4.17, Ccar_7200_707837-processed-gene-4.18, Ccar_7200_707837-processed-gene-4.19, Ccar_7200_707837-snap-gene-4.9, Ccar_7200_707837-snap-gene-6.8, Ccar_7200_707837-snap-gene-6.9, Ccar_727_64134-processed-gene-0.7, Ccar_9984_1845439-processed-gene-4.1, Ccar_9984_1845439-snap-gene-13.9		ENSCAFP00000000564.3, ENSCAFP00000001637.3, ENSCAFP00000001759.3, ENSCAFP00000003660.3, ENSCAFP00000009023.3, ENSCAFP00000009118.3, ENSCAFP00000010738.3, ENSCAFP00000012798.4, ENSCAFP00000015981.3, ENSCAFP00000017692.3, ENSCAFP00000020113.3, ENSCAFP00000038371.1, ENSCAFP00000039861.1, ENSCAFP00000040764.1, ENSCAFP00000042926.1	XP_007882628.1, XP_007882696.1, XP_007882697.1, XP_007882822.1, XP_007882852.1, XP_007882911.1, XP_007882929.1, XP_007883081.1, XP_007883140.1, XP_007883153.1, XP_007883164.1, XP_007883190.1, XP_007883361.1, XP_007883626.1, XP_007883680.1, XP_007883698.1, XP_007883805.1, XP_007883861.1, XP_007883893.1, XP_007883982.1, XP_007883985.1, XP_007884020.1, XP_007884087.1, XP_007884102.1, XP_007884120.1, XP_007884144.1, XP_007884179.1, XP_007884307.1, XP_007884422.1, XP_007884479.1, XP_007884569.1, XP_007884717.1, XP_007884721.1, XP_007884764.1, XP_007884815.1, XP_007884905.1, XP_007884932.1, XP_007885096.1, XP_007885137.1, XP_007890040.1, XP_007892095.1, XP_007892503.1, XP_007893308.1, XP_007893312.1, XP_007893338.1, XP_007895415.1, XP_007902296.1, XP_007902367.1, XP_007904177.1, XP_007905577.1, XP_007906316.1, XP_007908615.1, XP_007908626.1, XP_007908866.1, XP_007909568.1, XP_007909569.1, XP_007909666.1, XP_007909667.1, XP_007909668.1, XP_007910072.1, XP_007910073.1, XP_007910736.1	Chipu0009796.p1, Chipu0010954.p1, Chipu0012158.p1, Chipu0012159.p1, Chipu0012160.p1, Chipu0014181.p1, Chipu0016827.p1, Chipu0016828.p1, Chipu0016836.p1, Chipu0018122.p1, Chipu0018135.p1, Chipu0018235.p1, Chipu0018510.p1, Chipu0018511.p1, Chipu0018512.p1, Chipu0019335.p1, Chipu0019337.p1, Chipu0019339.p1, Chipu0019340.p1, Chipu0019341.p1, Chipu0019499.p1, Chipu0019564.p1, Chipu0019565.p1, Chipu0019566.p1, Chipu0019567.p1, Chipu0019983.p1, Chipu0019986.p1, Chipu0020109.p1, Chipu0020110.p1, Chipu0020430.p1, Chipu0020431.p1, Chipu0020566.p1, Chipu0020660.p1, Chipu0020671.p1, Chipu0020672.p1, Chipu0020852.p1, Chipu0020853.p1, Chipu0020854.p1, Chipu0021095.p1, Chipu0021194.p1, Chipu0021481.p1, Chipu0022126.p1, Chipu0025481.p1, Chipu0027122.p1, Chipu0027784.p1, Chipu0029484.p1, Chipu0029825.p1	ENSTNIP00000003874.1, ENSTNIP00000009329.1, ENSTNIP00000009336.1, ENSTNIP00000010762.1, ENSTNIP00000011274.1, ENSTNIP00000011841.1, ENSTNIP00000011960.1, ENSTNIP00000012826.1, ENSTNIP00000013347.1, ENSTNIP00000013356.1, ENSTNIP00000016099.1, ENSTNIP00000021721.1	ENSDNOP00000000901.2, ENSDNOP00000004839.2, ENSDNOP00000009180.3, ENSDNOP00000010839.3, ENSDNOP00000017312.2, ENSDNOP00000018973.1, ENSDNOP00000020761.1, ENSDNOP00000021439.1, ENSDNOP00000022668.1, ENSDNOP00000024163.1, ENSDNOP00000024215.1, ENSDNOP00000024487.1, ENSDNOP00000025010.1, ENSDNOP00000026500.1, ENSDNOP00000026932.1, ENSDNOP00000029338.1, ENSDNOP00000029798.1, ENSDNOP00000030365.1, ENSDNOP00000030585.1, ENSDNOP00000031640.1, ENSDNOP00000031665.1, ENSDNOP00000031777.1, ENSDNOP00000032705.1, ENSDNOP00000033983.1, ENSDNOP00000034137.1, ENSDNOP00000034429.1	ENSDARP00000033888.7, ENSDARP00000037611.7, ENSDARP00000038024.7, ENSDARP00000041786.7, ENSDARP00000057463.6, ENSDARP00000062165.4, ENSDARP00000068267.2, ENSDARP00000068566.4, ENSDARP00000072586.5, ENSDARP00000073663.4, ENSDARP00000073789.3, ENSDARP00000076333.6, ENSDARP00000076591.4, ENSDARP00000076818.5, ENSDARP00000080227.4, ENSDARP00000109197.1, ENSDARP00000115816.1, ENSDARP00000117540.2, ENSDARP00000118716.2, ENSDARP00000119250.2, ENSDARP00000122883.2, ENSDARP00000124334.1, ENSDARP00000126323.1, ENSDARP00000127874.1, ENSDARP00000128606.2, ENSDARP00000130141.1, ENSDARP00000131542.1, ENSDARP00000131990.1, ENSDARP00000132360.1, ENSDARP00000132858.1, ENSDARP00000133555.1, ENSDARP00000133969.1, ENSDARP00000134049.1, ENSDARP00000134771.1, ENSDARP00000135689.1, ENSDARP00000136209.1, ENSDARP00000136897.1, ENSDARP00000137535.1, ENSDARP00000138194.1, ENSDARP00000139173.1, ENSDARP00000139665.1	ENSELUG00000002119.1, ENSELUG00000002810.1, ENSELUG00000002812.1, ENSELUG00000005375.1, ENSELUG00000008417.1, ENSELUG00000008986.1, ENSELUG00000010472.1, ENSELUG00000012017.1, ENSELUG00000012243.1, ENSELUG00000013035.1, ENSELUG00000013345.1, ENSELUG00000015928.1, ENSELUG00000016020.1, ENSELUG00000017205.1, ENSELUG00000017714.1, ENSELUG00000017875.1, ENSELUG00000018227.1, ENSELUG00000018613.1, ENSELUG00000019085.1, ENSELUG00000019174.1, ENSELUG00000019361.1, ENSELUG00000019984.1, ENSELUG00000020342.1, ENSELUG00000020437.1, ENSELUG00000021182.1, ENSELUG00000022510.1, ENSELUG00000023627.1	ENSGACP00000000008.1, ENSGACP00000000052.1, ENSGACP00000000061.1, ENSGACP00000000933.1, ENSGACP00000001738.1, ENSGACP00000001744.1, ENSGACP00000001748.1, ENSGACP00000001792.1, ENSGACP00000001846.1, ENSGACP00000002343.1, ENSGACP00000003963.1, ENSGACP00000003983.1, ENSGACP00000003996.1, ENSGACP00000004694.1, ENSGACP00000004701.1, ENSGACP00000013487.1, ENSGACP00000013737.1, ENSGACP00000013920.1, ENSGACP00000014488.1, ENSGACP00000018811.1, ENSGACP00000018812.1, ENSGACP00000018994.1, ENSGACP00000019304.1, ENSGACP00000019316.1, ENSGACP00000019318.1, ENSGACP00000019333.1, ENSGACP00000019339.1, ENSGACP00000019343.1, ENSGACP00000022579.1, ENSGACP00000023607.1, ENSGACP00000024993.1, ENSGACP00000024994.1, ENSGACP00000026346.1, ENSGACP00000027198.1	ENSGALP00000000148.4, ENSGALP00000000171.5, ENSGALP00000026735.5, ENSGALP00000033698.5, ENSGALP00000042811.1, ENSGALP00000045509.1, ENSGALP00000045765.1, ENSGALP00000048063.1, ENSGALP00000048200.1, ENSGALP00000051141.1, ENSGALP00000051287.1, ENSGALP00000052954.1, ENSGALP00000053778.1, ENSGALP00000057983.1, ENSGALP00000058866.1, ENSGALP00000060725.1, ENSGALP00000061560.1, ENSGALP00000064089.1, ENSGALP00000064111.1	ENSGMOG00000002979.1, ENSGMOG00000003608.1, ENSGMOG00000004124.1, ENSGMOG00000004134.1, ENSGMOG00000004587.1, ENSGMOG00000004788.1, ENSGMOG00000008096.1, ENSGMOG00000008187.1, ENSGMOG00000008206.1, ENSGMOG00000008278.1, ENSGMOG00000009418.1, ENSGMOG00000010110.1, ENSGMOG00000013336.1, ENSGMOG00000013338.1, ENSGMOG00000014447.1, ENSGMOG00000014455.1, ENSGMOG00000014476.1, ENSGMOG00000014506.1, ENSGMOG00000015376.1, ENSGMOG00000015699.1, ENSGMOG00000016957.1, ENSGMOG00000017558.1, ENSGMOG00000018724.1, ENSGMOG00000019348.1, ENSGMOG00000019469.1, ENSGMOG00000019475.1, ENSGMOG00000019912.1, ENSGMOG00000019925.1, ENSGMOG00000019973.1	ENSP00000254436.7, ENSP00000274773.7, ENSP00000284551.6, ENSP00000295033.3, ENSP00000300747.5, ENSP00000301924.4, ENSP00000327738.3, ENSP00000332284.3, ENSP00000332288.5, ENSP00000343765.5, ENSP00000349596.2, ENSP00000355437.3, ENSP00000361592.3, ENSP00000365844.4, ENSP00000366404.3, ENSP00000373096.2, ENSP00000383555.3, ENSP00000391917.1, ENSP00000392787.2, ENSP00000396844.1, ENSP00000397043.1, ENSP00000398355.1, ENSP00000405229.2, ENSP00000407959.1, ENSP00000409902.1, ENSP00000411949.1, ENSP00000414793.2, ENSP00000483739.1, ENSP00000491320.1	ENSLAFP00000001898.3, ENSLAFP00000003440.3, ENSLAFP00000004953.4, ENSLAFP00000007836.3, ENSLAFP00000010248.3, ENSLAFP00000010474.2, ENSLAFP00000011838.4, ENSLAFP00000012169.3, ENSLAFP00000012435.2, ENSLAFP00000014282.3, ENSLAFP00000016659.2, ENSLAFP00000019914.1, ENSLAFP00000020069.1, ENSLAFP00000020492.1, ENSLAFP00000020871.1, ENSLAFP00000021200.1, ENSLAFP00000021609.1, ENSLAFP00000022276.1, ENSLAFP00000023314.1, ENSLAFP00000023509.1, ENSLAFP00000023781.1, ENSLAFP00000024145.1, ENSLAFP00000024183.1, ENSLAFP00000024234.1, ENSLAFP00000024973.1, ENSLAFP00000025482.1, ENSLAFP00000026683.1, ENSLAFP00000026984.1, ENSLAFP00000027463.1, ENSLAFP00000027991.1, ENSLAFP00000028023.1, ENSLAFP00000029015.1, ENSLAFP00000029035.1, ENSLAFP00000029157.1, ENSLAFP00000029184.1, ENSLAFP00000029313.1, ENSLAFP00000029440.1	ENSLACP00000000279.1, ENSLACP00000000578.1, ENSLACP00000000627.1, ENSLACP00000000671.1, ENSLACP00000000893.1, ENSLACP00000000925.1, ENSLACP00000001007.1, ENSLACP00000001013.1, ENSLACP00000001025.1, ENSLACP00000001038.1, ENSLACP00000001063.1, ENSLACP00000001126.1, ENSLACP00000001172.1, ENSLACP00000001199.1, ENSLACP00000001222.1, ENSLACP00000001354.1, ENSLACP00000001448.1, ENSLACP00000001923.1, ENSLACP00000002179.1, ENSLACP00000002314.1, ENSLACP00000002353.1, ENSLACP00000002368.1, ENSLACP00000002438.1, ENSLACP00000002644.1, ENSLACP00000002659.1, ENSLACP00000002682.1, ENSLACP00000002748.1, ENSLACP00000002859.1, ENSLACP00000002997.1, ENSLACP00000003205.1, ENSLACP00000003479.1, ENSLACP00000003706.1, ENSLACP00000003818.1, ENSLACP00000003907.1, ENSLACP00000003937.1, ENSLACP00000003995.1, ENSLACP00000004051.1, ENSLACP00000004629.1, ENSLACP00000004940.1, ENSLACP00000005256.1, ENSLACP00000005659.1, ENSLACP00000005892.1, ENSLACP00000006845.1, ENSLACP00000006964.1, ENSLACP00000007266.1, ENSLACP00000007850.1, ENSLACP00000007942.1, ENSLACP00000008089.1, ENSLACP00000008341.1, ENSLACP00000008481.1, ENSLACP00000008874.1, ENSLACP00000012279.1, ENSLACP00000013881.1, ENSLACP00000014681.1, ENSLACP00000015038.1, ENSLACP00000015349.1, ENSLACP00000015440.1, ENSLACP00000015452.1, ENSLACP00000015619.1, ENSLACP00000015730.1, ENSLACP00000015811.1, ENSLACP00000015938.1, ENSLACP00000016048.1, ENSLACP00000016197.1, ENSLACP00000016201.1, ENSLACP00000016316.1, ENSLACP00000016512.1, ENSLACP00000016777.1, ENSLACP00000016974.1, ENSLACP00000017213.1, ENSLACP00000017437.1, ENSLACP00000017687.1	ENSLOCP00000000185.1, ENSLOCP00000000215.1, ENSLOCP00000001182.1, ENSLOCP00000001370.1, ENSLOCP00000001973.1, ENSLOCP00000002249.1, ENSLOCP00000002268.1, ENSLOCP00000002349.1, ENSLOCP00000002478.1, ENSLOCP00000002498.1, ENSLOCP00000002554.1, ENSLOCP00000002567.1, ENSLOCP00000007923.1, ENSLOCP00000008745.1, ENSLOCP00000010109.1, ENSLOCP00000010652.1, ENSLOCP00000010665.1, ENSLOCP00000010688.1, ENSLOCP00000010936.1, ENSLOCP00000010958.1, ENSLOCP00000010978.1, ENSLOCP00000011000.1, ENSLOCP00000014756.1, ENSLOCP00000015584.1, ENSLOCP00000015589.1, ENSLOCP00000015601.1, ENSLOCP00000019151.1, ENSLOCP00000019153.1, ENSLOCP00000019791.1, ENSLOCP00000020344.1	ENSMODP00000001247.2, ENSMODP00000002052.2, ENSMODP00000002146.2, ENSMODP00000002158.2, ENSMODP00000003844.2, ENSMODP00000003949.2, ENSMODP00000004078.1, ENSMODP00000004082.2, ENSMODP00000004822.3, ENSMODP00000006004.2, ENSMODP00000006026.2, ENSMODP00000006165.2, ENSMODP00000008308.3, ENSMODP00000010855.2, ENSMODP00000011442.2, ENSMODP00000011457.2, ENSMODP00000013753.2, ENSMODP00000014525.3, ENSMODP00000019859.1, ENSMODP00000022052.2, ENSMODP00000024198.2, ENSMODP00000024200.2, ENSMODP00000024207.2, ENSMODP00000024254.2, ENSMODP00000024675.2, ENSMODP00000024676.3, ENSMODP00000024686.2, ENSMODP00000026976.1, ENSMODP00000026987.1, ENSMODP00000027007.1, ENSMODP00000027392.1, ENSMODP00000027395.1, ENSMODP00000027406.1, ENSMODP00000028568.1, ENSMODP00000028779.1, ENSMODP00000028780.1, ENSMODP00000028980.1, ENSMODP00000029133.1, ENSMODP00000030485.2, ENSMODP00000031578.1, ENSMODP00000031779.2, ENSMODP00000031783.1, ENSMODP00000035307.1, ENSMODP00000036393.1, ENSMODP00000036568.2, ENSMODP00000036618.1, ENSMODP00000036634.1, ENSMODP00000036653.1, ENSMODP00000036685.1, ENSMODP00000036800.1, ENSMODP00000036966.1, ENSMODP00000038109.1	Sunfish04023, Sunfish09044, Sunfish09948, Sunfish11035, Sunfish16785, Sunfish18267, Sunfish18274	ENSMUSP00000021761.5, ENSMUSP00000022623.6, ENSMUSP00000033264.4, ENSMUSP00000039011.5, ENSMUSP00000040299.7, ENSMUSP00000047627.7, ENSMUSP00000050267.3, ENSMUSP00000073709.2, ENSMUSP00000074594.4, ENSMUSP00000074639.6, ENSMUSP00000077513.3, ENSMUSP00000080813.5, ENSMUSP00000092932.1, ENSMUSP00000104438.3, ENSMUSP00000131747.1, ENSMUSP00000133298.1	ENSOANP00000000288.1, ENSOANP00000000761.1, ENSOANP00000000764.2, ENSOANP00000002129.1, ENSOANP00000004797.1, ENSOANP00000005409.1, ENSOANP00000005505.1, ENSOANP00000006897.2, ENSOANP00000006967.2, ENSOANP00000007285.2, ENSOANP00000007397.2, ENSOANP00000007720.1, ENSOANP00000008144.1, ENSOANP00000011214.1, ENSOANP00000011217.3, ENSOANP00000012445.1, ENSOANP00000013299.1, ENSOANP00000016132.1, ENSOANP00000016135.1, ENSOANP00000016139.2, ENSOANP00000016305.1, ENSOANP00000017272.1, ENSOANP00000017735.1, ENSOANP00000017855.1, ENSOANP00000019416.1, ENSOANP00000020687.1, ENSOANP00000020774.2, ENSOANP00000020973.1, ENSOANP00000020975.1, ENSOANP00000023335.2, ENSOANP00000025236.1, ENSOANP00000025468.1, ENSOANP00000025907.1, ENSOANP00000025950.1, ENSOANP00000026877.1, ENSOANP00000027274.1, ENSOANP00000027842.1, ENSOANP00000028034.1, ENSOANP00000028096.1, ENSOANP00000028519.1, ENSOANP00000028765.1, ENSOANP00000030105.1, ENSOANP00000030456.1, ENSOANP00000031896.1	ENSORLP00000000312.1, ENSORLP00000000371.1, ENSORLP00000001425.1, ENSORLP00000001441.1, ENSORLP00000002965.1, ENSORLP00000004802.1, ENSORLP00000008299.1, ENSORLP00000008360.1, ENSORLP00000008739.1, ENSORLP00000008875.1, ENSORLP00000011286.1, ENSORLP00000012688.1, ENSORLP00000013637.1, ENSORLP00000015277.1, ENSORLP00000016936.1, ENSORLP00000020169.1, ENSORLP00000021567.1	ENSONIG00000000085.1, ENSONIG00000000441.1, ENSONIG00000000455.1, ENSONIG00000001904.1, ENSONIG00000001952.1, ENSONIG00000001982.1, ENSONIG00000003512.1, ENSONIG00000004380.1, ENSONIG00000004409.1, ENSONIG00000004415.1, ENSONIG00000004510.1, ENSONIG00000004648.1, ENSONIG00000004855.1, ENSONIG00000005052.1, ENSONIG00000005242.1, ENSONIG00000007418.1, ENSONIG00000007419.1, ENSONIG00000007507.1, ENSONIG00000007834.1, ENSONIG00000007839.1, ENSONIG00000008158.1, ENSONIG00000008344.1, ENSONIG00000008838.1, ENSONIG00000009240.1, ENSONIG00000009361.1, ENSONIG00000011453.1, ENSONIG00000011767.1, ENSONIG00000011769.1, ENSONIG00000011858.1, ENSONIG00000013717.1, ENSONIG00000013763.1, ENSONIG00000013764.1, ENSONIG00000013765.1, ENSONIG00000013767.1, ENSONIG00000014015.1, ENSONIG00000015015.1, ENSONIG00000015504.1, ENSONIG00000016082.1, ENSONIG00000016083.1, ENSONIG00000016085.1, ENSONIG00000017792.1, ENSONIG00000019057.1, ENSONIG00000020527.1, ENSONIG00000020530.1, ENSONIG00000020556.1, ENSONIG00000020653.1, ENSONIG00000020683.1, ENSONIG00000020716.1, ENSONIG00000020777.1, ENSONIG00000020908.1, ENSONIG00000020909.1, ENSONIG00000020910.1, ENSONIG00000020973.1, ENSONIG00000021107.1, ENSONIG00000021220.1, ENSONIG00000021280.1, ENSONIG00000021323.1, ENSONIG00000021325.1, ENSONIG00000021326.1, ENSONIG00000021377.1, ENSONIG00000021441.1	ENSPCAP00000002376.1, ENSPCAP00000003665.1, ENSPCAP00000004175.1, ENSPCAP00000005001.1, ENSPCAP00000006608.1, ENSPCAP00000007640.1, ENSPCAP00000007769.1, ENSPCAP00000007994.1, ENSPCAP00000008029.1, ENSPCAP00000008237.1, ENSPCAP00000008763.1, ENSPCAP00000010279.1, ENSPCAP00000014363.1, ENSPCAP00000014837.1	ENSPMAP00000009596.1	XP_020367940.1, XP_020368509.1, XP_020368907.1, XP_020368916.1, XP_020368926.1, XP_020368954.1, XP_020368963.1, XP_020368974.1, XP_020369005.1, XP_020369875.1, XP_020372913.1, XP_020373424.1, XP_020373425.1, XP_020373426.1, XP_020373919.1, XP_020374594.1, XP_020374595.1, XP_020374611.1, XP_020375094.1, XP_020375155.1, XP_020375156.1, XP_020375159.1, XP_020376605.1, XP_020376606.1, XP_020376608.1, XP_020378100.1, XP_020379239.1, XP_020379430.1, XP_020380697.1, XP_020380883.1, XP_020381010.1, XP_020381305.1, XP_020381671.1, XP_020382008.1, XP_020383702.1, XP_020386017.1, XP_020391513.1, XP_020392311.1, XP_020392312.1, XP_020392314.1, XP_020392499.1, XP_020392589.1, XP_020392821.1	ENSSFOG00015003119.2, ENSSFOG00015004561.2, ENSSFOG00015004759.2, ENSSFOG00015005155.2, ENSSFOG00015005226.2, ENSSFOG00015008338.2, ENSSFOG00015008642.2, ENSSFOG00015008756.2, ENSSFOG00015016037.2, ENSSFOG00015016064.2, ENSSFOG00015017539.2, ENSSFOG00015018258.2, ENSSFOG00015019414.2, ENSSFOG00015019589.2, ENSSFOG00015019745.2, ENSSFOG00015019833.2, ENSSFOG00015021974.2, ENSSFOG00015022966.2, ENSSFOG00015023904.2, ENSSFOG00015023970.2, ENSSFOG00015024014.2, ENSSFOG00015024440.1, ENSSFOG00015024601.1, ENSSFOG00015024615.1, ENSSFOG00015025149.1, ENSSFOG00015025816.1, ENSSFOG00015026425.1, ENSSFOG00015026563.1, ENSSFOG00015026608.1, ENSSFOG00015027521.1, ENSSFOG00015028194.1, ENSSFOG00015028477.1, ENSSFOG00015028667.1, ENSSFOG00015029926.1, ENSSFOG00015030021.1, ENSSFOG00015030349.1, ENSSFOG00015030730.1, ENSSFOG00015031875.1, ENSSFOG00015032448.1, ENSSFOG00015032913.1, ENSSFOG00015033166.1, ENSSFOG00015033265.1, ENSSFOG00015033342.1	ENSSSCP00000001288.2, ENSSSCP00000001416.2, ENSSSCP00000005042.1, ENSSSCP00000006271.2, ENSSSCP00000006272.1, ENSSSCP00000007532.2, ENSSSCP00000007533.2, ENSSSCP00000009236.2, ENSSSCP00000009237.2, ENSSSCP00000009452.2, ENSSSCP00000009453.1, ENSSSCP00000009454.2, ENSSSCP00000009455.2, ENSSSCP00000009456.2, ENSSSCP00000010319.2, ENSSSCP00000014840.2, ENSSSCP00000014885.2, ENSSSCP00000015688.2, ENSSSCP00000015699.2, ENSSSCP00000019609.1, ENSSSCP00000025878.1, ENSSSCP00000027530.1, ENSSSCP00000029029.1	Scyto0002077.p1, Scyto0002078.p1, Scyto0002079.p1, Scyto0005395.p1, Scyto0005977.p1, Scyto0009417.p1, Scyto0010804.p1, Scyto0010857.p1, Scyto0010861.p1, Scyto0011560.p1, Scyto0012074.p1, Scyto0012478.p1, Scyto0013297.p1, Scyto0013298.p1, Scyto0013828.p1, Scyto0013831.p1, Scyto0014369.p1, Scyto0014429.p1, Scyto0014886.p1, Scyto0014887.p1, Scyto0015931.p1, Scyto0016139.p1, Scyto0017013.p1, Scyto0017014.p1, Scyto0017660.p1, Scyto0017810.p1, Scyto0018283.p1, Scyto0018495.p1, Scyto0018867.p1, Scyto0019654.p1, Scyto0020230.p1, Scyto0020332.p1, Scyto0021139.p1, Scyto0021499.p1, Scyto0022330.p1, Scyto0022911.p1, Scyto0022961.p1, Scyto0023180.p1, Scyto0025336.p1, Scyto0026386.p1, Scyto0026574.p1, Scyto0026700.p1	ENSTRUP00000004413.1, ENSTRUP00000012986.1, ENSTRUP00000013435.1, ENSTRUP00000017557.1, ENSTRUP00000028224.1, ENSTRUP00000031842.1, ENSTRUP00000032587.1, ENSTRUP00000033043.1, ENSTRUP00000036707.1, ENSTRUP00000039196.1, ENSTRUP00000040625.1	ENSTTRP00000000967.1, ENSTTRP00000002997.1, ENSTTRP00000003187.1, ENSTTRP00000006022.1, ENSTTRP00000006029.1, ENSTTRP00000007592.1, ENSTTRP00000007832.1, ENSTTRP00000008042.1, ENSTTRP00000008896.1, ENSTTRP00000011992.1, ENSTTRP00000013782.1, ENSTTRP00000014633.1, ENSTTRP00000015860.1	ENSXETP00000004125.2, ENSXETP00000015353.3, ENSXETP00000015795.3, ENSXETP00000033170.3, ENSXETP00000035512.3, ENSXETP00000035520.3, ENSXETP00000060208.1, ENSXETP00000061395.1
OG0000006	ENSACAP00000000208.2, ENSACAP00000000211.3, ENSACAP00000002266.2, ENSACAP00000002719.3, ENSACAP00000002720.2, ENSACAP00000002722.2, ENSACAP00000002733.3, ENSACAP00000002736.3, ENSACAP00000002738.2, ENSACAP00000002747.2, ENSACAP00000002755.3, ENSACAP00000002791.2, ENSACAP00000002795.3, ENSACAP00000002800.2, ENSACAP00000002864.2, ENSACAP00000002868.2, ENSACAP00000002869.3, ENSACAP00000005081.2, ENSACAP00000017826.2, ENSACAP00000017847.2, ENSACAP00000017895.2, ENSACAP00000017905.2, ENSACAP00000017946.2, ENSACAP00000017974.1, ENSACAP00000018242.1, ENSACAP00000018293.1, ENSACAP00000019364.1, ENSACAP00000019374.1, ENSACAP00000019533.1, ENSACAP00000020429.1, ENSACAP00000020557.1, ENSACAP00000021610.1, ENSACAP00000021765.1, ENSACAP00000021823.1, ENSACAP00000021891.1, ENSACAP00000022078.1, ENSACAP00000022093.1, ENSACAP00000022387.1, ENSACAP00000022483.1, ENSACAP00000022698.1, ENSACAP00000022727.1, ENSACAP00000022956.1, ENSACAP00000023057.1, ENSACAP00000023255.1, ENSACAP00000023265.1, ENSACAP00000023384.1	XP_019345620.1, XP_019353277.1	XP_007188811.1, XP_007188812.1, XP_007188813.1, XP_007188814.1		bmy_15932T0, bmy_15933T0, bmy_20039T0, bmy_21397T0, bmy_21398T0, bmy_21399T0, bmy_21400T0, bmy_21401T0, bmy_21402T0, bmy_21403T0, bmy_22102T0, bmy_22659T0, bmy_22661T0	ENSBTAP00000011226.4, ENSBTAP00000053985.1, ENSBTAP00000054204.1, ENSBTAP00000054233.1, ENSBTAP00000054625.1, ENSBTAP00000055574.1, ENSBTAP00000055618.1, ENSBTAP00000055814.1, ENSBTAP00000056562.1	Ccar_13537_381470-snap-gene-2.5, Ccar_13876_421487-snap-gene-3.35, Ccar_42465_696458-processed-gene-5.37, Ccar_5269_332980-processed-gene-2.4, Ccar_863_364795-snap-gene-2.0		ENSCAFP00000027273.3, ENSCAFP00000032544.2, ENSCAFP00000032806.2, ENSCAFP00000033034.2, ENSCAFP00000035964.1, ENSCAFP00000038169.1, ENSCAFP00000038508.1, ENSCAFP00000038803.1, ENSCAFP00000040912.1, ENSCAFP00000041433.1, ENSCAFP00000042953.1	XP_007883073.1, cmil_ENSLACP00000000419.1-R1-1-A1, cmil_ENSP00000374922.3-R1-1-A1, cmil_ENSP00000374922.3-R1-2-A1	Chipu0011260.p1, Chipu0012179.p1, Chipu0016370.p1, Chipu0018445.p1, Chipu0018910.p1, Chipu0019498.p1, Chipu0019532.p1, Chipu0019583.p1, Chipu0028724.p1	ENSTNIP00000000236.1, ENSTNIP00000000504.1, ENSTNIP00000000932.1, ENSTNIP00000000977.1, ENSTNIP00000001781.1, ENSTNIP00000001857.1, ENSTNIP00000002175.1, ENSTNIP00000002302.1, ENSTNIP00000002641.1, ENSTNIP00000002659.1, ENSTNIP00000002775.1, ENSTNIP00000003477.1, ENSTNIP00000003805.1, ENSTNIP00000003896.1, ENSTNIP00000003971.1, ENSTNIP00000004018.1, ENSTNIP00000006418.1, ENSTNIP00000006674.1, ENSTNIP00000006704.1, ENSTNIP00000022070.1	ENSDNOP00000007183.3, ENSDNOP00000012564.3, ENSDNOP00000016790.2, ENSDNOP00000017889.1, ENSDNOP00000017922.1, ENSDNOP00000017978.1, ENSDNOP00000018400.1, ENSDNOP00000018461.1, ENSDNOP00000018611.1, ENSDNOP00000018979.1, ENSDNOP00000019029.1, ENSDNOP00000019097.1, ENSDNOP00000019287.1, ENSDNOP00000019545.1, ENSDNOP00000019549.1, ENSDNOP00000019720.1, ENSDNOP00000020222.1, ENSDNOP00000020647.1, ENSDNOP00000020702.1, ENSDNOP00000020851.1, ENSDNOP00000021115.1, ENSDNOP00000021173.1, ENSDNOP00000021415.1, ENSDNOP00000021921.1, ENSDNOP00000022062.1, ENSDNOP00000022256.1, ENSDNOP00000022420.1, ENSDNOP00000022610.1, ENSDNOP00000022759.1, ENSDNOP00000022777.1, ENSDNOP00000023032.1, ENSDNOP00000023254.1, ENSDNOP00000023286.1, ENSDNOP00000023288.1, ENSDNOP00000023445.1, ENSDNOP00000023452.1, ENSDNOP00000023627.1, ENSDNOP00000023633.1, ENSDNOP00000023643.1, ENSDNOP00000023761.1, ENSDNOP00000024018.1, ENSDNOP00000024747.1, ENSDNOP00000024787.1, ENSDNOP00000024868.1, ENSDNOP00000025428.1, ENSDNOP00000025506.1, ENSDNOP00000025663.1, ENSDNOP00000025717.1, ENSDNOP00000025872.1, ENSDNOP00000025967.1, ENSDNOP00000026085.1, ENSDNOP00000026139.1, ENSDNOP00000026439.1, ENSDNOP00000026671.1, ENSDNOP00000026761.1, ENSDNOP00000026984.1, ENSDNOP00000027585.1, ENSDNOP00000027661.1, ENSDNOP00000028142.1, ENSDNOP00000028187.1, ENSDNOP00000028571.1, ENSDNOP00000028577.1, ENSDNOP00000028578.1, ENSDNOP00000028984.1, ENSDNOP00000029136.1, ENSDNOP00000029293.1, ENSDNOP00000029328.1, ENSDNOP00000029409.1, ENSDNOP00000029579.1, ENSDNOP00000029820.1, ENSDNOP00000029873.1, ENSDNOP00000030571.1, ENSDNOP00000030740.1, ENSDNOP00000030968.1, ENSDNOP00000031312.1, ENSDNOP00000031492.1, ENSDNOP00000031545.1, ENSDNOP00000031590.1, ENSDNOP00000031679.1, ENSDNOP00000031847.1, ENSDNOP00000031906.1, ENSDNOP00000031990.1, ENSDNOP00000032060.1, ENSDNOP00000032192.1, ENSDNOP00000032333.1, ENSDNOP00000032653.1, ENSDNOP00000032741.1, ENSDNOP00000033069.1, ENSDNOP00000033415.1, ENSDNOP00000033432.1, ENSDNOP00000033773.1, ENSDNOP00000033786.1, ENSDNOP00000033867.1, ENSDNOP00000034075.1, ENSDNOP00000034264.1, ENSDNOP00000034546.1, ENSDNOP00000034589.1, ENSDNOP00000034744.1, ENSDNOP00000035182.1	ENSDARP00000125631.1, ENSDARP00000125647.1, ENSDARP00000125664.1, ENSDARP00000125680.1, ENSDARP00000125776.1, ENSDARP00000125782.1, ENSDARP00000125783.1, ENSDARP00000125809.1, ENSDARP00000125817.1, ENSDARP00000125823.1, ENSDARP00000125826.1, ENSDARP00000125836.1, ENSDARP00000125839.1, ENSDARP00000125845.1, ENSDARP00000125854.1, ENSDARP00000125860.1, ENSDARP00000125907.1, ENSDARP00000125917.1, ENSDARP00000125920.1, ENSDARP00000125924.1, ENSDARP00000125926.1, ENSDARP00000125953.1, ENSDARP00000125964.1, ENSDARP00000126003.1, ENSDARP00000126004.1, ENSDARP00000126018.1, ENSDARP00000126023.1, ENSDARP00000126039.1, ENSDARP00000126074.1, ENSDARP00000126122.1, ENSDARP00000126146.1, ENSDARP00000126150.1, ENSDARP00000126212.1, ENSDARP00000126246.1, ENSDARP00000126248.1, ENSDARP00000126267.1, ENSDARP00000126270.1, ENSDARP00000126319.1, ENSDARP00000129443.2, ENSDARP00000140922.1	ENSELUG00000001007.1, ENSELUG00000001009.1, ENSELUG00000001020.1, ENSELUG00000005150.1, ENSELUG00000005159.1, ENSELUG00000005170.1, ENSELUG00000005182.1, ENSELUG00000005187.1, ENSELUG00000012143.1, ENSELUG00000023948.1, ENSELUG00000023951.1, ENSELUG00000023955.1, ENSELUG00000023965.1, ENSELUG00000023983.1, ENSELUG00000023990.1, ENSELUG00000023992.1, ENSELUG00000024013.1, ENSELUG00000024015.1, ENSELUG00000024019.1, ENSELUG00000024039.1, ENSELUG00000024065.1, ENSELUG00000024072.1, ENSELUG00000024083.1, ENSELUG00000024086.1, ENSELUG00000024090.1, ENSELUG00000024092.1, ENSELUG00000024108.1, ENSELUG00000024117.1, ENSELUG00000024122.1, ENSELUG00000024143.1, ENSELUG00000024154.1, ENSELUG00000024169.1, ENSELUG00000024177.1, ENSELUG00000024196.1, ENSELUG00000024219.1, ENSELUG00000024223.1, ENSELUG00000024240.1, ENSELUG00000024243.1, ENSELUG00000024257.1, ENSELUG00000024262.1, ENSELUG00000024275.1, ENSELUG00000024286.1, ENSELUG00000024291.1, ENSELUG00000024306.1, ENSELUG00000024320.1, ENSELUG00000024331.1, ENSELUG00000024342.1, ENSELUG00000024347.1, ENSELUG00000024371.1, ENSELUG00000024390.1, ENSELUG00000024393.1, ENSELUG00000024406.1, ENSELUG00000024410.1, ENSELUG00000024437.1, ENSELUG00000024453.1, ENSELUG00000024458.1, ENSELUG00000024613.1	ENSGACP00000000732.1, ENSGACP00000000734.1, ENSGACP00000001669.1, ENSGACP00000001670.1, ENSGACP00000002212.1, ENSGACP00000016857.1, ENSGACP00000016859.1, ENSGACP00000016873.1, ENSGACP00000016877.1, ENSGACP00000016882.1, ENSGACP00000016900.1, ENSGACP00000016904.1, ENSGACP00000016913.1, ENSGACP00000016915.1, ENSGACP00000016918.1, ENSGACP00000016922.1, ENSGACP00000016924.1	ENSGALP00000040661.2, ENSGALP00000049813.1, ENSGALP00000052695.1, ENSGALP00000052873.1, ENSGALP00000054974.1, ENSGALP00000056832.1, ENSGALP00000058039.1, ENSGALP00000058515.1, ENSGALP00000058954.1, ENSGALP00000058974.1, ENSGALP00000059126.1, ENSGALP00000059318.1, ENSGALP00000060041.1, ENSGALP00000060320.1, ENSGALP00000060476.1, ENSGALP00000060655.1, ENSGALP00000061022.1, ENSGALP00000061834.1, ENSGALP00000062392.1, ENSGALP00000062815.1, ENSGALP00000063321.1, ENSGALP00000063360.1, ENSGALP00000063514.1, ENSGALP00000063624.1, ENSGALP00000063906.1, ENSGALP00000064679.1, ENSGALP00000064759.1	ENSGMOG00000013859.1	ENSP00000375002.2, ENSP00000375003.2, ENSP00000375004.2, ENSP00000375006.2, ENSP00000375007.2, ENSP00000375010.2, ENSP00000375011.2, ENSP00000375012.2, ENSP00000375013.2, ENSP00000375014.2, ENSP00000375015.2, ENSP00000375016.2, ENSP00000375018.2, ENSP00000375019.2, ENSP00000375020.2, ENSP00000375021.2, ENSP00000375024.2, ENSP00000375025.2, ENSP00000375026.2, ENSP00000375027.2, ENSP00000375028.2, ENSP00000375030.2, ENSP00000375031.2, ENSP00000375033.2, ENSP00000375034.2, ENSP00000375035.2, ENSP00000375036.2, ENSP00000375037.2, ENSP00000375038.2, ENSP00000375039.2, ENSP00000375041.2, ENSP00000375042.2, ENSP00000375043.2, ENSP00000375045.2, ENSP00000375048.2, ENSP00000394447.2, ENSP00000395656.2, ENSP00000399826.1, ENSP00000401707.2, ENSP00000410711.2, ENSP00000416201.2, ENSP00000473889.3, ENSP00000473987.1, ENSP00000474013.1, ENSP00000474135.1, ENSP00000474284.1, ENSP00000474363.1, ENSP00000474384.1, ENSP00000474509.1, ENSP00000474524.1, ENSP00000474639.1, ENSP00000474814.1, ENSP00000474941.1, ENSP00000474964.1, ENSP00000478289.1, ENSP00000478725.1, ENSP00000479304.2, ENSP00000479675.1, ENSP00000479937.1, ENSP00000481152.1, ENSP00000481738.1, ENSP00000482820.2, ENSP00000483207.2, ENSP00000484250.2, ENSP00000485152.1, ENSP00000485200.1, ENSP00000486959.1, ENSP00000487611.1, ENSP00000487655.1, ENSP00000487658.1, ENSP00000487659.1, ENSP00000487677.1, ENSP00000487694.1, ENSP00000487714.1, ENSP00000487722.1, ENSP00000487727.1, ENSP00000487761.1, ENSP00000487804.1, ENSP00000487805.1, ENSP00000487809.1, ENSP00000487857.1, ENSP00000487902.1, ENSP00000487977.1, ENSP00000487990.1, ENSP00000488019.1, ENSP00000488069.1, ENSP00000488090.1, ENSP00000488097.1, ENSP00000488126.1, ENSP00000488134.1, ENSP00000488144.1, ENSP00000488205.1, ENSP00000488230.1, ENSP00000488236.1, ENSP00000488259.1, ENSP00000488290.1, ENSP00000488395.1, ENSP00000488402.1, ENSP00000488412.1, ENSP00000488432.1, ENSP00000488436.1, ENSP00000488441.1, ENSP00000488516.1, ENSP00000488526.1, ENSP00000488587.1, ENSP00000488600.1, ENSP00000488609.1, ENSP00000488667.1, ENSP00000488676.1, ENSP00000488713.1, ENSP00000488747.1, ENSP00000488753.1, ENSP00000488798.1, ENSP00000488851.1, ENSP00000488894.1	ENSLAFP00000016847.2, ENSLAFP00000018065.1, ENSLAFP00000018231.1, ENSLAFP00000018491.1, ENSLAFP00000018552.1, ENSLAFP00000018804.1, ENSLAFP00000018986.1, ENSLAFP00000019069.1, ENSLAFP00000019287.1, ENSLAFP00000019296.1, ENSLAFP00000019441.1, ENSLAFP00000019447.1, ENSLAFP00000019501.1, ENSLAFP00000020030.1, ENSLAFP00000020438.1, ENSLAFP00000020531.1, ENSLAFP00000021334.1, ENSLAFP00000021368.1, ENSLAFP00000021424.1, ENSLAFP00000021543.1, ENSLAFP00000021692.1, ENSLAFP00000022285.1, ENSLAFP00000022381.1, ENSLAFP00000022941.1, ENSLAFP00000023316.1, ENSLAFP00000023721.1, ENSLAFP00000023818.1, ENSLAFP00000023855.1, ENSLAFP00000023939.1, ENSLAFP00000024256.1, ENSLAFP00000024986.1, ENSLAFP00000025019.1, ENSLAFP00000025835.1, ENSLAFP00000025902.1, ENSLAFP00000025922.1, ENSLAFP00000025927.1, ENSLAFP00000025973.1, ENSLAFP00000026003.1, ENSLAFP00000026173.1, ENSLAFP00000026765.1, ENSLAFP00000026836.1, ENSLAFP00000027483.1, ENSLAFP00000027548.1, ENSLAFP00000028057.1, ENSLAFP00000028156.1, ENSLAFP00000028283.1, ENSLAFP00000028394.1, ENSLAFP00000028477.1, ENSLAFP00000028664.1, ENSLAFP00000028879.1, ENSLAFP00000028968.1, ENSLAFP00000029368.1, ENSLAFP00000029428.1	ENSLACP00000000046.1, ENSLACP00000000101.1, ENSLACP00000000105.1, ENSLACP00000000130.1, ENSLACP00000000168.1, ENSLACP00000000203.1, ENSLACP00000000478.1, ENSLACP00000000616.1, ENSLACP00000000635.1, ENSLACP00000000659.1, ENSLACP00000000830.1, ENSLACP00000000897.1, ENSLACP00000000931.1, ENSLACP00000000960.1, ENSLACP00000001042.1, ENSLACP00000001128.1, ENSLACP00000001143.1, ENSLACP00000002458.1, ENSLACP00000002582.1, ENSLACP00000002894.1, ENSLACP00000003184.1, ENSLACP00000003258.1, ENSLACP00000003533.1, ENSLACP00000003835.1, ENSLACP00000004167.1, ENSLACP00000004207.1, ENSLACP00000004451.1, ENSLACP00000004656.1, ENSLACP00000005330.1, ENSLACP00000005502.2, ENSLACP00000006291.1, ENSLACP00000006886.1, ENSLACP00000007355.1, ENSLACP00000007956.1, ENSLACP00000008331.1, ENSLACP00000008694.1, ENSLACP00000009141.1, ENSLACP00000009829.1, ENSLACP00000009918.1, ENSLACP00000010398.1, ENSLACP00000010837.1, ENSLACP00000011108.1, ENSLACP00000022343.1	ENSLOCP00000000412.1, ENSLOCP00000000449.1, ENSLOCP00000000488.1, ENSLOCP00000000535.1, ENSLOCP00000000578.1, ENSLOCP00000000596.1, ENSLOCP00000000621.1, ENSLOCP00000000623.1, ENSLOCP00000000658.1, ENSLOCP00000000663.1, ENSLOCP00000000665.1, ENSLOCP00000000700.1, ENSLOCP00000000707.1, ENSLOCP00000000740.1, ENSLOCP00000000746.1, ENSLOCP00000000772.1, ENSLOCP00000000788.1, ENSLOCP00000000849.1, ENSLOCP00000000866.1, ENSLOCP00000000868.1, ENSLOCP00000000898.1, ENSLOCP00000000927.1, ENSLOCP00000000958.1, ENSLOCP00000000992.1, ENSLOCP00000001017.1, ENSLOCP00000001040.1, ENSLOCP00000001058.1, ENSLOCP00000001070.1, ENSLOCP00000001115.1, ENSLOCP00000001143.1, ENSLOCP00000001169.1, ENSLOCP00000001197.1, ENSLOCP00000001217.1, ENSLOCP00000001237.1, ENSLOCP00000001260.1, ENSLOCP00000001304.1, ENSLOCP00000001328.1, ENSLOCP00000001345.1, ENSLOCP00000001364.1, ENSLOCP00000001389.1, ENSLOCP00000001410.1, ENSLOCP00000001430.1, ENSLOCP00000001448.1, ENSLOCP00000001472.1, ENSLOCP00000001491.1, ENSLOCP00000001509.1, ENSLOCP00000001525.1, ENSLOCP00000001542.1, ENSLOCP00000001559.1, ENSLOCP00000001578.1, ENSLOCP00000001602.1, ENSLOCP00000001708.1, ENSLOCP00000001718.1, ENSLOCP00000001729.1, ENSLOCP00000022220.1, ENSLOCP00000022221.1	ENSMODP00000004595.2, ENSMODP00000011205.2, ENSMODP00000018157.1, ENSMODP00000018171.2, ENSMODP00000018174.2, ENSMODP00000018196.2, ENSMODP00000018199.2, ENSMODP00000018204.2, ENSMODP00000018206.2, ENSMODP00000018222.2, ENSMODP00000018225.2, ENSMODP00000018234.1, ENSMODP00000018240.2, ENSMODP00000020413.2, ENSMODP00000020423.3, ENSMODP00000020425.2, ENSMODP00000032117.2, ENSMODP00000040018.1, ENSMODP00000041070.1	Sunfish02035, Sunfish02640, Sunfish02658, Sunfish03110, Sunfish03111, Sunfish03710, Sunfish04500, Sunfish06091, Sunfish07148, Sunfish07149	ENSMUSP00000100224.1, ENSMUSP00000100225.1, ENSMUSP00000100227.1, ENSMUSP00000100228.1, ENSMUSP00000100229.1, ENSMUSP00000100231.3, ENSMUSP00000100232.3, ENSMUSP00000100237.2, ENSMUSP00000100240.3, ENSMUSP00000100242.4, ENSMUSP00000100244.2, ENSMUSP00000100245.1, ENSMUSP00000100247.1, ENSMUSP00000100248.1, ENSMUSP00000100249.1, ENSMUSP00000100250.1, ENSMUSP00000100253.3, ENSMUSP00000100254.1, ENSMUSP00000100255.4, ENSMUSP00000100259.3, ENSMUSP00000100264.2, ENSMUSP00000100266.2, ENSMUSP00000100267.1, ENSMUSP00000100270.1, ENSMUSP00000100273.1, ENSMUSP00000100274.2, ENSMUSP00000100276.1, ENSMUSP00000100277.2, ENSMUSP00000100284.3, ENSMUSP00000100288.1, ENSMUSP00000100291.1, ENSMUSP00000100293.1, ENSMUSP00000100296.1, ENSMUSP00000100302.1, ENSMUSP00000100304.1, ENSMUSP00000100306.1, ENSMUSP00000100307.1, ENSMUSP00000100310.3, ENSMUSP00000100312.3, ENSMUSP00000100313.1, ENSMUSP00000100315.1, ENSMUSP00000100316.1, ENSMUSP00000100317.3, ENSMUSP00000100318.1, ENSMUSP00000100322.1, ENSMUSP00000100323.1, ENSMUSP00000100325.1, ENSMUSP00000100328.1, ENSMUSP00000100329.2, ENSMUSP00000100332.1, ENSMUSP00000100333.1, ENSMUSP00000136577.2, ENSMUSP00000136606.1, ENSMUSP00000137454.1, ENSMUSP00000141226.1, ENSMUSP00000141243.1, ENSMUSP00000141293.1, ENSMUSP00000141310.1, ENSMUSP00000141343.1, ENSMUSP00000141346.1, ENSMUSP00000141366.1, ENSMUSP00000141375.1, ENSMUSP00000141381.1, ENSMUSP00000141383.1, ENSMUSP00000141405.1, ENSMUSP00000141480.1, ENSMUSP00000141493.1, ENSMUSP00000141537.1, ENSMUSP00000141539.1, ENSMUSP00000141555.1, ENSMUSP00000141586.1, ENSMUSP00000141593.1, ENSMUSP00000141621.1, ENSMUSP00000141639.1, ENSMUSP00000141679.1, ENSMUSP00000141701.1, ENSMUSP00000141737.1, ENSMUSP00000141739.1, ENSMUSP00000141760.1, ENSMUSP00000141798.1, ENSMUSP00000141859.1, ENSMUSP00000141892.1, ENSMUSP00000141906.1, ENSMUSP00000141908.1, ENSMUSP00000141930.1, ENSMUSP00000141949.1, ENSMUSP00000141962.1, ENSMUSP00000141979.1, ENSMUSP00000142024.1, ENSMUSP00000142041.1, ENSMUSP00000142064.1, ENSMUSP00000142065.1, ENSMUSP00000142082.1, ENSMUSP00000142128.1, ENSMUSP00000142208.1, ENSMUSP00000142261.1, ENSMUSP00000142292.1, ENSMUSP00000142302.1, ENSMUSP00000142333.1, ENSMUSP00000142895.1, ENSMUSP00000142912.1, ENSMUSP00000143144.1, ENSMUSP00000143217.1, ENSMUSP00000143287.1, ENSMUSP00000143597.1, ENSMUSP00000143632.1, ENSMUSP00000143684.1	ENSOANP00000000578.1, ENSOANP00000000580.1, ENSOANP00000003046.1, ENSOANP00000004765.1, ENSOANP00000007502.1, ENSOANP00000007504.1, ENSOANP00000008461.2, ENSOANP00000009534.2, ENSOANP00000011249.1, ENSOANP00000011250.1, ENSOANP00000011251.1, ENSOANP00000011536.2, ENSOANP00000011537.1, ENSOANP00000011538.1, ENSOANP00000012410.3, ENSOANP00000012411.3, ENSOANP00000015049.1, ENSOANP00000015263.1, ENSOANP00000015309.1, ENSOANP00000015311.3, ENSOANP00000015312.2, ENSOANP00000015313.3, ENSOANP00000015314.1, ENSOANP00000015315.1, ENSOANP00000016749.2, ENSOANP00000017014.1, ENSOANP00000017185.2, ENSOANP00000017187.2, ENSOANP00000017190.1, ENSOANP00000017192.1, ENSOANP00000017193.2, ENSOANP00000017197.1, ENSOANP00000017198.1, ENSOANP00000017199.1, ENSOANP00000017200.1, ENSOANP00000017201.1, ENSOANP00000017203.2, ENSOANP00000018960.1, ENSOANP00000020204.2, ENSOANP00000021356.2, ENSOANP00000021358.1, ENSOANP00000022425.1, ENSOANP00000022426.2, ENSOANP00000022427.3, ENSOANP00000022979.1, ENSOANP00000023440.1, ENSOANP00000025392.2, ENSOANP00000025636.1, ENSOANP00000025637.2, ENSOANP00000026598.1, ENSOANP00000026830.1, ENSOANP00000032047.1	ENSORLP00000009312.1, ENSORLP00000014725.1, ENSORLP00000014729.1, ENSORLP00000014740.1, ENSORLP00000014745.1, ENSORLP00000014752.1, ENSORLP00000014762.1, ENSORLP00000014764.1, ENSORLP00000014770.1, ENSORLP00000014791.1, ENSORLP00000014797.1, ENSORLP00000014806.1, ENSORLP00000014826.1, ENSORLP00000014902.1, ENSORLP00000014915.1	ENSONIG00000000922.1, ENSONIG00000004520.1, ENSONIG00000004521.1, ENSONIG00000004522.1, ENSONIG00000004523.1, ENSONIG00000004524.1, ENSONIG00000004525.1, ENSONIG00000004526.1, ENSONIG00000004528.1, ENSONIG00000004529.1, ENSONIG00000004530.1, ENSONIG00000004531.1, ENSONIG00000004532.1, ENSONIG00000004534.1, ENSONIG00000004535.1, ENSONIG00000004536.1, ENSONIG00000004537.1, ENSONIG00000004540.1, ENSONIG00000004542.1, ENSONIG00000004544.1, ENSONIG00000004545.1, ENSONIG00000004546.1, ENSONIG00000004547.1, ENSONIG00000004548.1, ENSONIG00000004549.1, ENSONIG00000004550.1, ENSONIG00000004552.1, ENSONIG00000004555.1, ENSONIG00000004556.1, ENSONIG00000004655.1, ENSONIG00000005454.1, ENSONIG00000006427.1, ENSONIG00000006429.1, ENSONIG00000006430.1, ENSONIG00000007350.1, ENSONIG00000010952.1, ENSONIG00000012457.1, ENSONIG00000012475.1, ENSONIG00000013619.1, ENSONIG00000014934.1, ENSONIG00000014935.1, ENSONIG00000014937.1, ENSONIG00000014938.1, ENSONIG00000014939.1, ENSONIG00000014940.1, ENSONIG00000014941.1, ENSONIG00000014942.1, ENSONIG00000014943.1, ENSONIG00000014944.1, ENSONIG00000014945.1, ENSONIG00000016408.1, ENSONIG00000016478.1, ENSONIG00000020995.1, ENSONIG00000020996.1, ENSONIG00000021351.1, ENSONIG00000021352.1, ENSONIG00000021353.1, ENSONIG00000021354.1, ENSONIG00000021355.1, ENSONIG00000021364.1	ENSPCAP00000015472.1		rtyp_ENSLOCP00000021824.1-R1-1-A1	ENSSFOG00015002725.2, ENSSFOG00015002775.2, ENSSFOG00015002922.2, ENSSFOG00015002937.2, ENSSFOG00015002966.2, ENSSFOG00015002971.2, ENSSFOG00015002996.2, ENSSFOG00015003006.2, ENSSFOG00015003093.2, ENSSFOG00015003106.2, ENSSFOG00015003131.2, ENSSFOG00015003136.2, ENSSFOG00015003233.2, ENSSFOG00015003254.2, ENSSFOG00015003334.2, ENSSFOG00015003403.2, ENSSFOG00015006039.2, ENSSFOG00015008072.2, ENSSFOG00015010356.2, ENSSFOG00015024311.1, ENSSFOG00015024505.1, ENSSFOG00015024627.1, ENSSFOG00015024634.1, ENSSFOG00015024638.1, ENSSFOG00015024853.1, ENSSFOG00015024880.1, ENSSFOG00015024900.1, ENSSFOG00015025068.1, ENSSFOG00015025103.1, ENSSFOG00015025328.1, ENSSFOG00015025482.1, ENSSFOG00015025545.1, ENSSFOG00015025561.1, ENSSFOG00015025611.1, ENSSFOG00015025824.1, ENSSFOG00015025910.1, ENSSFOG00015025969.1, ENSSFOG00015026162.1, ENSSFOG00015026434.1, ENSSFOG00015026970.1, ENSSFOG00015027029.1, ENSSFOG00015027128.1, ENSSFOG00015027297.1, ENSSFOG00015027352.1, ENSSFOG00015027436.1, ENSSFOG00015027681.1, ENSSFOG00015027744.1, ENSSFOG00015027914.1, ENSSFOG00015027936.1, ENSSFOG00015027946.1, ENSSFOG00015027978.1, ENSSFOG00015027998.1, ENSSFOG00015028029.1, ENSSFOG00015028073.1, ENSSFOG00015028107.1, ENSSFOG00015028342.1, ENSSFOG00015028405.1, ENSSFOG00015028424.1, ENSSFOG00015028491.1, ENSSFOG00015028590.1, ENSSFOG00015028623.1, ENSSFOG00015028839.1, ENSSFOG00015028882.1, ENSSFOG00015028914.1, ENSSFOG00015028962.1, ENSSFOG00015029020.1, ENSSFOG00015029028.1, ENSSFOG00015029069.1, ENSSFOG00015029076.1, ENSSFOG00015029385.1, ENSSFOG00015029540.1, ENSSFOG00015029715.1, ENSSFOG00015029904.1, ENSSFOG00015029912.1, ENSSFOG00015030212.1, ENSSFOG00015030263.1, ENSSFOG00015030285.1, ENSSFOG00015030476.1, ENSSFOG00015030486.1, ENSSFOG00015030662.1, ENSSFOG00015030747.1, ENSSFOG00015030772.1, ENSSFOG00015030790.1, ENSSFOG00015030863.1, ENSSFOG00015030990.1, ENSSFOG00015031012.1, ENSSFOG00015031127.1, ENSSFOG00015031267.1, ENSSFOG00015031375.1, ENSSFOG00015031507.1, ENSSFOG00015031516.1, ENSSFOG00015031523.1, ENSSFOG00015031623.1, ENSSFOG00015031663.1, ENSSFOG00015031876.1, ENSSFOG00015031961.1, ENSSFOG00015032026.1, ENSSFOG00015032226.1, ENSSFOG00015032236.1, ENSSFOG00015032386.1, ENSSFOG00015032392.1, ENSSFOG00015032842.1		Scyto0012004.p1, Scyto0014239.p1, Scyto0019762.p1, Scyto0020250.p1, Scyto0022151.p1, Scyto0027773.p1	ENSTRUP00000000194.1, ENSTRUP00000000195.1, ENSTRUP00000000197.1, ENSTRUP00000000215.1, ENSTRUP00000001255.1, ENSTRUP00000001468.1, ENSTRUP00000001488.1, ENSTRUP00000002498.1, ENSTRUP00000002529.1, ENSTRUP00000003597.1, ENSTRUP00000003611.1, ENSTRUP00000003639.1, ENSTRUP00000003748.1, ENSTRUP00000003769.1, ENSTRUP00000003778.1, ENSTRUP00000004293.1, ENSTRUP00000004422.1, ENSTRUP00000004475.1, ENSTRUP00000004998.1, ENSTRUP00000005196.1, ENSTRUP00000005200.1, ENSTRUP00000005255.1, ENSTRUP00000005502.1, ENSTRUP00000005672.1, ENSTRUP00000005858.1, ENSTRUP00000006251.1, ENSTRUP00000006284.1, ENSTRUP00000006540.1, ENSTRUP00000006744.1, ENSTRUP00000006815.1, ENSTRUP00000006857.1, ENSTRUP00000006893.1, ENSTRUP00000006931.1, ENSTRUP00000006955.1, ENSTRUP00000007156.1, ENSTRUP00000008401.1, ENSTRUP00000008471.1, ENSTRUP00000009128.1, ENSTRUP00000021225.1, ENSTRUP00000023875.1, ENSTRUP00000025920.1, ENSTRUP00000025983.1, ENSTRUP00000029727.1, ENSTRUP00000035908.1		ENSXETP00000004679.3, ENSXETP00000010380.3, ENSXETP00000010463.2, ENSXETP00000010465.2, ENSXETP00000010478.1, ENSXETP00000010481.2, ENSXETP00000010484.3, ENSXETP00000010485.2, ENSXETP00000010495.3, ENSXETP00000010497.2, ENSXETP00000010500.3, ENSXETP00000010501.2, ENSXETP00000024898.3, ENSXETP00000028742.3, ENSXETP00000031482.2, ENSXETP00000049352.1, ENSXETP00000049353.1, ENSXETP00000050600.2, ENSXETP00000053566.2, ENSXETP00000053568.2, ENSXETP00000056345.1, ENSXETP00000056346.2, ENSXETP00000056899.2, ENSXETP00000058249.2, ENSXETP00000059447.1, ENSXETP00000059808.1, ENSXETP00000061394.1, ENSXETP00000061977.1, ENSXETP00000062953.1, ENSXETP00000063025.1, ENSXETP00000063222.1, ENSXETP00000063252.1, ENSXETP00000063470.1, ENSXETP00000063668.1
OG0000007	ENSACAP00000001361.2, ENSACAP00000002930.2, ENSACAP00000003547.2, ENSACAP00000003797.2, ENSACAP00000003921.2, ENSACAP00000004548.2, ENSACAP00000004613.2, ENSACAP00000004622.2, ENSACAP00000004869.2, ENSACAP00000004915.2, ENSACAP00000004918.3, ENSACAP00000004920.2, ENSACAP00000004987.2, ENSACAP00000004994.3, ENSACAP00000005984.2, ENSACAP00000006485.2, ENSACAP00000006721.2, ENSACAP00000006914.3, ENSACAP00000007240.3, ENSACAP00000008059.2, ENSACAP00000008184.3, ENSACAP00000008429.2, ENSACAP00000008578.3, ENSACAP00000009244.3, ENSACAP00000009411.2, ENSACAP00000009676.2, ENSACAP00000009693.3, ENSACAP00000009745.2, ENSACAP00000010020.2, ENSACAP00000010031.3, ENSACAP00000010032.3, ENSACAP00000010050.2, ENSACAP00000010051.3, ENSACAP00000010070.3, ENSACAP00000010095.3, ENSACAP00000010270.2, ENSACAP00000010355.3, ENSACAP00000010405.3, ENSACAP00000010608.2, ENSACAP00000011271.2, ENSACAP00000011299.2, ENSACAP00000011547.2, ENSACAP00000011780.3, ENSACAP00000011783.2, ENSACAP00000012067.3, ENSACAP00000012346.2, ENSACAP00000012485.2, ENSACAP00000013701.3, ENSACAP00000013723.2, ENSACAP00000014225.2, ENSACAP00000014296.3, ENSACAP00000014565.2, ENSACAP00000014999.2, ENSACAP00000015974.2, ENSACAP00000016047.3, ENSACAP00000016311.2, ENSACAP00000016323.2, ENSACAP00000016583.2, ENSACAP00000018246.1, ENSACAP00000018294.1, ENSACAP00000018964.1, ENSACAP00000019249.2, ENSACAP00000019875.1, ENSACAP00000020020.1, ENSACAP00000020121.1, ENSACAP00000021145.2, ENSACAP00000021774.1, ENSACAP00000021912.1, ENSACAP00000022153.1, ENSACAP00000022184.1, ENSACAP00000022422.1, ENSACAP00000022584.1, ENSACAP00000022643.1, ENSACAP00000023297.1, ENSACAP00000023396.1	XP_006261727.2, XP_006262986.1, XP_006262987.1, XP_006262988.3, XP_006262989.2, XP_006268491.1, XP_006268527.1, XP_006271134.2, XP_006272957.2, XP_006278033.1, XP_014451132.2, XP_014453328.1, XP_014456308.1, XP_014458799.2, XP_014460313.1, XP_014460524.1, XP_014460807.1, XP_014460808.1, XP_014463991.2, XP_019334738.1, XP_019336336.1, XP_019336495.1, XP_019337636.1, XP_019337637.1, XP_019337638.1, XP_019337643.1, XP_019337645.1, XP_019337647.1, XP_019338864.1, XP_019340334.1, XP_019346496.1, XP_019348279.1, XP_019348280.1, XP_019350161.1, XP_019350365.1, XP_019350460.1, XP_019350515.1, XP_019351705.1, XP_019351796.1, XP_019354978.1	XP_007166862.1, XP_007167360.1, XP_007173395.1, XP_007174710.1, XP_007187432.1, XP_007187531.1, XP_007189200.1, XP_007191063.1, XP_007195454.1	XP_002585682.1, XP_002585796.1, XP_002586180.1, XP_002586882.1, XP_002587332.1, XP_002587334.1, XP_002587338.1, XP_002588060.1, XP_002588092.1, XP_002588542.1, XP_002588543.1, XP_002589192.1, XP_002590123.1, XP_002590180.1, XP_002590181.1, XP_002590182.1, XP_002590183.1, XP_002590184.1, XP_002590202.1, XP_002590801.1, XP_002590802.1, XP_002591143.1, XP_002592345.1, XP_002592348.1, XP_002593102.1, XP_002593414.1, XP_002594499.1, XP_002594509.1, XP_002594674.1, XP_002594675.1, XP_002594971.1, XP_002595272.1, XP_002595495.1, XP_002595581.1, XP_002597608.1, XP_002597625.1, XP_002597628.1, XP_002597633.1, XP_002598267.1, XP_002598329.1, XP_002598332.1, XP_002598693.1, XP_002599603.1, XP_002600002.1, XP_002600620.1, XP_002601354.1, XP_002601369.1, XP_002601386.1, XP_002601756.1, XP_002602202.1, XP_002602578.1, XP_002602666.1, XP_002602676.1, XP_002602683.1, XP_002602755.1, XP_002602976.1, XP_002603493.1, XP_002603556.1, XP_002603729.1, XP_002603880.1, XP_002604226.1, XP_002604816.1, XP_002604819.1, XP_002604855.1, XP_002604856.1, XP_002605104.1, XP_002605105.1, XP_002605111.1, XP_002605316.1, XP_002605317.1, XP_002605318.1, XP_002605379.1, XP_002606287.1, XP_002607208.1, XP_002607601.1, XP_002609808.1, XP_002609810.1, XP_002610285.1, XP_002611375.1, XP_002611440.1, XP_002612177.1, XP_002612185.1, XP_002612370.1, XP_002613379.1, XP_002613380.1, XP_002613395.1	bmy_01028T0, bmy_08226T0, bmy_08940T0, bmy_09413T0, bmy_10435T0, bmy_11302T0, bmy_11303T0, bmy_11304T0, bmy_11305T0, bmy_14130T0, bmy_14131T0, bmy_15293T0, bmy_20718T0, bmy_20775T0	ENSBTAP00000000323.5, ENSBTAP00000000869.5, ENSBTAP00000000871.3, ENSBTAP00000007005.4, ENSBTAP00000008918.5, ENSBTAP00000013230.5, ENSBTAP00000017246.4, ENSBTAP00000018202.4, ENSBTAP00000023544.5, ENSBTAP00000024282.5, ENSBTAP00000024437.4, ENSBTAP00000027159.4, ENSBTAP00000032105.3, ENSBTAP00000032857.4, ENSBTAP00000034278.4, ENSBTAP00000037503.4, ENSBTAP00000040076.3, ENSBTAP00000041483.3, ENSBTAP00000052728.2, ENSBTAP00000054604.1, ENSBTAP00000054749.1, ENSBTAP00000055135.1	Ccar_10891_556822-snap-gene-4.7, Ccar_27070_184594-processed-gene-0.4, Ccar_27070_184594-snap-gene-0.13, Ccar_27070_184594-snap-gene-0.15, Ccar_3129_3595954-snap-gene-32.4, Ccar_3129_3595954-snap-gene-34.5, Ccar_31358_5225332-snap-gene-51.3, Ccar_31358_5225332-snap-gene-51.4, Ccar_31488_180435-snap-gene-0.2, Ccar_36152_1598190-snap-gene-10.2, Ccar_40709_145283-processed-gene-0.0, Ccar_40709_145283-snap-gene-0.2, Ccar_45022_239558-snap-gene-1.6, Ccar_45284_1242097-snap-gene-1.5, Ccar_7778_314539-snap-gene-1.0	ENSCINP00000004327.3, ENSCINP00000004337.3, ENSCINP00000009645.3, ENSCINP00000009885.3, ENSCINP00000012200.3, ENSCINP00000014909.3, ENSCINP00000016945.3, ENSCINP00000018595.3, ENSCINP00000018603.3, ENSCINP00000018706.3, ENSCINP00000018897.3, ENSCINP00000019172.3, ENSCINP00000019177.3, ENSCINP00000019180.3, ENSCINP00000019654.3, ENSCINP00000022528.2, ENSCINP00000024395.2, ENSCINP00000025359.2, ENSCINP00000025729.2, ENSCINP00000025730.2, ENSCINP00000026458.2, ENSCINP00000026769.2, ENSCINP00000029091.2, ENSCINP00000029853.1, ENSCINP00000030185.1, ENSCINP00000032371.1, ENSCINP00000032679.1, ENSCINP00000033755.1, ENSCINP00000033881.1, ENSCINP00000034444.1, ENSCINP00000035218.1, ENSCINP00000035389.1, ENSCINP00000035655.1, ENSCINP00000036074.1, ENSCINP00000036389.1	ENSCAFP00000003125.3, ENSCAFP00000007528.4, ENSCAFP00000007531.3, ENSCAFP00000007549.2, ENSCAFP00000007559.2, ENSCAFP00000007561.3, ENSCAFP00000007564.4, ENSCAFP00000011937.3, ENSCAFP00000016483.3, ENSCAFP00000017191.3, ENSCAFP00000027833.3, ENSCAFP00000032358.2, ENSCAFP00000034547.2, ENSCAFP00000034940.2	XP_007883201.1, XP_007883780.1, XP_007884056.1, XP_007884634.1, XP_007885087.1, XP_007894759.1, XP_007894761.1, XP_007899581.1, XP_007901875.1, XP_007908479.1, XP_007908642.1	Chipu0002373.p1, Chipu0009882.p1, Chipu0010492.p1, Chipu0012455.p1, Chipu0013729.p1, Chipu0014795.p1, Chipu0015358.p1, Chipu0015359.p1, Chipu0018125.p1, Chipu0019039.p1, Chipu0020524.p1, Chipu0021094.p1, Chipu0021594.p1, Chipu0023744.p1	ENSTNIP00000000344.1, ENSTNIP00000000425.1, ENSTNIP00000000819.1, ENSTNIP00000003100.1, ENSTNIP00000003903.1, ENSTNIP00000004889.1, ENSTNIP00000005070.1, ENSTNIP00000009407.1, ENSTNIP00000009408.1, ENSTNIP00000012635.1, ENSTNIP00000012637.1, ENSTNIP00000012638.1, ENSTNIP00000012639.1, ENSTNIP00000013794.1, ENSTNIP00000013795.1, ENSTNIP00000016153.1, ENSTNIP00000022201.1	ENSDNOP00000000660.3, ENSDNOP00000005586.3, ENSDNOP00000007445.3, ENSDNOP00000007763.3, ENSDNOP00000010376.2, ENSDNOP00000015595.2, ENSDNOP00000019212.1, ENSDNOP00000020284.1, ENSDNOP00000021070.1, ENSDNOP00000021604.1, ENSDNOP00000021943.1, ENSDNOP00000023156.1, ENSDNOP00000026068.1, ENSDNOP00000027730.1, ENSDNOP00000030530.1, ENSDNOP00000030926.1, ENSDNOP00000031297.1, ENSDNOP00000031866.1, ENSDNOP00000033188.1, ENSDNOP00000033305.1, ENSDNOP00000033551.1, ENSDNOP00000034105.1, ENSDNOP00000034904.1, ENSDNOP00000035025.1	ENSDARP00000008957.7, ENSDARP00000011215.7, ENSDARP00000012186.8, ENSDARP00000018819.5, ENSDARP00000048280.7, ENSDARP00000063057.3, ENSDARP00000063063.4, ENSDARP00000063099.4, ENSDARP00000063106.3, ENSDARP00000063107.4, ENSDARP00000063121.4, ENSDARP00000063127.3, ENSDARP00000089848.2, ENSDARP00000105982.3, ENSDARP00000114189.1, ENSDARP00000131238.1, ENSDARP00000131305.1, ENSDARP00000132124.1, ENSDARP00000132253.1, ENSDARP00000133080.1, ENSDARP00000133234.1, ENSDARP00000134138.1, ENSDARP00000134926.1, ENSDARP00000135244.1, ENSDARP00000135608.1, ENSDARP00000136907.1, ENSDARP00000137352.1, ENSDARP00000137718.1, ENSDARP00000137977.1, ENSDARP00000138539.1, ENSDARP00000138706.1, ENSDARP00000139528.1, ENSDARP00000140420.1, ENSDARP00000141902.1	ENSELUG00000001015.1, ENSELUG00000001294.1, ENSELUG00000001342.1, ENSELUG00000003372.1, ENSELUG00000005312.1, ENSELUG00000005369.1, ENSELUG00000010129.1, ENSELUG00000011482.1, ENSELUG00000011542.1, ENSELUG00000011927.1, ENSELUG00000011963.1, ENSELUG00000012036.1, ENSELUG00000012087.1, ENSELUG00000012120.1, ENSELUG00000012125.1, ENSELUG00000015041.1, ENSELUG00000015057.1, ENSELUG00000015090.1, ENSELUG00000015128.1, ENSELUG00000015156.1, ENSELUG00000015261.1, ENSELUG00000016801.1	ENSGACP00000002137.1, ENSGACP00000002164.1, ENSGACP00000003710.1, ENSGACP00000014889.1, ENSGACP00000014894.1, ENSGACP00000014898.1, ENSGACP00000014902.1, ENSGACP00000014903.1, ENSGACP00000015662.1, ENSGACP00000015672.1, ENSGACP00000015907.1, ENSGACP00000017019.1, ENSGACP00000019171.1, ENSGACP00000019179.1, ENSGACP00000023102.1	ENSGALP00000006227.5, ENSGALP00000008773.5, ENSGALP00000009294.5, ENSGALP00000013145.5, ENSGALP00000013290.5, ENSGALP00000013465.5, ENSGALP00000017725.5, ENSGALP00000018598.4, ENSGALP00000019386.4, ENSGALP00000026886.4, ENSGALP00000041133.3, ENSGALP00000052325.1, ENSGALP00000059573.1, ENSGALP00000059861.1, ENSGALP00000062587.1, ENSGALP00000063193.1, ENSGALP00000063655.1	ENSGMOG00000004785.1, ENSGMOG00000007530.1, ENSGMOG00000007624.1, ENSGMOG00000007633.1, ENSGMOG00000013574.1, ENSGMOG00000015680.1, ENSGMOG00000017507.1, ENSGMOG00000018445.1, ENSGMOG00000018456.1, ENSGMOG00000019365.1	ENSP00000252945.3, ENSP00000260682.6, ENSP00000285979.6, ENSP00000301141.4, ENSP00000301146.4, ENSP00000308032.3, ENSP00000310149.7, ENSP00000324648.2, ENSP00000332679.1, ENSP00000333212.6, ENSP00000333534.2, ENSP00000353820.5, ENSP00000360247.3, ENSP00000360317.3, ENSP00000360372.3, ENSP00000476021.2, ENSP00000476060.3, ENSP00000479867.1, ENSP00000483243.1, ENSP00000486094.1, ENSP00000489211.2, ENSP00000489231.1, ENSP00000489793.2, ENSP00000489906.1, ENSP00000490495.2	ENSLAFP00000005783.3, ENSLAFP00000007059.3, ENSLAFP00000009643.3, ENSLAFP00000010953.3, ENSLAFP00000011038.2, ENSLAFP00000012896.3, ENSLAFP00000012899.3, ENSLAFP00000013790.4, ENSLAFP00000016770.2, ENSLAFP00000016954.2, ENSLAFP00000017605.2, ENSLAFP00000018492.1, ENSLAFP00000019640.1, ENSLAFP00000020550.1, ENSLAFP00000021035.1, ENSLAFP00000021116.1, ENSLAFP00000021228.1, ENSLAFP00000022479.1, ENSLAFP00000022742.1, ENSLAFP00000025137.1, ENSLAFP00000028523.1	ENSLACP00000000348.1, ENSLACP00000002643.1, ENSLACP00000008297.1, ENSLACP00000010705.1, ENSLACP00000011601.1, ENSLACP00000012434.1, ENSLACP00000012865.1, ENSLACP00000018339.1	ENSLOCP00000000281.1, ENSLOCP00000002047.1, ENSLOCP00000002713.1, ENSLOCP00000002747.1, ENSLOCP00000002768.1, ENSLOCP00000003052.1, ENSLOCP00000005845.1, ENSLOCP00000005868.1, ENSLOCP00000005883.1, ENSLOCP00000006797.1, ENSLOCP00000010872.1, ENSLOCP00000010960.1, ENSLOCP00000010985.1, ENSLOCP00000013059.1, ENSLOCP00000013660.1, ENSLOCP00000015125.1, ENSLOCP00000018205.1, ENSLOCP00000021174.1, ENSLOCP00000021317.1	ENSMODP00000000368.1, ENSMODP00000003016.2, ENSMODP00000003940.3, ENSMODP00000003976.3, ENSMODP00000006615.3, ENSMODP00000006626.3, ENSMODP00000006720.3, ENSMODP00000006747.3, ENSMODP00000006829.3, ENSMODP00000009927.3, ENSMODP00000009953.2, ENSMODP00000010210.3, ENSMODP00000010364.2, ENSMODP00000010413.1, ENSMODP00000010436.2, ENSMODP00000010468.2, ENSMODP00000010837.3, ENSMODP00000012778.2, ENSMODP00000012841.2, ENSMODP00000014174.2, ENSMODP00000014177.2, ENSMODP00000014370.3, ENSMODP00000023519.3, ENSMODP00000025774.4, ENSMODP00000028415.1, ENSMODP00000037082.2, ENSMODP00000037085.2, ENSMODP00000037161.1, ENSMODP00000037176.2, ENSMODP00000037763.1, ENSMODP00000038473.1, ENSMODP00000038538.2, ENSMODP00000038636.2, ENSMODP00000041262.1	Sunfish04935, Sunfish07293, Sunfish08551, Sunfish10831, Sunfish13465, Sunfish13555, Sunfish13556, Sunfish19480	ENSMUSP00000003100.8, ENSMUSP00000003137.8, ENSMUSP00000005477.5, ENSMUSP00000005669.7, ENSMUSP00000005685.8, ENSMUSP00000006094.4, ENSMUSP00000023083.7, ENSMUSP00000025966.4, ENSMUSP00000025968.4, ENSMUSP00000026211.8, ENSMUSP00000026552.7, ENSMUSP00000030299.7, ENSMUSP00000030303.4, ENSMUSP00000030305.6, ENSMUSP00000031521.8, ENSMUSP00000041175.3, ENSMUSP00000044722.2, ENSMUSP00000045362.2, ENSMUSP00000047150.7, ENSMUSP00000048284.3, ENSMUSP00000050464.8, ENSMUSP00000060524.4, ENSMUSP00000060584.6, ENSMUSP00000065796.6, ENSMUSP00000071064.6, ENSMUSP00000072555.3, ENSMUSP00000074990.5, ENSMUSP00000076578.6, ENSMUSP00000077021.6, ENSMUSP00000079065.2, ENSMUSP00000080846.4, ENSMUSP00000084487.2, ENSMUSP00000084489.4, ENSMUSP00000086530.5, ENSMUSP00000096254.3, ENSMUSP00000097071.3, ENSMUSP00000101944.2, ENSMUSP00000105141.1, ENSMUSP00000125217.1, ENSMUSP00000126779.1, ENSMUSP00000128030.1, ENSMUSP00000130338.1, ENSMUSP00000132180.1, ENSMUSP00000132832.1, ENSMUSP00000133811.1, ENSMUSP00000134331.1, ENSMUSP00000134591.1, ENSMUSP00000138133.1	ENSOANP00000001320.2, ENSOANP00000002687.1, ENSOANP00000002688.1, ENSOANP00000003689.1, ENSOANP00000006734.1, ENSOANP00000007193.2, ENSOANP00000007846.2, ENSOANP00000015544.2, ENSOANP00000016086.1, ENSOANP00000018866.1, ENSOANP00000018867.1, ENSOANP00000021009.1, ENSOANP00000021489.1, ENSOANP00000025829.2, ENSOANP00000029676.1	ENSORLP00000001517.1, ENSORLP00000001522.1, ENSORLP00000008624.1, ENSORLP00000010087.1, ENSORLP00000010093.1, ENSORLP00000010151.1, ENSORLP00000018647.1, ENSORLP00000018671.1, ENSORLP00000018701.1, ENSORLP00000018704.1, ENSORLP00000018709.1, ENSORLP00000018723.1, ENSORLP00000018815.1, ENSORLP00000019637.1, ENSORLP00000019649.1, ENSORLP00000020798.1	ENSONIG00000002114.1, ENSONIG00000002605.1, ENSONIG00000002608.1, ENSONIG00000002610.1, ENSONIG00000002612.1, ENSONIG00000002613.1, ENSONIG00000002615.1, ENSONIG00000002617.1, ENSONIG00000002650.1, ENSONIG00000002654.1, ENSONIG00000002664.1, ENSONIG00000003847.1, ENSONIG00000003852.1, ENSONIG00000005233.1, ENSONIG00000005234.1, ENSONIG00000005252.1, ENSONIG00000005899.1, ENSONIG00000005902.1, ENSONIG00000017505.1, ENSONIG00000018666.1, ENSONIG00000018668.1, ENSONIG00000018676.1, ENSONIG00000018682.1	ENSPCAP00000000456.1, ENSPCAP00000000833.1, ENSPCAP00000001746.1, ENSPCAP00000002098.1, ENSPCAP00000002585.1, ENSPCAP00000003861.1, ENSPCAP00000004325.1, ENSPCAP00000004367.1, ENSPCAP00000005551.1, ENSPCAP00000006896.1, ENSPCAP00000007137.1, ENSPCAP00000007156.1, ENSPCAP00000009399.1, ENSPCAP00000012547.1, ENSPCAP00000012600.1, ENSPCAP00000014053.1, ENSPCAP00000015351.1	ENSPMAP00000001866.1, ENSPMAP00000002088.1, ENSPMAP00000002450.1, ENSPMAP00000002578.1, ENSPMAP00000008552.1, ENSPMAP00000008914.1, ENSPMAP00000010545.1, ENSPMAP00000011158.1, ENSPMAP00000011159.1, ENSPMAP00000011208.1	XP_020365616.1, XP_020372322.1, XP_020372986.1, XP_020372987.1, XP_020375170.1, XP_020375988.1, XP_020376054.1, XP_020376127.1, XP_020377379.1, XP_020379591.1, XP_020383892.1, XP_020386865.1, XP_020391473.1, XP_020392023.1, XP_020392024.1, XP_020392026.1, XP_020392634.1, XP_020392635.1, XP_020392636.1	ENSSFOG00015002918.2, ENSSFOG00015002932.2, ENSSFOG00015002968.2, ENSSFOG00015004647.2, ENSSFOG00015010307.2, ENSSFOG00015010343.2, ENSSFOG00015014549.2, ENSSFOG00015015071.2, ENSSFOG00015015083.2, ENSSFOG00015020461.2, ENSSFOG00015021674.2, ENSSFOG00015021693.2, ENSSFOG00015021711.2, ENSSFOG00015022050.2, ENSSFOG00015022062.2, ENSSFOG00015024543.1, ENSSFOG00015025838.1, ENSSFOG00015026527.1, ENSSFOG00015026919.1, ENSSFOG00015027008.1, ENSSFOG00015027022.1, ENSSFOG00015027259.1, ENSSFOG00015029103.1, ENSSFOG00015030041.1, ENSSFOG00015030845.1, ENSSFOG00015031373.1, ENSSFOG00015031752.1, ENSSFOG00015032387.1, ENSSFOG00015032494.1, ENSSFOG00015032711.1	ENSSSCP00000000051.2, ENSSSCP00000003243.2, ENSSSCP00000003244.2, ENSSSCP00000003257.2, ENSSSCP00000004138.2, ENSSSCP00000004139.2, ENSSSCP00000008062.2, ENSSSCP00000009758.2, ENSSSCP00000011176.2, ENSSSCP00000011177.1, ENSSSCP00000011236.2, ENSSSCP00000011240.2, ENSSSCP00000011493.2, ENSSSCP00000012551.2, ENSSSCP00000019369.1, ENSSSCP00000019606.1, ENSSSCP00000020691.1, ENSSSCP00000021926.1, ENSSSCP00000022121.1, ENSSSCP00000024402.1, ENSSSCP00000026207.1, ENSSSCP00000026353.1, ENSSSCP00000028098.1, ENSSSCP00000028126.1	Scyto0000616.p1, Scyto0005763.p1, Scyto0005982.p1, Scyto0007147.p1, Scyto0012460.p1, Scyto0012461.p1, Scyto0013443.p1, Scyto0014019.p1, Scyto0014020.p1, Scyto0015222.p1, Scyto0015611.p1, Scyto0016107.p1, Scyto0017633.p1, Scyto0017931.p1, Scyto0021080.p1, Scyto0021767.p1, Scyto0022958.p1	ENSTRUP00000001079.1, ENSTRUP00000019826.1, ENSTRUP00000021017.1, ENSTRUP00000021463.1, ENSTRUP00000040459.1, ENSTRUP00000040954.1, ENSTRUP00000045347.1, ENSTRUP00000045447.1, ENSTRUP00000047018.1, ENSTRUP00000047095.1, ENSTRUP00000047148.1	ENSTTRP00000000575.1, ENSTTRP00000002181.1, ENSTTRP00000004431.1, ENSTTRP00000004849.1, ENSTTRP00000005002.1, ENSTTRP00000005411.1, ENSTTRP00000007635.1, ENSTTRP00000010906.1, ENSTTRP00000011496.1, ENSTTRP00000015024.1	ENSXETP00000003498.3, ENSXETP00000005567.3, ENSXETP00000007938.3, ENSXETP00000008300.2, ENSXETP00000010302.3, ENSXETP00000010303.3, ENSXETP00000010304.3, ENSXETP00000015325.2, ENSXETP00000015327.2, ENSXETP00000015329.3, ENSXETP00000015331.3, ENSXETP00000019327.2, ENSXETP00000019332.2, ENSXETP00000019347.3, ENSXETP00000019348.3, ENSXETP00000021283.2, ENSXETP00000021306.2, ENSXETP00000024241.3, ENSXETP00000024256.3, ENSXETP00000024292.3, ENSXETP00000024309.3, ENSXETP00000024313.3, ENSXETP00000024320.3, ENSXETP00000024323.3, ENSXETP00000024324.3, ENSXETP00000024357.3, ENSXETP00000024360.3, ENSXETP00000026058.3, ENSXETP00000031981.3, ENSXETP00000034299.3, ENSXETP00000038118.3, ENSXETP00000040442.3, ENSXETP00000040443.3, ENSXETP00000040453.2, ENSXETP00000040456.3, ENSXETP00000040493.3, ENSXETP00000040508.3, ENSXETP00000042329.3, ENSXETP00000045641.3, ENSXETP00000046742.3, ENSXETP00000053455.2, ENSXETP00000056463.2, ENSXETP00000058349.1, ENSXETP00000058868.1, ENSXETP00000058877.1, ENSXETP00000058892.1, ENSXETP00000059043.1, ENSXETP00000059182.1, ENSXETP00000059537.1, ENSXETP00000060755.1, ENSXETP00000060783.1, ENSXETP00000061556.1, ENSXETP00000062003.1, ENSXETP00000062312.1, ENSXETP00000062383.1, ENSXETP00000062412.1, ENSXETP00000062738.1, ENSXETP00000062976.1, ENSXETP00000063440.1, ENSXETP00000063963.1, ENSXETP00000064027.1
OG0000008	ENSACAP00000002796.2, ENSACAP00000012089.3, ENSACAP00000012093.2, ENSACAP00000012106.2, ENSACAP00000012180.2, ENSACAP00000012193.2, ENSACAP00000012224.2, ENSACAP00000012478.3, ENSACAP00000012482.2, ENSACAP00000013606.3, ENSACAP00000015344.2, ENSACAP00000015346.3, ENSACAP00000018016.1, ENSACAP00000018123.1, ENSACAP00000018200.1, ENSACAP00000018209.1, ENSACAP00000018280.1, ENSACAP00000018303.1, ENSACAP00000018313.1, ENSACAP00000018392.1, ENSACAP00000018480.1, ENSACAP00000018488.1, ENSACAP00000018627.1, ENSACAP00000018650.1, ENSACAP00000018668.1, ENSACAP00000018687.1, ENSACAP00000018693.1, ENSACAP00000018695.1, ENSACAP00000018796.1, ENSACAP00000018814.1, ENSACAP00000018863.1, ENSACAP00000018919.1, ENSACAP00000018955.1, ENSACAP00000019020.1, ENSACAP00000019168.1, ENSACAP00000019173.1, ENSACAP00000019255.1, ENSACAP00000019310.1, ENSACAP00000019377.1, ENSACAP00000019408.1, ENSACAP00000019623.1, ENSACAP00000019677.1, ENSACAP00000019771.1, ENSACAP00000019820.1, ENSACAP00000019898.1, ENSACAP00000019935.1, ENSACAP00000019971.1, ENSACAP00000019993.1, ENSACAP00000020106.1, ENSACAP00000020177.1, ENSACAP00000020237.1, ENSACAP00000020295.1, ENSACAP00000020333.1, ENSACAP00000020403.1, ENSACAP00000020421.1, ENSACAP00000020472.1, ENSACAP00000020544.1, ENSACAP00000020685.1, ENSACAP00000020898.1, ENSACAP00000020926.1, ENSACAP00000020942.1, ENSACAP00000020976.1, ENSACAP00000020989.1, ENSACAP00000021027.1, ENSACAP00000021195.1, ENSACAP00000021338.1, ENSACAP00000021418.1, ENSACAP00000021474.1, ENSACAP00000021526.1, ENSACAP00000023076.1	XP_006273479.2, XP_014459054.2, XP_014459771.2, XP_014460832.1, XP_014464060.1, XP_019342595.1, XP_019342626.1, XP_019342633.1, XP_019342635.1, XP_019342705.1, XP_019342707.1, XP_019342708.1, XP_019342709.1, XP_019349891.1	XP_007172424.1, XP_007194173.1, XP_007194176.1, XP_007194177.1, XP_007194178.1, XP_007194179.1, XP_007194180.1, XP_007194181.1, XP_007194182.1, XP_007194183.1, XP_007194184.1, XP_007194185.1, XP_007194187.1, XP_007194188.1, XP_007194264.1, XP_007194265.1, XP_007194266.1, XP_007194267.1, XP_007194268.1, XP_007194271.1, XP_007194272.1, XP_007198451.1, XP_007198462.1, XP_007198463.1, XP_007198465.1, XP_007198576.1		bmy_09350T0, bmy_12369T0, bmy_12371T0, bmy_12372T0, bmy_12373T0, bmy_12374T0, bmy_12375T0, bmy_12376T0, bmy_12377T0, bmy_12378T0, bmy_12379T0, bmy_12380T0, bmy_12383T0, bmy_12384T0, bmy_12385T0, bmy_12386T0, bmy_12387T0, bmy_12388T0, bmy_12389T0, bmy_12390T0, bmy_12391T0, bmy_12393T0, bmy_21958T0, bmy_21959T0, bmy_21960T0	ENSBTAP00000009669.5, ENSBTAP00000020497.4, ENSBTAP00000020511.5, ENSBTAP00000020521.5, ENSBTAP00000023071.4, ENSBTAP00000026611.5, ENSBTAP00000030474.4, ENSBTAP00000040038.4, ENSBTAP00000047527.1, ENSBTAP00000048524.1, ENSBTAP00000048796.2, ENSBTAP00000049713.2, ENSBTAP00000050531.2, ENSBTAP00000051403.2, ENSBTAP00000051502.1, ENSBTAP00000052734.2, ENSBTAP00000053109.2, ENSBTAP00000053991.1, ENSBTAP00000054189.1, ENSBTAP00000054626.1, ENSBTAP00000054761.1, ENSBTAP00000055579.1, ENSBTAP00000055645.1, ENSBTAP00000055671.1, ENSBTAP00000056420.1, ENSBTAP00000056528.1	Ccar_41663_4114421-processed-gene-12.0, Ccar_41663_4114421-processed-gene-12.5, Ccar_41663_4114421-processed-gene-12.9, Ccar_41663_4114421-processed-gene-14.10, Ccar_41663_4114421-processed-gene-14.6, Ccar_41663_4114421-processed-gene-14.7, Ccar_41663_4114421-processed-gene-14.8, Ccar_41663_4114421-processed-gene-14.9, Ccar_41663_4114421-processed-gene-16.0, Ccar_41663_4114421-processed-gene-17.0, Ccar_41663_4114421-processed-gene-17.1, Ccar_41663_4114421-processed-gene-17.2, Ccar_41663_4114421-processed-gene-17.3, Ccar_41663_4114421-processed-gene-18.4, Ccar_41663_4114421-processed-gene-18.5, Ccar_41663_4114421-processed-gene-18.8, Ccar_41663_4114421-processed-gene-19.0, Ccar_41663_4114421-processed-gene-19.1, Ccar_41663_4114421-processed-gene-19.2, Ccar_41663_4114421-processed-gene-20.0, Ccar_41663_4114421-processed-gene-20.6, Ccar_41663_4114421-processed-gene-20.8, Ccar_41663_4114421-processed-gene-21.11, Ccar_41663_4114421-processed-gene-22.1, Ccar_41663_4114421-processed-gene-23.2, Ccar_41663_4114421-processed-gene-23.5, Ccar_41663_4114421-processed-gene-27.0, Ccar_41663_4114421-processed-gene-29.2, Ccar_41663_4114421-snap-gene-11.6, Ccar_41663_4114421-snap-gene-12.14, Ccar_41663_4114421-snap-gene-12.20, Ccar_41663_4114421-snap-gene-12.21, Ccar_41663_4114421-snap-gene-14.12, Ccar_41663_4114421-snap-gene-14.13, Ccar_41663_4114421-snap-gene-18.1, Ccar_41663_4114421-snap-gene-21.2, Ccar_41663_4114421-snap-gene-22.7, Ccar_41663_4114421-snap-gene-23.15, Ccar_41663_4114421-snap-gene-23.16, Ccar_41663_4114421-snap-gene-23.17, Ccar_41663_4114421-snap-gene-23.18, Ccar_41663_4114421-snap-gene-24.0, Ccar_43669_3755500-processed-gene-32.4, Ccar_43669_3755500-snap-gene-32.1	ENSCINP00000011547.3	ENSCAFP00000005640.4, ENSCAFP00000009032.3, ENSCAFP00000009100.4, ENSCAFP00000009148.2, ENSCAFP00000009153.3, ENSCAFP00000009174.2, ENSCAFP00000033561.2, ENSCAFP00000033613.2, ENSCAFP00000036737.1, ENSCAFP00000040241.1	XP_007883947.1, XP_007900160.1, XP_007900161.1, XP_007900162.1, XP_007900211.1, XP_007900213.1, XP_007900217.1, XP_007900219.1, XP_007900220.1, XP_007900222.1, XP_007900224.1, XP_007900225.1	Chipu0006878.p1, Chipu0008274.p1, Chipu0008275.p1, Chipu0008276.p1, Chipu0008277.p1, Chipu0008278.p1, Chipu0008279.p1, Chipu0008280.p1, Chipu0008281.p1, Chipu0008282.p1, Chipu0008283.p1, Chipu0008284.p1, Chipu0008285.p1, Chipu0008286.p1, Chipu0008288.p1, Chipu0008289.p1, Chipu0008292.p1, Chipu0008293.p1, Chipu0008294.p1, Chipu0008295.p1, Chipu0008296.p1, Chipu0008297.p1, Chipu0008299.p1, Chipu0008300.p1, Chipu0008301.p1, Chipu0008303.p1, Chipu0008304.p1, Chipu0008305.p1, Chipu0008306.p1, Chipu0008307.p1, Chipu0008308.p1, Chipu0008310.p1, Chipu0024102.p1, Chipu0026970.p1	ENSTNIP00000000250.1, ENSTNIP00000001217.1, ENSTNIP00000002049.1, ENSTNIP00000005199.1, ENSTNIP00000006966.1, ENSTNIP00000006996.1, ENSTNIP00000008630.1, ENSTNIP00000009813.1, ENSTNIP00000013694.1, ENSTNIP00000015340.1	ENSDNOP00000001624.3, ENSDNOP00000005937.3, ENSDNOP00000013406.3, ENSDNOP00000018404.1, ENSDNOP00000018640.1, ENSDNOP00000019349.1, ENSDNOP00000021528.1, ENSDNOP00000022578.1, ENSDNOP00000023248.1, ENSDNOP00000023274.1, ENSDNOP00000024902.1, ENSDNOP00000028897.1, ENSDNOP00000029354.1, ENSDNOP00000030629.1, ENSDNOP00000030803.1, ENSDNOP00000034312.1, ENSDNOP00000034714.1	ENSDARP00000054888.5, ENSDARP00000054890.4, ENSDARP00000076309.4, ENSDARP00000085181.5, ENSDARP00000091369.4, ENSDARP00000091373.3, ENSDARP00000094196.2, ENSDARP00000097469.2, ENSDARP00000097470.2, ENSDARP00000097483.2, ENSDARP00000097486.3, ENSDARP00000097827.2, ENSDARP00000098537.1, ENSDARP00000099581.1, ENSDARP00000100548.1, ENSDARP00000100882.1, ENSDARP00000101146.2, ENSDARP00000101164.3, ENSDARP00000102264.2, ENSDARP00000103345.2, ENSDARP00000104684.1, ENSDARP00000105847.2, ENSDARP00000105879.1, ENSDARP00000107972.1, ENSDARP00000108467.2, ENSDARP00000109486.2, ENSDARP00000110062.2, ENSDARP00000111116.1, ENSDARP00000112510.2, ENSDARP00000130311.1, ENSDARP00000130636.1, ENSDARP00000130705.1, ENSDARP00000130785.1, ENSDARP00000131141.1, ENSDARP00000131275.1, ENSDARP00000131432.1, ENSDARP00000131655.1, ENSDARP00000132353.1, ENSDARP00000132497.1, ENSDARP00000132504.1, ENSDARP00000132562.1, ENSDARP00000132734.1, ENSDARP00000133049.1, ENSDARP00000133057.1, ENSDARP00000133192.1, ENSDARP00000133616.1, ENSDARP00000133945.1, ENSDARP00000134484.1, ENSDARP00000134569.1, ENSDARP00000134840.1, ENSDARP00000135222.1, ENSDARP00000135374.1, ENSDARP00000135589.1, ENSDARP00000135762.1, ENSDARP00000136101.1, ENSDARP00000136147.1, ENSDARP00000136773.1, ENSDARP00000137393.1, ENSDARP00000137831.1, ENSDARP00000138013.1, ENSDARP00000138315.1, ENSDARP00000138384.1, ENSDARP00000138667.1, ENSDARP00000139389.1, ENSDARP00000140627.1, ENSDARP00000140895.1, ENSDARP00000141290.1, ENSDARP00000141562.1, ENSDARP00000141693.1, ENSDARP00000141747.1	ENSELUG00000000410.1, ENSELUG00000000494.1, ENSELUG00000000741.1, ENSELUG00000000749.1, ENSELUG00000002493.1, ENSELUG00000013208.1, ENSELUG00000013213.1, ENSELUG00000013352.1, ENSELUG00000013419.1, ENSELUG00000013438.1, ENSELUG00000013511.1, ENSELUG00000016731.1, ENSELUG00000017832.1, ENSELUG00000017842.1, ENSELUG00000017863.1, ENSELUG00000017893.1, ENSELUG00000017906.1, ENSELUG00000017920.1, ENSELUG00000017927.1, ENSELUG00000017950.1, ENSELUG00000018000.1, ENSELUG00000018036.1, ENSELUG00000018100.1, ENSELUG00000018158.1, ENSELUG00000018162.1, ENSELUG00000018179.1, ENSELUG00000018313.1, ENSELUG00000018357.1, ENSELUG00000018382.1, ENSELUG00000018394.1, ENSELUG00000018402.1, ENSELUG00000018411.1, ENSELUG00000020130.1	ENSGACP00000023650.1, ENSGACP00000023655.1, ENSGACP00000023658.1, ENSGACP00000023659.1, ENSGACP00000023660.1, ENSGACP00000023661.1, ENSGACP00000023662.1, ENSGACP00000023664.1, ENSGACP00000023665.1, ENSGACP00000023671.1, ENSGACP00000024332.1, ENSGACP00000024698.1, ENSGACP00000025930.1, ENSGACP00000026839.1, ENSGACP00000026841.1	ENSGALP00000015802.5, ENSGALP00000043201.2, ENSGALP00000043559.1, ENSGALP00000044983.1, ENSGALP00000045800.1, ENSGALP00000046885.1, ENSGALP00000046970.1, ENSGALP00000047803.1, ENSGALP00000048529.1, ENSGALP00000049538.1, ENSGALP00000049653.2, ENSGALP00000049868.1, ENSGALP00000049984.1, ENSGALP00000050044.1, ENSGALP00000051837.1, ENSGALP00000051861.1, ENSGALP00000052388.1, ENSGALP00000053806.1, ENSGALP00000053952.1, ENSGALP00000054137.1, ENSGALP00000054667.1, ENSGALP00000054712.1, ENSGALP00000055326.2, ENSGALP00000057035.1, ENSGALP00000057242.1, ENSGALP00000058921.1, ENSGALP00000059161.1, ENSGALP00000059235.1, ENSGALP00000059480.1, ENSGALP00000060370.1, ENSGALP00000060419.1, ENSGALP00000060865.1, ENSGALP00000061416.1, ENSGALP00000061590.1, ENSGALP00000062148.1, ENSGALP00000062905.1, ENSGALP00000063002.1, ENSGALP00000063079.1, ENSGALP00000063638.1	ENSGMOG00000000678.1, ENSGMOG00000000691.1, ENSGMOG00000003097.1, ENSGMOG00000013076.1, ENSGMOG00000013454.1, ENSGMOG00000014370.1, ENSGMOG00000019635.1, ENSGMOG00000019643.1, ENSGMOG00000019645.1, ENSGMOG00000019646.1, ENSGMOG00000020251.1	ENSP00000194152.1, ENSP00000194155.4, ENSP00000231130.2, ENSP00000231134.5, ENSP00000231136.1, ENSP00000231137.3, ENSP00000231173.3, ENSP00000239444.2, ENSP00000239446.4, ENSP00000239449.4, ENSP00000239450.2, ENSP00000252085.3, ENSP00000252087.1, ENSP00000253807.2, ENSP00000253812.6, ENSP00000264360.4, ENSP00000289269.5, ENSP00000289272.2, ENSP00000304234.5, ENSP00000306918.1, ENSP00000307234.3, ENSP00000312070.3, ENSP00000345491.4, ENSP00000346802.3, ENSP00000378077.2, ENSP00000381589.2, ENSP00000381594.2, ENSP00000381605.2, ENSP00000381611.2, ENSP00000381628.2, ENSP00000381636.2, ENSP00000420840.2, ENSP00000428288.1, ENSP00000428603.1, ENSP00000429018.1, ENSP00000429273.1, ENSP00000429601.1, ENSP00000429808.2, ENSP00000429834.1, ENSP00000430024.1, ENSP00000431083.1, ENSP00000431748.1, ENSP00000433378.1, ENSP00000434655.1, ENSP00000435300.1, ENSP00000436042.1, ENSP00000436426.1, ENSP00000436557.1, ENSP00000458570.2, ENSP00000460274.1, ENSP00000461862.1, ENSP00000477314.1, ENSP00000478258.1, ENSP00000478606.1	ENSLAFP00000006356.3, ENSLAFP00000011926.2, ENSLAFP00000011953.2, ENSLAFP00000016650.2, ENSLAFP00000019353.1, ENSLAFP00000019589.1, ENSLAFP00000023176.1, ENSLAFP00000023774.1, ENSLAFP00000024839.1, ENSLAFP00000024897.1	ENSLACP00000000079.1, ENSLACP00000003182.1, ENSLACP00000006997.1, ENSLACP00000009225.1	ENSLOCP00000013003.1, ENSLOCP00000013789.1, ENSLOCP00000013795.1, ENSLOCP00000013840.1, ENSLOCP00000013860.1, ENSLOCP00000013877.1, ENSLOCP00000013894.1, ENSLOCP00000013909.1, ENSLOCP00000022409.1, ENSLOCP00000022410.1	ENSMODP00000007873.2, ENSMODP00000013429.2, ENSMODP00000013437.2, ENSMODP00000013442.2, ENSMODP00000013748.2, ENSMODP00000013756.2, ENSMODP00000013853.2, ENSMODP00000014037.2, ENSMODP00000014040.2, ENSMODP00000014045.2, ENSMODP00000014049.2, ENSMODP00000014055.2, ENSMODP00000025976.4, ENSMODP00000031556.1, ENSMODP00000031557.1, ENSMODP00000031558.1, ENSMODP00000031560.1, ENSMODP00000040041.1	Sunfish16678, Sunfish19166	ENSMUSP00000003599.6, ENSMUSP00000007584.1, ENSMUSP00000036359.5, ENSMUSP00000039888.1, ENSMUSP00000047609.1, ENSMUSP00000050357.6, ENSMUSP00000051041.3, ENSMUSP00000052113.2, ENSMUSP00000053326.5, ENSMUSP00000054111.3, ENSMUSP00000054371.1, ENSMUSP00000055072.4, ENSMUSP00000056148.4, ENSMUSP00000056347.5, ENSMUSP00000056420.2, ENSMUSP00000056424.4, ENSMUSP00000057519.3, ENSMUSP00000057921.3, ENSMUSP00000058362.7, ENSMUSP00000058592.2, ENSMUSP00000058801.1, ENSMUSP00000059180.1, ENSMUSP00000059598.1, ENSMUSP00000059770.2, ENSMUSP00000060949.5, ENSMUSP00000061087.1, ENSMUSP00000067728.6, ENSMUSP00000068828.4, ENSMUSP00000068846.6, ENSMUSP00000073150.5, ENSMUSP00000076085.4, ENSMUSP00000077389.2, ENSMUSP00000089555.4, ENSMUSP00000111321.3, ENSMUSP00000111322.3, ENSMUSP00000111323.3, ENSMUSP00000111325.3, ENSMUSP00000111326.2, ENSMUSP00000131073.1, ENSMUSP00000137038.1, ENSMUSP00000141348.1, ENSMUSP00000141359.1, ENSMUSP00000141408.1, ENSMUSP00000141449.1, ENSMUSP00000141482.1, ENSMUSP00000141521.1, ENSMUSP00000141587.1, ENSMUSP00000141704.1, ENSMUSP00000141803.1, ENSMUSP00000141893.1, ENSMUSP00000141989.1, ENSMUSP00000141997.1, ENSMUSP00000142010.1, ENSMUSP00000142062.1, ENSMUSP00000142140.1, ENSMUSP00000142156.1, ENSMUSP00000142159.1, ENSMUSP00000142227.1, ENSMUSP00000142272.1, ENSMUSP00000142293.1	ENSOANP00000000806.2, ENSOANP00000000808.1, ENSOANP00000003160.1, ENSOANP00000009248.1, ENSOANP00000010920.1, ENSOANP00000011480.1, ENSOANP00000011482.1, ENSOANP00000011486.3, ENSOANP00000011488.1, ENSOANP00000011489.1, ENSOANP00000011491.1, ENSOANP00000011493.1, ENSOANP00000011494.1, ENSOANP00000011495.1, ENSOANP00000014252.1, ENSOANP00000014254.1, ENSOANP00000029414.1, ENSOANP00000030116.1, ENSOANP00000030956.1, ENSOANP00000032016.1, ENSOANP00000032108.1, ENSOANP00000032765.1	ENSORLP00000005192.1, ENSORLP00000005204.1, ENSORLP00000005211.1, ENSORLP00000005215.1, ENSORLP00000005219.1, ENSORLP00000005227.1, ENSORLP00000005233.1, ENSORLP00000005269.1, ENSORLP00000012695.1, ENSORLP00000017809.1, ENSORLP00000025368.1	ENSONIG00000001870.1, ENSONIG00000003480.1, ENSONIG00000004963.1, ENSONIG00000004965.1, ENSONIG00000004967.1, ENSONIG00000004968.1, ENSONIG00000004969.1, ENSONIG00000004971.1, ENSONIG00000017464.1, ENSONIG00000020415.1, ENSONIG00000020757.1, ENSONIG00000020866.1, ENSONIG00000021148.1, ENSONIG00000021221.1, ENSONIG00000021350.1, ENSONIG00000021365.1	ENSPCAP00000002588.1, ENSPCAP00000002602.1, ENSPCAP00000002629.1, ENSPCAP00000002641.1, ENSPCAP00000002650.1, ENSPCAP00000002682.1, ENSPCAP00000003180.1, ENSPCAP00000004522.1, ENSPCAP00000006473.1, ENSPCAP00000009600.1, ENSPCAP00000009702.1, ENSPCAP00000009742.1, ENSPCAP00000009775.1, ENSPCAP00000009808.1, ENSPCAP00000012825.1, ENSPCAP00000012978.1		XP_020366901.1, XP_020366902.1, XP_020370041.1, XP_020370270.1, XP_020370271.1, XP_020388952.1, XP_020388953.1, XP_020389495.1	ENSSFOG00015003607.2, ENSSFOG00015003634.2, ENSSFOG00015003656.2, ENSSFOG00015003779.2, ENSSFOG00015003820.2, ENSSFOG00015004045.2, ENSSFOG00015004184.2, ENSSFOG00015004226.2, ENSSFOG00015005902.2, ENSSFOG00015005946.2, ENSSFOG00015006037.2, ENSSFOG00015006332.2, ENSSFOG00015006605.2, ENSSFOG00015006663.2, ENSSFOG00015006688.2, ENSSFOG00015024054.2, ENSSFOG00015024571.1, ENSSFOG00015025658.1, ENSSFOG00015025988.1, ENSSFOG00015026254.1, ENSSFOG00015027021.1, ENSSFOG00015027194.1, ENSSFOG00015028080.1, ENSSFOG00015028728.1, ENSSFOG00015029877.1, ENSSFOG00015030064.1, ENSSFOG00015030376.1, ENSSFOG00015030442.1, ENSSFOG00015030767.1, ENSSFOG00015030976.1, ENSSFOG00015031089.1, ENSSFOG00015032460.1, ENSSFOG00015032778.1, ENSSFOG00015032937.1, ENSSFOG00015033043.1	ENSSSCP00000015294.2, ENSSSCP00000015295.1, ENSSSCP00000015296.2, ENSSSCP00000015297.2, ENSSSCP00000015299.2, ENSSSCP00000015300.2, ENSSSCP00000015304.2, ENSSSCP00000015307.1, ENSSSCP00000015308.2, ENSSSCP00000019367.1, ENSSSCP00000019385.1, ENSSSCP00000020274.1, ENSSSCP00000020386.1, ENSSSCP00000020502.1, ENSSSCP00000021112.1, ENSSSCP00000021158.1, ENSSSCP00000022026.1, ENSSSCP00000022224.1, ENSSSCP00000022231.1, ENSSSCP00000023540.1, ENSSSCP00000024083.1, ENSSSCP00000024468.1, ENSSSCP00000024472.1, ENSSSCP00000024747.1, ENSSSCP00000025863.1, ENSSSCP00000026035.1, ENSSSCP00000026432.1, ENSSSCP00000027808.1, ENSSSCP00000027986.1, ENSSSCP00000028032.1	Scyto0000483.p1, Scyto0000484.p1, Scyto0000485.p1, Scyto0000486.p1, Scyto0000487.p1, Scyto0000488.p1, Scyto0000489.p1, Scyto0000490.p1, Scyto0000491.p1, Scyto0000492.p1, Scyto0000493.p1, Scyto0000494.p1, Scyto0000495.p1, Scyto0000496.p1, Scyto0000497.p1, Scyto0000498.p1, Scyto0000499.p1, Scyto0000500.p1, Scyto0000501.p1, Scyto0000502.p1, Scyto0000503.p1, Scyto0000504.p1, Scyto0000505.p1, Scyto0000506.p1, Scyto0000507.p1, Scyto0000508.p1, Scyto0000509.p1, Scyto0000511.p1, Scyto0000513.p1, Scyto0000514.p1, Scyto0000515.p1, Scyto0000517.p1, Scyto0000518.p1, Scyto0001816.p1, Scyto0001817.p1, Scyto0001818.p1, Scyto0001819.p1, Scyto0001820.p1, Scyto0001821.p1, Scyto0001822.p1, Scyto0001823.p1, Scyto0008606.p1, Scyto0013600.p1, Scyto0019279.p1, Scyto0026323.p1	ENSTRUP00000000265.1, ENSTRUP00000000280.1, ENSTRUP00000000633.1, ENSTRUP00000002243.1, ENSTRUP00000002420.1, ENSTRUP00000002980.1, ENSTRUP00000003380.1, ENSTRUP00000003646.1, ENSTRUP00000003820.1, ENSTRUP00000003825.1, ENSTRUP00000003827.1, ENSTRUP00000003876.1, ENSTRUP00000003948.1, ENSTRUP00000003976.1, ENSTRUP00000004744.1, ENSTRUP00000004787.1, ENSTRUP00000005014.1, ENSTRUP00000005267.1, ENSTRUP00000005632.1, ENSTRUP00000006511.1, ENSTRUP00000006786.1, ENSTRUP00000006954.1, ENSTRUP00000007044.1, ENSTRUP00000007840.1, ENSTRUP00000008248.1, ENSTRUP00000008464.1, ENSTRUP00000011053.1, ENSTRUP00000019522.1, ENSTRUP00000020668.1, ENSTRUP00000034633.1, ENSTRUP00000036101.1, ENSTRUP00000047305.1	ENSTTRP00000001149.1, ENSTTRP00000001151.1, ENSTTRP00000001152.1, ENSTTRP00000001684.1, ENSTTRP00000001709.1, ENSTTRP00000001713.1, ENSTTRP00000002193.1, ENSTTRP00000004657.1, ENSTTRP00000004662.1, ENSTTRP00000004665.1, ENSTTRP00000005864.1, ENSTTRP00000013012.1, ENSTTRP00000013014.1, ENSTTRP00000013017.1, ENSTTRP00000013021.1	ENSXETP00000005816.3, ENSXETP00000005820.3, ENSXETP00000005877.3, ENSXETP00000005882.2, ENSXETP00000005893.3, ENSXETP00000005921.3, ENSXETP00000005930.3, ENSXETP00000005943.3, ENSXETP00000005961.3, ENSXETP00000005975.3, ENSXETP00000009040.2, ENSXETP00000009046.3, ENSXETP00000014267.3, ENSXETP00000018184.3, ENSXETP00000055402.2, ENSXETP00000055406.2, ENSXETP00000055411.2, ENSXETP00000056852.2, ENSXETP00000056860.2, ENSXETP00000056872.2, ENSXETP00000058478.1, ENSXETP00000060985.1, ENSXETP00000061156.1, ENSXETP00000062500.1
OG0000009	ENSACAP00000002735.2, ENSACAP00000008496.2, ENSACAP00000008511.2, ENSACAP00000008515.2, ENSACAP00000010688.2, ENSACAP00000018708.1, ENSACAP00000018969.1	XP_006258080.1, XP_006259157.1, XP_006259629.1, XP_006260878.2, XP_006260889.2, XP_006265612.1, XP_006268705.1, XP_006269126.1, XP_006277209.1, XP_006277401.1, XP_006278558.1, XP_006278560.1, XP_006278561.1, XP_006278562.1, XP_006278565.1, XP_006278569.1, XP_006278571.1, XP_006278572.1, XP_014449971.1, XP_014449975.1, XP_014449977.1, XP_014456481.1, XP_014457517.1, XP_014465460.2, XP_014465469.1, XP_014465471.1, XP_019334988.1, XP_019334989.1, XP_019344226.1, XP_019345638.1, XP_019352297.1, XP_019352307.1, XP_019352313.1, XP_019355371.1, XP_019355373.1	XP_007176202.1, XP_007176203.1, XP_007180524.1, XP_007180895.1, XP_007181301.1, XP_007181302.1, XP_007181323.1, XP_007196559.1, XP_007196598.1, XP_007196599.1, XP_007197554.1		bmy_16754T0, bmy_16755T0, bmy_16756T0, bmy_16757T0, bmy_18097T0, bmy_19916T0, bmy_19917T0, bmy_20248T0, bmy_20249T0, bmy_22153T0, bmy_22596T0	ENSBTAP00000001225.5, ENSBTAP00000002678.5, ENSBTAP00000003469.5, ENSBTAP00000005135.5, ENSBTAP00000005524.5, ENSBTAP00000006327.5, ENSBTAP00000007767.5, ENSBTAP00000008123.5, ENSBTAP00000008715.5, ENSBTAP00000014564.5, ENSBTAP00000015827.5, ENSBTAP00000016387.4, ENSBTAP00000016651.5, ENSBTAP00000020273.4, ENSBTAP00000021365.5, ENSBTAP00000021421.5, ENSBTAP00000021826.5, ENSBTAP00000022334.5, ENSBTAP00000022357.5, ENSBTAP00000023715.5, ENSBTAP00000024302.5, ENSBTAP00000024308.5, ENSBTAP00000024632.5, ENSBTAP00000029156.5, ENSBTAP00000034310.4, ENSBTAP00000034404.4, ENSBTAP00000034406.4, ENSBTAP00000034552.4, ENSBTAP00000034903.4, ENSBTAP00000036812.3, ENSBTAP00000038888.3, ENSBTAP00000039286.4, ENSBTAP00000039354.2, ENSBTAP00000041455.3, ENSBTAP00000041456.3, ENSBTAP00000041457.3, ENSBTAP00000041556.3, ENSBTAP00000044837.2, ENSBTAP00000046365.3, ENSBTAP00000047741.2, ENSBTAP00000047873.2, ENSBTAP00000047944.2, ENSBTAP00000048027.2, ENSBTAP00000048309.2, ENSBTAP00000048582.2, ENSBTAP00000048882.2, ENSBTAP00000048982.2, ENSBTAP00000049253.2, ENSBTAP00000049584.2, ENSBTAP00000049596.1, ENSBTAP00000050107.1, ENSBTAP00000050397.2, ENSBTAP00000051016.2, ENSBTAP00000051617.2, ENSBTAP00000051859.1, ENSBTAP00000051997.2, ENSBTAP00000052413.1, ENSBTAP00000052574.2, ENSBTAP00000052892.1, ENSBTAP00000054017.1, ENSBTAP00000054160.1, ENSBTAP00000054370.1, ENSBTAP00000054429.1, ENSBTAP00000054473.1, ENSBTAP00000054480.1, ENSBTAP00000054589.1, ENSBTAP00000054714.1, ENSBTAP00000054835.1, ENSBTAP00000054868.1, ENSBTAP00000054870.1, ENSBTAP00000054961.1, ENSBTAP00000055199.1, ENSBTAP00000055239.1, ENSBTAP00000055474.1, ENSBTAP00000055727.1, ENSBTAP00000055812.1, ENSBTAP00000056341.1, ENSBTAP00000056354.1, ENSBTAP00000056408.1, ENSBTAP00000056480.1			ENSCAFP00000007972.3, ENSCAFP00000008487.3, ENSCAFP00000011991.3, ENSCAFP00000012001.3, ENSCAFP00000012006.3, ENSCAFP00000012070.3, ENSCAFP00000012074.3, ENSCAFP00000012079.3, ENSCAFP00000012102.3, ENSCAFP00000012114.3, ENSCAFP00000012121.2, ENSCAFP00000012123.3, ENSCAFP00000012124.3, ENSCAFP00000012133.3, ENSCAFP00000021225.3, ENSCAFP00000021227.3, ENSCAFP00000022349.3, ENSCAFP00000031611.2, ENSCAFP00000032096.2, ENSCAFP00000032245.2, ENSCAFP00000033585.2, ENSCAFP00000033601.1, ENSCAFP00000033604.1, ENSCAFP00000033610.1, ENSCAFP00000033748.1, ENSCAFP00000033945.2, ENSCAFP00000034190.2, ENSCAFP00000034195.2, ENSCAFP00000035233.2, ENSCAFP00000035512.1, ENSCAFP00000035725.2, ENSCAFP00000035997.1, ENSCAFP00000036133.1, ENSCAFP00000036151.1, ENSCAFP00000036560.1, ENSCAFP00000036698.1, ENSCAFP00000037225.1, ENSCAFP00000037724.1, ENSCAFP00000038017.1, ENSCAFP00000038025.1, ENSCAFP00000038928.1, ENSCAFP00000039308.1, ENSCAFP00000039719.1, ENSCAFP00000040272.1, ENSCAFP00000040293.1, ENSCAFP00000041086.1, ENSCAFP00000041348.1, ENSCAFP00000041622.1, ENSCAFP00000041680.1, ENSCAFP00000041816.1, ENSCAFP00000041881.1, ENSCAFP00000042036.1, ENSCAFP00000042045.1, ENSCAFP00000042642.1, ENSCAFP00000042795.1, ENSCAFP00000043188.1				ENSDNOP00000001139.1, ENSDNOP00000001883.2, ENSDNOP00000007702.3, ENSDNOP00000009437.2, ENSDNOP00000009729.2, ENSDNOP00000013528.3, ENSDNOP00000016271.2, ENSDNOP00000016604.2, ENSDNOP00000016630.2, ENSDNOP00000017280.2, ENSDNOP00000017471.2, ENSDNOP00000017684.1, ENSDNOP00000017841.1, ENSDNOP00000018779.1, ENSDNOP00000018869.1, ENSDNOP00000019052.1, ENSDNOP00000019143.1, ENSDNOP00000019343.1, ENSDNOP00000019361.1, ENSDNOP00000019540.1, ENSDNOP00000019624.1, ENSDNOP00000019694.1, ENSDNOP00000019745.1, ENSDNOP00000019820.1, ENSDNOP00000020087.1, ENSDNOP00000020172.1, ENSDNOP00000020486.1, ENSDNOP00000020725.1, ENSDNOP00000020760.1, ENSDNOP00000020948.1, ENSDNOP00000021302.1, ENSDNOP00000021786.1, ENSDNOP00000021917.1, ENSDNOP00000022171.1, ENSDNOP00000022245.1, ENSDNOP00000022411.1, ENSDNOP00000022859.1, ENSDNOP00000022952.1, ENSDNOP00000023018.1, ENSDNOP00000023029.1, ENSDNOP00000023074.1, ENSDNOP00000023238.1, ENSDNOP00000023510.1, ENSDNOP00000023858.1, ENSDNOP00000024000.1, ENSDNOP00000024043.1, ENSDNOP00000024175.1, ENSDNOP00000024184.1, ENSDNOP00000024491.1, ENSDNOP00000025093.1, ENSDNOP00000025111.1, ENSDNOP00000025274.1, ENSDNOP00000025455.1, ENSDNOP00000025517.1, ENSDNOP00000025676.1, ENSDNOP00000025729.1, ENSDNOP00000025784.1, ENSDNOP00000025823.1, ENSDNOP00000026203.1, ENSDNOP00000026227.1, ENSDNOP00000026267.1, ENSDNOP00000026570.1, ENSDNOP00000026806.1, ENSDNOP00000026831.1, ENSDNOP00000026857.1, ENSDNOP00000026907.1, ENSDNOP00000026956.1, ENSDNOP00000027055.1, ENSDNOP00000027083.1, ENSDNOP00000027477.1, ENSDNOP00000027734.1, ENSDNOP00000027865.1, ENSDNOP00000027875.1, ENSDNOP00000028012.1, ENSDNOP00000029137.1, ENSDNOP00000029278.1, ENSDNOP00000029310.1, ENSDNOP00000029552.1, ENSDNOP00000029876.1, ENSDNOP00000030959.1, ENSDNOP00000031191.1, ENSDNOP00000031622.1, ENSDNOP00000031836.1, ENSDNOP00000031878.1, ENSDNOP00000032297.1, ENSDNOP00000032342.1, ENSDNOP00000032452.1, ENSDNOP00000032479.1, ENSDNOP00000032489.1, ENSDNOP00000032886.1, ENSDNOP00000033363.1, ENSDNOP00000033379.1, ENSDNOP00000033504.1, ENSDNOP00000033836.1, ENSDNOP00000033838.1, ENSDNOP00000034014.1, ENSDNOP00000034102.1, ENSDNOP00000034193.1, ENSDNOP00000034333.1, ENSDNOP00000034445.1, ENSDNOP00000034743.1, ENSDNOP00000035056.1						ENSP00000300127.2, ENSP00000305970.2, ENSP00000306651.4, ENSP00000310337.2, ENSP00000311605.2, ENSP00000319601.1, ENSP00000319654.4, ENSP00000320077.1, ENSP00000321338.3, ENSP00000321419.4, ENSP00000321447.1, ENSP00000321506.1, ENSP00000324769.3, ENSP00000324831.1, ENSP00000324958.2, ENSP00000325065.3, ENSP00000325128.2, ENSP00000328563.3, ENSP00000329056.1, ENSP00000329467.3, ENSP00000330049.1, ENSP00000332110.1, ENSP00000332500.4, ENSP00000334418.4, ENSP00000365451.3, ENSP00000367664.2, ENSP00000386195.1, ENSP00000412752.1, ENSP00000436424.1, ENSP00000441354.1, ENSP00000452277.1, ENSP00000476467.1, ENSP00000479657.1, ENSP00000480318.1, ENSP00000481382.1, ENSP00000483239.1, ENSP00000484075.1, ENSP00000485295.1, ENSP00000485431.1, ENSP00000485668.1, ENSP00000491133.1, ENSP00000491819.1	ENSLAFP00000002775.3, ENSLAFP00000002784.3, ENSLAFP00000002901.3, ENSLAFP00000003820.3, ENSLAFP00000004168.3, ENSLAFP00000004281.3, ENSLAFP00000006499.3, ENSLAFP00000007065.3, ENSLAFP00000007554.3, ENSLAFP00000011938.3, ENSLAFP00000014909.2, ENSLAFP00000015588.3, ENSLAFP00000016319.2, ENSLAFP00000016590.2, ENSLAFP00000017990.1, ENSLAFP00000018003.1, ENSLAFP00000018013.1, ENSLAFP00000018061.1, ENSLAFP00000018220.1, ENSLAFP00000018300.1, ENSLAFP00000018501.1, ENSLAFP00000018531.1, ENSLAFP00000018710.1, ENSLAFP00000018724.1, ENSLAFP00000018743.1, ENSLAFP00000018779.1, ENSLAFP00000018845.1, ENSLAFP00000018916.1, ENSLAFP00000018919.1, ENSLAFP00000018974.1, ENSLAFP00000019057.1, ENSLAFP00000019116.1, ENSLAFP00000019414.1, ENSLAFP00000019482.1, ENSLAFP00000019521.1, ENSLAFP00000019648.1, ENSLAFP00000019768.1, ENSLAFP00000019843.1, ENSLAFP00000019900.1, ENSLAFP00000020031.1, ENSLAFP00000020098.1, ENSLAFP00000020174.1, ENSLAFP00000020305.1, ENSLAFP00000020411.1, ENSLAFP00000020513.1, ENSLAFP00000020522.1, ENSLAFP00000020542.1, ENSLAFP00000020729.1, ENSLAFP00000020803.1, ENSLAFP00000020810.1, ENSLAFP00000020840.1, ENSLAFP00000020932.1, ENSLAFP00000020975.1, ENSLAFP00000021013.1, ENSLAFP00000021024.1, ENSLAFP00000021378.1, ENSLAFP00000021387.1, ENSLAFP00000021533.1, ENSLAFP00000021781.1, ENSLAFP00000021782.1, ENSLAFP00000021827.1, ENSLAFP00000021999.1, ENSLAFP00000022024.1, ENSLAFP00000022034.1, ENSLAFP00000022064.1, ENSLAFP00000022114.1, ENSLAFP00000022117.1, ENSLAFP00000022145.1, ENSLAFP00000022163.1, ENSLAFP00000022180.1, ENSLAFP00000022197.1, ENSLAFP00000022205.1, ENSLAFP00000022261.1, ENSLAFP00000022270.1, ENSLAFP00000022477.1, ENSLAFP00000022480.1, ENSLAFP00000022493.1, ENSLAFP00000022537.1, ENSLAFP00000022575.1, ENSLAFP00000022595.1, ENSLAFP00000022752.1, ENSLAFP00000022760.1, ENSLAFP00000022796.1, ENSLAFP00000022805.1, ENSLAFP00000022845.1, ENSLAFP00000022872.1, ENSLAFP00000022879.1, ENSLAFP00000023074.1, ENSLAFP00000023119.1, ENSLAFP00000023406.1, ENSLAFP00000023502.1, ENSLAFP00000023540.1, ENSLAFP00000023544.1, ENSLAFP00000023552.1, ENSLAFP00000023556.1, ENSLAFP00000023562.1, ENSLAFP00000023654.1, ENSLAFP00000023764.1, ENSLAFP00000023941.1, ENSLAFP00000024006.1, ENSLAFP00000024104.1, ENSLAFP00000024243.1, ENSLAFP00000024441.1, ENSLAFP00000024575.1, ENSLAFP00000024591.1, ENSLAFP00000024604.1, ENSLAFP00000024693.1, ENSLAFP00000024785.1, ENSLAFP00000024822.1, ENSLAFP00000024876.1, ENSLAFP00000025054.1, ENSLAFP00000025142.1, ENSLAFP00000025290.1, ENSLAFP00000025379.1, ENSLAFP00000025421.1, ENSLAFP00000025512.1, ENSLAFP00000025528.1, ENSLAFP00000025594.1, ENSLAFP00000025623.1, ENSLAFP00000025632.1, ENSLAFP00000025657.1, ENSLAFP00000025663.1, ENSLAFP00000025767.1, ENSLAFP00000026217.1, ENSLAFP00000026349.1, ENSLAFP00000026365.1, ENSLAFP00000026393.1, ENSLAFP00000026564.1, ENSLAFP00000026630.1, ENSLAFP00000026700.1, ENSLAFP00000026727.1, ENSLAFP00000026776.1, ENSLAFP00000026877.1, ENSLAFP00000026953.1, ENSLAFP00000026967.1, ENSLAFP00000026979.1, ENSLAFP00000027052.1, ENSLAFP00000027138.1, ENSLAFP00000027170.1, ENSLAFP00000027173.1, ENSLAFP00000027365.1, ENSLAFP00000027392.1, ENSLAFP00000027452.1, ENSLAFP00000027530.1, ENSLAFP00000027584.1, ENSLAFP00000027644.1, ENSLAFP00000027701.1, ENSLAFP00000027702.1, ENSLAFP00000027869.1, ENSLAFP00000027894.1, ENSLAFP00000027956.1, ENSLAFP00000027992.1, ENSLAFP00000028278.1, ENSLAFP00000028386.1, ENSLAFP00000028589.1, ENSLAFP00000028621.1, ENSLAFP00000028657.1, ENSLAFP00000028738.1, ENSLAFP00000028758.1, ENSLAFP00000028802.1, ENSLAFP00000028813.1, ENSLAFP00000028997.1, ENSLAFP00000029024.1, ENSLAFP00000029033.1, ENSLAFP00000029045.1, ENSLAFP00000029095.1, ENSLAFP00000029202.1, ENSLAFP00000029252.1, ENSLAFP00000029373.1, ENSLAFP00000029400.1, ENSLAFP00000029467.1, ENSLAFP00000029478.1			ENSMODP00000007403.2, ENSMODP00000007474.2, ENSMODP00000009513.2, ENSMODP00000009581.2, ENSMODP00000009627.2, ENSMODP00000009638.2, ENSMODP00000009645.2, ENSMODP00000016111.2, ENSMODP00000018468.2, ENSMODP00000018473.2, ENSMODP00000024139.2, ENSMODP00000024140.2, ENSMODP00000024861.2, ENSMODP00000024863.1, ENSMODP00000024864.2, ENSMODP00000024867.2, ENSMODP00000024868.2, ENSMODP00000024869.2, ENSMODP00000024870.2, ENSMODP00000024884.2, ENSMODP00000024885.2, ENSMODP00000024888.2, ENSMODP00000024889.2, ENSMODP00000024891.2, ENSMODP00000024893.2, ENSMODP00000024896.2, ENSMODP00000024897.2, ENSMODP00000024898.2, ENSMODP00000024899.2, ENSMODP00000024902.2, ENSMODP00000024906.2, ENSMODP00000024909.2, ENSMODP00000024913.2, ENSMODP00000024919.2, ENSMODP00000024924.2, ENSMODP00000024926.2, ENSMODP00000024930.2, ENSMODP00000024933.2, ENSMODP00000025260.2, ENSMODP00000025261.2, ENSMODP00000025265.2, ENSMODP00000025266.2, ENSMODP00000033597.1, ENSMODP00000033921.1, ENSMODP00000033947.1, ENSMODP00000033948.1, ENSMODP00000033950.1, ENSMODP00000033952.1, ENSMODP00000033953.1, ENSMODP00000033954.1, ENSMODP00000033955.1, ENSMODP00000033956.1, ENSMODP00000033957.1, ENSMODP00000033958.1, ENSMODP00000033959.1, ENSMODP00000033960.1, ENSMODP00000033961.1, ENSMODP00000033962.1, ENSMODP00000033963.1, ENSMODP00000033964.1, ENSMODP00000033965.1, ENSMODP00000034005.1, ENSMODP00000038325.1		ENSMUSP00000046688.2, ENSMUSP00000052387.3, ENSMUSP00000052837.2, ENSMUSP00000053523.1, ENSMUSP00000055334.1, ENSMUSP00000056439.2, ENSMUSP00000056851.3, ENSMUSP00000057376.2, ENSMUSP00000058679.1, ENSMUSP00000059721.6, ENSMUSP00000060602.1, ENSMUSP00000060787.3, ENSMUSP00000071195.2, ENSMUSP00000071935.1, ENSMUSP00000073163.1, ENSMUSP00000073260.5, ENSMUSP00000074415.2, ENSMUSP00000074542.4, ENSMUSP00000075066.1, ENSMUSP00000075769.1, ENSMUSP00000076371.3, ENSMUSP00000076532.1, ENSMUSP00000076959.3, ENSMUSP00000077701.1, ENSMUSP00000079190.1, ENSMUSP00000080146.1, ENSMUSP00000080399.1, ENSMUSP00000085126.1, ENSMUSP00000085127.2, ENSMUSP00000085130.1, ENSMUSP00000085132.1, ENSMUSP00000085134.1, ENSMUSP00000088194.2, ENSMUSP00000088201.1, ENSMUSP00000097339.1, ENSMUSP00000097340.1, ENSMUSP00000097341.1, ENSMUSP00000097343.2, ENSMUSP00000097344.3, ENSMUSP00000097345.2, ENSMUSP00000097346.1, ENSMUSP00000097347.1, ENSMUSP00000097350.1, ENSMUSP00000097351.1, ENSMUSP00000097352.1, ENSMUSP00000097353.1, ENSMUSP00000097356.2, ENSMUSP00000097357.1, ENSMUSP00000097359.1, ENSMUSP00000097363.1, ENSMUSP00000097365.2, ENSMUSP00000097366.1, ENSMUSP00000097368.1, ENSMUSP00000097369.2, ENSMUSP00000097371.1, ENSMUSP00000097373.1, ENSMUSP00000097374.1, ENSMUSP00000097375.1, ENSMUSP00000097376.2, ENSMUSP00000097377.3, ENSMUSP00000097378.1, ENSMUSP00000097380.1, ENSMUSP00000097382.1, ENSMUSP00000097383.1, ENSMUSP00000097385.1, ENSMUSP00000097387.2, ENSMUSP00000097388.1, ENSMUSP00000097392.1, ENSMUSP00000097396.1, ENSMUSP00000097397.1, ENSMUSP00000097398.2, ENSMUSP00000097399.1, ENSMUSP00000097401.1, ENSMUSP00000097402.1, ENSMUSP00000097403.1, ENSMUSP00000097406.1, ENSMUSP00000097411.1, ENSMUSP00000097412.2, ENSMUSP00000097413.1, ENSMUSP00000099669.1, ENSMUSP00000099678.1, ENSMUSP00000100488.1, ENSMUSP00000107132.1, ENSMUSP00000108575.1, ENSMUSP00000126588.1, ENSMUSP00000128332.1, ENSMUSP00000136580.1, ENSMUSP00000139920.1, ENSMUSP00000140045.2, ENSMUSP00000140066.2, ENSMUSP00000140442.1, ENSMUSP00000141134.1, ENSMUSP00000145649.1, ENSMUSP00000148849.1, ENSMUSP00000149075.1, ENSMUSP00000149152.1, ENSMUSP00000149370.1, ENSMUSP00000149414.1, ENSMUSP00000149580.1, ENSMUSP00000149973.1, ENSMUSP00000150064.1, ENSMUSP00000150078.1, ENSMUSP00000150117.1, ENSMUSP00000150445.1, ENSMUSP00000150550.1, ENSMUSP00000150797.1	ENSOANP00000003558.2, ENSOANP00000012600.2, ENSOANP00000012601.2, ENSOANP00000012603.2, ENSOANP00000012604.2, ENSOANP00000012607.2, ENSOANP00000012608.2, ENSOANP00000012612.2, ENSOANP00000012613.2, ENSOANP00000012615.2, ENSOANP00000012617.2, ENSOANP00000012618.2, ENSOANP00000012619.2, ENSOANP00000012622.2, ENSOANP00000012623.2, ENSOANP00000012624.2, ENSOANP00000012625.2, ENSOANP00000012628.2, ENSOANP00000012629.2, ENSOANP00000015305.2, ENSOANP00000017050.1, ENSOANP00000020265.2, ENSOANP00000020266.2, ENSOANP00000020268.2, ENSOANP00000021458.2, ENSOANP00000021462.1, ENSOANP00000021463.2, ENSOANP00000025795.1, ENSOANP00000027092.1			ENSPCAP00000000398.1, ENSPCAP00000000400.1, ENSPCAP00000000502.1, ENSPCAP00000003606.1, ENSPCAP00000003811.1, ENSPCAP00000004192.1, ENSPCAP00000004268.1, ENSPCAP00000004312.1, ENSPCAP00000005294.1, ENSPCAP00000006194.1, ENSPCAP00000006586.1, ENSPCAP00000007200.1, ENSPCAP00000007371.1, ENSPCAP00000007453.1, ENSPCAP00000007709.1, ENSPCAP00000009035.1, ENSPCAP00000012091.1, ENSPCAP00000012145.1, ENSPCAP00000014036.1, ENSPCAP00000014268.1, ENSPCAP00000014324.1, ENSPCAP00000016046.1, ENSPCAP00000016116.1				ENSSSCP00000002302.1, ENSSSCP00000002303.2, ENSSSCP00000002359.2, ENSSSCP00000002361.2, ENSSSCP00000002366.1, ENSSSCP00000002395.2, ENSSSCP00000002781.1, ENSSSCP00000002798.1, ENSSSCP00000002807.1, ENSSSCP00000002808.1, ENSSSCP00000002809.2, ENSSSCP00000002810.2, ENSSSCP00000002811.2, ENSSSCP00000002823.2, ENSSSCP00000006203.2, ENSSSCP00000006204.2, ENSSSCP00000006205.2, ENSSSCP00000006231.2, ENSSSCP00000013028.2, ENSSSCP00000013960.1, ENSSSCP00000013961.1, ENSSSCP00000013962.1, ENSSSCP00000013963.1, ENSSSCP00000013964.1, ENSSSCP00000013965.1, ENSSSCP00000014037.1, ENSSSCP00000014039.1, ENSSSCP00000014040.1, ENSSSCP00000014042.1, ENSSSCP00000014045.2, ENSSSCP00000015383.1, ENSSSCP00000015384.2, ENSSSCP00000015385.2, ENSSSCP00000015386.2, ENSSSCP00000015425.1, ENSSSCP00000015436.2, ENSSSCP00000015437.2, ENSSSCP00000015438.1, ENSSSCP00000015439.2, ENSSSCP00000015440.1, ENSSSCP00000015442.1, ENSSSCP00000015443.2, ENSSSCP00000015447.1, ENSSSCP00000015448.1, ENSSSCP00000015449.2, ENSSSCP00000015455.2, ENSSSCP00000015458.1, ENSSSCP00000015459.1, ENSSSCP00000015461.1, ENSSSCP00000015462.2, ENSSSCP00000015463.1, ENSSSCP00000015464.1, ENSSSCP00000015465.1, ENSSSCP00000015467.2, ENSSSCP00000015468.2, ENSSSCP00000015473.1, ENSSSCP00000016075.2, ENSSSCP00000018682.2, ENSSSCP00000018685.2, ENSSSCP00000018686.1, ENSSSCP00000018687.2, ENSSSCP00000018688.1, ENSSSCP00000020227.1, ENSSSCP00000021511.1, ENSSSCP00000022581.1, ENSSSCP00000022598.1, ENSSSCP00000022832.1, ENSSSCP00000023236.1, ENSSSCP00000023360.1, ENSSSCP00000023549.1, ENSSSCP00000024279.1, ENSSSCP00000025044.1, ENSSSCP00000025156.1, ENSSSCP00000025184.1, ENSSSCP00000025383.1, ENSSSCP00000025460.1, ENSSSCP00000025600.1, ENSSSCP00000025788.1, ENSSSCP00000026475.1, ENSSSCP00000027105.1				ENSXETP00000017582.2, ENSXETP00000017596.2, ENSXETP00000061879.1, ENSXETP00000063259.1
OG0000010	ENSACAP00000002668.3, ENSACAP00000002741.2, ENSACAP00000003802.2, ENSACAP00000003803.2, ENSACAP00000004132.3, ENSACAP00000005179.2, ENSACAP00000005349.2, ENSACAP00000005468.2, ENSACAP00000005473.2, ENSACAP00000006700.2, ENSACAP00000008464.2, ENSACAP00000008479.3, ENSACAP00000008597.2, ENSACAP00000010122.3, ENSACAP00000010332.3, ENSACAP00000010526.2, ENSACAP00000010824.3, ENSACAP00000010843.2, ENSACAP00000011955.2, ENSACAP00000012330.3, ENSACAP00000012591.3, ENSACAP00000012658.1, ENSACAP00000012706.2, ENSACAP00000013274.3, ENSACAP00000016215.2, ENSACAP00000017913.3, ENSACAP00000018006.1, ENSACAP00000018045.1, ENSACAP00000018083.1, ENSACAP00000018085.1, ENSACAP00000018099.2, ENSACAP00000018118.1, ENSACAP00000018295.2, ENSACAP00000018304.1, ENSACAP00000018307.2, ENSACAP00000018428.1, ENSACAP00000018494.2, ENSACAP00000018496.2, ENSACAP00000018502.2, ENSACAP00000018598.1, ENSACAP00000018606.1, ENSACAP00000018630.2, ENSACAP00000018675.2, ENSACAP00000018778.1, ENSACAP00000018819.1, ENSACAP00000018822.2, ENSACAP00000018864.1, ENSACAP00000018882.1, ENSACAP00000018886.2, ENSACAP00000018946.1, ENSACAP00000018957.1, ENSACAP00000019000.1, ENSACAP00000019068.2, ENSACAP00000019070.2, ENSACAP00000019275.1, ENSACAP00000019382.1, ENSACAP00000019458.1, ENSACAP00000019485.1, ENSACAP00000019521.1, ENSACAP00000019527.1, ENSACAP00000019560.1, ENSACAP00000019632.1, ENSACAP00000019637.1, ENSACAP00000019701.1, ENSACAP00000019728.1, ENSACAP00000019742.2, ENSACAP00000019790.1, ENSACAP00000019806.1, ENSACAP00000019846.1, ENSACAP00000019856.1, ENSACAP00000019912.1, ENSACAP00000020044.1, ENSACAP00000020285.2, ENSACAP00000020303.1, ENSACAP00000020412.1, ENSACAP00000020419.2, ENSACAP00000020469.2, ENSACAP00000020796.1, ENSACAP00000020807.1, ENSACAP00000020813.1, ENSACAP00000020949.1, ENSACAP00000020988.1, ENSACAP00000021009.2, ENSACAP00000021012.1, ENSACAP00000021047.1, ENSACAP00000021054.2, ENSACAP00000021059.2, ENSACAP00000021084.1, ENSACAP00000021087.1, ENSACAP00000021130.1, ENSACAP00000021168.2, ENSACAP00000021198.1, ENSACAP00000021210.1, ENSACAP00000021262.1, ENSACAP00000021343.1, ENSACAP00000021347.1, ENSACAP00000021348.2, ENSACAP00000021442.1, ENSACAP00000021515.1, ENSACAP00000021636.2, ENSACAP00000021709.1, ENSACAP00000021714.1, ENSACAP00000021835.1, ENSACAP00000021850.1, ENSACAP00000021883.1, ENSACAP00000021945.1, ENSACAP00000021971.1, ENSACAP00000021980.1, ENSACAP00000022024.1, ENSACAP00000022036.1, ENSACAP00000022083.1, ENSACAP00000022225.1, ENSACAP00000022236.1, ENSACAP00000022253.1, ENSACAP00000022319.1, ENSACAP00000022591.1, ENSACAP00000022597.1, ENSACAP00000022755.1, ENSACAP00000022774.1, ENSACAP00000022895.1, ENSACAP00000023162.1, ENSACAP00000023248.1, ENSACAP00000023287.1, ENSACAP00000023304.1, ENSACAP00000023371.1	XP_006278474.2, XP_014448989.2, XP_014451191.2, XP_014451241.1, XP_014451300.1, XP_014451574.2, XP_014452656.1, XP_014459102.2, XP_019333771.1, XP_019334239.1, XP_019336074.1, XP_019338278.1, XP_019340351.1, XP_019341038.1, XP_019341148.1, XP_019341375.1, XP_019345290.1, XP_019345291.1, XP_019345540.1, XP_019345758.1, XP_019346839.1, XP_019350690.1, XP_019350934.1, XP_019351011.1, XP_019351840.1, XP_019351841.1, XP_019351842.1, XP_019351845.1, XP_019351865.1, XP_019351875.1, XP_019351879.1, XP_019351915.1, XP_019353081.1, XP_019353091.1, XP_019353158.1, XP_019353186.1, XP_019353874.1, XP_019353926.1, XP_019353975.1	XP_007166581.1, XP_007167135.1, XP_007167142.1, XP_007169975.1, XP_007170453.1, XP_007173634.1, XP_007174564.1, XP_007174565.1, XP_007175348.1, XP_007175444.1, XP_007175511.1, XP_007175551.1, XP_007175567.1, XP_007178276.1, XP_007179110.1, XP_007179114.1, XP_007179117.1, XP_007179120.1, XP_007179140.1, XP_007179164.1, XP_007179166.1, XP_007181578.1, XP_007181625.1, XP_007181627.1, XP_007181628.1, XP_007181635.1, XP_007181639.1, XP_007182023.1, XP_007182543.1, XP_007184305.1, XP_007186383.1, XP_007186729.1, XP_007186732.1, XP_007186754.1, XP_007186761.1, XP_007187092.1, XP_007193542.1, XP_007194362.1, XP_007196775.1, XP_007198493.1		bmy_02755T0, bmy_02762T0, bmy_02765T0, bmy_02766T0, bmy_02768T0, bmy_02769T0, bmy_08634T0, bmy_09184T0, bmy_09185T0, bmy_10348T0, bmy_10934T0, bmy_11219T0, bmy_11220T0, bmy_11222T0, bmy_11223T0, bmy_11224T0, bmy_11225T0, bmy_11226T0, bmy_11229T0, bmy_11230T0, bmy_11231T0, bmy_11233T0, bmy_11234T0, bmy_13980T0, bmy_13981T0, bmy_13987T0, bmy_13990T0, bmy_14664T0, bmy_15299T0, bmy_16463T0, bmy_16464T0, bmy_17759T0, bmy_18213T0, bmy_18767T0, bmy_18769T0, bmy_18771T0, bmy_19090T0, bmy_20365T0, bmy_20411T0, bmy_20706T0, bmy_21268T0, bmy_21269T0, bmy_21426T0, bmy_21429T0, bmy_21434T0, bmy_22167T0, bmy_22446T0	ENSBTAP00000002117.2, ENSBTAP00000003993.4, ENSBTAP00000004651.3, ENSBTAP00000006133.5, ENSBTAP00000009301.2, ENSBTAP00000011774.4, ENSBTAP00000014826.2, ENSBTAP00000019251.2, ENSBTAP00000021549.4, ENSBTAP00000022184.4, ENSBTAP00000022287.3, ENSBTAP00000023585.5, ENSBTAP00000024080.3, ENSBTAP00000026057.4, ENSBTAP00000026396.5, ENSBTAP00000026911.5, ENSBTAP00000029042.3, ENSBTAP00000030975.4, ENSBTAP00000031689.4, ENSBTAP00000035458.4, ENSBTAP00000037355.3, ENSBTAP00000047418.3, ENSBTAP00000047817.1, ENSBTAP00000048571.2, ENSBTAP00000049073.2, ENSBTAP00000049195.2, ENSBTAP00000049544.2, ENSBTAP00000049954.2, ENSBTAP00000050315.2, ENSBTAP00000050560.2, ENSBTAP00000051224.1, ENSBTAP00000051389.2, ENSBTAP00000051748.2, ENSBTAP00000052313.2, ENSBTAP00000052434.2, ENSBTAP00000053455.2, ENSBTAP00000053886.1, ENSBTAP00000053920.1, ENSBTAP00000054282.1, ENSBTAP00000055020.1, ENSBTAP00000055156.1, ENSBTAP00000055834.1, ENSBTAP00000055874.1, ENSBTAP00000056330.1	Ccar_10431_29889-processed-gene-0.2, Ccar_21180_7234658-snap-gene-44.0, Ccar_24285_303909-processed-gene-2.3, Ccar_43170_10962-processed-gene-0.0	ENSCINP00000027353.2, ENSCINP00000031599.1	ENSCAFP00000003610.4, ENSCAFP00000004450.3, ENSCAFP00000004696.3, ENSCAFP00000006578.3, ENSCAFP00000011982.3, ENSCAFP00000015143.2, ENSCAFP00000016924.3, ENSCAFP00000017045.2, ENSCAFP00000017283.3, ENSCAFP00000017525.3, ENSCAFP00000017543.3, ENSCAFP00000017555.3, ENSCAFP00000017561.3, ENSCAFP00000017762.3, ENSCAFP00000022038.3, ENSCAFP00000022074.3, ENSCAFP00000022116.3, ENSCAFP00000025754.3, ENSCAFP00000026325.3, ENSCAFP00000026414.3, ENSCAFP00000026421.3, ENSCAFP00000026466.3, ENSCAFP00000027885.3, ENSCAFP00000028490.3, ENSCAFP00000030396.2, ENSCAFP00000031286.2, ENSCAFP00000036130.1, ENSCAFP00000036546.1, ENSCAFP00000036798.1, ENSCAFP00000036915.1, ENSCAFP00000037121.1, ENSCAFP00000037820.1, ENSCAFP00000037887.1, ENSCAFP00000039181.1, ENSCAFP00000039562.1, ENSCAFP00000039933.1, ENSCAFP00000040661.1, ENSCAFP00000041839.1, ENSCAFP00000041896.1, ENSCAFP00000042491.1, ENSCAFP00000043028.1	XP_007889897.1, XP_007910535.1	Chipu0016290.p1, Chipu0022238.p1, Chipu0023241.p1		ENSDNOP00000001442.3, ENSDNOP00000001444.3, ENSDNOP00000005454.3, ENSDNOP00000006072.3, ENSDNOP00000006073.3, ENSDNOP00000006433.3, ENSDNOP00000006759.3, ENSDNOP00000008101.3, ENSDNOP00000009671.3, ENSDNOP00000010529.3, ENSDNOP00000010543.2, ENSDNOP00000012303.3, ENSDNOP00000013009.2, ENSDNOP00000015026.3, ENSDNOP00000018021.1, ENSDNOP00000018049.1, ENSDNOP00000018282.1, ENSDNOP00000018793.1, ENSDNOP00000019454.1, ENSDNOP00000019567.1, ENSDNOP00000019738.1, ENSDNOP00000019762.1, ENSDNOP00000020228.1, ENSDNOP00000020352.1, ENSDNOP00000020361.1, ENSDNOP00000020389.1, ENSDNOP00000020621.1, ENSDNOP00000020973.1, ENSDNOP00000021107.1, ENSDNOP00000021408.1, ENSDNOP00000022726.1, ENSDNOP00000022765.1, ENSDNOP00000023377.1, ENSDNOP00000023436.1, ENSDNOP00000024333.1, ENSDNOP00000024537.1, ENSDNOP00000028943.1, ENSDNOP00000029433.1, ENSDNOP00000029707.1, ENSDNOP00000030158.1, ENSDNOP00000030160.1, ENSDNOP00000030724.1, ENSDNOP00000031073.1, ENSDNOP00000031339.1, ENSDNOP00000031341.1, ENSDNOP00000031383.1, ENSDNOP00000031653.1, ENSDNOP00000031747.1, ENSDNOP00000032610.1, ENSDNOP00000032920.1, ENSDNOP00000033016.1, ENSDNOP00000033903.1	ENSDARP00000057043.7, ENSDARP00000068659.4, ENSDARP00000117643.1, ENSDARP00000127043.1, ENSDARP00000130286.1, ENSDARP00000132278.1, ENSDARP00000137125.1, ENSDARP00000137810.1, ENSDARP00000138889.1	ENSELUG00000000179.1, ENSELUG00000000938.1, ENSELUG00000001714.1, ENSELUG00000001735.1, ENSELUG00000001738.1, ENSELUG00000004940.1, ENSELUG00000005827.1, ENSELUG00000008778.1, ENSELUG00000010273.1, ENSELUG00000015775.1, ENSELUG00000017125.1, ENSELUG00000017344.1, ENSELUG00000019755.1, ENSELUG00000021377.1, ENSELUG00000021801.1, ENSELUG00000021821.1, ENSELUG00000021830.1, ENSELUG00000021833.1, ENSELUG00000021975.1, ENSELUG00000023734.1	ENSGACP00000004190.1	ENSGALP00000053675.1, ENSGALP00000055429.1	ENSGMOG00000000431.1, ENSGMOG00000000645.1, ENSGMOG00000000821.1, ENSGMOG00000005118.1, ENSGMOG00000008518.1	ENSP00000215057.1, ENSP00000219069.5, ENSP00000219478.5, ENSP00000250076.3, ENSP00000252211.2, ENSP00000259883.3, ENSP00000261332.5, ENSP00000268655.4, ENSP00000273320.3, ENSP00000289788.4, ENSP00000292450.4, ENSP00000311679.5, ENSP00000315664.3, ENSP00000322872.5, ENSP00000323148.6, ENSP00000326581.7, ENSP00000329738.4, ENSP00000331577.6, ENSP00000331626.7, ENSP00000331643.5, ENSP00000332750.5, ENSP00000334800.3, ENSP00000337363.6, ENSP00000337724.4, ENSP00000338860.3, ENSP00000339585.4, ENSP00000345339.6, ENSP00000345809.4, ENSP00000354305.1, ENSP00000355053.3, ENSP00000359802.3, ENSP00000366509.2, ENSP00000366527.3, ENSP00000366542.1, ENSP00000379387.2, ENSP00000380057.3, ENSP00000380087.3, ENSP00000380174.2, ENSP00000380872.2, ENSP00000404074.2, ENSP00000420877.1, ENSP00000459566.1, ENSP00000466500.1, ENSP00000472802.1, ENSP00000481707.1, ENSP00000485709.1, ENSP00000485942.1, ENSP00000489139.1	ENSLAFP00000000439.3, ENSLAFP00000001010.2, ENSLAFP00000001805.3, ENSLAFP00000002780.2, ENSLAFP00000002827.3, ENSLAFP00000006125.3, ENSLAFP00000006924.4, ENSLAFP00000007189.3, ENSLAFP00000007221.2, ENSLAFP00000007573.3, ENSLAFP00000007807.3, ENSLAFP00000009529.4, ENSLAFP00000010299.2, ENSLAFP00000010738.2, ENSLAFP00000011343.3, ENSLAFP00000011798.3, ENSLAFP00000011851.3, ENSLAFP00000012344.3, ENSLAFP00000012713.3, ENSLAFP00000013040.3, ENSLAFP00000013563.2, ENSLAFP00000014363.2, ENSLAFP00000014659.3, ENSLAFP00000014680.3, ENSLAFP00000017106.2, ENSLAFP00000017741.2, ENSLAFP00000018025.1, ENSLAFP00000018037.1, ENSLAFP00000019187.1, ENSLAFP00000019847.1, ENSLAFP00000019871.1, ENSLAFP00000020234.1, ENSLAFP00000020728.1, ENSLAFP00000020780.1, ENSLAFP00000021031.1, ENSLAFP00000021375.1, ENSLAFP00000021925.1, ENSLAFP00000022608.1, ENSLAFP00000022726.1, ENSLAFP00000022830.1, ENSLAFP00000023243.1, ENSLAFP00000023900.1, ENSLAFP00000024378.1, ENSLAFP00000024891.1, ENSLAFP00000025195.1, ENSLAFP00000025340.1, ENSLAFP00000025428.1, ENSLAFP00000026486.1, ENSLAFP00000026589.1, ENSLAFP00000026812.1, ENSLAFP00000027295.1, ENSLAFP00000027589.1	ENSLACP00000001098.1, ENSLACP00000001956.1, ENSLACP00000004317.1, ENSLACP00000007801.1, ENSLACP00000007952.1, ENSLACP00000007965.1, ENSLACP00000008483.1, ENSLACP00000009529.1, ENSLACP00000010521.1, ENSLACP00000011019.1, ENSLACP00000011591.1, ENSLACP00000023130.1	ENSLOCP00000000020.1, ENSLOCP00000002382.1, ENSLOCP00000010089.1, ENSLOCP00000011501.1, ENSLOCP00000012779.1, ENSLOCP00000013011.1, ENSLOCP00000013413.1, ENSLOCP00000015297.1, ENSLOCP00000017005.1, ENSLOCP00000017410.1, ENSLOCP00000018504.1, ENSLOCP00000020771.1, ENSLOCP00000022083.1	ENSMODP00000000180.3, ENSMODP00000004018.3, ENSMODP00000005106.3, ENSMODP00000006306.3, ENSMODP00000007733.2, ENSMODP00000009205.2, ENSMODP00000009240.2, ENSMODP00000009299.1, ENSMODP00000009759.2, ENSMODP00000009851.2, ENSMODP00000009928.2, ENSMODP00000011463.3, ENSMODP00000013655.2, ENSMODP00000016175.3, ENSMODP00000017161.3, ENSMODP00000019287.2, ENSMODP00000020519.3, ENSMODP00000020981.2, ENSMODP00000022214.2, ENSMODP00000024155.3, ENSMODP00000027490.2, ENSMODP00000027685.2, ENSMODP00000027844.2, ENSMODP00000029316.3, ENSMODP00000029328.1, ENSMODP00000030624.2, ENSMODP00000030659.2, ENSMODP00000031119.2, ENSMODP00000031926.2, ENSMODP00000031942.2, ENSMODP00000034591.2, ENSMODP00000034644.2, ENSMODP00000034671.2, ENSMODP00000034699.2, ENSMODP00000037050.2, ENSMODP00000037069.2, ENSMODP00000037133.2, ENSMODP00000038845.1		ENSMUSP00000018491.7, ENSMUSP00000019660.4, ENSMUSP00000023176.4, ENSMUSP00000026693.7, ENSMUSP00000031632.8, ENSMUSP00000039073.7, ENSMUSP00000040248.5, ENSMUSP00000041821.7, ENSMUSP00000045805.7, ENSMUSP00000047088.5, ENSMUSP00000050750.4, ENSMUSP00000050797.5, ENSMUSP00000053430.8, ENSMUSP00000054604.5, ENSMUSP00000055738.7, ENSMUSP00000057253.4, ENSMUSP00000058904.6, ENSMUSP00000064637.5, ENSMUSP00000068424.8, ENSMUSP00000071695.5, ENSMUSP00000082814.3, ENSMUSP00000091664.3, ENSMUSP00000093266.3, ENSMUSP00000095487.2, ENSMUSP00000097307.3, ENSMUSP00000099096.3, ENSMUSP00000103178.1, ENSMUSP00000106111.1, ENSMUSP00000111495.1, ENSMUSP00000125987.1, ENSMUSP00000138271.1	ENSOANP00000000633.2, ENSOANP00000000760.1, ENSOANP00000003421.2, ENSOANP00000003428.1, ENSOANP00000003579.2, ENSOANP00000003911.2, ENSOANP00000005143.1, ENSOANP00000006955.1, ENSOANP00000006959.1, ENSOANP00000007087.2, ENSOANP00000008303.1, ENSOANP00000008304.3, ENSOANP00000008305.2, ENSOANP00000008306.2, ENSOANP00000008630.1, ENSOANP00000010505.1, ENSOANP00000011670.2, ENSOANP00000014219.2, ENSOANP00000016196.1, ENSOANP00000016232.2, ENSOANP00000018371.1, ENSOANP00000018579.1, ENSOANP00000018852.1, ENSOANP00000020509.1, ENSOANP00000022961.2, ENSOANP00000023334.2, ENSOANP00000023590.2, ENSOANP00000023973.3, ENSOANP00000024591.2, ENSOANP00000024728.1, ENSOANP00000028474.2	ENSORLP00000000916.1, ENSORLP00000012342.1, ENSORLP00000015830.1, ENSORLP00000015836.1, ENSORLP00000018686.1, ENSORLP00000021106.1, ENSORLP00000022809.1, ENSORLP00000025816.1	ENSONIG00000000195.1, ENSONIG00000001499.1, ENSONIG00000001646.1, ENSONIG00000003293.1, ENSONIG00000005928.1, ENSONIG00000006623.1, ENSONIG00000006634.1, ENSONIG00000007038.1, ENSONIG00000007167.1, ENSONIG00000007377.1, ENSONIG00000009103.1, ENSONIG00000009628.1, ENSONIG00000016084.1, ENSONIG00000016585.1, ENSONIG00000018129.1, ENSONIG00000018531.1, ENSONIG00000020872.1, ENSONIG00000020889.1, ENSONIG00000021075.1	ENSPCAP00000000176.1, ENSPCAP00000000593.1, ENSPCAP00000001613.1, ENSPCAP00000001713.1, ENSPCAP00000001754.1, ENSPCAP00000002058.1, ENSPCAP00000002757.1, ENSPCAP00000002971.1, ENSPCAP00000003655.1, ENSPCAP00000004064.1, ENSPCAP00000004846.1, ENSPCAP00000004877.1, ENSPCAP00000005984.1, ENSPCAP00000006706.1, ENSPCAP00000006784.1, ENSPCAP00000007420.1, ENSPCAP00000007834.1, ENSPCAP00000008084.1, ENSPCAP00000008783.1, ENSPCAP00000009201.1, ENSPCAP00000009528.1, ENSPCAP00000009654.1, ENSPCAP00000010025.1, ENSPCAP00000010826.1, ENSPCAP00000011327.1, ENSPCAP00000011833.1, ENSPCAP00000013189.1, ENSPCAP00000013655.1, ENSPCAP00000013830.1, ENSPCAP00000014042.1, ENSPCAP00000014155.1, ENSPCAP00000014346.1, ENSPCAP00000015300.1, ENSPCAP00000015603.1	ENSPMAP00000001807.1, ENSPMAP00000001994.1, ENSPMAP00000007671.1	XP_020381345.1	ENSSFOG00015007583.2, ENSSFOG00015019567.2, ENSSFOG00015025101.1, ENSSFOG00015029428.1, ENSSFOG00015030000.1, ENSSFOG00015032007.1, ENSSFOG00015032728.1	ENSSSCP00000001266.2, ENSSSCP00000001267.2, ENSSSCP00000001270.2, ENSSSCP00000001272.2, ENSSSCP00000001273.2, ENSSSCP00000001275.2, ENSSSCP00000001276.2, ENSSSCP00000001278.2, ENSSSCP00000001285.1, ENSSSCP00000003607.2, ENSSSCP00000003926.2, ENSSSCP00000004047.2, ENSSSCP00000004048.2, ENSSSCP00000005075.2, ENSSSCP00000008164.2, ENSSSCP00000008352.2, ENSSSCP00000008497.2, ENSSSCP00000008502.2, ENSSSCP00000008506.2, ENSSSCP00000010531.2, ENSSSCP00000012052.2, ENSSSCP00000013488.2, ENSSSCP00000013489.2, ENSSSCP00000013491.2, ENSSSCP00000019090.2, ENSSSCP00000019875.1, ENSSSCP00000020056.1, ENSSSCP00000021020.1, ENSSSCP00000021147.1, ENSSSCP00000022271.1, ENSSSCP00000022424.1, ENSSSCP00000023118.1, ENSSSCP00000025662.1, ENSSSCP00000025889.1, ENSSSCP00000026437.1, ENSSSCP00000026533.1		ENSTRUP00000000860.1, ENSTRUP00000017862.1, ENSTRUP00000018975.1, ENSTRUP00000023654.1, ENSTRUP00000028387.1, ENSTRUP00000046472.1	ENSTTRP00000000285.1, ENSTTRP00000001870.1, ENSTTRP00000001878.1, ENSTTRP00000002067.1, ENSTTRP00000002290.1, ENSTTRP00000003819.1, ENSTTRP00000005167.1, ENSTTRP00000005371.1, ENSTTRP00000005534.1, ENSTTRP00000005960.1, ENSTTRP00000006033.1, ENSTTRP00000006372.1, ENSTTRP00000006378.1, ENSTTRP00000006382.1, ENSTTRP00000008558.1, ENSTTRP00000010006.1, ENSTTRP00000010337.1, ENSTTRP00000010723.1, ENSTTRP00000010934.1, ENSTTRP00000011045.1, ENSTTRP00000011046.1, ENSTTRP00000011673.1, ENSTTRP00000011675.1, ENSTTRP00000011684.1, ENSTTRP00000012520.1, ENSTTRP00000012526.1, ENSTTRP00000012534.1, ENSTTRP00000012545.1, ENSTTRP00000012776.1, ENSTTRP00000012777.1, ENSTTRP00000012780.1, ENSTTRP00000012785.1, ENSTTRP00000012787.1, ENSTTRP00000014467.1, ENSTTRP00000014795.1, ENSTTRP00000014806.1, ENSTTRP00000014815.1, ENSTTRP00000014822.1, ENSTTRP00000015344.1, ENSTTRP00000015345.1, ENSTTRP00000015390.1	ENSXETP00000023617.3, ENSXETP00000027697.2, ENSXETP00000046882.1
OG0000011	ENSACAP00000013803.2, ENSACAP00000017861.2, ENSACAP00000017882.2, ENSACAP00000018953.1	XP_006267902.2, XP_006267903.2, XP_006277606.1, XP_019337245.1, XP_019337246.1, XP_019353163.1	XP_007169079.1, XP_007169279.1, XP_007178353.1, XP_007178354.1, XP_007178492.1, XP_007178493.1, XP_007178641.1, XP_007178642.1, XP_007182480.1, XP_007195671.1, XP_007195672.1	XP_002592163.1	bmy_02670T0, bmy_02757T0, bmy_04216T0, bmy_04594T0, bmy_04595T0, bmy_04596T0, bmy_05816T0, bmy_11756T0, bmy_13986T0, bmy_21843T0, bmy_21844T0, bmy_22286T0, bmy_22287T0, bmy_22422T0, bmy_22613T0, bmy_22664T0	ENSBTAP00000000968.4, ENSBTAP00000002027.5, ENSBTAP00000002518.5, ENSBTAP00000003481.5, ENSBTAP00000006124.5, ENSBTAP00000009854.4, ENSBTAP00000011886.5, ENSBTAP00000015278.5, ENSBTAP00000016450.5, ENSBTAP00000017810.5, ENSBTAP00000023382.5, ENSBTAP00000023594.5, ENSBTAP00000023807.5, ENSBTAP00000023985.4, ENSBTAP00000024954.5, ENSBTAP00000025838.5, ENSBTAP00000035152.4, ENSBTAP00000037226.4, ENSBTAP00000038351.4, ENSBTAP00000043363.3, ENSBTAP00000046288.3, ENSBTAP00000046590.3, ENSBTAP00000046656.3, ENSBTAP00000046723.3, ENSBTAP00000047515.2, ENSBTAP00000047678.2, ENSBTAP00000048448.2, ENSBTAP00000048488.2, ENSBTAP00000048797.2, ENSBTAP00000049001.2, ENSBTAP00000049048.2, ENSBTAP00000049462.2, ENSBTAP00000049671.2, ENSBTAP00000049810.2, ENSBTAP00000049831.2, ENSBTAP00000050311.2, ENSBTAP00000050335.2, ENSBTAP00000050545.2, ENSBTAP00000050807.1, ENSBTAP00000050897.2, ENSBTAP00000050927.2, ENSBTAP00000050957.2, ENSBTAP00000051100.2, ENSBTAP00000051132.2, ENSBTAP00000051255.2, ENSBTAP00000051554.2, ENSBTAP00000051664.2, ENSBTAP00000051757.2, ENSBTAP00000052014.1, ENSBTAP00000052207.2, ENSBTAP00000052276.2, ENSBTAP00000052326.2, ENSBTAP00000052327.2, ENSBTAP00000052408.2, ENSBTAP00000052703.2, ENSBTAP00000052957.2, ENSBTAP00000052968.2, ENSBTAP00000053046.2, ENSBTAP00000053053.1, ENSBTAP00000053879.1, ENSBTAP00000054048.1, ENSBTAP00000054077.1, ENSBTAP00000054100.1, ENSBTAP00000054243.1, ENSBTAP00000054270.1, ENSBTAP00000054355.1, ENSBTAP00000054357.1, ENSBTAP00000054390.1, ENSBTAP00000054416.1, ENSBTAP00000054482.1, ENSBTAP00000054617.1, ENSBTAP00000054676.1, ENSBTAP00000054705.1, ENSBTAP00000054740.1, ENSBTAP00000054805.1, ENSBTAP00000055046.1, ENSBTAP00000055163.1, ENSBTAP00000055418.1, ENSBTAP00000055500.1, ENSBTAP00000055586.1, ENSBTAP00000055745.1, ENSBTAP00000055824.1, ENSBTAP00000055917.1, ENSBTAP00000055922.1, ENSBTAP00000055999.1, ENSBTAP00000056028.1, ENSBTAP00000056053.1, ENSBTAP00000056133.1, ENSBTAP00000056182.1, ENSBTAP00000056289.1, ENSBTAP00000056295.1, ENSBTAP00000056363.1, ENSBTAP00000056394.1, ENSBTAP00000056457.1, ENSBTAP00000056556.1	Ccar_10032_1361111-snap-gene-12.6		ENSCAFP00000000387.3, ENSCAFP00000022022.3, ENSCAFP00000023243.3, ENSCAFP00000023244.3, ENSCAFP00000026762.2, ENSCAFP00000028524.3, ENSCAFP00000028531.3, ENSCAFP00000028532.2, ENSCAFP00000030053.3, ENSCAFP00000030334.2, ENSCAFP00000030545.2, ENSCAFP00000030597.1, ENSCAFP00000032655.2, ENSCAFP00000035826.1, ENSCAFP00000036262.1, ENSCAFP00000036511.1, ENSCAFP00000036515.1, ENSCAFP00000037785.1, ENSCAFP00000038036.1, ENSCAFP00000038489.1, ENSCAFP00000038634.1, ENSCAFP00000038686.1, ENSCAFP00000038784.1, ENSCAFP00000039044.1, ENSCAFP00000039524.1, ENSCAFP00000041091.1, ENSCAFP00000041142.1, ENSCAFP00000041430.1, ENSCAFP00000041540.1, ENSCAFP00000042008.1, ENSCAFP00000042507.1, ENSCAFP00000042753.1, ENSCAFP00000043020.1				ENSDNOP00000001946.2, ENSDNOP00000015855.2, ENSDNOP00000016029.2, ENSDNOP00000017492.2, ENSDNOP00000017640.2, ENSDNOP00000017760.1, ENSDNOP00000017900.1, ENSDNOP00000017953.1, ENSDNOP00000017980.1, ENSDNOP00000018012.1, ENSDNOP00000018081.1, ENSDNOP00000018276.1, ENSDNOP00000018467.1, ENSDNOP00000018550.1, ENSDNOP00000018691.1, ENSDNOP00000018823.1, ENSDNOP00000019100.1, ENSDNOP00000019157.1, ENSDNOP00000019272.1, ENSDNOP00000019288.1, ENSDNOP00000019396.1, ENSDNOP00000020092.1, ENSDNOP00000020151.1, ENSDNOP00000020191.1, ENSDNOP00000020286.1, ENSDNOP00000020745.1, ENSDNOP00000020960.1, ENSDNOP00000021036.1, ENSDNOP00000021059.1, ENSDNOP00000021119.1, ENSDNOP00000021334.1, ENSDNOP00000021426.1, ENSDNOP00000022016.1, ENSDNOP00000022138.1, ENSDNOP00000022183.1, ENSDNOP00000022340.1, ENSDNOP00000022563.1, ENSDNOP00000022590.1, ENSDNOP00000022816.1, ENSDNOP00000022824.1, ENSDNOP00000022927.1, ENSDNOP00000022965.1, ENSDNOP00000023113.1, ENSDNOP00000023396.1, ENSDNOP00000023430.1, ENSDNOP00000023545.1, ENSDNOP00000023592.1, ENSDNOP00000023725.1, ENSDNOP00000023771.1, ENSDNOP00000023818.1, ENSDNOP00000024071.1, ENSDNOP00000024384.1, ENSDNOP00000024412.1, ENSDNOP00000024516.1, ENSDNOP00000024566.1, ENSDNOP00000024661.1, ENSDNOP00000024739.1, ENSDNOP00000024995.1, ENSDNOP00000025347.1, ENSDNOP00000026396.1, ENSDNOP00000026485.1, ENSDNOP00000026510.1, ENSDNOP00000026611.1, ENSDNOP00000026797.1, ENSDNOP00000027299.1, ENSDNOP00000027358.1, ENSDNOP00000027469.1, ENSDNOP00000027571.1, ENSDNOP00000027667.1, ENSDNOP00000027726.1, ENSDNOP00000028156.1, ENSDNOP00000028243.1, ENSDNOP00000029271.1, ENSDNOP00000029347.1, ENSDNOP00000029482.1, ENSDNOP00000029739.1, ENSDNOP00000029915.1, ENSDNOP00000029916.1, ENSDNOP00000029930.1, ENSDNOP00000030274.1, ENSDNOP00000030367.1, ENSDNOP00000030599.1, ENSDNOP00000030619.1, ENSDNOP00000030639.1, ENSDNOP00000031047.1, ENSDNOP00000031088.1, ENSDNOP00000031156.1, ENSDNOP00000031292.1, ENSDNOP00000031405.1, ENSDNOP00000031700.1, ENSDNOP00000031830.1, ENSDNOP00000032076.1, ENSDNOP00000032205.1, ENSDNOP00000032266.1, ENSDNOP00000032871.1, ENSDNOP00000033020.1, ENSDNOP00000033103.1, ENSDNOP00000033319.1, ENSDNOP00000033385.1, ENSDNOP00000033392.1, ENSDNOP00000033565.1, ENSDNOP00000033574.1, ENSDNOP00000033737.1, ENSDNOP00000033757.1, ENSDNOP00000033792.1, ENSDNOP00000033806.1, ENSDNOP00000034118.1, ENSDNOP00000034198.1, ENSDNOP00000034215.1, ENSDNOP00000034346.1, ENSDNOP00000034608.1, ENSDNOP00000034712.1, ENSDNOP00000034741.1, ENSDNOP00000034773.1, ENSDNOP00000034835.1						ENSP00000209540.2, ENSP00000248058.1, ENSP00000248072.3, ENSP00000248073.2, ENSP00000248384.1, ENSP00000259357.2, ENSP00000259466.1, ENSP00000302863.2, ENSP00000302867.2, ENSP00000303822.2, ENSP00000305424.2, ENSP00000305469.6, ENSP00000306607.2, ENSP00000310488.2, ENSP00000313384.2, ENSP00000316955.3, ENSP00000328144.2, ENSP00000331545.2, ENSP00000335575.5, ENSP00000343521.1, ENSP00000345563.2, ENSP00000362788.1, ENSP00000362790.1, ENSP00000362792.2, ENSP00000401966.2, ENSP00000444134.1, ENSP00000480866.1, ENSP00000485156.1	ENSLAFP00000000019.3, ENSLAFP00000001858.3, ENSLAFP00000002433.2, ENSLAFP00000004133.3, ENSLAFP00000004244.3, ENSLAFP00000005105.3, ENSLAFP00000006003.2, ENSLAFP00000006328.2, ENSLAFP00000008465.3, ENSLAFP00000010366.4, ENSLAFP00000011733.3, ENSLAFP00000012950.1, ENSLAFP00000013613.2, ENSLAFP00000013881.2, ENSLAFP00000015754.2, ENSLAFP00000015803.2, ENSLAFP00000016244.3, ENSLAFP00000016539.2, ENSLAFP00000016852.1, ENSLAFP00000016883.2, ENSLAFP00000017332.2, ENSLAFP00000017644.2, ENSLAFP00000017970.1, ENSLAFP00000018035.1, ENSLAFP00000018154.1, ENSLAFP00000018175.1, ENSLAFP00000018285.1, ENSLAFP00000018383.1, ENSLAFP00000018414.1, ENSLAFP00000018437.1, ENSLAFP00000018685.1, ENSLAFP00000018826.1, ENSLAFP00000018909.1, ENSLAFP00000018923.1, ENSLAFP00000019023.1, ENSLAFP00000019058.1, ENSLAFP00000019064.1, ENSLAFP00000019085.1, ENSLAFP00000019134.1, ENSLAFP00000019146.1, ENSLAFP00000019160.1, ENSLAFP00000019192.1, ENSLAFP00000019356.1, ENSLAFP00000019550.1, ENSLAFP00000019689.1, ENSLAFP00000019730.1, ENSLAFP00000019880.1, ENSLAFP00000020101.1, ENSLAFP00000020341.1, ENSLAFP00000020386.1, ENSLAFP00000020509.1, ENSLAFP00000020830.1, ENSLAFP00000020845.1, ENSLAFP00000020907.1, ENSLAFP00000020910.1, ENSLAFP00000021051.1, ENSLAFP00000021121.1, ENSLAFP00000021193.1, ENSLAFP00000021214.1, ENSLAFP00000021234.1, ENSLAFP00000021382.1, ENSLAFP00000021391.1, ENSLAFP00000021452.1, ENSLAFP00000021511.1, ENSLAFP00000021743.1, ENSLAFP00000021750.1, ENSLAFP00000022022.1, ENSLAFP00000022096.1, ENSLAFP00000022342.1, ENSLAFP00000022394.1, ENSLAFP00000022425.1, ENSLAFP00000022459.1, ENSLAFP00000022598.1, ENSLAFP00000022603.1, ENSLAFP00000022662.1, ENSLAFP00000022813.1, ENSLAFP00000022930.1, ENSLAFP00000023149.1, ENSLAFP00000023199.1, ENSLAFP00000023202.1, ENSLAFP00000023287.1, ENSLAFP00000023306.1, ENSLAFP00000023341.1, ENSLAFP00000023395.1, ENSLAFP00000023432.1, ENSLAFP00000023510.1, ENSLAFP00000023515.1, ENSLAFP00000023520.1, ENSLAFP00000023563.1, ENSLAFP00000023578.1, ENSLAFP00000023593.1, ENSLAFP00000023646.1, ENSLAFP00000023649.1, ENSLAFP00000023661.1, ENSLAFP00000023733.1, ENSLAFP00000023759.1, ENSLAFP00000024048.1, ENSLAFP00000024087.1, ENSLAFP00000024091.1, ENSLAFP00000024135.1, ENSLAFP00000024175.1, ENSLAFP00000024212.1, ENSLAFP00000024404.1, ENSLAFP00000024514.1, ENSLAFP00000024549.1, ENSLAFP00000024652.1, ENSLAFP00000024741.1, ENSLAFP00000024862.1, ENSLAFP00000025103.1, ENSLAFP00000025244.1, ENSLAFP00000025265.1, ENSLAFP00000025374.1, ENSLAFP00000025383.1, ENSLAFP00000025481.1, ENSLAFP00000025590.1, ENSLAFP00000025771.1, ENSLAFP00000025991.1, ENSLAFP00000026017.1, ENSLAFP00000026064.1, ENSLAFP00000026068.1, ENSLAFP00000026105.1, ENSLAFP00000026143.1, ENSLAFP00000026320.1, ENSLAFP00000026382.1, ENSLAFP00000026420.1, ENSLAFP00000026717.1, ENSLAFP00000026754.1, ENSLAFP00000026911.1, ENSLAFP00000027009.1, ENSLAFP00000027015.1, ENSLAFP00000027079.1, ENSLAFP00000027257.1, ENSLAFP00000027373.1, ENSLAFP00000027477.1, ENSLAFP00000027546.1, ENSLAFP00000027624.1, ENSLAFP00000027901.1, ENSLAFP00000027902.1, ENSLAFP00000028064.1, ENSLAFP00000028158.1, ENSLAFP00000028194.1, ENSLAFP00000028196.1, ENSLAFP00000028296.1, ENSLAFP00000028341.1, ENSLAFP00000028421.1, ENSLAFP00000028498.1, ENSLAFP00000028507.1, ENSLAFP00000028531.1, ENSLAFP00000028676.1, ENSLAFP00000028788.1, ENSLAFP00000029006.1, ENSLAFP00000029056.1, ENSLAFP00000029204.1, ENSLAFP00000029226.1, ENSLAFP00000029345.1			ENSMODP00000005047.2, ENSMODP00000007695.2, ENSMODP00000007709.2, ENSMODP00000008964.2, ENSMODP00000008973.2, ENSMODP00000008984.2, ENSMODP00000009047.1, ENSMODP00000009083.2, ENSMODP00000009117.2, ENSMODP00000009565.2, ENSMODP00000009606.2, ENSMODP00000009630.2, ENSMODP00000009729.2, ENSMODP00000009836.2, ENSMODP00000013143.2, ENSMODP00000013612.2, ENSMODP00000018064.2, ENSMODP00000018081.2, ENSMODP00000018116.2, ENSMODP00000021254.2, ENSMODP00000024576.2, ENSMODP00000024589.2, ENSMODP00000024594.2, ENSMODP00000024600.2, ENSMODP00000024605.2, ENSMODP00000025163.2, ENSMODP00000027051.1, ENSMODP00000027052.1, ENSMODP00000028187.1, ENSMODP00000028188.1, ENSMODP00000028189.1, ENSMODP00000028190.1, ENSMODP00000031603.1, ENSMODP00000031606.1, ENSMODP00000031607.1, ENSMODP00000031610.1, ENSMODP00000031612.1, ENSMODP00000031760.1, ENSMODP00000031761.1, ENSMODP00000031762.1, ENSMODP00000031763.1, ENSMODP00000031764.1, ENSMODP00000031765.1, ENSMODP00000031767.1, ENSMODP00000031768.1, ENSMODP00000031859.1, ENSMODP00000031862.1, ENSMODP00000031864.1, ENSMODP00000031868.1, ENSMODP00000031870.1, ENSMODP00000034652.1, ENSMODP00000038446.1		ENSMUSP00000038992.5, ENSMUSP00000051027.2, ENSMUSP00000052610.3, ENSMUSP00000053105.2, ENSMUSP00000053262.3, ENSMUSP00000053393.4, ENSMUSP00000054037.1, ENSMUSP00000054345.6, ENSMUSP00000054355.3, ENSMUSP00000054790.5, ENSMUSP00000056724.4, ENSMUSP00000057469.2, ENSMUSP00000058101.3, ENSMUSP00000058119.1, ENSMUSP00000058810.7, ENSMUSP00000058956.1, ENSMUSP00000064123.3, ENSMUSP00000064189.2, ENSMUSP00000066500.5, ENSMUSP00000066971.3, ENSMUSP00000068986.2, ENSMUSP00000070758.1, ENSMUSP00000071239.2, ENSMUSP00000071383.1, ENSMUSP00000071415.1, ENSMUSP00000071484.1, ENSMUSP00000071641.3, ENSMUSP00000071985.2, ENSMUSP00000072248.2, ENSMUSP00000072632.1, ENSMUSP00000072756.1, ENSMUSP00000072758.1, ENSMUSP00000072865.3, ENSMUSP00000073437.3, ENSMUSP00000073801.1, ENSMUSP00000073818.2, ENSMUSP00000074514.7, ENSMUSP00000074672.2, ENSMUSP00000074919.1, ENSMUSP00000074971.1, ENSMUSP00000075832.1, ENSMUSP00000076122.1, ENSMUSP00000076281.3, ENSMUSP00000076569.2, ENSMUSP00000077467.1, ENSMUSP00000077517.6, ENSMUSP00000077819.2, ENSMUSP00000077830.2, ENSMUSP00000077897.1, ENSMUSP00000077903.2, ENSMUSP00000077921.2, ENSMUSP00000077977.2, ENSMUSP00000078568.1, ENSMUSP00000079555.1, ENSMUSP00000080282.1, ENSMUSP00000080872.2, ENSMUSP00000083680.1, ENSMUSP00000088524.1, ENSMUSP00000090596.1, ENSMUSP00000090598.1, ENSMUSP00000091405.1, ENSMUSP00000091575.1, ENSMUSP00000093126.2, ENSMUSP00000093127.2, ENSMUSP00000097725.1, ENSMUSP00000097726.1, ENSMUSP00000097727.1, ENSMUSP00000097728.1, ENSMUSP00000097731.1, ENSMUSP00000099582.1, ENSMUSP00000100514.1, ENSMUSP00000100611.1, ENSMUSP00000104105.2, ENSMUSP00000108572.2, ENSMUSP00000113118.1, ENSMUSP00000113364.2, ENSMUSP00000113707.1, ENSMUSP00000113870.2, ENSMUSP00000119877.2, ENSMUSP00000125963.2, ENSMUSP00000130735.1, ENSMUSP00000145769.1, ENSMUSP00000146203.1, ENSMUSP00000146326.1, ENSMUSP00000147605.2, ENSMUSP00000148520.1, ENSMUSP00000148567.1, ENSMUSP00000148782.1, ENSMUSP00000150309.2, ENSMUSP00000151029.1, ENSMUSP00000151386.1, ENSMUSP00000151506.1, ENSMUSP00000151664.1, ENSMUSP00000152087.1	ENSOANP00000008136.2, ENSOANP00000012144.1, ENSOANP00000012146.2, ENSOANP00000012364.1, ENSOANP00000013839.2, ENSOANP00000015319.2, ENSOANP00000015549.2, ENSOANP00000018734.2, ENSOANP00000018808.2, ENSOANP00000018949.1, ENSOANP00000020601.2, ENSOANP00000021107.2, ENSOANP00000022169.1, ENSOANP00000022646.2, ENSOANP00000026738.1, ENSOANP00000028383.1			ENSPCAP00000000409.1, ENSPCAP00000001855.1, ENSPCAP00000001938.1, ENSPCAP00000002316.1, ENSPCAP00000002711.1, ENSPCAP00000003205.1, ENSPCAP00000003485.1, ENSPCAP00000004661.1, ENSPCAP00000004954.1, ENSPCAP00000005049.1, ENSPCAP00000005649.1, ENSPCAP00000006950.1, ENSPCAP00000008294.1, ENSPCAP00000008960.1, ENSPCAP00000009280.1, ENSPCAP00000009356.1, ENSPCAP00000009623.1, ENSPCAP00000011406.1, ENSPCAP00000012003.1, ENSPCAP00000012425.1, ENSPCAP00000012633.1, ENSPCAP00000015143.1, ENSPCAP00000015616.1	ENSPMAP00000001843.1, ENSPMAP00000005902.1, ENSPMAP00000009547.1			ENSSSCP00000001265.2, ENSSSCP00000005930.2, ENSSSCP00000005932.1, ENSSSCP00000005935.1, ENSSSCP00000005936.2, ENSSSCP00000005940.1, ENSSSCP00000005944.2, ENSSSCP00000005945.2, ENSSSCP00000005946.1, ENSSSCP00000005947.1, ENSSSCP00000005949.2, ENSSSCP00000005950.2, ENSSSCP00000005955.2, ENSSSCP00000005959.1, ENSSSCP00000005960.2, ENSSSCP00000005962.2, ENSSSCP00000005963.1, ENSSSCP00000005967.2, ENSSSCP00000006276.1, ENSSSCP00000006277.2, ENSSSCP00000006279.1, ENSSSCP00000006280.1, ENSSSCP00000006283.2, ENSSSCP00000006284.1, ENSSSCP00000006285.1, ENSSSCP00000008500.1, ENSSSCP00000013990.2, ENSSSCP00000013997.2, ENSSSCP00000014535.1, ENSSSCP00000014538.2, ENSSSCP00000014540.1, ENSSSCP00000014547.1, ENSSSCP00000014551.2, ENSSSCP00000014561.2, ENSSSCP00000014563.1, ENSSSCP00000014564.1, ENSSSCP00000014565.2, ENSSSCP00000014569.1, ENSSSCP00000014572.2, ENSSSCP00000014661.1, ENSSSCP00000014662.1, ENSSSCP00000014670.2, ENSSSCP00000014671.1, ENSSSCP00000014672.1, ENSSSCP00000014673.1, ENSSSCP00000014674.1, ENSSSCP00000014676.2, ENSSSCP00000014677.1, ENSSSCP00000014678.1, ENSSSCP00000014679.1, ENSSSCP00000014682.1, ENSSSCP00000014683.1, ENSSSCP00000014684.1, ENSSSCP00000014686.1, ENSSSCP00000014688.2, ENSSSCP00000014692.2, ENSSSCP00000014694.1, ENSSSCP00000014695.1, ENSSSCP00000014696.2, ENSSSCP00000014701.1, ENSSSCP00000014704.1, ENSSSCP00000014705.1, ENSSSCP00000014724.1, ENSSSCP00000019249.1, ENSSSCP00000019423.1, ENSSSCP00000019453.1, ENSSSCP00000019735.1, ENSSSCP00000020033.1, ENSSSCP00000020103.1, ENSSSCP00000020265.1, ENSSSCP00000020343.1, ENSSSCP00000020451.1, ENSSSCP00000020538.1, ENSSSCP00000020895.1, ENSSSCP00000021395.1, ENSSSCP00000021600.1, ENSSSCP00000021617.1, ENSSSCP00000021688.1, ENSSSCP00000021945.1, ENSSSCP00000022188.1, ENSSSCP00000022717.1, ENSSSCP00000023103.1, ENSSSCP00000023284.1, ENSSSCP00000023338.1, ENSSSCP00000023350.1, ENSSSCP00000023440.1, ENSSSCP00000023623.1, ENSSSCP00000023768.1, ENSSSCP00000024129.1, ENSSSCP00000024251.1, ENSSSCP00000024475.1, ENSSSCP00000024527.1, ENSSSCP00000024877.1, ENSSSCP00000025345.1, ENSSSCP00000025389.1, ENSSSCP00000025390.1, ENSSSCP00000025447.1, ENSSSCP00000025462.1, ENSSSCP00000026396.1, ENSSSCP00000026459.1, ENSSSCP00000026496.1, ENSSSCP00000026512.1, ENSSSCP00000026570.1, ENSSSCP00000026580.1, ENSSSCP00000026755.1, ENSSSCP00000026821.1, ENSSSCP00000027139.1, ENSSSCP00000027262.1, ENSSSCP00000027457.1, ENSSSCP00000027491.1, ENSSSCP00000027522.1, ENSSSCP00000027740.1, ENSSSCP00000027744.1, ENSSSCP00000027916.1, ENSSSCP00000028018.1, ENSSSCP00000028095.1			ENSTTRP00000002082.1	ENSXETP00000001941.3, ENSXETP00000001945.3, ENSXETP00000036012.3, ENSXETP00000047409.3, ENSXETP00000054258.2, ENSXETP00000054848.2, ENSXETP00000054905.2, ENSXETP00000055119.2, ENSXETP00000055945.2, ENSXETP00000055974.2, ENSXETP00000055978.2, ENSXETP00000056271.2, ENSXETP00000057215.2, ENSXETP00000057939.2, ENSXETP00000058669.1, ENSXETP00000058690.1, ENSXETP00000059339.1, ENSXETP00000062428.1, ENSXETP00000062651.1, ENSXETP00000063210.1, ENSXETP00000063703.1, ENSXETP00000063739.1
OG0000012	ENSACAP00000002912.3, ENSACAP00000005307.3, ENSACAP00000006611.3, ENSACAP00000006817.3, ENSACAP00000006819.2, ENSACAP00000006859.2, ENSACAP00000006921.3, ENSACAP00000007291.2, ENSACAP00000007360.3, ENSACAP00000007788.2, ENSACAP00000008757.3, ENSACAP00000009864.2, ENSACAP00000016949.3, ENSACAP00000016959.2, ENSACAP00000018899.2, ENSACAP00000019421.2, ENSACAP00000020535.1, ENSACAP00000022938.1	XP_006264703.2, XP_006268080.2, XP_006269240.3, XP_006274646.1, XP_006274753.1, XP_014449026.2, XP_014466654.2, XP_019334402.1, XP_019346606.1, XP_019346607.1, XP_019347913.1, XP_019350877.1, XP_019350975.1, XP_019350994.1, XP_019351000.1	XP_007168969.1, XP_007172060.1, XP_007172756.1, XP_007172769.1, XP_007179856.1, XP_007181681.1, XP_007181805.1, XP_007182027.1, XP_007182028.1, XP_007183007.1, XP_007186513.1, XP_007189339.1, XP_007189511.1, XP_007190689.1, XP_007192767.1, XP_007196642.1, XP_007196779.1, XP_007197242.1, XP_007198448.1	XP_002587426.1, XP_002587675.1, XP_002589123.1, XP_002589124.1, XP_002590084.1, XP_002595444.1, XP_002595902.1, XP_002595908.1, XP_002596006.1, XP_002596015.1, XP_002596018.1, XP_002596019.1, XP_002596020.1, XP_002596022.1, XP_002596023.1, XP_002598108.1, XP_002598769.1, XP_002599975.1, XP_002604613.1, XP_002605780.1, XP_002606007.1, XP_002606059.1, XP_002606963.1, XP_002607020.1, XP_002607190.1, XP_002607191.1, XP_002610371.1, XP_002610373.1, XP_002610376.1, XP_002610377.1, XP_002610403.1	bmy_01158T0, bmy_01905T0, bmy_01906T0, bmy_02732T0, bmy_02735T0, bmy_02736T0, bmy_03282T0, bmy_05623T0, bmy_05624T0, bmy_05625T0, bmy_09119T0, bmy_09120T0, bmy_09200T0, bmy_09202T0, bmy_13633T0, bmy_14102T0, bmy_14606T0, bmy_14607T0, bmy_19344T0, bmy_22246T0	ENSBTAP00000006095.5, ENSBTAP00000009636.5, ENSBTAP00000010816.5, ENSBTAP00000010989.5, ENSBTAP00000012036.4, ENSBTAP00000012471.4, ENSBTAP00000013434.4, ENSBTAP00000021967.4, ENSBTAP00000023479.4, ENSBTAP00000027417.5, ENSBTAP00000027425.5, ENSBTAP00000028354.5, ENSBTAP00000028678.4, ENSBTAP00000037246.3, ENSBTAP00000037407.3, ENSBTAP00000046176.3, ENSBTAP00000046934.3, ENSBTAP00000046935.3, ENSBTAP00000046936.3, ENSBTAP00000048972.2, ENSBTAP00000049751.2, ENSBTAP00000054336.1, ENSBTAP00000054627.1, ENSBTAP00000054780.1, ENSBTAP00000055314.1	Ccar_12029_1842527-snap-gene-9.12, Ccar_13474_2861787-snap-gene-27.4, Ccar_15564_2693342-snap-gene-7.8, Ccar_17439_65669-processed-gene-0.3, Ccar_1766_4876494-snap-gene-14.0, Ccar_1766_4876494-snap-gene-14.1, Ccar_1766_4876494-snap-gene-16.4, Ccar_1766_4876494-snap-gene-27.3, Ccar_1766_4876494-snap-gene-27.4, Ccar_35560_6032699-snap-gene-0.2, Ccar_35560_6032699-snap-gene-6.2, Ccar_42944_9908762-snap-gene-1.1, Ccar_6348_1741464-snap-gene-11.2, Ccar_6348_1741464-snap-gene-12.1	ENSCINP00000001801.3, ENSCINP00000002671.3, ENSCINP00000003791.1, ENSCINP00000006180.3, ENSCINP00000007068.3, ENSCINP00000010035.3, ENSCINP00000011002.2, ENSCINP00000013976.2, ENSCINP00000015303.3, ENSCINP00000015917.3, ENSCINP00000017059.3, ENSCINP00000019607.3, ENSCINP00000020154.3, ENSCINP00000024034.2, ENSCINP00000025317.2, ENSCINP00000025876.2, ENSCINP00000027536.2, ENSCINP00000028475.2, ENSCINP00000030350.1, ENSCINP00000032193.1, ENSCINP00000034632.1, ENSCINP00000035333.1, ENSCINP00000036482.1	ENSCAFP00000000786.3, ENSCAFP00000011264.3, ENSCAFP00000011886.3, ENSCAFP00000011962.3, ENSCAFP00000011972.3, ENSCAFP00000014972.3, ENSCAFP00000015256.2, ENSCAFP00000018892.3, ENSCAFP00000020231.3, ENSCAFP00000024791.3, ENSCAFP00000028553.3, ENSCAFP00000028591.3, ENSCAFP00000028974.3, ENSCAFP00000031568.2, ENSCAFP00000039477.1, ENSCAFP00000041279.1, ENSCAFP00000041549.1	XP_007885112.1, XP_007887247.1, XP_007890170.1, XP_007890241.1, XP_007894092.1, XP_007894305.1, XP_007894309.1, XP_007894772.1, XP_007901772.1, XP_007906988.1, XP_007907803.1, XP_007909910.1	Chipu0001276.p1, Chipu0001277.p1, Chipu0004639.p1, Chipu0004644.p1, Chipu0004662.p1, Chipu0004822.p1, Chipu0009188.p1, Chipu0014818.p1	ENSTNIP00000000656.1, ENSTNIP00000002194.1, ENSTNIP00000003049.1, ENSTNIP00000003327.1, ENSTNIP00000005440.1, ENSTNIP00000006119.1, ENSTNIP00000008024.1, ENSTNIP00000010587.1, ENSTNIP00000010588.1, ENSTNIP00000014244.1, ENSTNIP00000017002.1, ENSTNIP00000018258.1, ENSTNIP00000018265.1, ENSTNIP00000018594.1, ENSTNIP00000018595.1, ENSTNIP00000019282.1, ENSTNIP00000021023.1, ENSTNIP00000021797.1	ENSDNOP00000000871.2, ENSDNOP00000002177.3, ENSDNOP00000007659.3, ENSDNOP00000011893.3, ENSDNOP00000012668.2, ENSDNOP00000015233.3, ENSDNOP00000016952.2, ENSDNOP00000017096.2, ENSDNOP00000018043.1, ENSDNOP00000018214.1, ENSDNOP00000018839.1, ENSDNOP00000019587.1, ENSDNOP00000019925.1, ENSDNOP00000020504.1, ENSDNOP00000020815.1, ENSDNOP00000021399.1, ENSDNOP00000021849.1, ENSDNOP00000022140.1, ENSDNOP00000024803.1, ENSDNOP00000024972.1, ENSDNOP00000025199.1, ENSDNOP00000025502.1, ENSDNOP00000026400.1, ENSDNOP00000026673.1, ENSDNOP00000027327.1, ENSDNOP00000028828.1, ENSDNOP00000029193.1, ENSDNOP00000029325.1, ENSDNOP00000029496.1, ENSDNOP00000030540.1, ENSDNOP00000030608.1, ENSDNOP00000031039.1, ENSDNOP00000031972.1, ENSDNOP00000032899.1, ENSDNOP00000033320.1, ENSDNOP00000033411.1, ENSDNOP00000034561.1	ENSDARP00000016272.7, ENSDARP00000019814.6, ENSDARP00000035814.6, ENSDARP00000053098.3, ENSDARP00000053217.5, ENSDARP00000059297.3, ENSDARP00000067840.6, ENSDARP00000069334.4, ENSDARP00000073267.3, ENSDARP00000073779.4, ENSDARP00000079274.5, ENSDARP00000095227.4, ENSDARP00000097428.4, ENSDARP00000115045.1, ENSDARP00000118661.1, ENSDARP00000127719.1, ENSDARP00000127837.1, ENSDARP00000127971.1, ENSDARP00000128709.1, ENSDARP00000133552.1, ENSDARP00000134497.1, ENSDARP00000135502.1, ENSDARP00000135587.1, ENSDARP00000135621.1, ENSDARP00000137834.1, ENSDARP00000138127.1, ENSDARP00000140600.1, ENSDARP00000140795.1	ENSELUG00000000883.1, ENSELUG00000000981.1, ENSELUG00000001255.1, ENSELUG00000003710.1, ENSELUG00000005236.1, ENSELUG00000008540.1, ENSELUG00000008834.1, ENSELUG00000010490.1, ENSELUG00000010953.1, ENSELUG00000013295.1, ENSELUG00000013355.1, ENSELUG00000014649.1, ENSELUG00000014686.1, ENSELUG00000014833.1, ENSELUG00000015764.1, ENSELUG00000016318.1, ENSELUG00000020696.1, ENSELUG00000020975.1, ENSELUG00000022824.1, ENSELUG00000022834.1, ENSELUG00000022853.1, ENSELUG00000023068.1, ENSELUG00000023127.1, ENSELUG00000023493.1, ENSELUG00000023528.1	ENSGACP00000001890.1, ENSGACP00000007189.1, ENSGACP00000010242.1, ENSGACP00000010324.1, ENSGACP00000010329.1, ENSGACP00000010377.1, ENSGACP00000011155.1, ENSGACP00000012336.1, ENSGACP00000012355.1, ENSGACP00000013734.1, ENSGACP00000014203.1, ENSGACP00000016555.1, ENSGACP00000019625.1, ENSGACP00000019666.1, ENSGACP00000024807.1, ENSGACP00000024811.1, ENSGACP00000026665.1	ENSGALP00000011862.6, ENSGALP00000011964.6, ENSGALP00000025956.4, ENSGALP00000026009.5, ENSGALP00000026816.5, ENSGALP00000043678.1, ENSGALP00000045610.1	ENSGMOG00000000011.1, ENSGMOG00000005741.1, ENSGMOG00000008270.1, ENSGMOG00000008695.1, ENSGMOG00000009693.1, ENSGMOG00000009993.1, ENSGMOG00000010582.1, ENSGMOG00000013328.1, ENSGMOG00000015086.1, ENSGMOG00000018189.1	ENSP00000005995.3, ENSP00000161006.3, ENSP00000211076.3, ENSP00000216139.5, ENSP00000234798.4, ENSP00000291532.3, ENSP00000293851.5, ENSP00000299882.5, ENSP00000306390.3, ENSP00000319730.6, ENSP00000333003.3, ENSP00000381476.3, ENSP00000381588.3, ENSP00000386773.1, ENSP00000387081.1, ENSP00000394114.2, ENSP00000401328.2, ENSP00000401701.1, ENSP00000416037.3, ENSP00000418247.2, ENSP00000484461.1, ENSP00000489315.1, ENSP00000489870.1, ENSP00000490828.1, ENSP00000492058.1	ENSLAFP00000000528.3, ENSLAFP00000002473.3, ENSLAFP00000004044.2, ENSLAFP00000004175.3, ENSLAFP00000004530.2, ENSLAFP00000005174.3, ENSLAFP00000009402.4, ENSLAFP00000014166.2, ENSLAFP00000015539.2, ENSLAFP00000016134.3, ENSLAFP00000017846.2, ENSLAFP00000020948.1, ENSLAFP00000023121.1, ENSLAFP00000023360.1, ENSLAFP00000023410.1, ENSLAFP00000024298.1, ENSLAFP00000025718.1, ENSLAFP00000027996.1, ENSLAFP00000029288.1	ENSLACP00000000609.1, ENSLACP00000002357.1, ENSLACP00000002609.1, ENSLACP00000004287.1, ENSLACP00000006540.1, ENSLACP00000008371.1, ENSLACP00000009343.1, ENSLACP00000010887.1, ENSLACP00000015003.1, ENSLACP00000017641.1, ENSLACP00000021080.1, ENSLACP00000021099.1, ENSLACP00000021213.1	ENSLOCP00000000032.1, ENSLOCP00000000035.1, ENSLOCP00000000040.1, ENSLOCP00000000043.1, ENSLOCP00000000045.1, ENSLOCP00000000048.1, ENSLOCP00000000052.1, ENSLOCP00000000061.1, ENSLOCP00000000064.1, ENSLOCP00000000065.1, ENSLOCP00000000186.1, ENSLOCP00000000242.1, ENSLOCP00000000410.1, ENSLOCP00000000413.1, ENSLOCP00000000814.1, ENSLOCP00000000839.1, ENSLOCP00000000867.1, ENSLOCP00000001108.1, ENSLOCP00000001210.1, ENSLOCP00000001259.1, ENSLOCP00000001285.1, ENSLOCP00000001315.1, ENSLOCP00000001585.1, ENSLOCP00000004248.1, ENSLOCP00000004583.1, ENSLOCP00000005335.1, ENSLOCP00000006877.1, ENSLOCP00000008107.1, ENSLOCP00000008164.1, ENSLOCP00000008228.1	ENSMODP00000001256.3, ENSMODP00000002284.3, ENSMODP00000006070.3, ENSMODP00000006274.2, ENSMODP00000013561.3, ENSMODP00000016964.3, ENSMODP00000016975.3, ENSMODP00000017304.3, ENSMODP00000017427.2, ENSMODP00000017744.3, ENSMODP00000020214.2, ENSMODP00000020256.3, ENSMODP00000020689.2, ENSMODP00000020695.3, ENSMODP00000020697.3, ENSMODP00000020708.3, ENSMODP00000020711.2, ENSMODP00000021142.2, ENSMODP00000021145.2, ENSMODP00000026218.3, ENSMODP00000026288.2, ENSMODP00000027821.2, ENSMODP00000034547.2, ENSMODP00000040509.1, ENSMODP00000040627.1, ENSMODP00000040855.1	Sunfish04662, Sunfish04777, Sunfish06115, Sunfish06873, Sunfish06876, Sunfish06879, Sunfish08920, Sunfish12752, Sunfish13006, Sunfish13009, Sunfish15027, Sunfish16743	ENSMUSP00000000395.6, ENSMUSP00000015267.4, ENSMUSP00000022537.5, ENSMUSP00000023295.2, ENSMUSP00000024926.7, ENSMUSP00000024928.3, ENSMUSP00000024936.3, ENSMUSP00000024993.7, ENSMUSP00000024999.8, ENSMUSP00000027299.3, ENSMUSP00000032988.8, ENSMUSP00000034597.7, ENSMUSP00000034599.8, ENSMUSP00000039808.6, ENSMUSP00000041088.6, ENSMUSP00000045118.7, ENSMUSP00000045672.2, ENSMUSP00000050389.7, ENSMUSP00000051199.3, ENSMUSP00000056483.5, ENSMUSP00000059491.6, ENSMUSP00000063499.7, ENSMUSP00000076752.5, ENSMUSP00000086752.5, ENSMUSP00000093914.4, ENSMUSP00000095948.2, ENSMUSP00000110196.2, ENSMUSP00000120741.1, ENSMUSP00000132181.1, ENSMUSP00000145196.1	ENSOANP00000000879.1, ENSOANP00000002436.2, ENSOANP00000003714.1, ENSOANP00000004052.3, ENSOANP00000007011.1, ENSOANP00000010278.2, ENSOANP00000010299.1, ENSOANP00000014260.1, ENSOANP00000014993.2, ENSOANP00000018999.1, ENSOANP00000019247.1, ENSOANP00000020673.2, ENSOANP00000021869.2, ENSOANP00000021905.1, ENSOANP00000022438.1, ENSOANP00000023743.1, ENSOANP00000024937.1, ENSOANP00000026180.1, ENSOANP00000028608.1, ENSOANP00000030785.1, ENSOANP00000031435.1	ENSORLP00000000292.1, ENSORLP00000000299.1, ENSORLP00000000309.1, ENSORLP00000000316.1, ENSORLP00000000344.1, ENSORLP00000001435.1, ENSORLP00000001443.1, ENSORLP00000001465.1, ENSORLP00000001476.1, ENSORLP00000001485.1, ENSORLP00000001488.1, ENSORLP00000001494.1, ENSORLP00000001597.1, ENSORLP00000006453.1, ENSORLP00000007980.1, ENSORLP00000008225.1, ENSORLP00000008266.1, ENSORLP00000008667.1, ENSORLP00000009045.1, ENSORLP00000009056.1, ENSORLP00000010649.1, ENSORLP00000010944.1, ENSORLP00000019040.1, ENSORLP00000022887.1, ENSORLP00000023229.1	ENSONIG00000001438.1, ENSONIG00000003907.1, ENSONIG00000005127.1, ENSONIG00000005492.1, ENSONIG00000006051.1, ENSONIG00000006058.1, ENSONIG00000006241.1, ENSONIG00000006907.1, ENSONIG00000006914.1, ENSONIG00000006918.1, ENSONIG00000006946.1, ENSONIG00000006949.1, ENSONIG00000006951.1, ENSONIG00000006953.1, ENSONIG00000006956.1, ENSONIG00000007466.1, ENSONIG00000007475.1, ENSONIG00000009409.1, ENSONIG00000009431.1, ENSONIG00000009432.1, ENSONIG00000009434.1, ENSONIG00000009435.1, ENSONIG00000009437.1, ENSONIG00000009438.1, ENSONIG00000011100.1, ENSONIG00000011892.1, ENSONIG00000011914.1, ENSONIG00000014645.1, ENSONIG00000015898.1, ENSONIG00000017016.1, ENSONIG00000017363.1, ENSONIG00000017423.1, ENSONIG00000018184.1, ENSONIG00000019009.1, ENSONIG00000020083.1	ENSPCAP00000000215.1, ENSPCAP00000000817.1, ENSPCAP00000001107.1, ENSPCAP00000001723.1, ENSPCAP00000002097.1, ENSPCAP00000004449.1, ENSPCAP00000006999.1, ENSPCAP00000007105.1, ENSPCAP00000009713.1, ENSPCAP00000010425.1, ENSPCAP00000010575.1, ENSPCAP00000011283.1, ENSPCAP00000013320.1, ENSPCAP00000015078.1, ENSPCAP00000015681.1	ENSPMAP00000001309.1, ENSPMAP00000002855.1, ENSPMAP00000003633.1, ENSPMAP00000005522.1, ENSPMAP00000005527.1, ENSPMAP00000006099.1, ENSPMAP00000006611.1, ENSPMAP00000007674.1, ENSPMAP00000009500.1, ENSPMAP00000009645.1, ENSPMAP00000010421.1, ENSPMAP00000010763.1	XP_020366776.1, XP_020371670.1, XP_020374311.1, XP_020374312.1, XP_020381791.1, XP_020383534.1, XP_020384430.1, XP_020384435.1, XP_020387293.1, XP_020387685.1, XP_020392690.1	ENSSFOG00015002092.2, ENSSFOG00015002633.2, ENSSFOG00015003381.2, ENSSFOG00015003689.2, ENSSFOG00015006793.2, ENSSFOG00015007105.2, ENSSFOG00015007123.2, ENSSFOG00015007389.2, ENSSFOG00015007782.2, ENSSFOG00015007845.2, ENSSFOG00015010164.2, ENSSFOG00015015655.2, ENSSFOG00015019876.2, ENSSFOG00015021130.2, ENSSFOG00015028117.1, ENSSFOG00015032809.1	ENSSSCP00000008577.1, ENSSSCP00000008611.2, ENSSSCP00000008612.2, ENSSSCP00000010346.2, ENSSSCP00000012075.2, ENSSSCP00000012860.2, ENSSSCP00000015974.2, ENSSSCP00000016009.1, ENSSSCP00000017358.2, ENSSSCP00000017363.2, ENSSSCP00000017367.2, ENSSSCP00000021307.1, ENSSSCP00000021378.1, ENSSSCP00000021520.1, ENSSSCP00000021973.1, ENSSSCP00000021991.1, ENSSSCP00000023250.1, ENSSSCP00000024635.1, ENSSSCP00000026057.1	Scyto0001234.p1, Scyto0001681.p1, Scyto0003661.p1, Scyto0004957.p1, Scyto0006584.p1, Scyto0008305.p1, Scyto0009848.p1, Scyto0010628.p1, Scyto0019168.p1, Scyto0022928.p1	ENSTRUP00000006276.1, ENSTRUP00000006438.1, ENSTRUP00000012914.1, ENSTRUP00000016624.1, ENSTRUP00000020588.1, ENSTRUP00000023356.1, ENSTRUP00000026371.1, ENSTRUP00000027685.1, ENSTRUP00000028763.1, ENSTRUP00000033842.1, ENSTRUP00000034190.1, ENSTRUP00000046882.1	ENSTTRP00000000643.1, ENSTTRP00000000689.1, ENSTTRP00000002046.1, ENSTTRP00000003557.1, ENSTTRP00000007633.1, ENSTTRP00000007653.1, ENSTTRP00000007800.1, ENSTTRP00000008269.1, ENSTTRP00000011601.1, ENSTTRP00000013280.1, ENSTTRP00000014654.1, ENSTTRP00000014660.1, ENSTTRP00000014688.1, ENSTTRP00000014692.1, ENSTTRP00000014742.1, ENSTTRP00000014993.1, ENSTTRP00000015338.1, ENSTTRP00000016357.1	ENSXETP00000000109.2, ENSXETP00000003527.2, ENSXETP00000003528.3, ENSXETP00000003529.3, ENSXETP00000007420.3, ENSXETP00000007491.3, ENSXETP00000011315.3, ENSXETP00000013059.2, ENSXETP00000013755.3, ENSXETP00000013767.3, ENSXETP00000013769.3, ENSXETP00000013782.3, ENSXETP00000013794.3, ENSXETP00000013796.3, ENSXETP00000013801.3, ENSXETP00000013813.3, ENSXETP00000015877.3, ENSXETP00000018654.3, ENSXETP00000018657.3, ENSXETP00000021840.3, ENSXETP00000022322.3, ENSXETP00000023766.3, ENSXETP00000025667.3, ENSXETP00000025711.3, ENSXETP00000030396.3, ENSXETP00000030405.3, ENSXETP00000033129.2, ENSXETP00000038951.2, ENSXETP00000044837.3, ENSXETP00000048589.3, ENSXETP00000050888.3, ENSXETP00000051257.3, ENSXETP00000058126.1, ENSXETP00000058773.1, ENSXETP00000060232.1, ENSXETP00000060870.1, ENSXETP00000060979.1, ENSXETP00000061067.1, ENSXETP00000061496.1, ENSXETP00000061604.1, ENSXETP00000061702.1, ENSXETP00000061742.1, ENSXETP00000062096.1, ENSXETP00000062289.1, ENSXETP00000063593.1
OG0000013	ENSACAP00000011377.2	XP_006262908.1, XP_006270576.2, XP_014450061.1, XP_014450062.1, XP_014450063.1, XP_014450065.1, XP_019332071.1, XP_019333826.1, XP_019333827.1, XP_019333831.1, XP_019343084.1, XP_019344054.1, XP_019344055.1, XP_019344056.1, XP_019344058.1, XP_019346401.1, XP_019346426.1, XP_019351374.1, XP_019351378.1, XP_019351991.1, XP_019353921.1, XP_019354670.1, XP_019354879.1, XP_019354917.1, XP_019354920.1	XP_007164821.1, XP_007169679.1, XP_007170007.1, XP_007173541.1, XP_007179094.1, XP_007179099.1, XP_007179100.1, XP_007179152.1, XP_007187232.1, XP_007193951.1, XP_007194107.1		bmy_00886T0, bmy_00887T0, bmy_03105T0, bmy_03106T0, bmy_03107T0, bmy_03109T0, bmy_10606T0, bmy_12227T0, bmy_12228T0, bmy_18654T0, bmy_20590T0, bmy_21587T0	ENSBTAP00000005973.5, ENSBTAP00000016055.5, ENSBTAP00000019233.3, ENSBTAP00000024479.4, ENSBTAP00000030507.4, ENSBTAP00000032103.4, ENSBTAP00000042450.3, ENSBTAP00000042458.3, ENSBTAP00000042496.3, ENSBTAP00000046309.2, ENSBTAP00000046313.2, ENSBTAP00000054692.1, ENSBTAP00000055851.1, ENSBTAP00000055913.1	Ccar_12031_109401-processed-gene-0.10, Ccar_12497_42800-processed-gene-0.2, Ccar_23896_3021063-snap-gene-8.1, Ccar_27790_193399-processed-gene-0.16, Ccar_28669_4721450-snap-gene-7.5, Ccar_3001_273254-processed-gene-1.2, Ccar_3001_273254-processed-gene-1.3, Ccar_36207_463311-processed-gene-3.1, Ccar_36207_463311-snap-gene-1.1, Ccar_36207_463311-snap-gene-3.0, Ccar_39050_300834-processed-gene-2.5, Ccar_39050_300834-processed-gene-2.6, Ccar_41933_1095823-processed-gene-9.3, Ccar_41933_1095823-snap-gene-3.8, Ccar_41933_1095823-snap-gene-9.0, Ccar_42944_9908762-snap-gene-12.5, Ccar_45239_65462-processed-gene-0.0, Ccar_9984_1845439-snap-gene-13.8		ENSCAFP00000001125.3, ENSCAFP00000001140.3, ENSCAFP00000001141.3, ENSCAFP00000001142.3, ENSCAFP00000001618.3, ENSCAFP00000001623.3, ENSCAFP00000015983.3, ENSCAFP00000016010.3, ENSCAFP00000017943.3, ENSCAFP00000019022.2, ENSCAFP00000031096.1	XP_007882737.1, XP_007882826.1, XP_007882961.1, XP_007882976.1, XP_007883152.1, XP_007883214.1, XP_007883434.1, XP_007883460.1, XP_007883518.1, XP_007883561.1, XP_007883590.1, XP_007883628.1, XP_007883719.1, XP_007883928.1, XP_007883929.1, XP_007883948.1, XP_007884062.1, XP_007884443.1, XP_007884459.1, XP_007884473.1, XP_007884676.1, XP_007891622.1, XP_007893989.1, XP_007894050.1, XP_007902453.1, XP_007905082.1, XP_007905093.1, XP_007909140.1, XP_007909348.1, XP_007909660.1, XP_007909661.1, XP_007909995.1, XP_007910366.1, XP_007910387.1, XP_007910430.1, XP_007910686.1, XP_007910712.1	Chipu0005274.p1, Chipu0005745.p1, Chipu0006158.p1, Chipu0013154.p1, Chipu0013155.p1, Chipu0015313.p1, Chipu0016832.p1, Chipu0016833.p1, Chipu0016834.p1, Chipu0017514.p1, Chipu0017515.p1, Chipu0017518.p1, Chipu0017519.p1, Chipu0017520.p1, Chipu0018133.p1, Chipu0018138.p1, Chipu0018398.p1, Chipu0018513.p1, Chipu0018680.p1, Chipu0020218.p1, Chipu0021671.p1, Chipu0022753.p1, Chipu0023845.p1, Chipu0023864.p1, Chipu0024574.p1, Chipu0033269.p1, Chipu0033704.p1	ENSTNIP00000000333.1, ENSTNIP00000002474.1, ENSTNIP00000002861.1, ENSTNIP00000003292.1, ENSTNIP00000004095.1, ENSTNIP00000004553.1, ENSTNIP00000018731.1	ENSDNOP00000000181.3, ENSDNOP00000005986.3, ENSDNOP00000006520.3, ENSDNOP00000006655.3, ENSDNOP00000010305.3, ENSDNOP00000010311.2, ENSDNOP00000018014.1, ENSDNOP00000018161.1, ENSDNOP00000021288.1, ENSDNOP00000021464.1, ENSDNOP00000023346.1, ENSDNOP00000023748.1, ENSDNOP00000024185.1, ENSDNOP00000024198.1, ENSDNOP00000024794.1, ENSDNOP00000024898.1, ENSDNOP00000025596.1, ENSDNOP00000026147.1, ENSDNOP00000026309.1, ENSDNOP00000027010.1, ENSDNOP00000027020.1, ENSDNOP00000028284.1, ENSDNOP00000028310.1, ENSDNOP00000028839.1, ENSDNOP00000030990.1, ENSDNOP00000031325.1, ENSDNOP00000031525.1, ENSDNOP00000032396.1, ENSDNOP00000032923.1, ENSDNOP00000034627.1, ENSDNOP00000034630.1, ENSDNOP00000034896.1	ENSDARP00000024420.6, ENSDARP00000026304.8, ENSDARP00000063397.5, ENSDARP00000067780.6, ENSDARP00000069783.5, ENSDARP00000073808.2, ENSDARP00000075083.1, ENSDARP00000091287.4, ENSDARP00000098461.2, ENSDARP00000099093.3, ENSDARP00000100628.2, ENSDARP00000101000.2, ENSDARP00000106101.2, ENSDARP00000106425.1, ENSDARP00000110555.2, ENSDARP00000113141.1, ENSDARP00000127472.1, ENSDARP00000129726.1, ENSDARP00000130558.1, ENSDARP00000131129.1, ENSDARP00000131828.1, ENSDARP00000132073.1, ENSDARP00000132355.1, ENSDARP00000135985.1, ENSDARP00000139023.1, ENSDARP00000139385.1, ENSDARP00000139689.1, ENSDARP00000139805.1, ENSDARP00000140183.1, ENSDARP00000141107.1, ENSDARP00000141552.1, ENSDARP00000142933.1	ENSELUG00000000193.1, ENSELUG00000000491.1, ENSELUG00000001413.1, ENSELUG00000001631.1, ENSELUG00000001655.1, ENSELUG00000004889.1, ENSELUG00000005661.1, ENSELUG00000005688.1, ENSELUG00000005714.1, ENSELUG00000005728.1, ENSELUG00000006161.1, ENSELUG00000006284.1, ENSELUG00000006410.1, ENSELUG00000006438.1, ENSELUG00000006591.1, ENSELUG00000006994.1, ENSELUG00000007014.1, ENSELUG00000009053.1, ENSELUG00000009507.1, ENSELUG00000009511.1, ENSELUG00000011634.1, ENSELUG00000012065.1, ENSELUG00000012097.1, ENSELUG00000012119.1, ENSELUG00000012132.1, ENSELUG00000012960.1, ENSELUG00000013000.1, ENSELUG00000013070.1, ENSELUG00000013239.1, ENSELUG00000013297.1, ENSELUG00000013363.1, ENSELUG00000013458.1, ENSELUG00000013539.1, ENSELUG00000013586.1, ENSELUG00000015304.1, ENSELUG00000015342.1, ENSELUG00000018626.1, ENSELUG00000020401.1, ENSELUG00000020434.1, ENSELUG00000022355.1, ENSELUG00000023021.1, ENSELUG00000023067.1, ENSELUG00000023083.1, ENSELUG00000023090.1	ENSGACP00000010964.1, ENSGACP00000017064.1, ENSGACP00000024544.1, ENSGACP00000024647.1, ENSGACP00000024650.1, ENSGACP00000024652.1, ENSGACP00000024831.1, ENSGACP00000026137.1, ENSGACP00000026138.1	ENSGALP00000000080.5, ENSGALP00000000823.3, ENSGALP00000023881.4, ENSGALP00000036110.3, ENSGALP00000040757.2, ENSGALP00000041368.3, ENSGALP00000041775.2, ENSGALP00000043638.2, ENSGALP00000046319.1, ENSGALP00000058631.1, ENSGALP00000059119.1, ENSGALP00000059381.1, ENSGALP00000061513.1, ENSGALP00000061611.1, ENSGALP00000061894.1, ENSGALP00000061919.1, ENSGALP00000063001.1, ENSGALP00000064042.1, ENSGALP00000064495.1, ENSGALP00000064553.1	ENSGMOG00000003710.1, ENSGMOG00000004273.1, ENSGMOG00000004284.1, ENSGMOG00000004652.1, ENSGMOG00000004802.1, ENSGMOG00000006315.1, ENSGMOG00000007177.1, ENSGMOG00000012706.1, ENSGMOG00000016925.1	ENSP00000244513.6, ENSP00000244519.2, ENSP00000259891.7, ENSP00000289361.6, ENSP00000312158.5, ENSP00000330200.9, ENSP00000341787.6, ENSP00000342197.4, ENSP00000348751.2, ENSP00000349143.4, ENSP00000350402.5, ENSP00000351899.4, ENSP00000366091.4, ENSP00000390613.3, ENSP00000390632.2, ENSP00000390785.2, ENSP00000391898.2, ENSP00000395005.2, ENSP00000397101.2, ENSP00000398394.2, ENSP00000399884.2, ENSP00000402639.2, ENSP00000405794.2, ENSP00000414407.2, ENSP00000414811.2, ENSP00000415396.2, ENSP00000416544.2, ENSP00000483322.1	ENSLAFP00000000859.2, ENSLAFP00000005633.3, ENSLAFP00000005731.3, ENSLAFP00000006839.3, ENSLAFP00000009113.4, ENSLAFP00000013708.3, ENSLAFP00000015971.2, ENSLAFP00000018453.1, ENSLAFP00000018593.1, ENSLAFP00000018972.1, ENSLAFP00000020518.1, ENSLAFP00000020708.1, ENSLAFP00000027269.1, ENSLAFP00000028822.1	ENSLACP00000000310.1, ENSLACP00000000667.1, ENSLACP00000000713.1, ENSLACP00000000908.1, ENSLACP00000000914.1, ENSLACP00000001115.1, ENSLACP00000001217.1, ENSLACP00000001220.1, ENSLACP00000001338.1, ENSLACP00000001468.1, ENSLACP00000001685.1, ENSLACP00000001823.1, ENSLACP00000002536.1, ENSLACP00000003583.1, ENSLACP00000004004.1, ENSLACP00000004441.1, ENSLACP00000006165.1, ENSLACP00000007246.1, ENSLACP00000007342.1, ENSLACP00000007455.1, ENSLACP00000007619.1, ENSLACP00000009408.1, ENSLACP00000010912.1, ENSLACP00000013628.1, ENSLACP00000014289.1, ENSLACP00000019053.1, ENSLACP00000022622.1, ENSLACP00000022706.1, ENSLACP00000023144.1, ENSLACP00000023593.1	ENSLOCP00000000066.1, ENSLOCP00000000069.1, ENSLOCP00000000071.1, ENSLOCP00000000184.1, ENSLOCP00000000329.1, ENSLOCP00000000361.1, ENSLOCP00000000371.1, ENSLOCP00000000425.1, ENSLOCP00000000462.1, ENSLOCP00000000468.1, ENSLOCP00000000519.1, ENSLOCP00000000594.1, ENSLOCP00000000988.1, ENSLOCP00000001047.1, ENSLOCP00000001153.1, ENSLOCP00000001218.1, ENSLOCP00000001335.1, ENSLOCP00000001347.1, ENSLOCP00000001478.1, ENSLOCP00000001902.1, ENSLOCP00000001933.1, ENSLOCP00000001948.1, ENSLOCP00000002499.1, ENSLOCP00000002540.1, ENSLOCP00000002582.1, ENSLOCP00000002597.1, ENSLOCP00000002624.1, ENSLOCP00000002653.1, ENSLOCP00000003180.1, ENSLOCP00000003616.1, ENSLOCP00000003633.1, ENSLOCP00000003767.1, ENSLOCP00000004378.1, ENSLOCP00000004405.1, ENSLOCP00000004639.1, ENSLOCP00000005093.1, ENSLOCP00000011395.1, ENSLOCP00000011409.1, ENSLOCP00000012028.1, ENSLOCP00000012051.1, ENSLOCP00000012094.1, ENSLOCP00000012098.1, ENSLOCP00000013095.1, ENSLOCP00000013656.1, ENSLOCP00000015365.1, ENSLOCP00000016857.1, ENSLOCP00000017600.1	ENSMODP00000010705.3, ENSMODP00000011184.3, ENSMODP00000011200.2, ENSMODP00000012902.3, ENSMODP00000017046.2, ENSMODP00000018466.2, ENSMODP00000018552.2, ENSMODP00000018554.3, ENSMODP00000020005.2, ENSMODP00000021403.2, ENSMODP00000025257.2, ENSMODP00000025258.2, ENSMODP00000028989.2, ENSMODP00000031163.2, ENSMODP00000031349.1, ENSMODP00000031499.2, ENSMODP00000031562.1, ENSMODP00000032558.1, ENSMODP00000033249.1, ENSMODP00000033593.1, ENSMODP00000038549.2, ENSMODP00000038933.1, ENSMODP00000040042.1, ENSMODP00000040112.1, ENSMODP00000040272.1, ENSMODP00000040690.1, ENSMODP00000040722.1, ENSMODP00000040848.1	Sunfish02393, Sunfish08321, Sunfish16836	ENSMUSP00000025198.7, ENSMUSP00000041013.7, ENSMUSP00000052670.2, ENSMUSP00000057721.7, ENSMUSP00000063279.6, ENSMUSP00000064161.4, ENSMUSP00000066598.6, ENSMUSP00000074927.4, ENSMUSP00000079140.5, ENSMUSP00000099726.4, ENSMUSP00000102176.1, ENSMUSP00000106062.1, ENSMUSP00000121870.2, ENSMUSP00000123426.1, ENSMUSP00000124737.1, ENSMUSP00000127347.1, ENSMUSP00000131300.1, ENSMUSP00000132470.1, ENSMUSP00000133268.1, ENSMUSP00000139831.1	ENSOANP00000000934.1, ENSOANP00000003009.1, ENSOANP00000003390.1, ENSOANP00000005843.1, ENSOANP00000006484.2, ENSOANP00000008673.2, ENSOANP00000008719.3, ENSOANP00000009501.3, ENSOANP00000010233.1, ENSOANP00000010234.1, ENSOANP00000010397.1, ENSOANP00000010871.1, ENSOANP00000011908.2, ENSOANP00000011909.1, ENSOANP00000012360.1, ENSOANP00000014066.3, ENSOANP00000015875.2, ENSOANP00000015876.1, ENSOANP00000016872.1, ENSOANP00000016873.1, ENSOANP00000019688.1, ENSOANP00000019878.1, ENSOANP00000020773.1, ENSOANP00000021096.1, ENSOANP00000023370.2, ENSOANP00000025176.2, ENSOANP00000025417.1, ENSOANP00000026281.1, ENSOANP00000026282.1, ENSOANP00000026575.2, ENSOANP00000027693.1, ENSOANP00000028777.1, ENSOANP00000028976.1, ENSOANP00000030236.1	ENSORLP00000002750.1, ENSORLP00000002882.1, ENSORLP00000003256.1, ENSORLP00000003283.1, ENSORLP00000008054.1, ENSORLP00000023348.1, ENSORLP00000024592.1, ENSORLP00000024697.1, ENSORLP00000024806.1, ENSORLP00000025104.1, ENSORLP00000025116.1	ENSONIG00000000028.1, ENSONIG00000000032.1, ENSONIG00000003827.1, ENSONIG00000003829.1, ENSONIG00000004483.1, ENSONIG00000004484.1, ENSONIG00000004486.1, ENSONIG00000004488.1, ENSONIG00000004491.1, ENSONIG00000004494.1, ENSONIG00000004495.1, ENSONIG00000005109.1, ENSONIG00000005373.1, ENSONIG00000005382.1, ENSONIG00000006682.1, ENSONIG00000006945.1, ENSONIG00000007536.1, ENSONIG00000008091.1, ENSONIG00000008095.1, ENSONIG00000008096.1, ENSONIG00000008097.1, ENSONIG00000008100.1, ENSONIG00000008193.1, ENSONIG00000008274.1, ENSONIG00000008276.1, ENSONIG00000009600.1, ENSONIG00000009611.1, ENSONIG00000009619.1, ENSONIG00000009715.1, ENSONIG00000011608.1, ENSONIG00000012425.1, ENSONIG00000013202.1, ENSONIG00000013204.1, ENSONIG00000013205.1, ENSONIG00000013211.1, ENSONIG00000015495.1, ENSONIG00000015666.1, ENSONIG00000017457.1, ENSONIG00000017458.1, ENSONIG00000017462.1, ENSONIG00000018992.1, ENSONIG00000018993.1	ENSPCAP00000001570.1, ENSPCAP00000003639.1, ENSPCAP00000005373.1, ENSPCAP00000008122.1, ENSPCAP00000009977.1, ENSPCAP00000010884.1, ENSPCAP00000011462.1, ENSPCAP00000011505.1, ENSPCAP00000011830.1, ENSPCAP00000015154.1		XP_020369870.1, XP_020371796.1, XP_020372243.1, XP_020372679.1, XP_020373538.1, XP_020373539.1, XP_020374570.1, XP_020374571.1, XP_020374574.1, XP_020375710.1, XP_020376122.1, XP_020378597.1, XP_020379020.1, XP_020380087.1, XP_020380088.1, XP_020380714.1, XP_020380814.1, XP_020381616.1, XP_020381929.1, XP_020384241.1, XP_020385375.1, XP_020387800.1, XP_020389263.1, XP_020391765.1, XP_020391766.1, XP_020392255.1, XP_020392256.1, XP_020392500.1, rtyp_ENSLOCP00000000069.1-R1-1-A1	ENSSFOG00015000426.2, ENSSFOG00015004032.2, ENSSFOG00015004533.2, ENSSFOG00015004595.2, ENSSFOG00015004629.2, ENSSFOG00015005753.2, ENSSFOG00015007069.2, ENSSFOG00015012283.2, ENSSFOG00015012978.2, ENSSFOG00015016053.2, ENSSFOG00015016078.2, ENSSFOG00015016124.2, ENSSFOG00015016135.2, ENSSFOG00015017528.2, ENSSFOG00015018268.2, ENSSFOG00015021934.2, ENSSFOG00015021954.2, ENSSFOG00015021984.2, ENSSFOG00015022232.2, ENSSFOG00015022276.2, ENSSFOG00015022299.2, ENSSFOG00015023381.2, ENSSFOG00015024750.1, ENSSFOG00015024805.1, ENSSFOG00015024910.1, ENSSFOG00015025021.1, ENSSFOG00015025031.1, ENSSFOG00015025751.1, ENSSFOG00015025773.1, ENSSFOG00015025778.1, ENSSFOG00015026084.1, ENSSFOG00015026238.1, ENSSFOG00015026480.1, ENSSFOG00015026966.1, ENSSFOG00015027053.1, ENSSFOG00015027359.1, ENSSFOG00015028065.1, ENSSFOG00015028511.1, ENSSFOG00015028641.1, ENSSFOG00015028776.1, ENSSFOG00015028815.1, ENSSFOG00015029217.1, ENSSFOG00015029628.1, ENSSFOG00015030499.1, ENSSFOG00015030764.1, ENSSFOG00015031013.1, ENSSFOG00015031758.1, ENSSFOG00015032797.1, ENSSFOG00015032817.1, ENSSFOG00015033278.1	ENSSSCP00000001200.2, ENSSSCP00000001201.2, ENSSSCP00000001553.3, ENSSSCP00000001558.2, ENSSSCP00000001560.2, ENSSSCP00000001563.2, ENSSSCP00000001564.2, ENSSSCP00000001565.3, ENSSSCP00000007179.2, ENSSSCP00000014881.1, ENSSSCP00000020031.1, ENSSSCP00000022095.1, ENSSSCP00000024403.1, ENSSSCP00000024940.1, ENSSSCP00000028246.1, ENSSSCP00000028632.1	Scyto0006138.p1, Scyto0010802.p1, Scyto0012667.p1, Scyto0012668.p1, Scyto0016524.p1, Scyto0019005.p1, Scyto0019323.p1, Scyto0019767.p1, Scyto0019793.p1, Scyto0020525.p1, Scyto0020646.p1, Scyto0020930.p1, Scyto0021417.p1, Scyto0021883.p1, Scyto0022338.p1, Scyto0023690.p1, Scyto0023769.p1, Scyto0026301.p1	ENSTRUP00000000140.1, ENSTRUP00000000828.1, ENSTRUP00000002874.1, ENSTRUP00000008087.1, ENSTRUP00000011021.1, ENSTRUP00000043393.1, ENSTRUP00000045301.1	ENSTTRP00000002034.1, ENSTTRP00000003536.1, ENSTTRP00000003543.1, ENSTTRP00000008099.1, ENSTTRP00000011512.1, ENSTTRP00000011716.1, ENSTTRP00000011959.1, ENSTTRP00000011960.1, ENSTTRP00000012278.1, ENSTTRP00000014360.1	ENSXETP00000006809.3, ENSXETP00000015077.3, ENSXETP00000015078.3, ENSXETP00000019860.3, ENSXETP00000019861.3, ENSXETP00000019949.3, ENSXETP00000021713.2, ENSXETP00000026415.3, ENSXETP00000028631.3, ENSXETP00000035188.3, ENSXETP00000039034.1, ENSXETP00000041242.3, ENSXETP00000041246.3, ENSXETP00000041247.3, ENSXETP00000053777.2, ENSXETP00000059302.1, ENSXETP00000059971.1, ENSXETP00000062092.1, ENSXETP00000062109.1, ENSXETP00000063097.1, ENSXETP00000063479.1, ENSXETP00000063611.1, ENSXETP00000063636.1
OG0000014	ENSACAP00000003251.1, ENSACAP00000003259.1, ENSACAP00000004273.1, ENSACAP00000004279.1, ENSACAP00000015019.1, ENSACAP00000015039.1, ENSACAP00000018756.1, ENSACAP00000021523.1	XP_006268102.1, XP_006268110.1, XP_006268111.1, XP_006268903.2, XP_006269560.1, XP_006269563.1, XP_014461975.1, XP_019336407.1, XP_019350899.1	XP_007165545.1, XP_007169969.1, XP_007177431.1, XP_007177434.1, XP_007177437.1, XP_007177438.1, XP_007177443.1, XP_007177444.1, XP_007178004.1, XP_007178008.1, XP_007178009.1, XP_007178011.1, XP_007179090.1, XP_007179104.1, XP_007179107.1, XP_007179130.1, XP_007179132.1, XP_007185197.1, XP_007186062.1, XP_007186343.1, XP_007186344.1	XP_002587296.1, XP_002587983.1, XP_002591184.1, XP_002595191.1, XP_002595195.1, XP_002595646.1, XP_002595650.1, XP_002595657.1, XP_002595659.1, XP_002595671.1, XP_002595679.1, XP_002595682.1, XP_002595685.1, XP_002595694.1, XP_002595711.1, XP_002595714.1, XP_002595718.1, XP_002595734.1, XP_002599159.1, XP_002599546.1, XP_002607033.1, XP_002612589.1	bmy_11207T0, bmy_11211T0, bmy_11212T0, bmy_11217T0, bmy_12191T0, bmy_12209T0, bmy_12212T0, bmy_12213T0, bmy_12217T0, bmy_12218T0, bmy_12222T0, bmy_12224T0, bmy_12909T0, bmy_19721T0, bmy_19726T0, bmy_20269T0	ENSBTAP00000005884.4, ENSBTAP00000021322.4, ENSBTAP00000023918.4, ENSBTAP00000024155.4, ENSBTAP00000027308.5, ENSBTAP00000033317.4, ENSBTAP00000036521.4, ENSBTAP00000038073.3, ENSBTAP00000038344.4, ENSBTAP00000039503.3, ENSBTAP00000042634.2, ENSBTAP00000044080.3, ENSBTAP00000044605.2, ENSBTAP00000044924.3, ENSBTAP00000046113.3, ENSBTAP00000046538.3, ENSBTAP00000047687.1, ENSBTAP00000047778.2, ENSBTAP00000048179.1, ENSBTAP00000048201.1, ENSBTAP00000048245.1, ENSBTAP00000049374.1, ENSBTAP00000049501.1, ENSBTAP00000049583.2, ENSBTAP00000049889.1, ENSBTAP00000051060.2, ENSBTAP00000051372.2, ENSBTAP00000051376.1, ENSBTAP00000051428.1, ENSBTAP00000051456.1, ENSBTAP00000051513.2, ENSBTAP00000051926.2, ENSBTAP00000052160.2, ENSBTAP00000052168.1, ENSBTAP00000052479.2, ENSBTAP00000052642.2, ENSBTAP00000052749.1, ENSBTAP00000053002.1, ENSBTAP00000053873.1, ENSBTAP00000054228.1, ENSBTAP00000054234.1, ENSBTAP00000054314.1, ENSBTAP00000054352.1, ENSBTAP00000054383.1, ENSBTAP00000054453.1, ENSBTAP00000054743.1, ENSBTAP00000054886.1, ENSBTAP00000054956.1, ENSBTAP00000055018.1, ENSBTAP00000055067.1, ENSBTAP00000055208.1, ENSBTAP00000055225.1, ENSBTAP00000055237.1, ENSBTAP00000055313.1, ENSBTAP00000055384.1, ENSBTAP00000055395.1, ENSBTAP00000055514.1, ENSBTAP00000055625.1, ENSBTAP00000055668.1, ENSBTAP00000055694.1, ENSBTAP00000055703.1, ENSBTAP00000055818.1, ENSBTAP00000056014.1	Ccar_10016_342179-processed-gene-1.4, Ccar_10016_342179-processed-gene-2.3, Ccar_10205_1590647-processed-gene-0.0, Ccar_1096_1129473-processed-gene-6.12, Ccar_1096_1129473-processed-gene-9.18, Ccar_1096_1129473-processed-gene-9.25, Ccar_1096_1129473-processed-gene-9.29, Ccar_12420_567616-processed-gene-3.2, Ccar_12506_5083881-processed-gene-32.1, Ccar_13213_4485546-processed-gene-10.1, Ccar_13252_9540027-processed-gene-20.0, Ccar_13253_94938-processed-gene-0.7, Ccar_14259_5114721-processed-gene-20.1, Ccar_14839_8420880-processed-gene-7.2, Ccar_15084_4728448-processed-gene-46.5, Ccar_15458_5867678-processed-gene-6.2, Ccar_15564_2693342-processed-gene-10.1, Ccar_1662_3166105-processed-gene-11.3, Ccar_1756_3088230-processed-gene-28.3, Ccar_18365_974039-processed-gene-3.1, Ccar_18760_22057-processed-gene-0.2, Ccar_19373_762218-processed-gene-2.0, Ccar_21944_923141-processed-gene-3.0, Ccar_21944_923141-processed-gene-6.11, Ccar_22554_4283915-processed-gene-17.2, Ccar_22_11248969-processed-gene-38.1, Ccar_23245_6951249-processed-gene-30.1, Ccar_23528_3649247-processed-gene-16.2, Ccar_23937_8660115-processed-gene-15.7, Ccar_23941_252891-snap-gene-0.8, Ccar_23941_252891-snap-gene-1.1, Ccar_23977_1346369-processed-gene-11.6, Ccar_24124_7002662-processed-gene-9.7, Ccar_24976_265122-processed-gene-0.4, Ccar_25045_120384-processed-gene-0.9, Ccar_25238_10813183-snap-gene-3.3, Ccar_27344_6426534-processed-gene-30.1, Ccar_27394_6406901-processed-gene-63.1, Ccar_27469_465841-processed-gene-3.7, Ccar_27608_457534-snap-gene-0.5, Ccar_28196_650020-processed-gene-3.2, Ccar_29402_191735-processed-gene-0.0, Ccar_29565_4636133-processed-gene-27.6, Ccar_2959_6269457-snap-gene-38.5, Ccar_30005_498360-processed-gene-2.0, Ccar_30116_3979527-processed-gene-7.0, Ccar_31871_1334864-processed-gene-0.2, Ccar_32111_9042098-processed-gene-67.5, Ccar_32225_2626993-processed-gene-13.2, Ccar_32288_154139-processed-gene-0.1, Ccar_32533_12430192-processed-gene-65.2, Ccar_32580_116932-processed-gene-0.24, Ccar_33465_794178-processed-gene-6.1, Ccar_33943_3900729-processed-gene-37.2, Ccar_34464_1510717-processed-gene-13.4, Ccar_34906_122979-snap-gene-0.17, Ccar_34982_96963-processed-gene-0.3, Ccar_37188_6308005-processed-gene-4.1, Ccar_39015_1146864-processed-gene-8.2, Ccar_39572_5537870-processed-gene-30.0, Ccar_3980_916382-processed-gene-1.5, Ccar_3980_916382-snap-gene-3.11, Ccar_4033_137853-processed-gene-0.5, Ccar_40361_662049-processed-gene-5.12, Ccar_40361_662049-processed-gene-5.16, Ccar_41231_1535723-processed-gene-13.5, Ccar_41416_3056182-processed-gene-20.0, Ccar_41789_7072082-processed-gene-25.4, Ccar_42365_2733014-processed-gene-16.1, Ccar_42473_4927673-processed-gene-22.1, Ccar_42583_23593172-processed-gene-161.0, Ccar_44412_1951711-processed-gene-15.0, Ccar_44412_1951711-processed-gene-4.3, Ccar_45304_1918179-processed-gene-13.1, Ccar_5242_10526662-snap-gene-80.2, Ccar_5538_6727932-processed-gene-41.1, Ccar_577_7894447-processed-gene-64.1, Ccar_5886_278431-processed-gene-0.4, Ccar_599_11926-processed-gene-0.0, Ccar_6034_6726457-processed-gene-38.0, Ccar_6066_503195-processed-gene-0.7, Ccar_6066_503195-processed-gene-2.12, Ccar_6066_503195-processed-gene-2.6, Ccar_6066_503195-processed-gene-3.1, Ccar_8384_1515123-processed-gene-12.13, Ccar_8384_1515123-processed-gene-8.4, Ccar_9723_874882-processed-gene-7.2, Ccar_9878_260674-processed-gene-1.18, Ccar_9984_1845439-processed-gene-13.14, Ccar_9984_1845439-processed-gene-14.0	ENSCINP00000002195.2	ENSCAFP00000015533.3, ENSCAFP00000016675.2, ENSCAFP00000022345.3, ENSCAFP00000033114.1, ENSCAFP00000033119.2, ENSCAFP00000033733.1, ENSCAFP00000033889.1, ENSCAFP00000034113.2, ENSCAFP00000036077.1, ENSCAFP00000036322.1, ENSCAFP00000036424.1, ENSCAFP00000036635.1, ENSCAFP00000037508.1, ENSCAFP00000037888.1, ENSCAFP00000038464.1, ENSCAFP00000038664.1, ENSCAFP00000039913.1, ENSCAFP00000040042.1, ENSCAFP00000040141.1, ENSCAFP00000041084.1, ENSCAFP00000041233.1, ENSCAFP00000041361.1, ENSCAFP00000041984.1, ENSCAFP00000042942.1	XP_007882972.1, XP_007883036.1	Chipu0000402.p1, Chipu0019918.p1, Chipu0020041.p1, Chipu0020043.p1, Chipu0021070.p1, Chipu0021935.p1, Chipu0022275.p1, Chipu0023608.p1, Chipu0023944.p1, Chipu0024151.p1, Chipu0024557.p1, Chipu0025244.p1, Chipu0026804.p1, Chipu0033723.p1	ENSTNIP00000001439.1, ENSTNIP00000001569.1, ENSTNIP00000003316.1, ENSTNIP00000003787.1, ENSTNIP00000004638.1, ENSTNIP00000004815.1, ENSTNIP00000006388.1, ENSTNIP00000009390.1, ENSTNIP00000009392.1, ENSTNIP00000011334.1, ENSTNIP00000011441.1, ENSTNIP00000011620.1, ENSTNIP00000011624.1, ENSTNIP00000011938.1, ENSTNIP00000022146.1	ENSDNOP00000002601.2, ENSDNOP00000017284.2, ENSDNOP00000018385.1, ENSDNOP00000019199.1, ENSDNOP00000019245.1, ENSDNOP00000019583.1, ENSDNOP00000019589.1, ENSDNOP00000019725.1, ENSDNOP00000020076.1, ENSDNOP00000020360.1, ENSDNOP00000023361.1, ENSDNOP00000023505.1, ENSDNOP00000024800.1, ENSDNOP00000025656.1, ENSDNOP00000027163.1, ENSDNOP00000027339.1, ENSDNOP00000028934.1, ENSDNOP00000029115.1, ENSDNOP00000029608.1, ENSDNOP00000029689.1, ENSDNOP00000030840.1, ENSDNOP00000031912.1, ENSDNOP00000032688.1, ENSDNOP00000033068.1, ENSDNOP00000033198.1	ENSDARP00000055912.4, ENSDARP00000067948.4, ENSDARP00000099550.3, ENSDARP00000099813.2, ENSDARP00000101525.2, ENSDARP00000102775.2, ENSDARP00000103937.2, ENSDARP00000107702.1, ENSDARP00000111973.1, ENSDARP00000116739.2, ENSDARP00000118326.1, ENSDARP00000126636.1, ENSDARP00000126726.1, ENSDARP00000126757.1, ENSDARP00000127042.1, ENSDARP00000127763.1, ENSDARP00000128269.1, ENSDARP00000128277.1, ENSDARP00000128743.1, ENSDARP00000129172.1, ENSDARP00000129570.1, ENSDARP00000129663.1, ENSDARP00000133316.1, ENSDARP00000135716.1, ENSDARP00000139235.1, ENSDARP00000139362.1, ENSDARP00000142103.1, ENSDARP00000142138.1, ENSDARP00000142187.1, ENSDARP00000142232.1, ENSDARP00000142243.1, ENSDARP00000142288.1, ENSDARP00000142329.1, ENSDARP00000142542.1, ENSDARP00000142583.1	ENSELUG00000001739.1, ENSELUG00000010557.1, ENSELUG00000010564.1, ENSELUG00000022181.1	ENSGACP00000000571.1, ENSGACP00000001624.1, ENSGACP00000001646.1, ENSGACP00000001658.1, ENSGACP00000002663.1, ENSGACP00000002698.1, ENSGACP00000002704.1, ENSGACP00000002726.1, ENSGACP00000003362.1, ENSGACP00000003373.1, ENSGACP00000003531.1, ENSGACP00000003559.1, ENSGACP00000003582.1, ENSGACP00000003591.1, ENSGACP00000003717.1, ENSGACP00000003748.1, ENSGACP00000013925.1, ENSGACP00000018379.1, ENSGACP00000018387.1, ENSGACP00000018512.1, ENSGACP00000019632.1, ENSGACP00000023726.1	ENSGALP00000021742.4, ENSGALP00000042437.1, ENSGALP00000042501.1, ENSGALP00000050379.1, ENSGALP00000053434.1, ENSGALP00000054120.1, ENSGALP00000055900.1, ENSGALP00000056960.1, ENSGALP00000057898.1	ENSGMOG00000000031.1, ENSGMOG00000002983.1, ENSGMOG00000003096.1, ENSGMOG00000009971.1, ENSGMOG00000011988.1, ENSGMOG00000019700.1, ENSGMOG00000019708.1, ENSGMOG00000019715.1, ENSGMOG00000019746.1, ENSGMOG00000019885.1, ENSGMOG00000019966.1, ENSGMOG00000020017.1, ENSGMOG00000020018.1, ENSGMOG00000020049.1, ENSGMOG00000020050.1, ENSGMOG00000020051.1, ENSGMOG00000020160.1, ENSGMOG00000020173.1, ENSGMOG00000020290.1, ENSGMOG00000020409.1, ENSGMOG00000020576.1	ENSP00000274764.2, ENSP00000289316.2, ENSP00000321744.4, ENSP00000342886.2, ENSP00000347119.3, ENSP00000348924.3, ENSP00000349430.1, ENSP00000358151.2, ENSP00000366618.2, ENSP00000366962.2, ENSP00000445633.2, ENSP00000445831.1, ENSP00000475942.1, ENSP00000477527.1, ENSP00000477907.1, ENSP00000479169.1, ENSP00000479284.1, ENSP00000481622.1, ENSP00000482674.1, ENSP00000483237.1, ENSP00000491341.1	ENSLAFP00000003262.1, ENSLAFP00000003715.3, ENSLAFP00000004532.1, ENSLAFP00000005967.1, ENSLAFP00000009354.3, ENSLAFP00000017549.2, ENSLAFP00000019363.1, ENSLAFP00000021240.1, ENSLAFP00000021430.1, ENSLAFP00000022509.1, ENSLAFP00000022709.1, ENSLAFP00000023021.1, ENSLAFP00000024990.1, ENSLAFP00000025177.1, ENSLAFP00000027918.1, ENSLAFP00000028008.1, ENSLAFP00000028517.1, ENSLAFP00000029416.1	ENSLACP00000000210.1, ENSLACP00000001435.1, ENSLACP00000002865.1, ENSLACP00000003949.1, ENSLACP00000004398.1, ENSLACP00000004456.1, ENSLACP00000004868.1, ENSLACP00000010015.1, ENSLACP00000011755.2	ENSLOCP00000008559.1, ENSLOCP00000021524.1	ENSMODP00000023388.2, ENSMODP00000023389.2, ENSMODP00000030552.1, ENSMODP00000040563.1	Sunfish04243, Sunfish05361, Sunfish09952, Sunfish10545, Sunfish14293, Sunfish16167, Sunfish16168, Sunfish16805, Sunfish16806, Sunfish16823, Sunfish17832, Sunfish18054, Sunfish18056, Sunfish18063, Sunfish18086, Sunfish18087, Sunfish18088, Sunfish18093, Sunfish18094, Sunfish18115, Sunfish18120	ENSMUSP00000018246.4, ENSMUSP00000056604.2, ENSMUSP00000061247.3, ENSMUSP00000076397.3, ENSMUSP00000077290.3, ENSMUSP00000078239.5, ENSMUSP00000088287.6, ENSMUSP00000089301.2, ENSMUSP00000089343.2, ENSMUSP00000089350.1, ENSMUSP00000097294.2, ENSMUSP00000100738.1, ENSMUSP00000106082.1, ENSMUSP00000106085.2, ENSMUSP00000106099.2, ENSMUSP00000106102.3, ENSMUSP00000135427.1, ENSMUSP00000136792.1	ENSOANP00000000301.1, ENSOANP00000000304.1, ENSOANP00000000309.1, ENSOANP00000000317.1, ENSOANP00000000328.2, ENSOANP00000000331.1, ENSOANP00000000334.1, ENSOANP00000000336.1, ENSOANP00000000340.1, ENSOANP00000000346.1, ENSOANP00000000349.1, ENSOANP00000000357.1, ENSOANP00000000372.1, ENSOANP00000000375.1, ENSOANP00000000377.1, ENSOANP00000000385.1, ENSOANP00000000390.1, ENSOANP00000005708.2, ENSOANP00000005883.1, ENSOANP00000005894.1, ENSOANP00000007147.1, ENSOANP00000008693.2, ENSOANP00000009880.1, ENSOANP00000014841.1, ENSOANP00000016318.1, ENSOANP00000018116.1, ENSOANP00000019307.1, ENSOANP00000020032.1, ENSOANP00000020233.1, ENSOANP00000022654.1, ENSOANP00000022916.1	ENSORLP00000000023.1, ENSORLP00000000198.1, ENSORLP00000000207.1, ENSORLP00000000852.1, ENSORLP00000000860.1, ENSORLP00000001072.1, ENSORLP00000001444.1, ENSORLP00000001463.1, ENSORLP00000001644.1, ENSORLP00000014781.1	ENSONIG00000007438.1, ENSONIG00000007440.1, ENSONIG00000007459.1, ENSONIG00000007462.1, ENSONIG00000007464.1, ENSONIG00000007503.1, ENSONIG00000009515.1, ENSONIG00000017858.1, ENSONIG00000020406.1, ENSONIG00000020407.1, ENSONIG00000020408.1, ENSONIG00000020572.1, ENSONIG00000020769.1	ENSPCAP00000000600.1, ENSPCAP00000003039.1, ENSPCAP00000004942.1, ENSPCAP00000006680.1, ENSPCAP00000008497.1, ENSPCAP00000009869.1, ENSPCAP00000011071.1, ENSPCAP00000013065.1, ENSPCAP00000013243.1, ENSPCAP00000013276.1, ENSPCAP00000014899.1, ENSPCAP00000014909.1, ENSPCAP00000016019.1, ENSPCAP00000016076.1, ENSPCAP00000016104.1, ENSPCAP00000016120.1	ENSPMAP00000002363.1, ENSPMAP00000002384.1, ENSPMAP00000005307.1, ENSPMAP00000010967.1, ENSPMAP00000010987.1, ENSPMAP00000010995.1, ENSPMAP00000011000.1, ENSPMAP00000011006.1, ENSPMAP00000011011.1, ENSPMAP00000011016.1, ENSPMAP00000011118.1	XP_020369813.1, XP_020369821.1, XP_020373686.1, XP_020373688.1, XP_020377154.1, XP_020379984.1, XP_020380705.1, XP_020382250.1, XP_020383657.1, XP_020383658.1, XP_020384831.1, XP_020384880.1, XP_020387148.1, XP_020387316.1, XP_020387317.1, XP_020387432.1, XP_020387533.1, XP_020390399.1, XP_020390400.1, XP_020390738.1, XP_020390810.1	ENSSFOG00015023310.2, ENSSFOG00015024578.1, ENSSFOG00015025007.1, ENSSFOG00015025570.1, ENSSFOG00015025756.1, ENSSFOG00015027617.1, ENSSFOG00015028630.1, ENSSFOG00015029328.1, ENSSFOG00015031099.1	ENSSSCP00000001173.1, ENSSSCP00000001174.1, ENSSSCP00000001203.1, ENSSSCP00000001234.1, ENSSSCP00000001244.1, ENSSSCP00000013330.2, ENSSSCP00000013331.2, ENSSSCP00000017420.2, ENSSSCP00000019541.1, ENSSSCP00000021067.1, ENSSSCP00000021119.1, ENSSSCP00000022324.1, ENSSSCP00000022403.1, ENSSSCP00000022927.1, ENSSSCP00000024052.1, ENSSSCP00000024807.1, ENSSSCP00000025574.1, ENSSSCP00000025869.1, ENSSSCP00000026718.1, ENSSSCP00000027553.1, ENSSSCP00000028047.1	Scyto0001387.p1, Scyto0003002.p1, Scyto0003775.p1, Scyto0014985.p1, Scyto0014987.p1, Scyto0015046.p1, Scyto0016382.p1, Scyto0016384.p1, Scyto0026077.p1, Scyto0027184.p1, Scyto0027246.p1, Scyto0027299.p1	ENSTRUP00000000850.1, ENSTRUP00000002944.1, ENSTRUP00000003029.1, ENSTRUP00000003638.1, ENSTRUP00000003746.1, ENSTRUP00000003941.1, ENSTRUP00000004012.1, ENSTRUP00000004562.1, ENSTRUP00000005045.1, ENSTRUP00000007020.1, ENSTRUP00000007126.1, ENSTRUP00000007161.1, ENSTRUP00000007352.1, ENSTRUP00000007455.1, ENSTRUP00000007792.1, ENSTRUP00000008632.1, ENSTRUP00000010344.1, ENSTRUP00000012281.1, ENSTRUP00000012508.1, ENSTRUP00000020245.1, ENSTRUP00000029392.1, ENSTRUP00000030314.1, ENSTRUP00000039555.1, ENSTRUP00000046420.1	ENSTTRP00000000329.1, ENSTTRP00000002759.1, ENSTTRP00000004773.1, ENSTTRP00000004831.1, ENSTTRP00000006014.1, ENSTTRP00000012762.1, ENSTTRP00000012767.1, ENSTTRP00000012775.1, ENSTTRP00000014908.1, ENSTTRP00000014920.1, ENSTTRP00000015868.1, ENSTTRP00000015876.1, ENSTTRP00000015880.1, ENSTTRP00000015881.1, ENSTTRP00000015886.1, ENSTTRP00000015896.1, ENSTTRP00000015899.1	ENSXETP00000001379.2, ENSXETP00000018192.2, ENSXETP00000027201.1, ENSXETP00000053644.2, ENSXETP00000054184.1, ENSXETP00000054744.1, ENSXETP00000054957.2, ENSXETP00000055231.2, ENSXETP00000055232.2, ENSXETP00000056110.1, ENSXETP00000056116.1, ENSXETP00000056118.1, ENSXETP00000056584.1, ENSXETP00000056589.1, ENSXETP00000056592.1, ENSXETP00000056843.1, ENSXETP00000056855.1, ENSXETP00000056858.1, ENSXETP00000056878.2, ENSXETP00000056890.2, ENSXETP00000056891.2, ENSXETP00000056934.1, ENSXETP00000057369.1, ENSXETP00000057900.2, ENSXETP00000058077.1, ENSXETP00000058083.1, ENSXETP00000058577.1, ENSXETP00000058666.1, ENSXETP00000058813.1, ENSXETP00000058817.1, ENSXETP00000058944.1, ENSXETP00000059059.1, ENSXETP00000059590.1, ENSXETP00000059809.1, ENSXETP00000059877.1, ENSXETP00000060812.1, ENSXETP00000061050.1, ENSXETP00000062361.1, ENSXETP00000062374.1, ENSXETP00000062779.1, ENSXETP00000063043.1, ENSXETP00000063203.1, ENSXETP00000063599.1, ENSXETP00000063785.1
OG0000015	ENSACAP00000004135.3, ENSACAP00000010668.2, ENSACAP00000015844.2, ENSACAP00000016789.3, ENSACAP00000019420.2, ENSACAP00000019526.1, ENSACAP00000020871.2, ENSACAP00000021375.1, ENSACAP00000022955.1, ENSACAP00000023056.1	XP_006265687.1, XP_006277109.2, XP_014452133.1, XP_014452134.1, XP_014453440.2, XP_014456469.1, XP_014465563.1, XP_014466356.1, XP_014466359.1, XP_019337236.1, XP_019337490.1, XP_019337869.1, XP_019337873.1, XP_019341325.1, XP_019345567.1, XP_019345568.1, XP_019345571.1, XP_019345574.1, XP_019345575.1, XP_019345580.1, XP_019347126.1, XP_019351711.1, XP_019353880.1, XP_019353955.1, XP_019353957.1	XP_007166534.1, XP_007166535.1, XP_007166538.1, XP_007169116.1, XP_007169117.1, XP_007169119.1, XP_007170170.1, XP_007170172.1, XP_007170314.1, XP_007173577.1, XP_007175602.1, XP_007175624.1, XP_007182141.1, XP_007196137.1, XP_007196138.1, XP_007198668.1	XP_002585503.1, XP_002585859.1, XP_002586534.1, XP_002586603.1, XP_002586613.1, XP_002586836.1, XP_002587220.1, XP_002588258.1, XP_002588631.1, XP_002588635.1, XP_002588694.1, XP_002588696.1, XP_002589187.1, XP_002589526.1, XP_002589894.1, XP_002591336.1, XP_002591518.1, XP_002591610.1, XP_002591667.1, XP_002591669.1, XP_002591670.1, XP_002591673.1, XP_002591674.1, XP_002591919.1, XP_002592142.1, XP_002592814.1, XP_002593104.1, XP_002593722.1, XP_002593756.1, XP_002593906.1, XP_002594438.1, XP_002594792.1, XP_002595067.1, XP_002595221.1, XP_002596062.1, XP_002596941.1, XP_002598726.1, XP_002599542.1, XP_002599980.1, XP_002599994.1, XP_002599996.1, XP_002599997.1, XP_002600034.1, XP_002600168.1, XP_002600204.1, XP_002600485.1, XP_002600490.1, XP_002600848.1, XP_002601169.1, XP_002601454.1, XP_002601455.1, XP_002601462.1, XP_002601548.1, XP_002602460.1, XP_002602694.1, XP_002602902.1, XP_002603326.1, XP_002603336.1, XP_002603337.1, XP_002603340.1, XP_002603341.1, XP_002603342.1, XP_002603343.1, XP_002604595.1, XP_002604994.1, XP_002607035.1, XP_002607877.1, XP_002609823.1, XP_002610748.1, XP_002611002.1, XP_002611421.1, XP_002612329.1, XP_002613817.1	bmy_01771T0, bmy_01773T0, bmy_01774T0, bmy_04820T0, bmy_05512T0, bmy_05553T0, bmy_05554T0, bmy_05555T0, bmy_11781T0, bmy_11782T0, bmy_11783T0, bmy_18388T0, bmy_18389T0	ENSBTAP00000001280.4, ENSBTAP00000005991.4, ENSBTAP00000005993.5, ENSBTAP00000006469.3, ENSBTAP00000009621.5, ENSBTAP00000016010.4, ENSBTAP00000016163.5, ENSBTAP00000017867.5, ENSBTAP00000023785.5, ENSBTAP00000032278.2, ENSBTAP00000034978.2, ENSBTAP00000037681.4, ENSBTAP00000040496.3, ENSBTAP00000040562.2, ENSBTAP00000042894.3, ENSBTAP00000052843.2	Ccar_28141_608334-processed-gene-4.1, Ccar_44981_1509801-processed-gene-14.9, Ccar_9472_206825-processed-gene-1.3	ENSCINP00000000082.2, ENSCINP00000003766.2, ENSCINP00000004747.3, ENSCINP00000012937.3, ENSCINP00000013332.2, ENSCINP00000014710.3, ENSCINP00000015740.3, ENSCINP00000015984.3, ENSCINP00000022027.2, ENSCINP00000023333.2, ENSCINP00000025859.2, ENSCINP00000026313.2, ENSCINP00000026464.2, ENSCINP00000026861.2, ENSCINP00000028155.2, ENSCINP00000028365.2, ENSCINP00000033148.1	ENSCAFP00000005115.3, ENSCAFP00000020525.2, ENSCAFP00000023524.3, ENSCAFP00000023941.3, ENSCAFP00000027045.3, ENSCAFP00000030430.2, ENSCAFP00000035114.2, ENSCAFP00000035771.2, ENSCAFP00000035934.1, ENSCAFP00000036284.1, ENSCAFP00000040278.1, ENSCAFP00000041221.1, ENSCAFP00000041388.1	XP_007884509.1, XP_007907577.1, XP_007907585.1	Chipu0017853.p1, Chipu0017855.p1, Chipu0018621.p1, Chipu0018623.p1, Chipu0021141.p1	ENSTNIP00000000726.1, ENSTNIP00000001212.1, ENSTNIP00000001374.1, ENSTNIP00000002035.1, ENSTNIP00000002102.1, ENSTNIP00000002763.1, ENSTNIP00000002958.1, ENSTNIP00000003724.1, ENSTNIP00000004033.1, ENSTNIP00000015320.1, ENSTNIP00000015338.1, ENSTNIP00000016046.1, ENSTNIP00000017125.1, ENSTNIP00000020540.1	ENSDNOP00000004076.3, ENSDNOP00000004333.2, ENSDNOP00000006516.3, ENSDNOP00000007466.3, ENSDNOP00000007590.3, ENSDNOP00000009940.3, ENSDNOP00000013702.3, ENSDNOP00000015090.3, ENSDNOP00000018158.1, ENSDNOP00000018266.1, ENSDNOP00000019548.1, ENSDNOP00000021434.1, ENSDNOP00000022509.1, ENSDNOP00000022512.1, ENSDNOP00000024073.1, ENSDNOP00000025914.1, ENSDNOP00000030361.1, ENSDNOP00000030579.1, ENSDNOP00000032793.1, ENSDNOP00000033261.1, ENSDNOP00000034026.1	ENSDARP00000029346.5, ENSDARP00000037158.7, ENSDARP00000037460.5, ENSDARP00000040732.3, ENSDARP00000076487.5, ENSDARP00000091556.2, ENSDARP00000093678.4, ENSDARP00000095925.2, ENSDARP00000095936.4, ENSDARP00000102420.3, ENSDARP00000103486.2, ENSDARP00000106122.2, ENSDARP00000107454.2, ENSDARP00000109835.2, ENSDARP00000110908.1, ENSDARP00000111414.2, ENSDARP00000111702.2, ENSDARP00000113425.1, ENSDARP00000114300.1, ENSDARP00000114400.1, ENSDARP00000116182.1, ENSDARP00000116363.1, ENSDARP00000117607.1, ENSDARP00000119448.1, ENSDARP00000120180.1, ENSDARP00000120593.2, ENSDARP00000120988.1, ENSDARP00000121334.1, ENSDARP00000121395.1, ENSDARP00000123441.1, ENSDARP00000123936.1, ENSDARP00000124091.1, ENSDARP00000124332.1, ENSDARP00000124895.1, ENSDARP00000127069.1, ENSDARP00000136704.1, ENSDARP00000137441.1	ENSELUG00000000808.1, ENSELUG00000000975.1, ENSELUG00000001008.1, ENSELUG00000001653.1, ENSELUG00000004771.1, ENSELUG00000004789.1, ENSELUG00000004811.1, ENSELUG00000004893.1, ENSELUG00000005958.1, ENSELUG00000006096.1, ENSELUG00000006150.1, ENSELUG00000006840.1, ENSELUG00000009173.1, ENSELUG00000009204.1, ENSELUG00000009271.1, ENSELUG00000011830.1, ENSELUG00000011839.1, ENSELUG00000011969.1, ENSELUG00000012031.1, ENSELUG00000012052.1, ENSELUG00000012131.1, ENSELUG00000012149.1, ENSELUG00000012157.1, ENSELUG00000012213.1, ENSELUG00000012241.1, ENSELUG00000012258.1, ENSELUG00000012354.1, ENSELUG00000012373.1, ENSELUG00000012715.1, ENSELUG00000018319.1, ENSELUG00000018457.1, ENSELUG00000018480.1, ENSELUG00000018888.1, ENSELUG00000020330.1, ENSELUG00000021109.1, ENSELUG00000021175.1, ENSELUG00000023082.1, ENSELUG00000023302.1, ENSELUG00000024089.1, ENSELUG00000024300.1, ENSELUG00000024372.1, ENSELUG00000024385.1, ENSELUG00000024405.1	ENSGACP00000001471.1, ENSGACP00000008844.1, ENSGACP00000010127.1, ENSGACP00000010133.1, ENSGACP00000010972.1, ENSGACP00000011275.1, ENSGACP00000012481.1, ENSGACP00000016706.1, ENSGACP00000017607.1, ENSGACP00000019220.1, ENSGACP00000024361.1, ENSGACP00000025448.1	ENSGALP00000042323.1, ENSGALP00000042864.3, ENSGALP00000048786.1, ENSGALP00000053352.1, ENSGALP00000060148.1, ENSGALP00000061136.1	ENSGMOG00000000468.1, ENSGMOG00000003214.1, ENSGMOG00000003893.1, ENSGMOG00000003915.1, ENSGMOG00000004835.1, ENSGMOG00000007583.1, ENSGMOG00000007587.1, ENSGMOG00000008555.1, ENSGMOG00000009680.1, ENSGMOG00000012450.1, ENSGMOG00000013030.1, ENSGMOG00000013085.1, ENSGMOG00000013097.1, ENSGMOG00000014255.1, ENSGMOG00000015535.1, ENSGMOG00000016436.1, ENSGMOG00000016470.1, ENSGMOG00000019936.1, ENSGMOG00000020042.1, ENSGMOG00000020106.1, ENSGMOG00000020180.1, ENSGMOG00000020231.1, ENSGMOG00000020604.1	ENSP00000229332.5, ENSP00000240618.6, ENSP00000254868.4, ENSP00000264072.6, ENSP00000269299.3, ENSP00000299663.3, ENSP00000299665.2, ENSP00000315477.6, ENSP00000316228.4, ENSP00000327599.4, ENSP00000338130.4, ENSP00000347140.5, ENSP00000353500.3, ENSP00000371505.3, ENSP00000386378.3, ENSP00000393719.1	ENSLAFP00000000818.2, ENSLAFP00000002189.4, ENSLAFP00000004696.4, ENSLAFP00000008545.3, ENSLAFP00000008580.2, ENSLAFP00000011413.4, ENSLAFP00000013328.3, ENSLAFP00000014839.3, ENSLAFP00000014855.4, ENSLAFP00000015620.3, ENSLAFP00000016574.2, ENSLAFP00000017273.2, ENSLAFP00000017387.2, ENSLAFP00000017788.2, ENSLAFP00000019683.1, ENSLAFP00000021355.1, ENSLAFP00000022136.1, ENSLAFP00000024712.1, ENSLAFP00000025131.1	ENSLACP00000001442.1, ENSLACP00000001767.1, ENSLACP00000003040.1, ENSLACP00000004288.1, ENSLACP00000004332.1, ENSLACP00000004824.1, ENSLACP00000006933.1, ENSLACP00000009292.1, ENSLACP00000010094.1, ENSLACP00000010756.2, ENSLACP00000010855.1, ENSLACP00000011817.1, ENSLACP00000012177.1, ENSLACP00000013742.1, ENSLACP00000014020.1, ENSLACP00000014233.1, ENSLACP00000017489.1, ENSLACP00000020315.1, ENSLACP00000020358.1, ENSLACP00000022653.1	ENSLOCP00000000136.1, ENSLOCP00000008076.1, ENSLOCP00000008095.1, ENSLOCP00000008644.1, ENSLOCP00000008766.1, ENSLOCP00000008783.1, ENSLOCP00000008818.1, ENSLOCP00000008844.1, ENSLOCP00000008862.1, ENSLOCP00000008880.1, ENSLOCP00000009091.1, ENSLOCP00000009111.1, ENSLOCP00000009126.1, ENSLOCP00000009311.1, ENSLOCP00000009511.1, ENSLOCP00000009524.1, ENSLOCP00000010498.1, ENSLOCP00000010546.1, ENSLOCP00000010611.1, ENSLOCP00000010619.1, ENSLOCP00000010631.1, ENSLOCP00000016203.1, ENSLOCP00000016296.1, ENSLOCP00000016299.1, ENSLOCP00000017082.1, ENSLOCP00000017390.1, ENSLOCP00000017694.1	ENSMODP00000000010.3, ENSMODP00000005740.1, ENSMODP00000007763.3, ENSMODP00000009099.2, ENSMODP00000018735.3, ENSMODP00000018740.3, ENSMODP00000021163.2, ENSMODP00000027965.1, ENSMODP00000038231.2, ENSMODP00000038919.1, ENSMODP00000039275.1, ENSMODP00000039597.1, ENSMODP00000040540.1	Sunfish06353, Sunfish07998, Sunfish09445, Sunfish11059, Sunfish11088, Sunfish11906, Sunfish14243, Sunfish16835, Sunfish18119, Sunfish18895, Sunfish19118	ENSMUSP00000005678.4, ENSMUSP00000011445.6, ENSMUSP00000012847.1, ENSMUSP00000014686.2, ENSMUSP00000018699.6, ENSMUSP00000024118.4, ENSMUSP00000032239.4, ENSMUSP00000032240.2, ENSMUSP00000032248.7, ENSMUSP00000032252.5, ENSMUSP00000033888.4, ENSMUSP00000039861.7, ENSMUSP00000040746.6, ENSMUSP00000055779.6, ENSMUSP00000059574.6, ENSMUSP00000062441.8, ENSMUSP00000077636.4, ENSMUSP00000078351.2, ENSMUSP00000081104.2, ENSMUSP00000085802.5, ENSMUSP00000085816.4, ENSMUSP00000093058.2, ENSMUSP00000099632.1, ENSMUSP00000113399.1, ENSMUSP00000116397.1, ENSMUSP00000119810.1, ENSMUSP00000131344.1, ENSMUSP00000137447.1	ENSOANP00000003756.2, ENSOANP00000003761.1, ENSOANP00000003763.1, ENSOANP00000003766.2, ENSOANP00000003789.1, ENSOANP00000004556.2, ENSOANP00000004957.1, ENSOANP00000005305.1, ENSOANP00000006471.1, ENSOANP00000006472.1, ENSOANP00000006473.1, ENSOANP00000006751.1, ENSOANP00000008253.2, ENSOANP00000008987.1, ENSOANP00000013948.2, ENSOANP00000015394.2, ENSOANP00000017144.1, ENSOANP00000017145.1, ENSOANP00000017146.1, ENSOANP00000018276.1, ENSOANP00000018587.2, ENSOANP00000018899.1, ENSOANP00000018902.1, ENSOANP00000018903.1, ENSOANP00000019338.2, ENSOANP00000019612.1, ENSOANP00000019614.2, ENSOANP00000021453.1, ENSOANP00000022171.1, ENSOANP00000022174.2, ENSOANP00000022469.1, ENSOANP00000022470.1, ENSOANP00000022471.1, ENSOANP00000023784.1, ENSOANP00000025060.1, ENSOANP00000025108.1, ENSOANP00000025114.1, ENSOANP00000025192.1, ENSOANP00000025586.1, ENSOANP00000025825.1, ENSOANP00000026217.1, ENSOANP00000026704.1, ENSOANP00000026770.1, ENSOANP00000026979.1, ENSOANP00000026980.1, ENSOANP00000026982.1, ENSOANP00000026986.1, ENSOANP00000027334.1, ENSOANP00000027335.1, ENSOANP00000027588.1, ENSOANP00000027968.1, ENSOANP00000028267.1, ENSOANP00000028342.1, ENSOANP00000028343.1, ENSOANP00000028344.1, ENSOANP00000028368.1, ENSOANP00000028372.1, ENSOANP00000028637.1, ENSOANP00000028763.1, ENSOANP00000028841.1, ENSOANP00000028853.1, ENSOANP00000030087.1, ENSOANP00000031055.1, ENSOANP00000031141.1, ENSOANP00000031202.1	ENSORLP00000001185.1, ENSORLP00000001209.1, ENSORLP00000001225.1, ENSORLP00000008057.1, ENSORLP00000008066.1, ENSORLP00000014957.1, ENSORLP00000017700.1, ENSORLP00000017704.1, ENSORLP00000017713.1, ENSORLP00000020124.1, ENSORLP00000020138.1, ENSORLP00000020598.1, ENSORLP00000020605.1, ENSORLP00000023626.1, ENSORLP00000023644.1, ENSORLP00000024338.1	ENSONIG00000001429.1, ENSONIG00000003461.1, ENSONIG00000005029.1, ENSONIG00000005031.1, ENSONIG00000005034.1, ENSONIG00000005036.1, ENSONIG00000005038.1, ENSONIG00000005039.1, ENSONIG00000006434.1, ENSONIG00000006435.1, ENSONIG00000006886.1, ENSONIG00000006926.1, ENSONIG00000006929.1, ENSONIG00000006977.1, ENSONIG00000007092.1, ENSONIG00000007197.1, ENSONIG00000007331.1, ENSONIG00000010124.1, ENSONIG00000011204.1, ENSONIG00000011325.1, ENSONIG00000012537.1, ENSONIG00000013220.1, ENSONIG00000013222.1, ENSONIG00000013989.1, ENSONIG00000014904.1, ENSONIG00000014906.1, ENSONIG00000014908.1, ENSONIG00000015665.1, ENSONIG00000017102.1, ENSONIG00000017728.1, ENSONIG00000017729.1, ENSONIG00000017730.1, ENSONIG00000017733.1, ENSONIG00000018276.1, ENSONIG00000018277.1, ENSONIG00000018965.1, ENSONIG00000019877.1, ENSONIG00000019878.1, ENSONIG00000019879.1, ENSONIG00000019880.1, ENSONIG00000020177.1, ENSONIG00000020179.1, ENSONIG00000020180.1, ENSONIG00000020181.1	ENSPCAP00000001429.1, ENSPCAP00000002686.1, ENSPCAP00000003276.1, ENSPCAP00000003382.1, ENSPCAP00000004184.1, ENSPCAP00000005724.1, ENSPCAP00000006576.1, ENSPCAP00000006628.1, ENSPCAP00000008538.1, ENSPCAP00000010930.1, ENSPCAP00000011078.1, ENSPCAP00000011732.1, ENSPCAP00000011765.1, ENSPCAP00000012742.1, ENSPCAP00000014265.1, ENSPCAP00000014762.1	ENSPMAP00000004451.1, ENSPMAP00000004473.1	XP_020367159.1, XP_020378979.1, XP_020387896.1, XP_020387897.1, XP_020392321.1	ENSSFOG00015002003.2, ENSSFOG00015006337.2, ENSSFOG00015013443.2, ENSSFOG00015014914.2, ENSSFOG00015017128.2, ENSSFOG00015017145.2, ENSSFOG00015019235.2, ENSSFOG00015019250.2, ENSSFOG00015019293.2, ENSSFOG00015019299.2, ENSSFOG00015019309.2, ENSSFOG00015019319.2, ENSSFOG00015019336.2, ENSSFOG00015019422.2, ENSSFOG00015019442.2, ENSSFOG00015022440.2, ENSSFOG00015023398.2, ENSSFOG00015024153.2, ENSSFOG00015024647.1, ENSSFOG00015024936.1, ENSSFOG00015026364.1, ENSSFOG00015027448.1, ENSSFOG00015027501.1, ENSSFOG00015029377.1, ENSSFOG00015029429.1, ENSSFOG00015029459.1, ENSSFOG00015029984.1	ENSSSCP00000000671.1, ENSSSCP00000000676.2, ENSSSCP00000000678.2, ENSSSCP00000008881.2, ENSSSCP00000014428.1, ENSSSCP00000014429.2, ENSSSCP00000014430.2, ENSSSCP00000014648.2, ENSSSCP00000018997.2, ENSSSCP00000019630.1, ENSSSCP00000022675.1, ENSSSCP00000024884.1	Scyto0014120.p1, Scyto0014121.p1, Scyto0014770.p1, Scyto0016794.p1, Scyto0016795.p1, Scyto0016888.p1, Scyto0017758.p1, Scyto0018814.p1, Scyto0019866.p1, Scyto0021795.p1, Scyto0022405.p1, Scyto0023014.p1, Scyto0025057.p1	ENSTRUP00000000230.1, ENSTRUP00000001486.1, ENSTRUP00000002044.1, ENSTRUP00000002803.1, ENSTRUP00000003798.1, ENSTRUP00000005650.1, ENSTRUP00000023612.1, ENSTRUP00000037559.1, ENSTRUP00000046804.1	ENSTTRP00000005790.1, ENSTTRP00000006537.1, ENSTTRP00000007521.1, ENSTTRP00000009133.1, ENSTTRP00000009167.1, ENSTTRP00000010731.1, ENSTTRP00000012438.1, ENSTTRP00000013514.1, ENSTTRP00000013518.1, ENSTTRP00000014035.1	ENSXETP00000001423.2, ENSXETP00000001425.3, ENSXETP00000002555.3, ENSXETP00000028487.3, ENSXETP00000028488.3, ENSXETP00000028489.3, ENSXETP00000028497.3, ENSXETP00000049470.3, ENSXETP00000049475.3, ENSXETP00000058193.2, ENSXETP00000059203.1
OG0000016	ENSACAP00000003249.1, ENSACAP00000003268.2, ENSACAP00000004563.1, ENSACAP00000004573.2, ENSACAP00000011331.2, ENSACAP00000011335.2, ENSACAP00000015022.1, ENSACAP00000015034.2, ENSACAP00000017261.1, ENSACAP00000021537.1	XP_006268109.1, XP_006268902.1, XP_006269555.1, XP_006269557.1, XP_006269561.1, XP_006269566.1, XP_006270866.1, XP_014455883.1, XP_019336491.1, XP_019355349.1	XP_007169970.1, XP_007177432.1, XP_007177435.1, XP_007177442.1, XP_007177445.1, XP_007178007.1, XP_007178010.1, XP_007178012.1, XP_007178013.1, XP_007179088.1, XP_007179105.1, XP_007179106.1, XP_007179124.1, XP_007179128.1, XP_007179131.1, XP_007179133.1, XP_007179135.1, XP_007196099.1, XP_007196713.1	XP_002586355.1, XP_002586358.1, XP_002586363.1, XP_002589856.1, XP_002595082.1, XP_002595192.1, XP_002595520.1, XP_002595645.1, XP_002595649.1, XP_002595656.1, XP_002595660.1, XP_002595665.1, XP_002595672.1, XP_002595681.1, XP_002595693.1, XP_002595713.1, XP_002595717.1, XP_002595722.1, XP_002596949.1, XP_002599273.1, XP_002602750.1, XP_002610310.1	bmy_01961T0, bmy_03249T0, bmy_11204T0, bmy_11206T0, bmy_11210T0, bmy_11214T0, bmy_11216T0, bmy_12192T0, bmy_12202T0, bmy_12203T0, bmy_12210T0, bmy_12216T0, bmy_15626T0, bmy_19727T0, bmy_20270T0, bmy_22478T0	ENSBTAP00000009471.1, ENSBTAP00000011811.5, ENSBTAP00000014123.2, ENSBTAP00000033278.2, ENSBTAP00000033283.1, ENSBTAP00000033286.1, ENSBTAP00000033290.1, ENSBTAP00000040641.2, ENSBTAP00000042429.2, ENSBTAP00000042461.2, ENSBTAP00000042470.1, ENSBTAP00000042479.3, ENSBTAP00000042635.1, ENSBTAP00000043357.1, ENSBTAP00000046319.3, ENSBTAP00000047589.2, ENSBTAP00000048056.2, ENSBTAP00000048654.2, ENSBTAP00000050955.1, ENSBTAP00000051635.2, ENSBTAP00000052035.2, ENSBTAP00000052261.1	Ccar_10016_342179-processed-gene-2.1, Ccar_10016_342179-snap-gene-2.7, Ccar_10016_342179-snap-gene-2.9, Ccar_1096_1129473-processed-gene-9.10, Ccar_11038_124251-snap-gene-0.19, Ccar_11038_124251-snap-gene-0.21, Ccar_11998_19297-snap-gene-0.2, Ccar_12641_116583-snap-gene-0.11, Ccar_13253_94938-processed-gene-0.5, Ccar_13733_485119-processed-gene-3.19, Ccar_16354_442409-snap-gene-3.9, Ccar_18228_223599-snap-gene-0.14, Ccar_18228_223599-snap-gene-1.3, Ccar_20621_13445-processed-gene-0.2, Ccar_21944_923141-processed-gene-3.21, Ccar_21944_923141-processed-gene-3.24, Ccar_21944_923141-processed-gene-4.4, Ccar_21944_923141-processed-gene-5.10, Ccar_21944_923141-processed-gene-5.16, Ccar_21944_923141-snap-gene-0.11, Ccar_21944_923141-snap-gene-0.12, Ccar_21944_923141-snap-gene-2.6, Ccar_21944_923141-snap-gene-3.34, Ccar_21944_923141-snap-gene-3.35, Ccar_21944_923141-snap-gene-5.4, Ccar_21944_923141-snap-gene-5.5, Ccar_21944_923141-snap-gene-6.2, Ccar_21944_923141-snap-gene-6.3, Ccar_22622_118400-processed-gene-0.8, Ccar_23804_133410-processed-gene-0.1, Ccar_23941_252891-processed-gene-1.12, Ccar_24976_265122-snap-gene-0.1, Ccar_27469_465841-processed-gene-3.10, Ccar_27469_465841-processed-gene-3.8, Ccar_27469_465841-snap-gene-1.13, Ccar_27469_465841-snap-gene-2.19, Ccar_27608_457534-processed-gene-2.12, Ccar_27608_457534-snap-gene-1.1, Ccar_27608_457534-snap-gene-2.21, Ccar_27782_3933964-processed-gene-38.9, Ccar_31871_1334864-processed-gene-0.15, Ccar_31871_1334864-snap-gene-0.25, Ccar_31871_1334864-snap-gene-0.26, Ccar_32111_9042098-processed-gene-18.0, Ccar_32288_154139-processed-gene-0.0, Ccar_32580_116932-processed-gene-0.14, Ccar_32580_116932-snap-gene-0.3, Ccar_33681_88574-processed-gene-0.2, Ccar_33681_88574-snap-gene-0.9, Ccar_34674_451424-processed-gene-1.4, Ccar_3980_916382-processed-gene-0.21, Ccar_3980_916382-processed-gene-1.20, Ccar_3980_916382-processed-gene-2.13, Ccar_3980_916382-processed-gene-2.14, Ccar_40232_15374-processed-gene-0.1, Ccar_41608_1431879-processed-gene-5.1, Ccar_44682_24434-processed-gene-0.12, Ccar_44682_24434-snap-gene-0.1, Ccar_5078_224844-processed-gene-1.16, Ccar_5886_278431-snap-gene-0.6, Ccar_5886_278431-snap-gene-1.21, Ccar_5886_278431-snap-gene-1.23, Ccar_6066_503195-processed-gene-0.12, Ccar_6066_503195-processed-gene-0.13, Ccar_6066_503195-processed-gene-0.4, Ccar_6066_503195-processed-gene-2.10, Ccar_6066_503195-processed-gene-2.4, Ccar_6066_503195-processed-gene-4.0, Ccar_6066_503195-snap-gene-1.3, Ccar_6066_503195-snap-gene-4.8, Ccar_8384_1515123-processed-gene-2.6, Ccar_8384_1515123-processed-gene-3.2, Ccar_8384_1515123-snap-gene-12.2, Ccar_8384_1515123-snap-gene-4.5, Ccar_8841_381720-processed-gene-2.3, Ccar_9878_260674-processed-gene-1.5	ENSCINP00000020149.3	ENSCAFP00000016770.3, ENSCAFP00000017000.3, ENSCAFP00000017001.3, ENSCAFP00000019120.1, ENSCAFP00000032726.1, ENSCAFP00000033090.2, ENSCAFP00000033107.2, ENSCAFP00000035973.1, ENSCAFP00000036100.1, ENSCAFP00000038860.1, ENSCAFP00000038984.1, ENSCAFP00000039038.1, ENSCAFP00000039088.1, ENSCAFP00000039694.1, ENSCAFP00000040788.1, ENSCAFP00000041146.1, ENSCAFP00000041312.1, ENSCAFP00000042463.1, ENSCAFP00000042467.1, ENSCAFP00000042504.1	XP_007882587.1, XP_007883035.1, XP_007883238.1, XP_007883268.1, XP_007888544.1	Chipu0001553.p1, Chipu0017732.p1, Chipu0019923.p1, Chipu0020042.p1, Chipu0020544.p1, Chipu0021227.p1	ENSTNIP00000001355.1, ENSTNIP00000009383.1, ENSTNIP00000010566.1, ENSTNIP00000011442.1, ENSTNIP00000011622.1, ENSTNIP00000014700.1, ENSTNIP00000022145.1, ENSTNIP00000022561.1	ENSDNOP00000000452.3, ENSDNOP00000004700.1, ENSDNOP00000018530.1, ENSDNOP00000019967.1, ENSDNOP00000023314.1, ENSDNOP00000023658.1, ENSDNOP00000024283.1, ENSDNOP00000024426.1, ENSDNOP00000027003.1, ENSDNOP00000027873.1, ENSDNOP00000028362.1, ENSDNOP00000032771.1, ENSDNOP00000032829.1, ENSDNOP00000033155.1, ENSDNOP00000033164.1, ENSDNOP00000033309.1, ENSDNOP00000034060.1, ENSDNOP00000035024.1, ENSDNOP00000035192.1	ENSDARP00000040327.2, ENSDARP00000067891.1, ENSDARP00000067893.2, ENSDARP00000067895.1, ENSDARP00000067945.3, ENSDARP00000090632.3, ENSDARP00000090794.3, ENSDARP00000093780.2, ENSDARP00000093787.2, ENSDARP00000098726.1, ENSDARP00000102682.2, ENSDARP00000102749.2, ENSDARP00000103318.2, ENSDARP00000103819.1, ENSDARP00000104399.2, ENSDARP00000104630.1, ENSDARP00000106877.1, ENSDARP00000107234.1, ENSDARP00000108417.1, ENSDARP00000108828.2, ENSDARP00000110759.2, ENSDARP00000110869.1, ENSDARP00000112301.1, ENSDARP00000123619.2, ENSDARP00000126712.1, ENSDARP00000129283.1, ENSDARP00000134092.1, ENSDARP00000137682.1, ENSDARP00000137744.1, ENSDARP00000140990.1, ENSDARP00000141439.1, ENSDARP00000142451.1, ENSDARP00000142493.1, ENSDARP00000142617.1	ENSELUG00000001583.1, ENSELUG00000008621.1, ENSELUG00000010027.1, ENSELUG00000016308.1, ENSELUG00000024162.1	ENSGACP00000000576.1, ENSGACP00000001465.1, ENSGACP00000001633.1, ENSGACP00000001648.1, ENSGACP00000001650.1, ENSGACP00000001656.1, ENSGACP00000002657.1, ENSGACP00000002691.1, ENSGACP00000002709.1, ENSGACP00000003357.1, ENSGACP00000003397.1, ENSGACP00000003525.1, ENSGACP00000003554.1, ENSGACP00000003592.1, ENSGACP00000003694.1, ENSGACP00000003724.1, ENSGACP00000003741.1, ENSGACP00000012694.1, ENSGACP00000013931.1, ENSGACP00000018392.1, ENSGACP00000018509.1, ENSGACP00000019630.1, ENSGACP00000020737.1, ENSGACP00000026988.1	ENSGALP00000027025.3, ENSGALP00000040653.1, ENSGALP00000040715.1, ENSGALP00000041269.1, ENSGALP00000041766.1, ENSGALP00000042371.2, ENSGALP00000043258.1, ENSGALP00000044632.1, ENSGALP00000049578.1, ENSGALP00000056288.1, ENSGALP00000060498.1	ENSGMOG00000003292.1, ENSGMOG00000003880.1, ENSGMOG00000003892.1, ENSGMOG00000005252.1, ENSGMOG00000005834.1, ENSGMOG00000009474.1, ENSGMOG00000009958.1, ENSGMOG00000012002.1, ENSGMOG00000019713.1, ENSGMOG00000019903.1, ENSGMOG00000019969.1, ENSGMOG00000020159.1, ENSGMOG00000020172.1, ENSGMOG00000020178.1, ENSGMOG00000020201.1, ENSGMOG00000020203.1, ENSGMOG00000020369.1, ENSGMOG00000020437.1, ENSGMOG00000020449.1, ENSGMOG00000020524.1	ENSP00000297012.3, ENSP00000303373.2, ENSP00000321389.5, ENSP00000328484.3, ENSP00000332194.2, ENSP00000332790.3, ENSP00000341094.1, ENSP00000346509.4, ENSP00000351589.3, ENSP00000352119.2, ENSP00000352627.2, ENSP00000355656.2, ENSP00000358155.2, ENSP00000364310.1, ENSP00000366679.1, ENSP00000373730.3, ENSP00000475814.1, ENSP00000482431.1, ENSP00000482538.1, ENSP00000482564.1, ENSP00000483842.1	ENSLAFP00000001233.1, ENSLAFP00000004533.2, ENSLAFP00000005498.1, ENSLAFP00000005965.1, ENSLAFP00000018161.1, ENSLAFP00000018227.1, ENSLAFP00000018335.1, ENSLAFP00000018786.1, ENSLAFP00000020650.1, ENSLAFP00000020947.1, ENSLAFP00000021075.1, ENSLAFP00000021159.1, ENSLAFP00000021376.1, ENSLAFP00000021674.1, ENSLAFP00000021886.1, ENSLAFP00000022482.1, ENSLAFP00000022540.1, ENSLAFP00000023570.1, ENSLAFP00000024415.1, ENSLAFP00000024471.1, ENSLAFP00000026157.1, ENSLAFP00000026171.1, ENSLAFP00000027044.1, ENSLAFP00000027347.1, ENSLAFP00000028568.1, ENSLAFP00000028575.1	ENSLACP00000003073.1, ENSLACP00000005357.1, ENSLACP00000006091.1, ENSLACP00000018251.1, ENSLACP00000020123.1	ENSLOCP00000021908.1, ENSLOCP00000021964.1	ENSMODP00000010146.2, ENSMODP00000010152.2, ENSMODP00000010736.2, ENSMODP00000010784.3, ENSMODP00000023392.2, ENSMODP00000028940.1, ENSMODP00000030549.1, ENSMODP00000031152.1	Sunfish03874, Sunfish04688, Sunfish05364, Sunfish14292, Sunfish16166, Sunfish16801, Sunfish16802, Sunfish16821, Sunfish18057, Sunfish18059, Sunfish18067, Sunfish18083, Sunfish18091, Sunfish18095, Sunfish18097, Sunfish18116, Sunfish18121	ENSMUSP00000051432.2, ENSMUSP00000072227.1, ENSMUSP00000072858.4, ENSMUSP00000072989.2, ENSMUSP00000073605.3, ENSMUSP00000074142.4, ENSMUSP00000074310.2, ENSMUSP00000077477.1, ENSMUSP00000077814.5, ENSMUSP00000078870.3, ENSMUSP00000080088.5, ENSMUSP00000088281.4, ENSMUSP00000088285.2, ENSMUSP00000088288.3, ENSMUSP00000088719.2, ENSMUSP00000089335.4, ENSMUSP00000089336.4, ENSMUSP00000089339.5, ENSMUSP00000089345.2, ENSMUSP00000100034.3, ENSMUSP00000100581.3, ENSMUSP00000100618.2, ENSMUSP00000100769.3, ENSMUSP00000104445.3, ENSMUSP00000125841.2, ENSMUSP00000126567.1, ENSMUSP00000127684.1, ENSMUSP00000132924.1, ENSMUSP00000135929.1, ENSMUSP00000136695.1, ENSMUSP00000136763.1, ENSMUSP00000136794.2, ENSMUSP00000137030.1, ENSMUSP00000137043.2, ENSMUSP00000137575.1, ENSMUSP00000139582.1, ENSMUSP00000140925.1	ENSOANP00000000303.1, ENSOANP00000000316.1, ENSOANP00000000319.1, ENSOANP00000000326.1, ENSOANP00000000330.1, ENSOANP00000000333.1, ENSOANP00000000339.1, ENSOANP00000000345.1, ENSOANP00000000352.1, ENSOANP00000000354.1, ENSOANP00000000356.1, ENSOANP00000000380.1, ENSOANP00000000387.1, ENSOANP00000000391.1, ENSOANP00000005707.1, ENSOANP00000005925.1, ENSOANP00000007148.1, ENSOANP00000008692.1, ENSOANP00000011557.1, ENSOANP00000013054.1, ENSOANP00000017824.2, ENSOANP00000018117.1, ENSOANP00000018307.1, ENSOANP00000019825.1, ENSOANP00000020232.1, ENSOANP00000020667.1, ENSOANP00000020913.1, ENSOANP00000022454.1, ENSOANP00000023397.1, ENSOANP00000029083.1, ENSOANP00000029086.1, ENSOANP00000029091.1	ENSORLP00000000203.1, ENSORLP00000000847.1, ENSORLP00000000854.1, ENSORLP00000001075.1, ENSORLP00000001085.1, ENSORLP00000001450.1, ENSORLP00000001656.1, ENSORLP00000008565.1, ENSORLP00000009436.1, ENSORLP00000021699.1	ENSONIG00000005904.1, ENSONIG00000005959.1, ENSONIG00000013937.1, ENSONIG00000017460.1, ENSONIG00000020571.1, ENSONIG00000020767.1, ENSONIG00000021217.1, ENSONIG00000021279.1, ENSONIG00000021349.1, ENSONIG00000021363.1	ENSPCAP00000001942.1, ENSPCAP00000002008.1, ENSPCAP00000002405.1, ENSPCAP00000004930.1, ENSPCAP00000006743.1, ENSPCAP00000010527.1, ENSPCAP00000013057.1, ENSPCAP00000013198.1, ENSPCAP00000013235.1, ENSPCAP00000013267.1, ENSPCAP00000014640.1, ENSPCAP00000014885.1, ENSPCAP00000014915.1, ENSPCAP00000016021.1, ENSPCAP00000016086.1	ENSPMAP00000002376.1, ENSPMAP00000005318.1, ENSPMAP00000005325.1, ENSPMAP00000007815.1, ENSPMAP00000008645.1, ENSPMAP00000011023.1, ENSPMAP00000011115.1, ENSPMAP00000011117.1, ENSPMAP00000011119.1, ENSPMAP00000011120.1, ENSPMAP00000011207.1	XP_020368078.1, XP_020369812.1, XP_020370291.1, XP_020373678.1, XP_020381440.1, XP_020381441.1, XP_020383481.1, XP_020383654.1, XP_020383656.1, XP_020383659.1, XP_020384436.1, XP_020385710.1, XP_020386123.1, XP_020387225.1, XP_020387227.1, XP_020387229.1, XP_020387396.1, XP_020387447.1, XP_020387532.1, XP_020387569.1, XP_020388541.1, XP_020388542.1, XP_020390401.1, XP_020390404.1, XP_020390806.1	ENSSFOG00015000252.2, ENSSFOG00015024451.1, ENSSFOG00015025512.1, ENSSFOG00015027079.1, ENSSFOG00015029485.1, ENSSFOG00015029936.1, ENSSFOG00015029977.1, ENSSFOG00015030844.1, ENSSFOG00015031805.1, ENSSFOG00015032252.1, ENSSFOG00015032518.1	ENSSSCP00000001172.1, ENSSSCP00000001238.1, ENSSSCP00000001242.1, ENSSSCP00000007111.1, ENSSSCP00000007112.1, ENSSSCP00000007115.1, ENSSSCP00000013007.1, ENSSSCP00000013018.1, ENSSSCP00000014884.2, ENSSSCP00000019487.1, ENSSSCP00000019637.1, ENSSSCP00000020093.1, ENSSSCP00000021231.2, ENSSSCP00000021473.1, ENSSSCP00000024118.1, ENSSSCP00000024551.1, ENSSSCP00000025285.1, ENSSSCP00000027476.1	Scyto0011711.p1, Scyto0014679.p1, Scyto0016385.p1, Scyto0020071.p1	ENSTRUP00000002988.1, ENSTRUP00000004730.1, ENSTRUP00000004852.1, ENSTRUP00000005836.1, ENSTRUP00000007134.1, ENSTRUP00000007271.1, ENSTRUP00000007469.1, ENSTRUP00000007835.1, ENSTRUP00000007879.1, ENSTRUP00000008244.1, ENSTRUP00000009812.1, ENSTRUP00000012448.1, ENSTRUP00000019986.1, ENSTRUP00000022484.1, ENSTRUP00000023015.1, ENSTRUP00000028958.1, ENSTRUP00000030389.1, ENSTRUP00000039563.1, ENSTRUP00000039586.1, ENSTRUP00000039647.1, ENSTRUP00000039685.1, ENSTRUP00000042471.1, ENSTRUP00000044339.1	ENSTTRP00000000328.1, ENSTTRP00000004809.1, ENSTTRP00000004818.1, ENSTTRP00000004837.1, ENSTTRP00000004851.1, ENSTTRP00000006016.1, ENSTTRP00000012756.1, ENSTTRP00000012760.1, ENSTTRP00000012766.1, ENSTTRP00000012768.1, ENSTTRP00000012774.1, ENSTTRP00000014910.1, ENSTTRP00000014923.1, ENSTTRP00000015863.1, ENSTTRP00000015867.1, ENSTTRP00000015877.1, ENSTTRP00000015885.1, ENSTTRP00000015888.1, ENSTTRP00000015894.1	ENSXETP00000018170.1, ENSXETP00000023819.1, ENSXETP00000025922.2, ENSXETP00000025925.2, ENSXETP00000030169.3, ENSXETP00000033034.1, ENSXETP00000035276.1, ENSXETP00000044321.2, ENSXETP00000046591.2, ENSXETP00000046594.1, ENSXETP00000054183.2, ENSXETP00000056113.2, ENSXETP00000056119.1, ENSXETP00000056583.2, ENSXETP00000056590.2, ENSXETP00000058355.1, ENSXETP00000058446.1, ENSXETP00000058451.1, ENSXETP00000059581.1, ENSXETP00000059849.1, ENSXETP00000060121.1, ENSXETP00000060189.1, ENSXETP00000060201.1, ENSXETP00000060375.1, ENSXETP00000060392.1, ENSXETP00000061282.1, ENSXETP00000061354.1, ENSXETP00000061503.1, ENSXETP00000062216.1, ENSXETP00000062273.1, ENSXETP00000062302.1, ENSXETP00000062369.1, ENSXETP00000062482.1, ENSXETP00000062511.1, ENSXETP00000063522.1, ENSXETP00000063924.1
OG0000017	ENSACAP00000000712.2, ENSACAP00000004255.2, ENSACAP00000006318.3, ENSACAP00000007634.2	XP_006273319.1	XP_007175671.1		bmy_16368T0, bmy_16369T0, bmy_17265T0, bmy_21363T0	ENSBTAP00000005042.5, ENSBTAP00000012673.5	Ccar_12293_5316525-processed-gene-40.2, Ccar_12293_5316525-snap-gene-40.1, Ccar_16945_361755-snap-gene-1.10, Ccar_16945_361755-snap-gene-1.12, Ccar_16945_361755-snap-gene-1.13, Ccar_16945_361755-snap-gene-1.14, Ccar_16945_361755-snap-gene-1.9, Ccar_16945_361755-snap-gene-2.11, Ccar_4490_12858679-snap-gene-40.4, Ccar_4490_12858679-snap-gene-45.0, Ccar_4490_12858679-snap-gene-45.1, Ccar_4490_12858679-snap-gene-45.2, Ccar_5809_3912539-snap-gene-13.6, Ccar_5809_3912539-snap-gene-13.8, Ccar_5809_3912539-snap-gene-19.10, Ccar_5809_3912539-snap-gene-19.5, Ccar_5809_3912539-snap-gene-19.6, Ccar_5809_3912539-snap-gene-19.7, Ccar_5809_3912539-snap-gene-19.8, Ccar_5809_3912539-snap-gene-19.9, Ccar_5809_3912539-snap-gene-28.5, Ccar_5809_3912539-snap-gene-28.6, Ccar_5809_3912539-snap-gene-29.4, Ccar_5809_3912539-snap-gene-29.5, Ccar_5809_3912539-snap-gene-29.6, Ccar_5809_3912539-snap-gene-29.7, Ccar_5809_3912539-snap-gene-29.8, Ccar_5809_3912539-snap-gene-29.9, Ccar_5809_3912539-snap-gene-30.2, Ccar_5809_3912539-snap-gene-30.3, Ccar_5809_3912539-snap-gene-31.0	ENSCINP00000004243.3	ENSCAFP00000017381.3	XP_007882741.1, XP_007882742.1, XP_007882988.1, XP_007883004.1, XP_007883028.1, XP_007883058.1, XP_007883101.1, XP_007883102.1, XP_007883168.1, XP_007883247.1, XP_007883471.1, XP_007883472.1, XP_007883548.1, XP_007883690.1, XP_007883818.1, XP_007883820.1, XP_007884392.1, XP_007887119.1, XP_007887122.1, XP_007887655.1, XP_007887670.1, XP_007887683.1, XP_007887695.1, XP_007887706.1, XP_007887718.1, XP_007887729.1, XP_007887742.1, XP_007887752.1, XP_007887763.1, XP_007887774.1, XP_007887785.1, XP_007887794.1, XP_007887795.1, XP_007888074.1, XP_007888085.1, XP_007888112.1, XP_007900681.1, XP_007901593.1, XP_007906891.1, XP_007907868.1, XP_007907869.1, XP_007907870.1, XP_007907872.1, XP_007907873.1, XP_007910480.1, XP_007910481.1, XP_007910483.1, XP_007910644.1, XP_007910645.1	Chipu0001140.p1, Chipu0001141.p1, Chipu0001146.p1, Chipu0002842.p1, Chipu0010709.p1, Chipu0010710.p1, Chipu0010711.p1, Chipu0010714.p1, Chipu0010715.p1, Chipu0010716.p1, Chipu0010717.p1, Chipu0010718.p1, Chipu0010720.p1, Chipu0010721.p1, Chipu0010722.p1, Chipu0010723.p1, Chipu0010724.p1, Chipu0010732.p1, Chipu0010733.p1, Chipu0010734.p1, Chipu0010735.p1, Chipu0010736.p1, Chipu0010737.p1, Chipu0010739.p1, Chipu0010740.p1, Chipu0010741.p1, Chipu0010742.p1, Chipu0015871.p1, Chipu0015872.p1, Chipu0017031.p1	ENSTNIP00000001013.1, ENSTNIP00000001221.1, ENSTNIP00000002230.1, ENSTNIP00000002865.1, ENSTNIP00000005926.1, ENSTNIP00000006128.1, ENSTNIP00000006129.1, ENSTNIP00000006130.1, ENSTNIP00000006158.1, ENSTNIP00000006159.1, ENSTNIP00000010500.1, ENSTNIP00000010501.1, ENSTNIP00000010503.1, ENSTNIP00000010504.1, ENSTNIP00000010505.1, ENSTNIP00000012927.1	ENSDNOP00000011819.3, ENSDNOP00000015007.3	ENSDARP00000002848.10, ENSDARP00000011703.8, ENSDARP00000013946.8, ENSDARP00000022238.8, ENSDARP00000026867.7, ENSDARP00000048181.6, ENSDARP00000050177.6, ENSDARP00000057844.5, ENSDARP00000059496.6, ENSDARP00000059499.6, ENSDARP00000064136.5, ENSDARP00000064152.6, ENSDARP00000083219.5, ENSDARP00000089868.4, ENSDARP00000089904.4, ENSDARP00000089914.3, ENSDARP00000089917.3, ENSDARP00000089957.3, ENSDARP00000106663.2, ENSDARP00000112572.1, ENSDARP00000112982.1, ENSDARP00000113835.1, ENSDARP00000114320.1, ENSDARP00000114339.1, ENSDARP00000115507.1, ENSDARP00000116691.1, ENSDARP00000116880.1, ENSDARP00000118129.1, ENSDARP00000119588.1, ENSDARP00000119813.1, ENSDARP00000120129.1, ENSDARP00000120231.1, ENSDARP00000120880.1, ENSDARP00000121726.1, ENSDARP00000122012.1, ENSDARP00000122188.1, ENSDARP00000123138.1, ENSDARP00000125852.1, ENSDARP00000130195.1, ENSDARP00000130310.1, ENSDARP00000130613.1, ENSDARP00000130748.1, ENSDARP00000132374.1, ENSDARP00000132813.1, ENSDARP00000132887.1, ENSDARP00000133694.1, ENSDARP00000134125.1, ENSDARP00000135728.1, ENSDARP00000136106.1, ENSDARP00000137408.1, ENSDARP00000137968.1, ENSDARP00000138286.1, ENSDARP00000138964.1, ENSDARP00000139814.1, ENSDARP00000140802.1, ENSDARP00000140968.1	ENSELUG00000008754.1, ENSELUG00000008970.1, ENSELUG00000011279.1, ENSELUG00000011328.1, ENSELUG00000011382.1, ENSELUG00000012970.1, ENSELUG00000013484.1, ENSELUG00000014237.1, ENSELUG00000014482.1, ENSELUG00000014516.1, ENSELUG00000014536.1, ENSELUG00000014573.1, ENSELUG00000018064.1, ENSELUG00000018092.1, ENSELUG00000018157.1, ENSELUG00000018171.1, ENSELUG00000018196.1, ENSELUG00000018398.1, ENSELUG00000021743.1	ENSGACP00000009353.1, ENSGACP00000013618.1, ENSGACP00000013624.1, ENSGACP00000013631.1, ENSGACP00000013633.1, ENSGACP00000013638.1, ENSGACP00000013642.1, ENSGACP00000013651.1, ENSGACP00000013657.1, ENSGACP00000013660.1, ENSGACP00000013667.1, ENSGACP00000013688.1, ENSGACP00000013697.1, ENSGACP00000027355.1	ENSGALP00000049663.1	ENSGMOG00000002672.1, ENSGMOG00000009045.1, ENSGMOG00000014121.1, ENSGMOG00000014142.1, ENSGMOG00000014516.1, ENSGMOG00000014533.1, ENSGMOG00000014705.1, ENSGMOG00000014748.1, ENSGMOG00000014759.1, ENSGMOG00000014773.1, ENSGMOG00000014824.1, ENSGMOG00000014833.1, ENSGMOG00000014872.1, ENSGMOG00000014881.1, ENSGMOG00000014919.1, ENSGMOG00000015088.1, ENSGMOG00000015103.1, ENSGMOG00000015132.1, ENSGMOG00000015158.1, ENSGMOG00000015285.1, ENSGMOG00000015461.1, ENSGMOG00000015499.1, ENSGMOG00000015602.1, ENSGMOG00000015964.1, ENSGMOG00000020509.1, ENSGMOG00000020510.1	ENSP00000420194.1	ENSLAFP00000008464.3, ENSLAFP00000018459.1, ENSLAFP00000019109.1, ENSLAFP00000024618.1, ENSLAFP00000025765.1	ENSLACP00000000196.1, ENSLACP00000000254.1, ENSLACP00000000605.1, ENSLACP00000000991.1, ENSLACP00000001117.1, ENSLACP00000001300.1, ENSLACP00000001566.1, ENSLACP00000001743.1, ENSLACP00000001866.2, ENSLACP00000001958.1, ENSLACP00000002224.1, ENSLACP00000002329.1, ENSLACP00000002416.1, ENSLACP00000002610.1, ENSLACP00000002718.1, ENSLACP00000003408.1, ENSLACP00000003581.1, ENSLACP00000003606.1, ENSLACP00000003661.1, ENSLACP00000003751.1, ENSLACP00000004065.1, ENSLACP00000004373.1, ENSLACP00000004700.1, ENSLACP00000004979.1, ENSLACP00000005542.1, ENSLACP00000005597.1, ENSLACP00000005688.1, ENSLACP00000005919.1, ENSLACP00000006208.1, ENSLACP00000006412.1, ENSLACP00000006466.1, ENSLACP00000006474.1, ENSLACP00000006875.1, ENSLACP00000007112.1, ENSLACP00000007411.1, ENSLACP00000007492.1, ENSLACP00000007717.1, ENSLACP00000008262.1, ENSLACP00000008544.1, ENSLACP00000009113.1, ENSLACP00000009308.1, ENSLACP00000009429.1, ENSLACP00000009634.1, ENSLACP00000009755.1, ENSLACP00000010155.1, ENSLACP00000011002.1, ENSLACP00000011187.1, ENSLACP00000011675.1, ENSLACP00000012469.1, ENSLACP00000013257.1, ENSLACP00000013857.1, ENSLACP00000014273.1, ENSLACP00000015524.1	ENSLOCP00000002618.1, ENSLOCP00000002637.1, ENSLOCP00000002662.1, ENSLOCP00000002692.1, ENSLOCP00000002807.1, ENSLOCP00000002846.1, ENSLOCP00000002883.1, ENSLOCP00000002917.1, ENSLOCP00000002940.1, ENSLOCP00000002953.1, ENSLOCP00000002979.1, ENSLOCP00000003019.1, ENSLOCP00000003050.1, ENSLOCP00000003080.1, ENSLOCP00000003095.1, ENSLOCP00000003107.1, ENSLOCP00000003127.1, ENSLOCP00000003139.1, ENSLOCP00000003178.1, ENSLOCP00000003212.1, ENSLOCP00000003237.1, ENSLOCP00000003255.1, ENSLOCP00000003312.1, ENSLOCP00000003338.1, ENSLOCP00000003382.1, ENSLOCP00000003398.1, ENSLOCP00000003409.1, ENSLOCP00000003432.1, ENSLOCP00000003454.1, ENSLOCP00000003463.1, ENSLOCP00000003478.1, ENSLOCP00000003501.1, ENSLOCP00000003571.1, ENSLOCP00000003618.1, ENSLOCP00000003648.1, ENSLOCP00000003670.1, ENSLOCP00000003787.1, ENSLOCP00000003816.1, ENSLOCP00000021484.1, ENSLOCP00000021485.1, ENSLOCP00000021486.1, ENSLOCP00000021487.1, ENSLOCP00000021488.1	ENSMODP00000007649.2, ENSMODP00000013488.2, ENSMODP00000019664.2, ENSMODP00000022810.2, ENSMODP00000025144.2, ENSMODP00000025176.1, ENSMODP00000027337.1, ENSMODP00000030775.1	Sunfish03910, Sunfish04750, Sunfish04751, Sunfish04752, Sunfish06108	ENSMUSP00000029406.4, ENSMUSP00000069080.7, ENSMUSP00000083386.5, ENSMUSP00000122645.1, ENSMUSP00000124192.2, ENSMUSP00000126917.1, ENSMUSP00000126973.1, ENSMUSP00000126979.1, ENSMUSP00000129566.1, ENSMUSP00000133483.1, ENSMUSP00000134891.1, ENSMUSP00000135110.1, ENSMUSP00000135148.1, ENSMUSP00000135228.1, ENSMUSP00000135592.1	ENSOANP00000006101.1, ENSOANP00000008957.1, ENSOANP00000015223.1, ENSOANP00000015900.1, ENSOANP00000015961.3, ENSOANP00000018891.1, ENSOANP00000019881.1, ENSOANP00000021841.1, ENSOANP00000026521.1	ENSORLP00000001102.1, ENSORLP00000006987.1, ENSORLP00000006998.1, ENSORLP00000007014.1, ENSORLP00000007027.1, ENSORLP00000007036.1, ENSORLP00000007041.1, ENSORLP00000007056.1, ENSORLP00000007085.1, ENSORLP00000007101.1, ENSORLP00000007114.1, ENSORLP00000007139.1, ENSORLP00000007145.1, ENSORLP00000007158.1, ENSORLP00000007164.1, ENSORLP00000007168.1, ENSORLP00000007183.1, ENSORLP00000007207.1, ENSORLP00000008386.1, ENSORLP00000015715.1	ENSONIG00000003508.1, ENSONIG00000005168.1, ENSONIG00000005521.1, ENSONIG00000010895.1, ENSONIG00000010897.1, ENSONIG00000010898.1, ENSONIG00000010901.1, ENSONIG00000010905.1, ENSONIG00000010907.1, ENSONIG00000010909.1, ENSONIG00000010915.1, ENSONIG00000010917.1, ENSONIG00000010922.1, ENSONIG00000010923.1, ENSONIG00000010926.1, ENSONIG00000010927.1, ENSONIG00000011186.1, ENSONIG00000011187.1, ENSONIG00000011189.1, ENSONIG00000011190.1, ENSONIG00000011192.1, ENSONIG00000011195.1, ENSONIG00000011199.1, ENSONIG00000011205.1, ENSONIG00000011211.1, ENSONIG00000011212.1, ENSONIG00000011213.1, ENSONIG00000011218.1, ENSONIG00000011221.1, ENSONIG00000011222.1, ENSONIG00000011224.1, ENSONIG00000012582.1	ENSPCAP00000000755.1, ENSPCAP00000012217.1	ENSPMAP00000008295.1, ENSPMAP00000009892.1	XP_020365203.1, XP_020365204.1, XP_020365205.1, XP_020365207.1, XP_020368727.1, XP_020368828.1, XP_020370928.1, XP_020375489.1, XP_020376616.1, XP_020376617.1, XP_020376619.1, XP_020379589.1, XP_020381349.1, XP_020381709.1, XP_020383216.1, XP_020383217.1, XP_020383218.1, XP_020383219.1, XP_020383220.1, XP_020383222.1, XP_020383223.1, XP_020383224.1, XP_020383225.1, XP_020383226.1, XP_020388160.1, XP_020388162.1, XP_020389964.1, XP_020389965.1, XP_020389966.1, XP_020389968.1, XP_020392961.1	ENSSFOG00015001006.2, ENSSFOG00015001074.2, ENSSFOG00015001221.2, ENSSFOG00015001602.2, ENSSFOG00015019759.2, ENSSFOG00015019781.2, ENSSFOG00015019914.2, ENSSFOG00015020015.2, ENSSFOG00015020039.2, ENSSFOG00015020211.2, ENSSFOG00015020322.2, ENSSFOG00015020552.2, ENSSFOG00015020654.2, ENSSFOG00015024587.1, ENSSFOG00015024859.1, ENSSFOG00015025748.1, ENSSFOG00015025935.1, ENSSFOG00015026457.1, ENSSFOG00015026470.1, ENSSFOG00015026490.1, ENSSFOG00015026709.1, ENSSFOG00015026918.1, ENSSFOG00015027108.1, ENSSFOG00015027290.1, ENSSFOG00015028007.1, ENSSFOG00015028332.1, ENSSFOG00015029142.1, ENSSFOG00015029257.1, ENSSFOG00015029698.1, ENSSFOG00015030069.1, ENSSFOG00015030213.1, ENSSFOG00015030239.1, ENSSFOG00015030466.1, ENSSFOG00015031017.1, ENSSFOG00015031229.1, ENSSFOG00015031654.1, ENSSFOG00015032040.1, ENSSFOG00015032124.1, ENSSFOG00015032200.1, ENSSFOG00015032221.1, ENSSFOG00015032259.1, ENSSFOG00015032269.1, ENSSFOG00015032305.1, ENSSFOG00015032479.1, ENSSFOG00015032557.1, ENSSFOG00015032635.1, ENSSFOG00015032755.1, ENSSFOG00015032759.1	ENSSSCP00000012494.1, ENSSSCP00000012651.1	Scyto0001371.p1, Scyto0001372.p1, Scyto0001373.p1, Scyto0001374.p1, Scyto0001375.p1, Scyto0001376.p1, Scyto0005440.p1, Scyto0005441.p1, Scyto0005442.p1, Scyto0005443.p1, Scyto0005444.p1, Scyto0005445.p1, Scyto0005680.p1, Scyto0006301.p1, Scyto0010832.p1, Scyto0014963.p1, Scyto0014964.p1, Scyto0015408.p1, Scyto0018376.p1, Scyto0018858.p1, Scyto0021849.p1	ENSTRUP00000000294.1, ENSTRUP00000000726.1, ENSTRUP00000001196.1, ENSTRUP00000001894.1, ENSTRUP00000002646.1, ENSTRUP00000004541.1, ENSTRUP00000005103.1, ENSTRUP00000005312.1, ENSTRUP00000006447.1, ENSTRUP00000006623.1, ENSTRUP00000010071.1, ENSTRUP00000010267.1, ENSTRUP00000014585.1, ENSTRUP00000014632.1, ENSTRUP00000016185.1, ENSTRUP00000017661.1, ENSTRUP00000019251.1, ENSTRUP00000019261.1, ENSTRUP00000021583.1, ENSTRUP00000022041.1, ENSTRUP00000036045.1, ENSTRUP00000036490.1, ENSTRUP00000036823.1, ENSTRUP00000043231.1	ENSTTRP00000001326.1, ENSTTRP00000014031.1	ENSXETP00000002592.3, ENSXETP00000009260.2, ENSXETP00000011796.3, ENSXETP00000011844.3, ENSXETP00000012308.2, ENSXETP00000012309.2, ENSXETP00000012571.3, ENSXETP00000013363.2, ENSXETP00000014069.3, ENSXETP00000023122.3, ENSXETP00000023124.2, ENSXETP00000023127.2, ENSXETP00000023130.2, ENSXETP00000023145.3, ENSXETP00000023155.2, ENSXETP00000023160.2, ENSXETP00000023168.3, ENSXETP00000023177.2, ENSXETP00000023182.2, ENSXETP00000023187.2, ENSXETP00000023188.2, ENSXETP00000023204.3, ENSXETP00000023206.3, ENSXETP00000023496.3, ENSXETP00000023497.3, ENSXETP00000023507.3, ENSXETP00000024666.3, ENSXETP00000024894.4, ENSXETP00000026858.2, ENSXETP00000028326.2, ENSXETP00000028332.3, ENSXETP00000028336.3, ENSXETP00000028347.3, ENSXETP00000028362.3, ENSXETP00000028405.2, ENSXETP00000028406.2, ENSXETP00000028408.2, ENSXETP00000028409.2, ENSXETP00000028415.2, ENSXETP00000028421.3, ENSXETP00000028432.3, ENSXETP00000028441.3, ENSXETP00000028444.3, ENSXETP00000028445.3, ENSXETP00000036546.3, ENSXETP00000042893.3, ENSXETP00000042897.3, ENSXETP00000047437.3, ENSXETP00000047813.3, ENSXETP00000048115.3, ENSXETP00000048116.3, ENSXETP00000048117.3, ENSXETP00000048120.3, ENSXETP00000048121.3, ENSXETP00000049131.3, ENSXETP00000049134.3, ENSXETP00000052516.3, ENSXETP00000053116.2, ENSXETP00000053639.2, ENSXETP00000054001.2, ENSXETP00000054008.2, ENSXETP00000057701.2, ENSXETP00000058422.1, ENSXETP00000058445.1, ENSXETP00000058591.1, ENSXETP00000058881.1, ENSXETP00000058929.1, ENSXETP00000059585.1, ENSXETP00000059972.1, ENSXETP00000060518.1, ENSXETP00000060578.1, ENSXETP00000062055.1, ENSXETP00000062305.1, ENSXETP00000063386.1, ENSXETP00000064029.1
OG0000018	ENSACAP00000001001.2, ENSACAP00000003773.3, ENSACAP00000006266.3, ENSACAP00000010751.3, ENSACAP00000017145.3, ENSACAP00000017159.3, ENSACAP00000018732.1, ENSACAP00000021062.1, ENSACAP00000021270.1	XP_006278022.2, XP_014458569.1, XP_014466896.1, XP_019338379.1, XP_019340481.1, XP_019340569.1, XP_019341372.1, XP_019341373.1, XP_019341374.1, XP_019348296.1, XP_019348297.1, XP_019348798.1, XP_019355956.1	XP_007169333.1, XP_007170173.1, XP_007170179.1, XP_007171881.1, XP_007173419.1, XP_007181469.1, XP_007186633.1, XP_007195785.1	XP_002586942.1, XP_002586944.1, XP_002587221.1, XP_002587594.1, XP_002587604.1, XP_002588630.1, XP_002588634.1, XP_002589132.1, XP_002589397.1, XP_002589398.1, XP_002589401.1, XP_002589406.1, XP_002589408.1, XP_002589409.1, XP_002592592.1, XP_002592594.1, XP_002592598.1, XP_002592602.1, XP_002592684.1, XP_002593212.1, XP_002593240.1, XP_002594614.1, XP_002594648.1, XP_002594654.1, XP_002596639.1, XP_002597631.1, XP_002598999.1, XP_002599000.1, XP_002599204.1, XP_002599277.1, XP_002599919.1, XP_002599927.1, XP_002600015.1, XP_002601456.1, XP_002601461.1, XP_002601944.1, XP_002602019.1, XP_002602151.1, XP_002602877.1, XP_002604407.1, XP_002604993.1, XP_002607876.1, XP_002607894.1, XP_002607896.1, XP_002608538.1, XP_002609173.1, XP_002609369.1, XP_002610404.1, XP_002610835.1, XP_002610846.1, XP_002611001.1, XP_002612756.1	bmy_08557T0, bmy_14528T0, bmy_14529T0, bmy_15529T0, bmy_16773T0, bmy_17492T0, bmy_20717T0, bmy_22225T0	ENSBTAP00000003928.4, ENSBTAP00000013918.5, ENSBTAP00000015890.5, ENSBTAP00000024586.5, ENSBTAP00000026215.4, ENSBTAP00000028127.4, ENSBTAP00000028129.5, ENSBTAP00000041247.3, ENSBTAP00000047507.2, ENSBTAP00000048230.1, ENSBTAP00000048275.2, ENSBTAP00000049342.2, ENSBTAP00000051333.2, ENSBTAP00000052299.2, ENSBTAP00000052473.2, ENSBTAP00000052573.2, ENSBTAP00000052785.2, ENSBTAP00000052853.2, ENSBTAP00000055064.1, ENSBTAP00000056427.1	Ccar_1061_37367-snap-gene-0.0, Ccar_11382_37134-snap-gene-0.4, Ccar_11710_19516-processed-gene-0.0, Ccar_12803_2289992-processed-gene-19.7, Ccar_12803_2289992-processed-gene-21.1, Ccar_12803_2289992-snap-gene-19.10, Ccar_12803_2289992-snap-gene-20.1, Ccar_12803_2289992-snap-gene-21.14, Ccar_1396_174162-processed-gene-0.22, Ccar_1396_174162-snap-gene-0.3, Ccar_1396_174162-snap-gene-0.5, Ccar_15729_174949-snap-gene-0.10, Ccar_16945_361755-snap-gene-2.12, Ccar_16945_361755-snap-gene-2.19, Ccar_19358_42480-snap-gene-0.5, Ccar_19358_42480-snap-gene-0.6, Ccar_22025_334820-snap-gene-0.8, Ccar_23410_20745-snap-gene-0.3, Ccar_23573_501356-processed-gene-2.6, Ccar_23573_501356-snap-gene-1.15, Ccar_23573_501356-snap-gene-1.17, Ccar_23573_501356-snap-gene-1.19, Ccar_23573_501356-snap-gene-1.20, Ccar_23573_501356-snap-gene-1.21, Ccar_23573_501356-snap-gene-2.9, Ccar_24124_7002662-processed-gene-54.0, Ccar_2434_461423-processed-gene-3.3, Ccar_24612_142285-snap-gene-0.2, Ccar_24972_172681-snap-gene-0.1, Ccar_25752_167606-snap-gene-0.15, Ccar_25843_39847-processed-gene-0.1, Ccar_26939_222164-snap-gene-1.5, Ccar_26939_222164-snap-gene-1.6, Ccar_26939_222164-snap-gene-1.7, Ccar_26939_222164-snap-gene-1.8, Ccar_28043_440749-snap-gene-3.7, Ccar_28303_35787-snap-gene-0.1, Ccar_29244_261398-snap-gene-0.1, Ccar_32975_583667-processed-gene-2.6, Ccar_32975_583667-snap-gene-0.4, Ccar_32975_583667-snap-gene-2.14, Ccar_32975_583667-snap-gene-2.15, Ccar_33991_171614-snap-gene-0.17, Ccar_35111_1152803-snap-gene-10.8, Ccar_35111_1152803-snap-gene-10.9, Ccar_35111_1152803-snap-gene-9.0, Ccar_35111_1152803-snap-gene-9.1, Ccar_376_451731-processed-gene-1.8, Ccar_376_451731-snap-gene-1.0, Ccar_376_451731-snap-gene-1.5, Ccar_3980_916382-snap-gene-8.0, Ccar_3980_916382-snap-gene-8.1, Ccar_40062_562890-processed-gene-1.12, Ccar_40062_562890-snap-gene-1.16, Ccar_40062_562890-snap-gene-1.17, Ccar_40062_562890-snap-gene-1.19, Ccar_41588_1558884-snap-gene-5.1, Ccar_43658_1675206-processed-gene-2.8, Ccar_43658_1675206-processed-gene-2.9, Ccar_43658_1675206-snap-gene-0.13, Ccar_43658_1675206-snap-gene-0.14, Ccar_43658_1675206-snap-gene-2.2, Ccar_43658_1675206-snap-gene-2.6, Ccar_44317_20092-snap-gene-0.4, Ccar_4458_792571-processed-gene-3.4, Ccar_4458_792571-snap-gene-2.6, Ccar_4458_792571-snap-gene-4.15, Ccar_4701_32793-processed-gene-0.3, Ccar_7266_18137-snap-gene-0.0, Ccar_9329_12114-snap-gene-0.1, Ccar_9365_19342-snap-gene-0.3		ENSCAFP00000003744.3, ENSCAFP00000007326.3, ENSCAFP00000018524.3, ENSCAFP00000018537.3, ENSCAFP00000018542.3, ENSCAFP00000019665.3, ENSCAFP00000020093.3, ENSCAFP00000020581.3, ENSCAFP00000020659.3, ENSCAFP00000024202.3	XP_007882751.1, XP_007882794.1, XP_007882811.1, XP_007882845.1, XP_007882883.1, XP_007882995.1, XP_007882996.1, XP_007883001.1, XP_007883059.1, XP_007883090.1, XP_007883130.1, XP_007883232.1, XP_007883265.1, XP_007883351.1, XP_007883406.1, XP_007883499.1, XP_007883691.1, XP_007883841.1, XP_007883945.1, XP_007883968.1, XP_007883987.1, XP_007884086.1, XP_007884189.1, XP_007884234.1, XP_007884256.1, XP_007884290.1, XP_007884301.1, XP_007884411.1, XP_007884445.1, XP_007884541.1, XP_007894360.1, XP_007894876.1, XP_007908617.1, XP_007909294.1, XP_007909356.1, XP_007909520.1, XP_007909570.1, XP_007909811.1, XP_007910181.1	Chipu0001419.p1, Chipu0011944.p1, Chipu0013227.p1, Chipu0014779.p1, Chipu0015873.p1, Chipu0019075.p1, Chipu0019538.p1, Chipu0020467.p1, Chipu0020543.p1, Chipu0021267.p1, Chipu0021417.p1, Chipu0021424.p1, Chipu0021541.p1, Chipu0022781.p1, Chipu0026084.p1, Chipu0026375.p1, Chipu0026863.p1, Chipu0028248.p1, Chipu0029584.p1, Chipu0031235.p1, Chipu0033287.p1	ENSTNIP00000000710.1, ENSTNIP00000006796.1, ENSTNIP00000006860.1, ENSTNIP00000011391.1, ENSTNIP00000019424.1	ENSDNOP00000000704.3, ENSDNOP00000005599.2, ENSDNOP00000010201.3, ENSDNOP00000011740.3, ENSDNOP00000012157.3, ENSDNOP00000021152.1, ENSDNOP00000021637.1, ENSDNOP00000023352.1, ENSDNOP00000023457.1, ENSDNOP00000024313.1, ENSDNOP00000025074.1, ENSDNOP00000026935.1, ENSDNOP00000028326.1, ENSDNOP00000029241.1, ENSDNOP00000031143.1, ENSDNOP00000031199.1, ENSDNOP00000031512.1, ENSDNOP00000031846.1, ENSDNOP00000032900.1	ENSDARP00000019688.5, ENSDARP00000076803.4, ENSDARP00000113150.2, ENSDARP00000118962.2, ENSDARP00000122366.2, ENSDARP00000125380.1, ENSDARP00000125402.1, ENSDARP00000125405.1, ENSDARP00000125422.1, ENSDARP00000125458.1, ENSDARP00000125514.1, ENSDARP00000125551.1, ENSDARP00000125592.1, ENSDARP00000135420.1	ENSELUG00000006951.1, ENSELUG00000008533.1, ENSELUG00000009633.1, ENSELUG00000010963.1, ENSELUG00000013514.1, ENSELUG00000013984.1, ENSELUG00000014026.1, ENSELUG00000014049.1, ENSELUG00000017938.1, ENSELUG00000019966.1, ENSELUG00000021838.1	ENSGACP00000001962.1, ENSGACP00000003012.1, ENSGACP00000014432.1, ENSGACP00000017736.1, ENSGACP00000025121.1, ENSGACP00000026736.1	ENSGALP00000037101.3, ENSGALP00000039455.4, ENSGALP00000045837.1, ENSGALP00000046323.1, ENSGALP00000046760.1, ENSGALP00000047525.1, ENSGALP00000050773.1, ENSGALP00000051939.1, ENSGALP00000053391.1, ENSGALP00000058809.1, ENSGALP00000060178.1, ENSGALP00000061102.1, ENSGALP00000064701.1	ENSGMOG00000008025.1, ENSGMOG00000010205.1, ENSGMOG00000012097.1, ENSGMOG00000013242.1, ENSGMOG00000013560.1	ENSP00000275560.3, ENSP00000318916.4, ENSP00000342210.3, ENSP00000352071.4, ENSP00000357156.4, ENSP00000374274.4, ENSP00000393474.2, ENSP00000491516.1	ENSLAFP00000001583.3, ENSLAFP00000002452.3, ENSLAFP00000007292.3, ENSLAFP00000015301.3, ENSLAFP00000015724.3, ENSLAFP00000019465.1, ENSLAFP00000022852.1, ENSLAFP00000022887.1, ENSLAFP00000022980.1, ENSLAFP00000028684.1	ENSLACP00000000247.1, ENSLACP00000000471.1, ENSLACP00000000836.1, ENSLACP00000001077.1, ENSLACP00000001181.1, ENSLACP00000001260.1, ENSLACP00000001484.1, ENSLACP00000001639.1, ENSLACP00000001707.1, ENSLACP00000001805.1, ENSLACP00000001914.1, ENSLACP00000002059.1, ENSLACP00000002170.1, ENSLACP00000002340.1, ENSLACP00000002508.1, ENSLACP00000003271.1, ENSLACP00000003628.1, ENSLACP00000003880.1, ENSLACP00000004399.1, ENSLACP00000004573.1, ENSLACP00000005082.1, ENSLACP00000005973.1, ENSLACP00000007129.1, ENSLACP00000007490.1, ENSLACP00000010639.1, ENSLACP00000012456.1, ENSLACP00000013606.1, ENSLACP00000014304.1, ENSLACP00000014910.1, ENSLACP00000017330.1, ENSLACP00000022296.1	ENSLOCP00000000109.1, ENSLOCP00000000154.1, ENSLOCP00000000165.1, ENSLOCP00000000177.1, ENSLOCP00000000183.1, ENSLOCP00000000211.1, ENSLOCP00000000278.1, ENSLOCP00000000290.1, ENSLOCP00000000298.1, ENSLOCP00000000309.1, ENSLOCP00000000312.1, ENSLOCP00000000348.1, ENSLOCP00000000390.1, ENSLOCP00000000433.1, ENSLOCP00000000493.1, ENSLOCP00000000570.1, ENSLOCP00000000633.1, ENSLOCP00000000659.1, ENSLOCP00000002375.1, ENSLOCP00000002629.1, ENSLOCP00000003449.1, ENSLOCP00000003799.1, ENSLOCP00000005011.1, ENSLOCP00000009522.1, ENSLOCP00000009967.1, ENSLOCP00000010062.1, ENSLOCP00000010187.1, ENSLOCP00000010202.1, ENSLOCP00000010625.1, ENSLOCP00000017589.1, ENSLOCP00000018020.1, ENSLOCP00000019096.1, ENSLOCP00000019107.1, ENSLOCP00000021266.1	ENSMODP00000000516.3, ENSMODP00000009822.2, ENSMODP00000013020.2, ENSMODP00000013380.3, ENSMODP00000017078.2, ENSMODP00000018411.2, ENSMODP00000025442.3, ENSMODP00000035998.2, ENSMODP00000037644.2, ENSMODP00000038573.1, ENSMODP00000038858.1, ENSMODP00000039465.1, ENSMODP00000039485.1, ENSMODP00000040548.1, ENSMODP00000040717.1, ENSMODP00000040792.1, ENSMODP00000041051.1, ENSMODP00000041134.1	Sunfish02828, Sunfish09720, Sunfish14942, Sunfish16037, Sunfish16738	ENSMUSP00000015998.6, ENSMUSP00000027639.1, ENSMUSP00000052126.7, ENSMUSP00000106782.1, ENSMUSP00000108160.2, ENSMUSP00000131905.1, ENSMUSP00000146685.1, ENSMUSP00000147864.1, ENSMUSP00000150784.1	ENSOANP00000000286.2, ENSOANP00000000757.2, ENSOANP00000002385.1, ENSOANP00000004367.1, ENSOANP00000005440.1, ENSOANP00000008628.1, ENSOANP00000009228.1, ENSOANP00000011463.1, ENSOANP00000011678.1, ENSOANP00000011891.1, ENSOANP00000013250.1, ENSOANP00000015885.1, ENSOANP00000018408.2, ENSOANP00000020340.2, ENSOANP00000021015.3, ENSOANP00000021870.2, ENSOANP00000023171.2, ENSOANP00000026174.1, ENSOANP00000026374.1, ENSOANP00000026705.1, ENSOANP00000028258.1, ENSOANP00000028758.1, ENSOANP00000029494.1, ENSOANP00000029904.1, ENSOANP00000031363.1	ENSORLP00000000670.1, ENSORLP00000000706.1, ENSORLP00000006232.1, ENSORLP00000007240.1, ENSORLP00000013958.1, ENSORLP00000014877.1, ENSORLP00000020584.1, ENSORLP00000020593.1	ENSONIG00000000320.1, ENSONIG00000000324.1, ENSONIG00000000428.1, ENSONIG00000000431.1, ENSONIG00000003570.1, ENSONIG00000005629.1, ENSONIG00000006311.1, ENSONIG00000006326.1, ENSONIG00000006902.1, ENSONIG00000007832.1, ENSONIG00000008168.1, ENSONIG00000010110.1, ENSONIG00000011889.1, ENSONIG00000012500.1, ENSONIG00000012503.1, ENSONIG00000012504.1, ENSONIG00000012737.1, ENSONIG00000013896.1, ENSONIG00000015358.1, ENSONIG00000017739.1, ENSONIG00000018118.1	ENSPCAP00000007967.1, ENSPCAP00000012254.1, ENSPCAP00000012550.1, ENSPCAP00000014506.1, ENSPCAP00000014795.1	ENSPMAP00000001100.1, ENSPMAP00000002126.1, ENSPMAP00000002240.1, ENSPMAP00000002281.1, ENSPMAP00000002283.1, ENSPMAP00000003486.1, ENSPMAP00000005939.1, ENSPMAP00000006885.1, ENSPMAP00000006899.1, ENSPMAP00000007327.1, ENSPMAP00000007974.1, ENSPMAP00000008064.1, ENSPMAP00000008261.1, ENSPMAP00000008493.1, ENSPMAP00000008910.1	XP_020369159.1, XP_020369608.1, XP_020369618.1, XP_020372037.1, XP_020373739.1, XP_020373848.1, XP_020375289.1, XP_020379051.1, XP_020379640.1, XP_020379651.1, XP_020384214.1, XP_020384215.1, XP_020384445.1, XP_020384447.1, XP_020384448.1, XP_020384449.1, XP_020385222.1, XP_020385832.1, XP_020387243.1, XP_020387244.1, XP_020389980.1, XP_020389982.1, XP_020389984.1, XP_020389985.1, XP_020389986.1, XP_020391366.1, XP_020391367.1, XP_020391369.1, XP_020391370.1, XP_020391944.1, XP_020392130.1, XP_020392131.1, XP_020392132.1, XP_020392209.1, XP_020392210.1, XP_020392212.1, XP_020392213.1, XP_020392331.1, XP_020392332.1, XP_020392339.1	ENSSFOG00015001359.2, ENSSFOG00015001382.2, ENSSFOG00015001530.2, ENSSFOG00015002803.2, ENSSFOG00015004732.2, ENSSFOG00015005081.2, ENSSFOG00015007385.2, ENSSFOG00015010023.2, ENSSFOG00015010361.2, ENSSFOG00015013867.2, ENSSFOG00015016638.2, ENSSFOG00015016825.2, ENSSFOG00015017243.2, ENSSFOG00015017599.2, ENSSFOG00015017633.2, ENSSFOG00015024250.1, ENSSFOG00015024510.1, ENSSFOG00015024594.1, ENSSFOG00015024828.1, ENSSFOG00015024916.1, ENSSFOG00015026729.1, ENSSFOG00015026871.1, ENSSFOG00015027762.1, ENSSFOG00015028347.1, ENSSFOG00015028790.1, ENSSFOG00015029968.1, ENSSFOG00015030407.1, ENSSFOG00015030612.1, ENSSFOG00015030791.1, ENSSFOG00015031103.1, ENSSFOG00015031172.1, ENSSFOG00015031648.1, ENSSFOG00015031872.1, ENSSFOG00015032189.1, ENSSFOG00015032787.1, ENSSFOG00015033316.1	ENSSSCP00000003228.2, ENSSSCP00000006879.2, ENSSSCP00000011425.2, ENSSSCP00000011500.1, ENSSSCP00000016656.2, ENSSSCP00000019376.1, ENSSSCP00000020105.1, ENSSSCP00000025101.1	Scyto0001370.p1, Scyto0015055.p1, Scyto0015322.p1, Scyto0015923.p1, Scyto0016777.p1, Scyto0017540.p1, Scyto0018560.p1, Scyto0023414.p1, Scyto0023743.p1, Scyto0023845.p1	ENSTRUP00000011602.1, ENSTRUP00000012077.1, ENSTRUP00000012976.1, ENSTRUP00000019972.1, ENSTRUP00000028716.1	ENSTTRP00000001034.1, ENSTTRP00000001986.1, ENSTTRP00000004960.1, ENSTTRP00000005828.1, ENSTTRP00000008074.1, ENSTTRP00000014068.1	ENSXETP00000004755.3, ENSXETP00000015483.3, ENSXETP00000015486.3, ENSXETP00000015498.3, ENSXETP00000053988.2, ENSXETP00000059687.1, ENSXETP00000061258.1, ENSXETP00000061298.1, ENSXETP00000061798.1
[truncated: 14,551,083 more chars]
