# Supplementary material for: The whale shark genome reveals patterns of vertebrate gene family evolution
Source: eLife. 2021 Aug 19;10:e65394. doi: 10.7554/eLife.65394 (PMC8455134; doi:10.7554/eLife.65394)
Supplement: Supplementary file 5. [file elife-65394-supp5.tsv]

#cluster_id	protein_count	taxon_count	domain_ids	domain_description
OG0000000	1892	27	GO:0016021;GO:0007186;GO:0004984;GO:0004930	integral component of membrane ;G protein-coupled receptor signaling pathway ;olfactory receptor activity ;G protein-coupled receptor activity
OG0000001	1511	25	GO:0003676;GO:0006355	nucleic acid binding ;regulation of transcription, DNA-templated
OG0000002	1293	34	None	None
OG0000003	1239	36	None	None
OG0000004	1127	35	GO:0016021;GO:0007186;GO:0004984;GO:0004930	integral component of membrane ;G protein-coupled receptor signaling pathway ;olfactory receptor activity ;G protein-coupled receptor activity
OG0000005	1090	36	GO:0005515	protein binding
OG0000006	1082	32	None	None
OG0000007	890	37	GO:0055114;GO:0020037;GO:0016705;GO:0005506	oxidation-reduction process ;heme binding ;oxidoreductase activity, acting on paired donors, with incorporation or reduction of molecular oxygen ;iron ion binding
OG0000008	869	35	GO:0016020;GO:0007156;GO:0005509	membrane ;homophilic cell adhesion via plasma membrane adhesion molecules ;calcium ion binding
OG0000009	821	15	GO:0016021;GO:0004984;GO:0007186;GO:0004930	integral component of membrane ;olfactory receptor activity ;G protein-coupled receptor signaling pathway ;G protein-coupled receptor activity
OG0000010	819	33	None	None
OG0000011	792	19	GO:0016021;GO:0004984;GO:0007186;GO:0004930	integral component of membrane ;olfactory receptor activity ;G protein-coupled receptor signaling pathway ;G protein-coupled receptor activity
OG0000012	738	37	GO:0004252;GO:0006508	serine-type endopeptidase activity ;proteolysis
OG0000013	729	34	None	None
OG0000014	723	37	GO:0003677;GO:0000786	DNA binding ;nucleosome
OG0000015	714	37	None	None
OG0000016	658	37	GO:0000786;GO:0003677	nucleosome ;DNA binding
OG0000017	656	36	GO:0004930;GO:0007186;GO:0016021	G protein-coupled receptor activity ;G protein-coupled receptor signaling pathway ;integral component of membrane
OG0000018	627	36	GO:0016020;GO:0005044	membrane ;scavenger receptor activity
OG0000019	606	34	None	None
OG0000020	604	16	GO:0016021;GO:0007186;GO:0004984;GO:0004930	integral component of membrane ;G protein-coupled receptor signaling pathway ;olfactory receptor activity ;G protein-coupled receptor activity
OG0000021	595	29	None	None
OG0000022	587	36	GO:0016021	integral component of membrane
OG0000023	572	17	GO:0016021;GO:0004984;GO:0007186;GO:0004930	integral component of membrane ;olfactory receptor activity ;G protein-coupled receptor signaling pathway ;G protein-coupled receptor activity
OG0000024	554	37	None	None
OG0000025	544	36	None	None
OG0000026	528	37	GO:0006468;GO:0005515;GO:0004672	protein phosphorylation ;protein binding ;protein kinase activity
OG0000027	499	37	GO:0005509;GO:0007156;GO:0016020	calcium ion binding ;homophilic cell adhesion via plasma membrane adhesion molecules ;membrane
OG0000028	495	35	None	None
OG0000029	492	19	None	None
OG0000030	491	37	GO:0000786;GO:0003677	nucleosome ;DNA binding
OG0000031	482	37	None	None
OG0000032	451	33	GO:0016021	integral component of membrane
OG0000033	445	35	None	None
OG0000034	439	37	GO:0004252;GO:0006508	serine-type endopeptidase activity ;proteolysis
OG0000035	438	36	GO:0006879;GO:0008199	cellular iron ion homeostasis ;ferric iron binding
OG0000036	437	33	None	None
OG0000037	433	37	GO:0006468;GO:0004672;GO:0005515	protein phosphorylation ;protein kinase activity ;protein binding
OG0000038	429	37	GO:0008146	sulfotransferase activity
OG0000039	427	18	None	None
OG0000040	426	37	GO:0016020;GO:0055085;GO:0022857	membrane ;transmembrane transport ;transmembrane transporter activity
OG0000041	423	25	None	None
OG0000042	421	27	None	None
OG0000043	418	36	None	None
OG0000044	417	14	GO:0016021;GO:0004984;GO:0007186;GO:0004930	integral component of membrane ;olfactory receptor activity ;G protein-coupled receptor signaling pathway ;G protein-coupled receptor activity
OG0000045	414	29	GO:0003677;GO:0003676	DNA binding ;nucleic acid binding
OG0000046	410	15	GO:0016021;GO:0004984;GO:0007186;GO:0004930	integral component of membrane ;olfactory receptor activity ;G protein-coupled receptor signaling pathway ;G protein-coupled receptor activity
OG0000047	403	15	None	None
OG0000048	394	37	None	None
OG0000049	380	37	GO:0005882	intermediate filament
OG0000050	380	31	GO:0008009;GO:0006955;GO:0005576	chemokine activity ;immune response ;extracellular region
OG0000051	369	37	GO:0016459;GO:0003774;GO:0005524	myosin complex ;motor activity ;ATP binding
OG0000052	368	27	None	None
OG0000053	361	36	GO:0005509	calcium ion binding
OG0000054	359	18	None	None
OG0000055	354	37	GO:0003924	GTPase activity
OG0000056	353	37	GO:0006355;GO:0043565;GO:0003700	regulation of transcription, DNA-templated ;sequence-specific DNA binding ;DNA-binding transcription factor activity
OG0000057	344	15	None	None
OG0000058	340	36	None	None
OG0000059	340	35	None	None
OG0000060	337	37	GO:0006508;GO:0004190	proteolysis ;aspartic-type endopeptidase activity
OG0000061	335	37	GO:0003924;GO:0005525	GTPase activity ;GTP binding
OG0000062	334	15	GO:0016021;GO:0004984;GO:0007186;GO:0004930	integral component of membrane ;olfactory receptor activity ;G protein-coupled receptor signaling pathway ;G protein-coupled receptor activity
OG0000063	334	34	None	None
OG0000064	330	36	GO:0020037	heme binding
OG0000065	328	33	None	None
OG0000066	326	36	GO:0005540;GO:0007155	hyaluronic acid binding ;cell adhesion
OG0000067	326	35	GO:0005515	protein binding
OG0000068	326	36	None	None
OG0000069	320	37	GO:0005525	GTP binding
OG0000070	314	36	GO:0000786;GO:0003677;GO:0006334	nucleosome ;DNA binding ;nucleosome assembly
OG0000071	312	37	GO:0016020;GO:0006811;GO:0005216;GO:0055085;GO:0001518;GO:0005248;GO:0006814	membrane ;ion transport ;ion channel activity ;transmembrane transport ;voltage-gated sodium channel complex ;voltage-gated sodium channel activity ;sodium ion transport
OG0000072	312	37	GO:0016020;GO:0006811;GO:0005216;GO:0055085;GO:0051260	membrane ;ion transport ;ion channel activity ;transmembrane transport ;protein homooligomerization
OG0000073	311	10	None	None
OG0000074	308	37	GO:0006508;GO:0004198	proteolysis ;calcium-dependent cysteine-type endopeptidase activity
OG0000075	304	37	None	None
OG0000076	304	22	None	None
OG0000077	300	37	GO:0018149;GO:0003810	peptide cross-linking ;protein-glutamine gamma-glutamyltransferase activity
OG0000078	296	37	GO:0016021	integral component of membrane
OG0000079	296	37	GO:0016021	integral component of membrane
OG0000080	287	24	None	None
OG0000081	286	35	GO:0007165;GO:0005515	signal transduction ;protein binding
OG0000082	285	37	None	None
OG0000083	283	16	None	None
OG0000084	280	34	None	None
OG0000085	276	37	GO:0007186;GO:0019001;GO:0003924;GO:0031683	G protein-coupled receptor signaling pathway ;guanyl nucleotide binding ;GTPase activity ;G-protein beta/gamma-subunit complex binding
OG0000086	274	36	GO:0003924	GTPase activity
OG0000087	273	16	None	None
OG0000088	271	12	None	None
OG0000089	268	14	None	None
OG0000090	267	17	GO:0016021;GO:0004984;GO:0007186	integral component of membrane ;olfactory receptor activity ;G protein-coupled receptor signaling pathway
OG0000091	265	30	None	None
OG0000092	265	37	GO:0005515;GO:0007165	protein binding ;signal transduction
OG0000093	263	37	GO:0005544;GO:0005509	calcium-dependent phospholipid binding ;calcium ion binding
OG0000094	262	27	GO:0005126;GO:0006952;GO:0005576	cytokine receptor binding ;defense response ;extracellular region
OG0000095	260	33	GO:0006955;GO:0008009;GO:0005576	immune response ;chemokine activity ;extracellular region
OG0000096	260	37	None	None
OG0000097	260	37	GO:0007186;GO:0004930;GO:0016021	G protein-coupled receptor signaling pathway ;G protein-coupled receptor activity ;integral component of membrane
OG0000098	259	23	None	None
OG0000099	258	37	GO:0016021;GO:0055085;GO:0022857	integral component of membrane ;transmembrane transport ;transmembrane transporter activity
OG0000100	258	37	GO:0008234;GO:0006508	cysteine-type peptidase activity ;proteolysis
OG0000101	256	37	GO:0003924;GO:0005525	GTPase activity ;GTP binding
OG0000102	256	35	GO:0007186	G protein-coupled receptor signaling pathway
OG0000103	256	35	GO:0016021	integral component of membrane
OG0000104	255	37	GO:0016020;GO:0055085;GO:0022857	membrane ;transmembrane transport ;transmembrane transporter activity
OG0000105	253	37	None	None
OG0000106	253	37	GO:0055114;GO:0020037;GO:0016705;GO:0005506	oxidation-reduction process ;heme binding ;oxidoreductase activity, acting on paired donors, with incorporation or reduction of molecular oxygen ;iron ion binding
OG0000107	253	37	None	None
OG0000108	251	37	None	None
OG0000109	250	37	GO:0004222;GO:0006508	metalloendopeptidase activity ;proteolysis
OG0000110	250	37	None	None
OG0000111	249	37	GO:0004867	serine-type endopeptidase inhibitor activity
OG0000112	249	24	None	None
OG0000113	249	37	GO:0004222;GO:0006508;GO:0008270;GO:0031012	metalloendopeptidase activity ;proteolysis ;zinc ion binding ;extracellular matrix
OG0000114	248	36	GO:0008417;GO:0006486;GO:0016020	fucosyltransferase activity ;protein glycosylation ;membrane
OG0000115	247	17	GO:0016021;GO:0004984;GO:0007186;GO:0004930	integral component of membrane ;olfactory receptor activity ;G protein-coupled receptor signaling pathway ;G protein-coupled receptor activity
OG0000116	242	37	GO:0006811;GO:0016021;GO:0005230	ion transport ;integral component of membrane ;extracellular ligand-gated ion channel activity
OG0000117	242	35	GO:0004252;GO:0006508	serine-type endopeptidase activity ;proteolysis
OG0000118	241	15	None	None
OG0000119	241	36	None	None
OG0000120	239	36	GO:0004930;GO:0016021;GO:0007186;GO:0016020	G protein-coupled receptor activity ;integral component of membrane ;G protein-coupled receptor signaling pathway ;membrane
OG0000121	238	37	None	None
OG0000122	238	37	GO:0005515	protein binding
OG0000123	235	36	GO:0003676	nucleic acid binding
OG0000124	235	37	GO:0016705;GO:0005506;GO:0020037;GO:0055114	oxidoreductase activity, acting on paired donors, with incorporation or reduction of molecular oxygen ;iron ion binding ;heme binding ;oxidation-reduction process
OG0000125	233	36	GO:0016021;GO:0004930;GO:0007186	integral component of membrane ;G protein-coupled receptor activity ;G protein-coupled receptor signaling pathway
OG0000126	233	37	None	None
OG0000127	232	36	GO:0055085;GO:0016021	transmembrane transport ;integral component of membrane
OG0000128	232	36	None	None
OG0000129	232	34	GO:0006508;GO:0004222	proteolysis ;metalloendopeptidase activity
OG0000130	232	37	GO:0004415;GO:0005975	hyalurononglucosaminidase activity ;carbohydrate metabolic process
OG0000131	230	37	GO:0000413;GO:0003755	protein peptidyl-prolyl isomerization ;peptidyl-prolyl cis-trans isomerase activity
OG0000132	228	37	None	None
OG0000133	228	37	GO:0046872;GO:0055114;GO:0016702;GO:0005515	metal ion binding ;oxidation-reduction process ;oxidoreductase activity, acting on single donors with incorporation of molecular oxygen, incorporation of two atoms of oxygen ;protein binding
OG0000134	226	37	GO:0005525	GTP binding
OG0000135	226	37	None	None
OG0000136	225	37	GO:0055085	transmembrane transport
OG0000137	224	37	GO:0005509;GO:0005576;GO:0004252;GO:0006508	calcium ion binding ;extracellular region ;serine-type endopeptidase activity ;proteolysis
OG0000138	223	37	None	None
OG0000139	223	36	GO:0005509;GO:0007156;GO:0016020	calcium ion binding ;homophilic cell adhesion via plasma membrane adhesion molecules ;membrane
OG0000140	223	37	GO:0005201;GO:0005581	extracellular matrix structural constituent ;collagen trimer
OG0000141	221	36	GO:0016021	integral component of membrane
OG0000142	219	37	GO:0005506;GO:0020037;GO:0055114;GO:0016705	iron ion binding ;heme binding ;oxidation-reduction process ;oxidoreductase activity, acting on paired donors, with incorporation or reduction of molecular oxygen
OG0000143	219	32	GO:0016020;GO:0006955;GO:0019882;GO:0042613	membrane ;immune response ;antigen processing and presentation ;MHC class II protein complex
OG0000144	219	36	GO:0016021;GO:0004930;GO:0007186	integral component of membrane ;G protein-coupled receptor activity ;G protein-coupled receptor signaling pathway
OG0000145	217	37	None	None
OG0000146	217	37	GO:0005201	extracellular matrix structural constituent
OG0000147	216	37	GO:0005515	protein binding
OG0000148	215	37	GO:0005201	extracellular matrix structural constituent
OG0000149	214	32	GO:0016020;GO:0005525	membrane ;GTP binding
OG0000150	214	34	None	None
OG0000151	213	36	GO:0016021	integral component of membrane
OG0000152	213	37	None	None
OG0000153	213	35	None	None
OG0000154	213	37	GO:0016020;GO:0006811;GO:0005216;GO:0055085	membrane ;ion transport ;ion channel activity ;transmembrane transport
OG0000155	212	29	None	None
OG0000156	211	16	GO:0050909;GO:0004930;GO:0016021;GO:0007186;GO:0001580;GO:0007165;GO:0016020;GO:0050896	sensory perception of taste ;G protein-coupled receptor activity ;integral component of membrane ;G protein-coupled receptor signaling pathway ;detection of chemical stimulus involved in sensory perception of bitter taste ;signal transduction ;membrane ;N/A
OG0000157	210	37	GO:0016021;GO:0003677	integral component of membrane ;DNA binding
OG0000158	210	36	GO:0005615	extracellular space
OG0000159	210	37	GO:0005576;GO:0004866;GO:0005615	extracellular region ;endopeptidase inhibitor activity ;extracellular space
OG0000160	209	37	GO:0005525;GO:0003924	GTP binding ;GTPase activity
OG0000161	208	37	None	None
OG0000162	208	20	None	None
OG0000163	207	37	GO:0008272;GO:0016021;GO:0015116	sulfate transport ;integral component of membrane ;sulfate transmembrane transporter activity
OG0000164	205	37	GO:0005515	protein binding
OG0000165	204	29	GO:0003924;GO:0005525	GTPase activity ;GTP binding
OG0000166	204	37	GO:0006355;GO:0003700;GO:0003677	regulation of transcription, DNA-templated ;DNA-binding transcription factor activity ;DNA binding
OG0000167	204	37	GO:0016021	integral component of membrane
OG0000168	204	35	GO:0016021	integral component of membrane
OG0000169	203	37	GO:0030246	carbohydrate binding
OG0000170	203	37	GO:0016020;GO:0055085;GO:0022857	membrane ;transmembrane transport ;transmembrane transporter activity
OG0000171	203	36	None	None
OG0000172	202	36	GO:0008146	sulfotransferase activity
OG0000173	201	16	None	None
OG0000174	201	36	GO:0005515	protein binding
OG0000175	200	37	None	None
OG0000176	200	37	GO:0004499;GO:0050661;GO:0050660;GO:0055114	N,N-dimethylaniline monooxygenase activity ;NADP binding ;flavin adenine dinucleotide binding ;oxidation-reduction process
OG0000177	200	37	GO:0016020;GO:0055085;GO:0022857	membrane ;transmembrane transport ;transmembrane transporter activity
OG0000178	200	37	None	None
OG0000179	199	37	GO:0005524;GO:0016887;GO:0016021;GO:0042626;GO:0055085	ATP binding ;ATPase activity ;integral component of membrane ;ATPase-coupled transmembrane transporter activity ;transmembrane transport
OG0000180	199	37	GO:0016021	integral component of membrane
OG0000181	199	17	None	None
OG0000182	198	22	None	None
OG0000183	198	35	None	None
OG0000184	198	36	GO:0016021;GO:0015031	integral component of membrane ;protein transport
OG0000185	197	36	GO:0005164;GO:0016020;GO:0006955	tumor necrosis factor receptor binding ;membrane ;immune response
OG0000186	197	36	GO:0005975;GO:0008061	carbohydrate metabolic process ;chitin binding
OG0000187	195	37	None	None
OG0000188	195	14	None	None
OG0000189	194	37	None	None
OG0000190	193	35	GO:0003677;GO:0006355;GO:0003700	DNA binding ;regulation of transcription, DNA-templated ;DNA-binding transcription factor activity
OG0000191	193	37	GO:0016020;GO:0015267;GO:0055085	membrane ;channel activity ;transmembrane transport
OG0000192	193	34	None	None
OG0000193	192	37	None	None
OG0000194	191	37	GO:0005085;GO:0007264;GO:0007165	guanyl-nucleotide exchange factor activity ;small GTPase mediated signal transduction ;signal transduction
OG0000195	191	37	None	None
OG0000196	191	37	GO:0006813;GO:0006814;GO:0005890	potassium ion transport ;sodium ion transport ;sodium:potassium-exchanging ATPase complex
OG0000197	190	13	None	None
OG0000198	189	37	GO:0016021	integral component of membrane
OG0000199	189	35	None	None
OG0000200	188	37	GO:0004672;GO:0005524;GO:0006468	protein kinase activity ;ATP binding ;protein phosphorylation
OG0000201	188	37	GO:0016020;GO:0006811;GO:0005216;GO:0055085	membrane ;ion transport ;ion channel activity ;transmembrane transport
OG0000202	187	36	None	None
OG0000203	187	36	GO:0016747	transferase activity, transferring acyl groups other than amino-acyl groups
OG0000204	187	37	GO:0016787	hydrolase activity
OG0000205	186	37	GO:0016020;GO:0055085;GO:0022857	membrane ;transmembrane transport ;transmembrane transporter activity
OG0000206	186	37	None	None
OG0000207	186	37	None	None
OG0000208	186	37	None	None
OG0000209	186	37	GO:0006468;GO:0005524;GO:0007169;GO:0016020;GO:0004714;GO:0004672	protein phosphorylation ;ATP binding ;transmembrane receptor protein tyrosine kinase signaling pathway ;membrane ;transmembrane receptor protein tyrosine kinase activity ;protein kinase activity
OG0000210	186	15	GO:0016021;GO:0007186;GO:0004984;GO:0004930	integral component of membrane ;G protein-coupled receptor signaling pathway ;olfactory receptor activity ;G protein-coupled receptor activity
OG0000211	185	36	None	None
OG0000212	185	37	None	None
OG0000213	184	20	GO:0008270	zinc ion binding
OG0000214	184	19	None	None
OG0000215	184	35	GO:0008083	growth factor activity
OG0000216	184	33	GO:0006471;GO:0003956	protein ADP-ribosylation ;NAD(P)+-protein-arginine ADP-ribosyltransferase activity
OG0000217	184	37	GO:0016020;GO:0015276;GO:0004970	membrane ;ligand-gated ion channel activity ;ionotropic glutamate receptor activity
OG0000218	184	37	None	None
OG0000219	183	37	GO:0005524;GO:0006468;GO:0004672;GO:0004674	ATP binding ;protein phosphorylation ;protein kinase activity ;protein serine/threonine kinase activity
OG0000220	183	37	None	None
OG0000221	183	33	None	None
OG0000222	183	35	GO:0016020	membrane
OG0000223	183	36	None	None
OG0000224	182	37	None	None
OG0000225	182	17	GO:0003676;GO:0006355	nucleic acid binding ;regulation of transcription, DNA-templated
OG0000226	182	37	None	None
OG0000227	182	37	GO:0005515	protein binding
OG0000228	181	36	None	None
OG0000229	181	36	GO:0016787	hydrolase activity
OG0000230	181	37	GO:0016020;GO:0055085;GO:0022857	membrane ;transmembrane transport ;transmembrane transporter activity
OG0000231	181	37	GO:0005509	calcium ion binding
OG0000232	181	35	GO:0023052	signaling
OG0000233	180	37	GO:0005515	protein binding
OG0000234	179	37	GO:0016301;GO:0016772	kinase activity ;transferase activity, transferring phosphorus-containing groups
OG0000235	179	36	GO:0005515	protein binding
OG0000236	179	37	GO:0005861	troponin complex
OG0000237	179	37	GO:0003677	DNA binding
OG0000238	179	37	GO:0005515	protein binding
OG0000239	178	37	GO:0004672;GO:0005524;GO:0006468	protein kinase activity ;ATP binding ;protein phosphorylation
OG0000240	178	37	None	None
OG0000241	178	37	GO:0005515	protein binding
OG0000242	178	37	GO:0005856	cytoskeleton
OG0000243	178	37	GO:0016831;GO:0019752;GO:0030170	carboxy-lyase activity ;carboxylic acid metabolic process ;pyridoxal phosphate binding
OG0000244	178	37	GO:0007165;GO:0019888;GO:0000159	signal transduction ;protein phosphatase regulator activity ;protein phosphatase type 2A complex
OG0000245	177	36	None	None
OG0000246	177	37	GO:0005576;GO:0005520;GO:0005515	extracellular region ;insulin-like growth factor binding ;protein binding
OG0000247	177	16	None	None
OG0000248	177	34	None	None
OG0000249	177	24	None	None
OG0000250	176	37	GO:0016021	integral component of membrane
OG0000251	175	37	GO:0006468;GO:0004672;GO:0005524;GO:0004683;GO:0005516	protein phosphorylation ;protein kinase activity ;ATP binding ;calmodulin-dependent protein kinase activity ;calmodulin binding
OG0000252	175	37	GO:0005515;GO:0007165	protein binding ;signal transduction
OG0000253	175	37	GO:0004252;GO:0006508	serine-type endopeptidase activity ;proteolysis
OG0000254	175	37	GO:0006355;GO:0005634;GO:0003700	regulation of transcription, DNA-templated ;nucleus ;DNA-binding transcription factor activity
OG0000255	175	35	GO:0005515	protein binding
OG0000256	174	37	GO:0005515	protein binding
OG0000257	174	37	GO:0005388	calcium transmembrane transporter activity, phosphorylative mechanism
OG0000258	174	20	None	None
OG0000259	174	37	GO:0016020;GO:0015276;GO:0004970	membrane ;ligand-gated ion channel activity ;ionotropic glutamate receptor activity
OG0000260	174	19	GO:0016021;GO:0004930;GO:0007186;GO:0016020	integral component of membrane ;G protein-coupled receptor activity ;G protein-coupled receptor signaling pathway ;membrane
OG0000261	174	37	GO:0035556	intracellular signal transduction
OG0000262	174	36	GO:0005515	protein binding
OG0000263	173	37	GO:0055114;GO:0016491	oxidation-reduction process ;oxidoreductase activity
OG0000264	173	37	GO:0016021;GO:0016192	integral component of membrane ;vesicle-mediated transport
OG0000265	173	37	None	None
OG0000266	173	34	GO:0006869;GO:0042157;GO:0008289;GO:0005576	lipid transport ;lipoprotein metabolic process ;lipid binding ;extracellular region
OG0000267	172	36	GO:0003676	nucleic acid binding
OG0000268	172	27	None	None
OG0000269	172	37	None	None
OG0000270	172	36	GO:0003676	nucleic acid binding
OG0000271	172	37	GO:0003700;GO:0006355	DNA-binding transcription factor activity ;regulation of transcription, DNA-templated
OG0000272	171	37	GO:0005085	guanyl-nucleotide exchange factor activity
OG0000273	171	36	GO:0006355;GO:0043565;GO:0003700	regulation of transcription, DNA-templated ;sequence-specific DNA binding ;DNA-binding transcription factor activity
OG0000274	171	37	None	None
OG0000275	171	37	None	None
OG0000276	171	37	GO:0031110	regulation of microtubule polymerization or depolymerization
OG0000277	171	36	GO:0005524;GO:0006468;GO:0004672	ATP binding ;protein phosphorylation ;protein kinase activity
OG0000278	171	37	GO:0035556;GO:0006629;GO:0004435;GO:0007165	intracellular signal transduction ;lipid metabolic process ;phosphatidylinositol phospholipase C activity ;signal transduction
OG0000279	171	11	None	None
OG0000280	170	37	GO:0006811;GO:0016021;GO:0005230	ion transport ;integral component of membrane ;extracellular ligand-gated ion channel activity
OG0000281	170	37	GO:0007165	signal transduction
OG0000282	170	37	None	None
OG0000283	170	36	GO:0008138;GO:0016311	protein tyrosine/serine/threonine phosphatase activity ;dephosphorylation
OG0000284	170	31	GO:0016020;GO:0042613;GO:0006955;GO:0019882	membrane ;MHC class II protein complex ;immune response ;antigen processing and presentation
OG0000285	170	37	None	None
OG0000286	170	36	GO:0055085;GO:0022857;GO:0016021	transmembrane transport ;transmembrane transporter activity ;integral component of membrane
OG0000287	169	37	GO:0005515	protein binding
OG0000288	169	37	GO:0006468;GO:0005524	protein phosphorylation ;ATP binding
OG0000289	169	32	GO:0016021	integral component of membrane
OG0000290	169	37	None	None
OG0000291	169	37	GO:0005515	protein binding
OG0000292	169	37	None	None
OG0000293	169	37	None	None
OG0000294	169	37	GO:0043087	regulation of GTPase activity
OG0000295	169	37	None	None
OG0000296	168	37	None	None
OG0000297	168	36	None	None
OG0000298	168	37	GO:0016020;GO:0015696;GO:0008519	membrane ;ammonium transport ;ammonium transmembrane transporter activity
OG0000299	168	37	GO:0016020	membrane
OG0000300	168	37	GO:0003924;GO:0005525	GTPase activity ;GTP binding
OG0000301	167	35	GO:0006355;GO:0008270;GO:0043565;GO:0003700	regulation of transcription, DNA-templated ;zinc ion binding ;sequence-specific DNA binding ;DNA-binding transcription factor activity
OG0000302	167	37	GO:0031683;GO:0019001;GO:0003924;GO:0007186	G-protein beta/gamma-subunit complex binding ;guanyl nucleotide binding ;GTPase activity ;G protein-coupled receptor signaling pathway
OG0000303	167	37	GO:0055114;GO:0016714	oxidation-reduction process ;oxidoreductase activity, acting on paired donors, with incorporation or reduction of molecular oxygen, reduced pteridine as one donor, and incorporation of one atom of oxygen
OG0000304	166	37	GO:0003677;GO:0046983	DNA binding ;protein dimerization activity
OG0000305	166	36	GO:0004222;GO:0006508;GO:0008270;GO:0031012	metalloendopeptidase activity ;proteolysis ;zinc ion binding ;extracellular matrix
OG0000306	166	37	GO:0070588;GO:0005245;GO:0005891	calcium ion transmembrane transport ;voltage-gated calcium channel activity ;voltage-gated calcium channel complex
OG0000307	166	36	GO:0016021	integral component of membrane
OG0000308	166	37	GO:0004114;GO:0007165	3',5'-cyclic-nucleotide phosphodiesterase activity ;signal transduction
OG0000309	165	37	GO:0008083	growth factor activity
OG0000310	165	37	GO:0003824	catalytic activity
OG0000311	165	35	GO:0016021	integral component of membrane
OG0000312	165	37	GO:0004672;GO:0005524;GO:0006468	protein kinase activity ;ATP binding ;protein phosphorylation
OG0000313	164	37	None	None
OG0000314	164	37	GO:0004672;GO:0006468	protein kinase activity ;protein phosphorylation
OG0000315	164	36	None	None
OG0000316	164	37	GO:0004672;GO:0005524;GO:0006468;GO:0004674;GO:0000287	protein kinase activity ;ATP binding ;protein phosphorylation ;protein serine/threonine kinase activity ;magnesium ion binding
OG0000317	164	36	GO:0016620;GO:0055114	oxidoreductase activity, acting on the aldehyde or oxo group of donors, NAD or NADP as acceptor ;oxidation-reduction process
OG0000318	163	36	GO:0004252;GO:0006508	serine-type endopeptidase activity ;proteolysis
OG0000319	163	28	None	None
OG0000320	163	37	GO:0046983;GO:0006355	protein dimerization activity ;regulation of transcription, DNA-templated
OG0000321	163	37	None	None
OG0000322	163	33	None	None
OG0000323	162	36	GO:0016020;GO:0005216;GO:0006811;GO:0055085	membrane ;ion channel activity ;ion transport ;transmembrane transport
OG0000324	162	33	None	None
OG0000325	162	12	GO:0003676;GO:0006355	nucleic acid binding ;regulation of transcription, DNA-templated
OG0000326	162	34	GO:0016021	integral component of membrane
OG0000327	162	36	None	None
OG0000328	162	37	None	None
OG0000329	161	36	GO:0005509	calcium ion binding
OG0000330	161	37	GO:0005509	calcium ion binding
OG0000331	161	37	GO:0005509	calcium ion binding
OG0000332	161	37	None	None
OG0000333	161	37	None	None
OG0000334	161	37	GO:0033179;GO:0015078;GO:1902600	proton-transporting V-type ATPase, V0 domain ;proton transmembrane transporter activity ;proton transmembrane transport
OG0000335	161	11	None	None
OG0000336	160	36	GO:0005515	protein binding
OG0000337	160	37	None	None
OG0000338	160	37	None	None
OG0000339	160	37	GO:0005524	ATP binding
OG0000340	160	37	GO:0005515	protein binding
OG0000341	160	36	None	None
OG0000342	160	36	None	None
OG0000343	160	37	GO:0016459;GO:0003774;GO:0005524	myosin complex ;motor activity ;ATP binding
OG0000344	160	27	GO:0004252;GO:0006508	serine-type endopeptidase activity ;proteolysis
OG0000345	160	37	GO:0005086;GO:0032012	ARF guanyl-nucleotide exchange factor activity ;regulation of ARF protein signal transduction
OG0000346	160	37	GO:0046658;GO:0009966;GO:0062023	anchored component of plasma membrane ;regulation of signal transduction ;collagen-containing extracellular matrix
OG0000347	160	37	GO:0003873;GO:0005524;GO:0006000	6-phosphofructo-2-kinase activity ;ATP binding ;fructose metabolic process
OG0000348	160	37	GO:0005524;GO:0042626;GO:0016021;GO:0055085;GO:0016887	ATP binding ;ATPase-coupled transmembrane transporter activity ;integral component of membrane ;transmembrane transport ;ATPase activity
OG0000349	159	35	GO:0004930	G protein-coupled receptor activity
OG0000350	159	36	GO:0008373;GO:0006486	sialyltransferase activity ;protein glycosylation
OG0000351	159	35	GO:0016020;GO:0005975;GO:0016758	membrane ;carbohydrate metabolic process ;transferase activity, transferring hexosyl groups
OG0000352	158	35	GO:0005509	calcium ion binding
OG0000353	158	37	None	None
OG0000354	158	37	GO:0005085	guanyl-nucleotide exchange factor activity
OG0000355	158	33	GO:0005515	protein binding
OG0000356	158	35	None	None
OG0000357	158	37	None	None
OG0000358	157	37	GO:0016021;GO:0006813;GO:0016286;GO:0005516;GO:0015269	integral component of membrane ;potassium ion transport ;small conductance calcium-activated potassium channel activity ;calmodulin binding ;calcium-activated potassium channel activity
OG0000359	157	36	GO:0003676	nucleic acid binding
OG0000360	157	36	GO:0016021	integral component of membrane
OG0000361	157	37	None	None
OG0000362	157	36	GO:0005509	calcium ion binding
OG0000363	157	36	None	None
OG0000364	157	37	GO:0003723	RNA binding
OG0000365	157	12	GO:0016021	integral component of membrane
OG0000366	156	37	GO:0003723;GO:0008270	RNA binding ;zinc ion binding
OG0000367	156	36	None	None
OG0000368	156	37	GO:0005086;GO:0032012	ARF guanyl-nucleotide exchange factor activity ;regulation of ARF protein signal transduction
OG0000369	156	36	None	None
OG0000370	156	36	None	None
OG0000371	156	37	None	None
OG0000372	156	37	GO:0005861	troponin complex
OG0000373	155	37	None	None
OG0000374	155	37	GO:0016702;GO:0055114	oxidoreductase activity, acting on single donors with incorporation of molecular oxygen, incorporation of two atoms of oxygen ;oxidation-reduction process
OG0000375	155	36	GO:0004672;GO:0006468;GO:0005515;GO:0035556	protein kinase activity ;protein phosphorylation ;protein binding ;intracellular signal transduction
OG0000376	155	37	GO:0016020;GO:0055085;GO:0015267	membrane ;transmembrane transport ;channel activity
OG0000377	155	35	GO:0016021;GO:0055085;GO:0022857	integral component of membrane ;transmembrane transport ;transmembrane transporter activity
OG0000378	155	37	GO:0016209;GO:0055114;GO:0016491;GO:0051920	antioxidant activity ;oxidation-reduction process ;oxidoreductase activity ;peroxiredoxin activity
OG0000379	155	36	GO:0005525	GTP binding
OG0000380	155	15	None	None
OG0000381	154	37	GO:0004672;GO:0005524;GO:0006468	protein kinase activity ;ATP binding ;protein phosphorylation
OG0000382	154	37	GO:0016887;GO:0005524	ATPase activity ;ATP binding
OG0000383	154	35	None	None
OG0000384	154	37	GO:0016021	integral component of membrane
OG0000385	154	30	None	None
OG0000386	154	36	None	None
OG0000387	153	37	None	None
OG0000388	153	36	None	None
OG0000389	153	37	None	None
OG0000390	152	37	GO:0003676;GO:0003723	nucleic acid binding ;RNA binding
OG0000391	152	37	GO:0004672;GO:0006468	protein kinase activity ;protein phosphorylation
OG0000392	152	37	GO:0005515	protein binding
OG0000393	152	36	None	None
OG0000394	152	32	GO:0003796	lysozyme activity
OG0000395	152	37	None	None
OG0000396	152	36	GO:0005634;GO:0003700;GO:0003677	nucleus ;DNA-binding transcription factor activity ;DNA binding
OG0000397	152	37	None	None
OG0000398	152	37	None	None
OG0000399	152	37	GO:1990817	RNA adenylyltransferase activity
OG0000400	152	37	GO:0003824	catalytic activity
OG0000401	152	37	GO:0006355;GO:0043565;GO:0003700	regulation of transcription, DNA-templated ;sequence-specific DNA binding ;DNA-binding transcription factor activity
OG0000402	152	35	GO:0007165;GO:0006355;GO:0003677	signal transduction ;regulation of transcription, DNA-templated ;DNA binding
OG0000403	152	33	None	None
OG0000404	151	37	GO:0005515	protein binding
OG0000405	151	37	GO:0005515	protein binding
OG0000406	151	37	GO:0016020	membrane
OG0000407	151	35	None	None
OG0000408	151	37	GO:0016020;GO:0005262;GO:0070588	membrane ;calcium channel activity ;calcium ion transmembrane transport
OG0000409	151	37	GO:0016020;GO:0005272;GO:0006814	membrane ;sodium channel activity ;sodium ion transport
OG0000410	151	37	GO:0003950	NAD+ ADP-ribosyltransferase activity
OG0000411	150	37	GO:0016021;GO:0006811;GO:0005230	integral component of membrane ;ion transport ;extracellular ligand-gated ion channel activity
OG0000412	150	36	GO:0006468;GO:0004672;GO:0005524	protein phosphorylation ;protein kinase activity ;ATP binding
OG0000413	150	36	GO:0055114;GO:0008270	oxidation-reduction process ;zinc ion binding
OG0000414	150	37	None	None
OG0000415	150	37	GO:0005515	protein binding
OG0000416	150	37	GO:0004930;GO:0007186;GO:0016020	G protein-coupled receptor activity ;G protein-coupled receptor signaling pathway ;membrane
OG0000417	150	35	GO:0015297;GO:0016020;GO:0042910;GO:0055085	antiporter activity ;membrane ;xenobiotic transmembrane transporter activity ;transmembrane transport
OG0000418	150	37	None	None
OG0000419	150	37	None	None
OG0000420	150	30	GO:0005515	protein binding
OG0000421	150	37	GO:0005515;GO:0005509	protein binding ;calcium ion binding
OG0000422	149	37	None	None
OG0000423	149	36	GO:0003676	nucleic acid binding
OG0000424	149	36	None	None
OG0000425	149	35	GO:0005509	calcium ion binding
OG0000426	149	37	GO:0005524;GO:0042626;GO:0016021;GO:0055085;GO:0016887	ATP binding ;ATPase-coupled transmembrane transporter activity ;integral component of membrane ;transmembrane transport ;ATPase activity
OG0000427	149	37	GO:0016021;GO:0005230;GO:0006811	integral component of membrane ;extracellular ligand-gated ion channel activity ;ion transport
OG0000428	149	35	None	None
OG0000429	149	37	GO:0051260	protein homooligomerization
OG0000430	149	35	GO:0005515	protein binding
OG0000431	149	37	GO:0003924;GO:0005525	GTPase activity ;GTP binding
OG0000432	148	23	None	None
OG0000433	148	27	None	None
OG0000434	148	37	None	None
OG0000435	148	37	None	None
OG0000436	148	37	None	None
OG0000437	148	36	GO:0005515	protein binding
OG0000438	148	36	GO:0046983	protein dimerization activity
OG0000439	148	36	None	None
OG0000440	148	35	GO:0004869	cysteine-type endopeptidase inhibitor activity
OG0000441	148	37	GO:0008191	metalloendopeptidase inhibitor activity
OG0000442	148	7	None	None
OG0000443	147	37	GO:0008270	zinc ion binding
OG0000444	147	37	None	None
OG0000445	147	37	GO:0005515;GO:0007165	protein binding ;signal transduction
OG0000446	147	37	GO:0008017;GO:0005516	microtubule binding ;calmodulin binding
OG0000447	147	37	GO:0016021	integral component of membrane
OG0000448	147	37	GO:0005524;GO:0008017;GO:0003777;GO:0007018	ATP binding ;microtubule binding ;microtubule motor activity ;microtubule-based movement
OG0000449	147	37	GO:0016021;GO:0055085;GO:0007154	integral component of membrane ;transmembrane transport ;cell communication
OG0000450	147	37	None	None
OG0000451	147	37	GO:0004672;GO:0005524;GO:0006468	protein kinase activity ;ATP binding ;protein phosphorylation
OG0000452	147	35	GO:0004672;GO:0006468	protein kinase activity ;protein phosphorylation
OG0000453	147	37	GO:0003924;GO:0005525	GTPase activity ;GTP binding
OG0000454	147	11	GO:0045892;GO:0043066;GO:0008284;GO:0045596	negative regulation of transcription, DNA-templated ;negative regulation of apoptotic process ;positive regulation of cell population proliferation ;negative regulation of cell differentiation
OG0000455	146	37	GO:0005515	protein binding
OG0000456	146	37	GO:0016021	integral component of membrane
OG0000457	146	36	None	None
OG0000458	146	35	None	None
OG0000459	146	37	GO:0016020;GO:0006811;GO:0055085;GO:0022857	membrane ;ion transport ;transmembrane transport ;transmembrane transporter activity
OG0000460	146	37	GO:0003677	DNA binding
OG0000461	146	36	None	None
OG0000462	146	37	GO:0001733;GO:0016021;GO:0005794;GO:0009247	galactosylceramide sulfotransferase activity ;integral component of membrane ;Golgi apparatus ;glycolipid biosynthetic process
OG0000463	146	37	GO:0005515	protein binding
OG0000464	146	36	None	None
OG0000465	146	36	GO:0046983;GO:0007517;GO:0003677;GO:0006355;GO:0005634	protein dimerization activity ;muscle organ development ;DNA binding ;regulation of transcription, DNA-templated ;nucleus
OG0000466	145	36	GO:0016021	integral component of membrane
OG0000467	145	35	GO:0016020;GO:0005216;GO:0055085;GO:0006811	membrane ;ion channel activity ;transmembrane transport ;ion transport
OG0000468	145	37	GO:0006470;GO:0004725;GO:0005515	protein dephosphorylation ;protein tyrosine phosphatase activity ;protein binding
OG0000469	145	37	GO:0005634	nucleus
OG0000470	145	37	GO:0004252;GO:0006508	serine-type endopeptidase activity ;proteolysis
OG0000471	145	13	GO:0016021;GO:0004984;GO:0007186;GO:0004930	integral component of membrane ;olfactory receptor activity ;G protein-coupled receptor signaling pathway ;G protein-coupled receptor activity
OG0000472	144	36	GO:0016787	hydrolase activity
OG0000473	144	37	GO:0004672;GO:0005524;GO:0006468;GO:0004674	protein kinase activity ;ATP binding ;protein phosphorylation ;protein serine/threonine kinase activity
OG0000474	144	34	GO:0003677	DNA binding
OG0000475	144	37	None	None
OG0000476	144	37	None	None
OG0000477	144	34	GO:0004252;GO:0006508	serine-type endopeptidase activity ;proteolysis
OG0000478	143	36	GO:0005515	protein binding
OG0000479	143	35	GO:0016021	integral component of membrane
OG0000480	143	36	None	None
OG0000481	143	37	GO:0005515	protein binding
OG0000482	143	37	GO:0004672;GO:0006468	protein kinase activity ;protein phosphorylation
OG0000483	143	37	None	None
OG0000484	143	37	GO:0016020;GO:0055085;GO:0022857;GO:0006811	membrane ;transmembrane transport ;transmembrane transporter activity ;ion transport
OG0000485	143	37	None	None
OG0000486	143	37	GO:0005509	calcium ion binding
OG0000487	143	37	None	None
OG0000488	143	34	GO:0007276	gamete generation
OG0000489	142	37	GO:0003924;GO:0005525	GTPase activity ;GTP binding
OG0000490	142	36	GO:0042981	regulation of apoptotic process
OG0000491	142	37	GO:0004842	ubiquitin-protein transferase activity
OG0000492	142	35	GO:0004930;GO:0007186;GO:0016021	G protein-coupled receptor activity ;G protein-coupled receptor signaling pathway ;integral component of membrane
OG0000493	142	37	None	None
OG0000494	142	37	GO:0003700;GO:0006355	DNA-binding transcription factor activity ;regulation of transcription, DNA-templated
OG0000495	142	37	GO:0016579;GO:0036459	protein deubiquitination ;thiol-dependent ubiquitinyl hydrolase activity
OG0000496	142	37	GO:0007165	signal transduction
OG0000497	142	37	GO:0016020;GO:0055085;GO:0005216;GO:0006811	membrane ;transmembrane transport ;ion channel activity ;ion transport
OG0000498	142	35	GO:0003779	actin binding
OG0000499	142	37	GO:0006508;GO:0004222	proteolysis ;metalloendopeptidase activity
OG0000500	142	36	GO:0003676	nucleic acid binding
OG0000501	142	37	GO:0005515	protein binding
OG0000502	142	37	None	None
OG0000503	142	10	GO:0004930;GO:0016021;GO:0004984;GO:0007186;GO:0007608;GO:0016020;GO:0050911;GO:0007165;GO:0005886;GO:0050896	G protein-coupled receptor activity ;integral component of membrane ;olfactory receptor activity ;G protein-coupled receptor signaling pathway ;sensory perception of smell ;membrane ;N/A;signal transduction ;plasma membrane ;N/A
OG0000504	141	36	None	None
OG0000505	141	37	GO:0046983	protein dimerization activity
OG0000506	141	37	GO:0005515	protein binding
OG0000507	141	37	None	None
OG0000508	141	37	None	None
OG0000509	141	37	GO:0005085;GO:0046872	guanyl-nucleotide exchange factor activity ;metal ion binding
OG0000510	141	37	GO:0005515	protein binding
OG0000511	141	37	None	None
OG0000512	141	36	GO:0008270	zinc ion binding
OG0000513	140	37	GO:0016020;GO:0006811;GO:0005216;GO:0055085	membrane ;ion transport ;ion channel activity ;transmembrane transport
OG0000514	140	36	None	None
OG0000515	140	37	GO:0004672;GO:0005524;GO:0006468	protein kinase activity ;ATP binding ;protein phosphorylation
OG0000516	140	37	GO:0005515	protein binding
OG0000517	140	35	None	None
OG0000518	140	37	None	None
OG0000519	140	37	None	None
OG0000520	140	37	GO:0006355;GO:0043565;GO:0003700;GO:0008270	regulation of transcription, DNA-templated ;sequence-specific DNA binding ;DNA-binding transcription factor activity ;zinc ion binding
OG0000521	140	37	GO:0006355;GO:0003700;GO:0008270;GO:0043565	regulation of transcription, DNA-templated ;DNA-binding transcription factor activity ;zinc ion binding ;sequence-specific DNA binding
OG0000522	140	37	None	None
OG0000523	140	36	GO:0016459;GO:0003774;GO:0005524;GO:0005515	myosin complex ;motor activity ;ATP binding ;protein binding
OG0000524	140	36	GO:0005524	ATP binding
OG0000525	139	37	GO:0005515	protein binding
OG0000526	139	37	GO:0035556;GO:0009190	intracellular signal transduction ;cyclic nucleotide biosynthetic process
OG0000527	139	37	GO:0003676	nucleic acid binding
OG0000528	139	36	None	None
OG0000529	139	35	GO:0005515	protein binding
OG0000530	139	37	GO:0004672;GO:0006468	protein kinase activity ;protein phosphorylation
OG0000531	139	37	GO:0046983	protein dimerization activity
OG0000532	139	37	GO:0006355;GO:0005634;GO:0003700	regulation of transcription, DNA-templated ;nucleus ;DNA-binding transcription factor activity
OG0000533	139	37	None	None
OG0000534	139	37	GO:0005525;GO:0003924	GTP binding ;GTPase activity
OG0000535	139	37	GO:0032012;GO:0005086	regulation of ARF protein signal transduction ;ARF guanyl-nucleotide exchange factor activity
OG0000536	138	36	GO:0003677	DNA binding
OG0000537	138	37	None	None
OG0000538	138	36	GO:0003677;GO:0005634;GO:0006351	DNA binding ;nucleus ;transcription, DNA-templated
OG0000539	138	37	None	None
OG0000540	138	37	GO:0016020;GO:0005044;GO:0016641;GO:0055114;GO:0005507	membrane ;scavenger receptor activity ;oxidoreductase activity, acting on the CH-NH2 group of donors, oxygen as acceptor ;oxidation-reduction process ;copper ion binding
OG0000541	138	37	None	None
OG0000542	138	37	None	None
OG0000543	138	36	None	None
OG0000544	138	36	GO:0003676	nucleic acid binding
OG0000545	137	37	GO:0005096	GTPase activator activity
OG0000546	137	37	None	None
OG0000547	137	37	GO:0038023;GO:0016021	signaling receptor activity ;integral component of membrane
OG0000548	137	36	GO:0016020;GO:0006811;GO:0005216;GO:0055085	membrane ;ion transport ;ion channel activity ;transmembrane transport
OG0000549	137	37	GO:0003676;GO:0005515	nucleic acid binding ;protein binding
OG0000550	137	36	GO:0005102	signaling receptor binding
OG0000551	137	37	None	None
OG0000552	137	36	GO:0004930;GO:0016021;GO:0007186;GO:0016020	G protein-coupled receptor activity ;integral component of membrane ;G protein-coupled receptor signaling pathway ;membrane
OG0000553	137	37	GO:0004930;GO:0016021;GO:0007186	G protein-coupled receptor activity ;integral component of membrane ;G protein-coupled receptor signaling pathway
OG0000554	137	37	GO:0016020;GO:0015276	membrane ;ligand-gated ion channel activity
OG0000555	137	37	GO:0006355	regulation of transcription, DNA-templated
OG0000556	137	37	GO:0016021	integral component of membrane
OG0000557	137	17	None	None
OG0000558	137	10	None	None
OG0000559	136	35	None	None
OG0000560	136	36	GO:0008080	N-acetyltransferase activity
OG0000561	136	37	GO:0016787	hydrolase activity
OG0000562	136	37	None	None
OG0000563	136	37	GO:0016021	integral component of membrane
OG0000564	136	37	GO:0004252;GO:0006508	serine-type endopeptidase activity ;proteolysis
OG0000565	136	37	GO:0051180;GO:0090482;GO:0016021	vitamin transport ;vitamin transmembrane transporter activity ;integral component of membrane
OG0000566	136	36	GO:0006468;GO:0005524;GO:0007165;GO:0004674;GO:0004672	protein phosphorylation ;ATP binding ;signal transduction ;protein serine/threonine kinase activity ;protein kinase activity
OG0000567	135	36	GO:0005515	protein binding
OG0000568	135	36	GO:0006468;GO:0004672	protein phosphorylation ;protein kinase activity
OG0000569	135	37	GO:0005515	protein binding
OG0000570	135	37	None	None
OG0000571	135	35	GO:0005515	protein binding
OG0000572	135	37	GO:0046872;GO:0003676;GO:0016787	metal ion binding ;nucleic acid binding ;hydrolase activity
OG0000573	135	34	GO:0016021	integral component of membrane
OG0000574	135	37	None	None
OG0000575	135	35	None	None
OG0000576	134	37	None	None
OG0000577	134	37	GO:0003700;GO:0006355	DNA-binding transcription factor activity ;regulation of transcription, DNA-templated
OG0000578	134	37	GO:0005524;GO:0006468;GO:0004674;GO:0004672	ATP binding ;protein phosphorylation ;protein serine/threonine kinase activity ;protein kinase activity
OG0000579	134	37	GO:0016021	integral component of membrane
OG0000580	134	36	GO:0044212;GO:0003700;GO:0006355	transcription regulatory region DNA binding ;DNA-binding transcription factor activity ;regulation of transcription, DNA-templated
OG0000581	134	37	GO:0005515;GO:0005737	protein binding ;cytoplasm
OG0000582	134	37	None	None
OG0000583	134	37	GO:0016021	integral component of membrane
OG0000584	134	36	None	None
OG0000585	134	37	GO:0004672;GO:0005524;GO:0006468	protein kinase activity ;ATP binding ;protein phosphorylation
OG0000586	134	36	None	None
OG0000587	134	37	GO:0005515;GO:0005737	protein binding ;cytoplasm
OG0000588	134	35	GO:0016021	integral component of membrane
OG0000589	134	36	GO:0005515;GO:0071949	protein binding ;FAD binding
OG0000590	134	37	GO:0006355;GO:0043565	regulation of transcription, DNA-templated ;sequence-specific DNA binding
OG0000591	134	37	GO:0005515	protein binding
OG0000592	134	18	None	None
OG0000593	133	36	None	None
OG0000594	133	37	None	None
OG0000595	133	36	GO:0005515	protein binding
OG0000596	133	37	GO:0004114;GO:0007165	3',5'-cyclic-nucleotide phosphodiesterase activity ;signal transduction
OG0000597	133	37	GO:0050482;GO:0006644;GO:0004623	arachidonic acid secretion ;phospholipid metabolic process ;phospholipase A2 activity
OG0000598	133	37	GO:0003676	nucleic acid binding
OG0000599	133	37	GO:0016311;GO:0008138	dephosphorylation ;protein tyrosine/serine/threonine phosphatase activity
OG0000600	133	37	GO:0016020;GO:0015018	membrane ;galactosylgalactosylxylosylprotein 3-beta-glucuronosyltransferase activity
OG0000601	133	36	GO:0006355;GO:0003700;GO:0043565;GO:0008270	regulation of transcription, DNA-templated ;DNA-binding transcription factor activity ;sequence-specific DNA binding ;zinc ion binding
OG0000602	133	37	None	None
OG0000603	133	36	None	None
OG0000604	133	37	GO:0003677	DNA binding
OG0000605	133	37	GO:0016021;GO:0006811;GO:0005230	integral component of membrane ;ion transport ;extracellular ligand-gated ion channel activity
OG0000606	133	37	GO:0016787;GO:0015016;GO:0008146	hydrolase activity ;[heparan sulfate]-glucosamine N-sulfotransferase activity ;sulfotransferase activity
OG0000607	133	36	GO:0008270;GO:0005634;GO:0006355	zinc ion binding ;nucleus ;regulation of transcription, DNA-templated
OG0000608	133	16	None	None
OG0000609	132	37	None	None
OG0000610	132	37	None	None
OG0000611	132	36	GO:0016787	hydrolase activity
OG0000612	132	37	GO:0016021;GO:0016887;GO:0006812	integral component of membrane ;ATPase activity ;cation transport
OG0000613	132	37	GO:0005509;GO:0007155;GO:0005576	calcium ion binding ;cell adhesion ;extracellular region
OG0000614	132	33	GO:0016021	integral component of membrane
OG0000615	132	36	GO:0005615;GO:0010506	extracellular space ;regulation of autophagy
OG0000616	132	37	GO:0005524;GO:0004672;GO:0006468	ATP binding ;protein kinase activity ;protein phosphorylation
OG0000617	132	36	None	None
OG0000618	132	36	None	None
OG0000619	132	37	GO:0005524;GO:0004672;GO:0006468	ATP binding ;protein kinase activity ;protein phosphorylation
OG0000620	132	36	None	None
OG0000621	132	37	None	None
OG0000622	132	37	GO:0005515	protein binding
OG0000623	132	37	GO:0005515	protein binding
OG0000624	132	37	GO:0005509;GO:0016020;GO:0007156	calcium ion binding ;membrane ;homophilic cell adhesion via plasma membrane adhesion molecules
OG0000625	131	22	None	None
OG0000626	131	37	GO:0016021	integral component of membrane
OG0000627	131	34	GO:0005840;GO:0003735;GO:0006412	ribosome ;structural constituent of ribosome ;translation
OG0000628	131	37	None	None
OG0000629	131	35	None	None
OG0000630	131	36	GO:0005524;GO:0003777;GO:0008017;GO:0007018	ATP binding ;microtubule motor activity ;microtubule binding ;microtubule-based movement
OG0000631	131	37	GO:0005543	phospholipid binding
OG0000632	131	36	GO:0005515	protein binding
OG0000633	131	37	GO:0016020;GO:0015276;GO:0004970	membrane ;ligand-gated ion channel activity ;ionotropic glutamate receptor activity
OG0000634	131	36	None	None
OG0000635	131	37	GO:0008270	zinc ion binding
OG0000636	131	37	GO:0005737;GO:0005515;GO:0007165	cytoplasm ;protein binding ;signal transduction
OG0000637	131	37	None	None
OG0000638	131	37	GO:0008484	sulfuric ester hydrolase activity
OG0000639	131	37	None	None
OG0000640	131	36	GO:0046983	protein dimerization activity
OG0000641	131	33	GO:0016020	membrane
OG0000642	130	37	None	None
OG0000643	130	36	GO:0055085;GO:0022857;GO:0016021	transmembrane transport ;transmembrane transporter activity ;integral component of membrane
OG0000644	130	37	GO:0008270	zinc ion binding
OG0000645	130	36	GO:0004298;GO:0005839;GO:0051603;GO:0004175	threonine-type endopeptidase activity ;proteasome core complex ;proteolysis involved in cellular protein catabolic process ;endopeptidase activity
OG0000646	130	37	GO:0005525;GO:0003924	GTP binding ;GTPase activity
OG0000647	130	36	GO:0017128;GO:0017121	phospholipid scramblase activity ;plasma membrane phospholipid scrambling
OG0000648	130	37	GO:0046872	metal ion binding
OG0000649	130	37	GO:0016021	integral component of membrane
OG0000650	130	34	GO:0016021	integral component of membrane
OG0000651	130	37	GO:0003824	catalytic activity
OG0000652	130	37	GO:0006355;GO:0008270;GO:0043565;GO:0003700	regulation of transcription, DNA-templated ;zinc ion binding ;sequence-specific DNA binding ;DNA-binding transcription factor activity
OG0000653	130	37	GO:0016020;GO:0055085;GO:0005515	membrane ;transmembrane transport ;protein binding
OG0000654	130	36	GO:0003676	nucleic acid binding
OG0000655	129	37	None	None
OG0000656	129	35	GO:0016021;GO:0006811;GO:0005230	integral component of membrane ;ion transport ;extracellular ligand-gated ion channel activity
OG0000657	129	37	GO:0008017;GO:0003777;GO:0007018;GO:0005524	microtubule binding ;microtubule motor activity ;microtubule-based movement ;ATP binding
OG0000658	129	34	None	None
OG0000659	129	36	GO:0005085;GO:0007264;GO:0035556	guanyl-nucleotide exchange factor activity ;small GTPase mediated signal transduction ;intracellular signal transduction
OG0000660	129	37	None	None
OG0000661	129	37	None	None
OG0000662	129	37	GO:0006355;GO:0003700	regulation of transcription, DNA-templated ;DNA-binding transcription factor activity
OG0000663	129	37	None	None
OG0000664	129	37	GO:0005515	protein binding
OG0000665	129	37	GO:0005515	protein binding
OG0000666	129	36	GO:0005634;GO:0003700;GO:0006355	nucleus ;DNA-binding transcription factor activity ;regulation of transcription, DNA-templated
OG0000667	129	37	None	None
OG0000668	129	34	GO:0005515	protein binding
OG0000669	129	37	GO:0004672;GO:0005524;GO:0006468	protein kinase activity ;ATP binding ;protein phosphorylation
OG0000670	129	13	None	None
OG0000671	129	37	GO:0006468;GO:0005524;GO:0004672;GO:0035556	protein phosphorylation ;ATP binding ;protein kinase activity ;intracellular signal transduction
OG0000672	129	36	None	None
OG0000673	129	37	GO:0016491;GO:0055114;GO:0046872	oxidoreductase activity ;oxidation-reduction process ;metal ion binding
OG0000674	128	34	GO:0006811;GO:0005216;GO:0016020;GO:0055085	ion transport ;ion channel activity ;membrane ;transmembrane transport
OG0000675	128	37	GO:0005509	calcium ion binding
OG0000676	128	37	GO:0008289;GO:0007165	lipid binding ;signal transduction
OG0000677	128	37	GO:0005515	protein binding
OG0000678	128	37	None	None
OG0000679	128	36	GO:0008083	growth factor activity
OG0000680	128	37	None	None
OG0000681	128	36	GO:0035556;GO:0009190	intracellular signal transduction ;cyclic nucleotide biosynthetic process
OG0000682	128	37	None	None
OG0000683	128	37	GO:0003700;GO:0006355	DNA-binding transcription factor activity ;regulation of transcription, DNA-templated
OG0000684	128	37	GO:0005515	protein binding
OG0000685	128	37	GO:0055085;GO:0005741	transmembrane transport ;mitochondrial outer membrane
OG0000686	128	22	None	None
OG0000687	128	35	GO:0008168	methyltransferase activity
OG0000688	128	37	GO:0005525;GO:0003924	GTP binding ;GTPase activity
OG0000689	128	37	GO:0006820;GO:0016021;GO:0008509	anion transport ;integral component of membrane ;anion transmembrane transporter activity
OG0000690	128	36	None	None
OG0000691	128	36	None	None
OG0000692	128	37	GO:0005576;GO:0005179	extracellular region ;hormone activity
OG0000693	128	37	GO:0019239	deaminase activity
OG0000694	128	37	GO:0005515	protein binding
OG0000695	128	36	GO:0016021;GO:0006811;GO:0005230	integral component of membrane ;ion transport ;extracellular ligand-gated ion channel activity
OG0000696	128	34	GO:0016021	integral component of membrane
OG0000697	127	36	GO:0003779	actin binding
OG0000698	127	37	GO:0003700;GO:0006355	DNA-binding transcription factor activity ;regulation of transcription, DNA-templated
OG0000699	127	36	GO:0006355;GO:0003700;GO:0043565;GO:0003677	regulation of transcription, DNA-templated ;DNA-binding transcription factor activity ;sequence-specific DNA binding ;DNA binding
OG0000700	127	35	GO:0008270;GO:0004181;GO:0006508	zinc ion binding ;metallocarboxypeptidase activity ;proteolysis
OG0000701	127	36	GO:0005737;GO:0042325	cytoplasm ;regulation of phosphorylation
OG0000702	127	37	None	None
OG0000703	127	37	GO:0035556	intracellular signal transduction
OG0000704	127	34	None	None
OG0000705	127	37	None	None
OG0000706	127	37	GO:0006468;GO:0005524;GO:0004672;GO:0004675;GO:0016020	protein phosphorylation ;ATP binding ;protein kinase activity ;transmembrane receptor protein serine/threonine kinase activity ;membrane
OG0000707	127	37	None	None
OG0000708	127	36	GO:0005515	protein binding
OG0000709	127	37	GO:0005096;GO:0005515	GTPase activator activity ;protein binding
OG0000710	127	37	GO:0008017;GO:0005515	microtubule binding ;protein binding
OG0000711	127	37	None	None
OG0000712	127	35	None	None
OG0000713	127	35	None	None
OG0000714	127	28	None	None
OG0000715	127	36	None	None
OG0000716	127	36	GO:0016020	membrane
OG0000717	127	14	GO:0016021;GO:0007186;GO:0004984	integral component of membrane ;G protein-coupled receptor signaling pathway ;olfactory receptor activity
OG0000718	126	36	GO:0008289	lipid binding
OG0000719	126	37	GO:0016491;GO:0055114	oxidoreductase activity ;oxidation-reduction process
OG0000720	126	37	None	None
OG0000721	126	13	GO:0016021;GO:0004984;GO:0007186	integral component of membrane ;olfactory receptor activity ;G protein-coupled receptor signaling pathway
OG0000722	126	37	GO:0016021	integral component of membrane
OG0000723	126	37	None	None
OG0000724	126	36	GO:0005515	protein binding
OG0000725	126	37	GO:0003723	RNA binding
OG0000726	126	37	GO:0003677;GO:0006355;GO:0003700	DNA binding ;regulation of transcription, DNA-templated ;DNA-binding transcription factor activity
OG0000727	126	36	GO:0005523;GO:0051694	tropomyosin binding ;pointed-end actin filament capping
OG0000728	126	36	GO:0006508	proteolysis
OG0000729	126	36	GO:0016491;GO:0055114;GO:0016616	oxidoreductase activity ;oxidation-reduction process ;oxidoreductase activity, acting on the CH-OH group of donors, NAD or NADP as acceptor
OG0000730	126	37	None	None
OG0000731	126	37	GO:0006629	lipid metabolic process
OG0000732	126	37	None	None
OG0000733	125	37	None	None
OG0000734	125	37	GO:0005524;GO:0006468;GO:0004672	ATP binding ;protein phosphorylation ;protein kinase activity
OG0000735	125	36	GO:0005634;GO:0003677;GO:0007275;GO:0003700	nucleus ;DNA binding ;multicellular organism development ;DNA-binding transcription factor activity
OG0000736	125	37	None	None
OG0000737	125	35	None	None
OG0000738	125	34	None	None
OG0000739	125	37	GO:0016311	dephosphorylation
OG0000740	125	36	GO:0005515	protein binding
OG0000741	125	37	None	None
OG0000742	125	37	None	None
OG0000743	125	36	GO:0042981	regulation of apoptotic process
OG0000744	125	36	GO:0005515	protein binding
OG0000745	125	37	None	None
OG0000746	125	37	GO:0005515	protein binding
OG0000747	125	37	None	None
OG0000748	125	37	GO:0016020;GO:0006811;GO:0005216;GO:0055085	membrane ;ion transport ;ion channel activity ;transmembrane transport
OG0000749	125	37	GO:0016020;GO:0055085;GO:0022857	membrane ;transmembrane transport ;transmembrane transporter activity
OG0000750	125	33	GO:0016021	integral component of membrane
OG0000751	124	37	GO:0003677	DNA binding
OG0000752	124	37	None	None
OG0000753	124	37	None	None
OG0000754	124	37	None	None
OG0000755	124	37	GO:0005515	protein binding
OG0000756	124	37	None	None
OG0000757	124	37	GO:0035556;GO:0005515	intracellular signal transduction ;protein binding
OG0000758	124	36	GO:0003676;GO:0005524	nucleic acid binding ;ATP binding
OG0000759	124	36	None	None
OG0000760	124	35	None	None
OG0000761	124	37	GO:0005515	protein binding
OG0000762	124	36	GO:0016021	integral component of membrane
OG0000763	124	35	GO:0006508;GO:0004181;GO:0008270;GO:0004180	proteolysis ;metallocarboxypeptidase activity ;zinc ion binding ;carboxypeptidase activity
OG0000764	124	37	GO:0016307;GO:0046488	phosphatidylinositol phosphate kinase activity ;phosphatidylinositol metabolic process
OG0000765	124	37	None	None
OG0000766	124	37	GO:0016020;GO:0006811;GO:0055085;GO:0005216	membrane ;ion transport ;transmembrane transport ;ion channel activity
OG0000767	124	37	GO:0008641	ubiquitin-like modifier activating enzyme activity
OG0000768	124	37	GO:0005509	calcium ion binding
OG0000769	124	35	None	None
OG0000770	123	36	None	None
OG0000771	123	37	GO:0005085;GO:0007264	guanyl-nucleotide exchange factor activity ;small GTPase mediated signal transduction
OG0000772	123	37	GO:0005525;GO:0003924	GTP binding ;GTPase activity
OG0000773	123	37	GO:0035556;GO:0005515	intracellular signal transduction ;protein binding
OG0000774	123	37	GO:0005509;GO:0007166	calcium ion binding ;cell surface receptor signaling pathway
OG0000775	123	37	GO:0016021	integral component of membrane
OG0000776	123	37	None	None
OG0000777	123	37	GO:0016301;GO:0032958	kinase activity ;inositol phosphate biosynthetic process
OG0000778	123	37	GO:0044212;GO:0051262;GO:0005515	transcription regulatory region DNA binding ;protein tetramerization ;protein binding
OG0000779	123	37	GO:0016020;GO:0006811;GO:0005216;GO:0055085	membrane ;ion transport ;ion channel activity ;transmembrane transport
OG0000780	123	37	GO:0016021;GO:0015293	integral component of membrane ;symporter activity
OG0000781	123	37	GO:0006468;GO:0005524;GO:0004672	protein phosphorylation ;ATP binding ;protein kinase activity
OG0000782	123	37	GO:0003677	DNA binding
OG0000783	123	36	GO:0006468;GO:0005524;GO:0004672;GO:0004674;GO:0035556	protein phosphorylation ;ATP binding ;protein kinase activity ;protein serine/threonine kinase activity ;intracellular signal transduction
OG0000784	123	36	GO:0016409	palmitoyltransferase activity
OG0000785	123	37	GO:0005509	calcium ion binding
OG0000786	123	37	GO:0007165	signal transduction
OG0000787	123	37	None	None
OG0000788	123	37	GO:0003677;GO:0006355	DNA binding ;regulation of transcription, DNA-templated
OG0000789	123	37	GO:0016043;GO:0003779;GO:0030036;GO:0017048	cellular component organization ;actin binding ;actin cytoskeleton organization ;Rho GTPase binding
OG0000790	123	36	None	None
OG0000791	123	37	GO:0005634;GO:0005515;GO:0018024	nucleus ;protein binding ;histone-lysine N-methyltransferase activity
OG0000792	123	37	None	None
OG0000793	123	37	None	None
OG0000794	123	37	GO:0007018;GO:0003777	microtubule-based movement ;microtubule motor activity
OG0000795	123	37	GO:0016020	membrane
OG0000796	123	34	None	None
OG0000797	123	37	None	None
OG0000798	123	37	None	None
OG0000799	123	18	None	None
OG0000800	122	37	GO:0004672;GO:0005524;GO:0006468	protein kinase activity ;ATP binding ;protein phosphorylation
OG0000801	122	36	GO:0007018;GO:0003777;GO:0008017;GO:0005524	microtubule-based movement ;microtubule motor activity ;microtubule binding ;ATP binding
OG0000802	122	36	GO:0005634;GO:1901031	nucleus ;regulation of response to reactive oxygen species
OG0000803	122	37	None	None
OG0000804	122	36	GO:0003677;GO:0006355	DNA binding ;regulation of transcription, DNA-templated
OG0000805	122	37	None	None
OG0000806	122	35	None	None
OG0000807	122	36	None	None
OG0000808	122	37	GO:0003723	RNA binding
OG0000809	122	37	GO:0003676	nucleic acid binding
OG0000810	122	36	None	None
OG0000811	122	37	GO:0005515	protein binding
OG0000812	122	37	GO:0016020	membrane
OG0000813	122	37	GO:0016787	hydrolase activity
OG0000814	122	37	GO:0008270;GO:0043565;GO:0006355;GO:0003700	zinc ion binding ;sequence-specific DNA binding ;regulation of transcription, DNA-templated ;DNA-binding transcription factor activity
OG0000815	122	31	GO:0008146	sulfotransferase activity
OG0000816	122	37	None	None
OG0000817	122	36	None	None
OG0000818	122	37	GO:0016020;GO:0005262;GO:0070588;GO:0006811;GO:0005216;GO:0055085	membrane ;calcium channel activity ;calcium ion transmembrane transport ;ion transport ;ion channel activity ;transmembrane transport
OG0000819	122	36	GO:0006355;GO:0003677;GO:0003700	regulation of transcription, DNA-templated ;DNA binding ;DNA-binding transcription factor activity
OG0000820	121	37	None	None
OG0000821	121	37	GO:0005515	protein binding
OG0000822	121	35	None	None
OG0000823	121	36	GO:0006355;GO:0003700;GO:0005515	regulation of transcription, DNA-templated ;DNA-binding transcription factor activity ;protein binding
OG0000824	121	37	None	None
OG0000825	121	37	GO:0006468;GO:0004672;GO:0005524	protein phosphorylation ;protein kinase activity ;ATP binding
OG0000826	121	37	GO:0006468;GO:0004672;GO:0005524	protein phosphorylation ;protein kinase activity ;ATP binding
OG0000827	121	36	GO:0004672;GO:0005524;GO:0006468	protein kinase activity ;ATP binding ;protein phosphorylation
OG0000828	121	37	GO:0004930	G protein-coupled receptor activity
OG0000829	121	37	GO:0016791	phosphatase activity
OG0000830	121	37	GO:0016021;GO:0030154;GO:0007219;GO:0007275;GO:0005509	integral component of membrane ;cell differentiation ;Notch signaling pathway ;multicellular organism development ;calcium ion binding
OG0000831	121	36	GO:0008083	growth factor activity
OG0000832	121	36	None	None
OG0000833	121	37	None	None
OG0000834	121	37	None	None
OG0000835	121	37	None	None
OG0000836	121	36	GO:0003676	nucleic acid binding
OG0000837	121	36	GO:0005525;GO:0003924	GTP binding ;GTPase activity
OG0000838	121	37	None	None
OG0000839	121	37	GO:0016020	membrane
OG0000840	121	34	None	None
OG0000841	121	37	None	None
OG0000842	121	37	GO:0016021	integral component of membrane
OG0000843	121	37	GO:0005515	protein binding
OG0000844	121	35	None	None
OG0000845	121	37	GO:0003676	nucleic acid binding
OG0000846	121	36	GO:0006355;GO:0008270;GO:0043565;GO:0003700	regulation of transcription, DNA-templated ;zinc ion binding ;sequence-specific DNA binding ;DNA-binding transcription factor activity
OG0000847	120	37	GO:0007050;GO:0005634;GO:0004861	cell cycle arrest ;nucleus ;cyclin-dependent protein serine/threonine kinase inhibitor activity
OG0000848	120	37	GO:0003677	DNA binding
OG0000849	120	12	GO:0016021;GO:0004984;GO:0007186;GO:0004930	integral component of membrane ;olfactory receptor activity ;G protein-coupled receptor signaling pathway ;G protein-coupled receptor activity
OG0000850	120	37	GO:0016020;GO:0005509;GO:0004571	membrane ;calcium ion binding ;mannosyl-oligosaccharide 1,2-alpha-mannosidase activity
OG0000851	120	32	None	None
OG0000852	120	37	GO:0006508;GO:0004222	proteolysis ;metalloendopeptidase activity
OG0000853	120	37	None	None
OG0000854	120	37	GO:0070840;GO:0008093	dynein complex binding ;cytoskeletal adaptor activity
OG0000855	120	37	None	None
OG0000856	120	36	GO:0016307;GO:0046488	phosphatidylinositol phosphate kinase activity ;phosphatidylinositol metabolic process
OG0000857	120	36	GO:0007275;GO:0009966;GO:0016020	multicellular organism development ;regulation of signal transduction ;membrane
OG0000858	120	37	GO:0003723;GO:0003676	RNA binding ;nucleic acid binding
OG0000859	120	37	GO:0005509	calcium ion binding
OG0000860	120	36	GO:0005515;GO:0005085	protein binding ;guanyl-nucleotide exchange factor activity
OG0000861	120	36	None	None
OG0000862	120	30	GO:0046983	protein dimerization activity
OG0000863	120	37	GO:0006812;GO:0008324	cation transport ;cation transmembrane transporter activity
OG0000864	120	36	None	None
OG0000865	120	37	GO:0005515	protein binding
OG0000866	120	14	GO:0004984;GO:0007186;GO:0016021;GO:0004930	olfactory receptor activity ;G protein-coupled receptor signaling pathway ;integral component of membrane ;G protein-coupled receptor activity
OG0000867	119	37	None	None
OG0000868	119	37	GO:0003676	nucleic acid binding
OG0000869	119	36	GO:0016021;GO:0015693;GO:0015095	integral component of membrane ;magnesium ion transport ;magnesium ion transmembrane transporter activity
OG0000870	119	37	None	None
OG0000871	119	36	None	None
OG0000872	119	36	GO:0008083	growth factor activity
OG0000873	119	35	GO:0003677	DNA binding
OG0000874	119	36	GO:0016021;GO:0006812;GO:0015299;GO:0055085	integral component of membrane ;cation transport ;solute:proton antiporter activity ;transmembrane transport
OG0000875	119	36	GO:0051287;GO:0055114;GO:0016616	NAD binding ;oxidation-reduction process ;oxidoreductase activity, acting on the CH-OH group of donors, NAD or NADP as acceptor
OG0000876	119	36	None	None
OG0000877	119	37	GO:0004672;GO:0005524;GO:0006468	protein kinase activity ;ATP binding ;protein phosphorylation
OG0000878	119	37	GO:0007165	signal transduction
OG0000879	119	37	GO:0006886;GO:0016192	intracellular protein transport ;vesicle-mediated transport
OG0000880	119	37	None	None
OG0000881	119	37	GO:0006508;GO:0004222	proteolysis ;metalloendopeptidase activity
OG0000882	119	37	None	None
OG0000883	118	37	None	None
OG0000884	118	35	GO:0016021	integral component of membrane
OG0000885	118	36	None	None
OG0000886	118	36	GO:0016409	palmitoyltransferase activity
OG0000887	118	37	GO:0016020;GO:0005509;GO:0007156	membrane ;calcium ion binding ;homophilic cell adhesion via plasma membrane adhesion molecules
OG0000888	118	36	None	None
OG0000889	118	37	GO:0008023;GO:0006368	transcription elongation factor complex ;transcription elongation from RNA polymerase II promoter
OG0000890	118	35	GO:0003676	nucleic acid binding
OG0000891	118	37	None	None
OG0000892	118	37	None	None
OG0000893	118	37	GO:0005524;GO:0006468;GO:0004672	ATP binding ;protein phosphorylation ;protein kinase activity
OG0000894	118	37	GO:0008270;GO:0006355;GO:0043565	zinc ion binding ;regulation of transcription, DNA-templated ;sequence-specific DNA binding
OG0000895	118	37	GO:0017048;GO:0030036;GO:0003779;GO:0016043	Rho GTPase binding ;actin cytoskeleton organization ;actin binding ;cellular component organization
OG0000896	118	37	GO:0005509	calcium ion binding
OG0000897	118	37	None	None
OG0000898	118	35	None	None
OG0000899	118	37	GO:0007267	cell-cell signaling
OG0000900	118	37	GO:0005515;GO:0005085	protein binding ;guanyl-nucleotide exchange factor activity
OG0000901	118	37	GO:0003700;GO:0006355;GO:0005634;GO:0043565	DNA-binding transcription factor activity ;regulation of transcription, DNA-templated ;nucleus ;sequence-specific DNA binding
OG0000902	118	34	GO:0016021	integral component of membrane
OG0000903	118	36	None	None
OG0000904	117	36	None	None
OG0000905	117	36	GO:0016021;GO:0006812;GO:0015299;GO:0055085	integral component of membrane ;cation transport ;solute:proton antiporter activity ;transmembrane transport
OG0000906	117	37	GO:0019905	syntaxin binding
OG0000907	117	37	None	None
OG0000908	117	37	None	None
OG0000909	117	37	GO:0016021	integral component of membrane
OG0000910	117	37	GO:0003774;GO:0016459;GO:0005524	motor activity ;myosin complex ;ATP binding
OG0000911	117	37	None	None
OG0000912	117	37	GO:0005524;GO:0004672;GO:0006468	ATP binding ;protein kinase activity ;protein phosphorylation
OG0000913	117	37	GO:0005085;GO:0005089;GO:0005737	guanyl-nucleotide exchange factor activity ;Rho guanyl-nucleotide exchange factor activity ;cytoplasm
OG0000914	117	37	GO:0016705;GO:0055114;GO:0005506;GO:0020037	oxidoreductase activity, acting on paired donors, with incorporation or reduction of molecular oxygen ;oxidation-reduction process ;iron ion binding ;heme binding
OG0000915	116	37	GO:0006468;GO:0004672;GO:0007169;GO:0004714;GO:0005524;GO:0016020	protein phosphorylation ;protein kinase activity ;transmembrane receptor protein tyrosine kinase signaling pathway ;transmembrane receptor protein tyrosine kinase activity ;ATP binding ;membrane
OG0000916	116	36	GO:0008277;GO:0016021;GO:0006886;GO:0015026	regulation of G protein-coupled receptor signaling pathway ;integral component of membrane ;intracellular protein transport ;coreceptor activity
OG0000917	116	36	None	None
OG0000918	116	36	GO:0051260;GO:0016020;GO:0005216;GO:0006811;GO:0055085	protein homooligomerization ;membrane ;ion channel activity ;ion transport ;transmembrane transport
OG0000919	116	36	GO:0003924;GO:0005525	GTPase activity ;GTP binding
OG0000920	116	36	GO:0005085;GO:0005515	guanyl-nucleotide exchange factor activity ;protein binding
OG0000921	116	37	GO:0005509;GO:0005515	calcium ion binding ;protein binding
OG0000922	116	37	None	None
OG0000923	116	36	GO:0005515	protein binding
OG0000924	116	35	GO:0016021	integral component of membrane
OG0000925	116	37	GO:0003872;GO:0006096	6-phosphofructokinase activity ;glycolytic process
OG0000926	116	36	None	None
OG0000927	116	37	GO:0006351;GO:0005634;GO:0003676;GO:0008270	transcription, DNA-templated ;nucleus ;nucleic acid binding ;zinc ion binding
OG0000928	116	36	None	None
OG0000929	116	36	GO:0004672;GO:0005524;GO:0006468	protein kinase activity ;ATP binding ;protein phosphorylation
OG0000930	116	37	GO:0005515;GO:0005509	protein binding ;calcium ion binding
OG0000931	116	37	None	None
OG0000932	116	36	None	None
OG0000933	116	36	GO:0016020;GO:0004930;GO:0016021;GO:0007186;GO:0005509;GO:0007156	membrane ;G protein-coupled receptor activity ;integral component of membrane ;G protein-coupled receptor signaling pathway ;calcium ion binding ;homophilic cell adhesion via plasma membrane adhesion molecules
OG0000934	116	36	GO:0008484	sulfuric ester hydrolase activity
OG0000935	116	37	None	None
OG0000936	116	35	GO:0016021	integral component of membrane
OG0000937	115	37	None	None
OG0000938	115	34	GO:0005524;GO:0005975;GO:0016773	ATP binding ;carbohydrate metabolic process ;phosphotransferase activity, alcohol group as acceptor
OG0000939	115	37	GO:0003779	actin binding
OG0000940	115	36	GO:0005515	protein binding
OG0000941	115	35	None	None
OG0000942	115	35	GO:0046914;GO:0008201	transition metal ion binding ;heparin binding
OG0000943	115	37	GO:0006820;GO:0016021;GO:0008509	anion transport ;integral component of membrane ;anion transmembrane transporter activity
OG0000944	115	37	GO:0008270;GO:0006355;GO:0043565;GO:0003700	zinc ion binding ;regulation of transcription, DNA-templated ;sequence-specific DNA binding ;DNA-binding transcription factor activity
OG0000945	115	37	GO:0005515;GO:0004842	protein binding ;ubiquitin-protein transferase activity
OG0000946	115	37	GO:0006096;GO:0004332	glycolytic process ;fructose-bisphosphate aldolase activity
OG0000947	115	37	None	None
OG0000948	115	37	GO:0043565;GO:0003700;GO:0006355	sequence-specific DNA binding ;DNA-binding transcription factor activity ;regulation of transcription, DNA-templated
OG0000949	115	36	GO:0005515	protein binding
OG0000950	115	37	GO:0043565;GO:0003700;GO:0006355	sequence-specific DNA binding ;DNA-binding transcription factor activity ;regulation of transcription, DNA-templated
OG0000951	115	37	GO:0016021	integral component of membrane
OG0000952	114	37	GO:0003677	DNA binding
OG0000953	114	32	GO:0004930;GO:0007186;GO:0016021	G protein-coupled receptor activity ;G protein-coupled receptor signaling pathway ;integral component of membrane
OG0000954	114	35	GO:0016020;GO:0006813;GO:0015269	membrane ;potassium ion transport ;calcium-activated potassium channel activity
OG0000955	114	37	GO:0005634;GO:0006355;GO:0008270	nucleus ;regulation of transcription, DNA-templated ;zinc ion binding
OG0000956	114	20	GO:0003676;GO:0006355	nucleic acid binding ;regulation of transcription, DNA-templated
OG0000957	114	37	GO:0016020;GO:0016021;GO:0007154;GO:0007275	membrane ;integral component of membrane ;cell communication ;multicellular organism development
OG0000958	114	37	GO:0016020	membrane
OG0000959	114	35	GO:0005524;GO:0004672;GO:0006468;GO:0004674	ATP binding ;protein kinase activity ;protein phosphorylation ;protein serine/threonine kinase activity
OG0000960	114	37	GO:0055114;GO:0016491	oxidation-reduction process ;oxidoreductase activity
OG0000961	114	15	None	None
OG0000962	114	37	GO:0055085	transmembrane transport
OG0000963	114	36	GO:0005515	protein binding
OG0000964	114	35	GO:0055114;GO:0016641;GO:0005507	oxidation-reduction process ;oxidoreductase activity, acting on the CH-NH2 group of donors, oxygen as acceptor ;copper ion binding
OG0000965	114	37	GO:0004181;GO:0008270;GO:0006508;GO:0004180	metallocarboxypeptidase activity ;zinc ion binding ;proteolysis ;carboxypeptidase activity
OG0000966	114	37	None	None
OG0000967	114	37	GO:0006355;GO:0006352;GO:0005669	regulation of transcription, DNA-templated ;DNA-templated transcription, initiation ;transcription factor TFIID complex
OG0000968	114	36	GO:0003700;GO:0043565;GO:0006355	DNA-binding transcription factor activity ;sequence-specific DNA binding ;regulation of transcription, DNA-templated
OG0000969	114	37	None	None
OG0000970	114	36	GO:0043565;GO:0003700;GO:0006355	sequence-specific DNA binding ;DNA-binding transcription factor activity ;regulation of transcription, DNA-templated
OG0000971	114	35	None	None
OG0000972	114	36	GO:0008146;GO:0016021	sulfotransferase activity ;integral component of membrane
OG0000973	114	37	GO:0006355;GO:0003677;GO:0005634	regulation of transcription, DNA-templated ;DNA binding ;nucleus
OG0000974	113	14	None	None
OG0000975	113	36	GO:0006468;GO:0005524;GO:0004672	protein phosphorylation ;ATP binding ;protein kinase activity
OG0000976	113	37	None	None
OG0000977	113	36	GO:0016020;GO:0016757	membrane ;transferase activity, transferring glycosyl groups
OG0000978	113	36	GO:0006508;GO:0004222	proteolysis ;metalloendopeptidase activity
OG0000979	113	37	None	None
OG0000980	113	37	GO:0005515	protein binding
OG0000981	113	34	GO:0016021	integral component of membrane
OG0000982	113	37	GO:0007009	plasma membrane organization
OG0000983	113	34	GO:0005515	protein binding
OG0000984	113	36	GO:0007165	signal transduction
OG0000985	113	37	GO:0003677	DNA binding
OG0000986	113	37	GO:0005515	protein binding
OG0000987	113	36	GO:0005525;GO:0003924	GTP binding ;GTPase activity
OG0000988	113	37	GO:0006468	protein phosphorylation
OG0000989	113	36	None	None
OG0000990	113	37	GO:0016021	integral component of membrane
OG0000991	113	37	None	None
OG0000992	113	37	None	None
OG0000993	113	6	None	None
OG0000994	112	37	None	None
OG0000995	112	35	None	None
OG0000996	112	37	None	None
OG0000997	112	37	GO:0006468;GO:0004672	protein phosphorylation ;protein kinase activity
OG0000998	112	37	GO:0008184;GO:0005975	glycogen phosphorylase activity ;carbohydrate metabolic process
OG0000999	112	37	GO:0003723	RNA binding
OG0001000	112	37	GO:0016021;GO:0006811;GO:0005230	integral component of membrane ;ion transport ;extracellular ligand-gated ion channel activity
OG0001001	112	36	None	None
OG0001002	112	37	GO:0016020;GO:0006811;GO:0055085;GO:0015075	membrane ;ion transport ;transmembrane transport ;ion transmembrane transporter activity
OG0001003	112	37	None	None
OG0001004	112	37	GO:0003677	DNA binding
OG0001005	112	37	None	None
OG0001006	112	37	GO:0008270;GO:0043565;GO:0006355;GO:0003682	zinc ion binding ;sequence-specific DNA binding ;regulation of transcription, DNA-templated ;chromatin binding
OG0001007	112	37	GO:0005509	calcium ion binding
OG0001008	112	35	GO:0016020;GO:0005216;GO:0006811;GO:0055085;GO:0051260	membrane ;ion channel activity ;ion transport ;transmembrane transport ;protein homooligomerization
OG0001009	112	37	None	None
OG0001010	112	37	GO:0003700;GO:0006355;GO:0005667;GO:0046983	DNA-binding transcription factor activity ;regulation of transcription, DNA-templated ;transcription factor complex ;protein dimerization activity
OG0001011	112	37	GO:0007275;GO:0009966;GO:0016020	multicellular organism development ;regulation of signal transduction ;membrane
OG0001012	112	37	None	None
OG0001013	112	37	GO:0016021;GO:0055085	integral component of membrane ;transmembrane transport
OG0001014	112	37	GO:0046872	metal ion binding
OG0001015	112	37	None	None
OG0001016	112	30	GO:0016459;GO:0003774	myosin complex ;motor activity
OG0001017	111	37	None	None
OG0001018	111	37	GO:0006355;GO:0043565;GO:0003700;GO:0019904;GO:0008134	regulation of transcription, DNA-templated ;sequence-specific DNA binding ;DNA-binding transcription factor activity ;protein domain specific binding ;transcription factor binding
OG0001019	111	36	None	None
OG0001020	111	37	GO:0005525;GO:0003924	GTP binding ;GTPase activity
OG0001021	111	37	None	None
OG0001022	111	36	GO:0006355	regulation of transcription, DNA-templated
OG0001023	111	37	None	None
OG0001024	111	36	None	None
OG0001025	111	31	GO:0099106;GO:0043269;GO:0016020	ion channel regulator activity ;regulation of ion transport ;membrane
OG0001026	111	36	GO:0004435;GO:0007165;GO:0035556;GO:0016042;GO:0006629;GO:0005509	phosphatidylinositol phospholipase C activity ;signal transduction ;intracellular signal transduction ;lipid catabolic process ;lipid metabolic process ;calcium ion binding
OG0001027	111	35	GO:0016021	integral component of membrane
OG0001028	111	36	GO:0016021	integral component of membrane
OG0001029	111	11	None	None
OG0001030	111	37	GO:0004672;GO:0005524;GO:0006468	protein kinase activity ;ATP binding ;protein phosphorylation
OG0001031	111	35	None	None
OG0001032	111	37	GO:0003824;GO:0004721;GO:0000287;GO:0030145	catalytic activity ;phosphoprotein phosphatase activity ;magnesium ion binding ;manganese ion binding
OG0001033	111	36	GO:0046983;GO:0003677;GO:0006355	protein dimerization activity ;DNA binding ;regulation of transcription, DNA-templated
OG0001034	111	36	GO:0007165;GO:0005096	signal transduction ;GTPase activator activity
OG0001035	111	37	None	None
OG0001036	111	37	GO:0046872	metal ion binding
OG0001037	111	35	GO:0005515	protein binding
OG0001038	111	37	GO:0007165	signal transduction
OG0001039	111	37	GO:0005515	protein binding
OG0001040	111	35	GO:0005509	calcium ion binding
OG0001041	111	37	None	None
OG0001042	111	37	GO:0005515	protein binding
OG0001043	110	19	None	None
OG0001044	110	36	GO:0005856	cytoskeleton
OG0001045	110	36	None	None
OG0001046	110	37	None	None
OG0001047	110	37	None	None
OG0001048	110	29	GO:0003824	catalytic activity
OG0001049	110	35	None	None
OG0001050	110	36	None	None
OG0001051	110	35	GO:0005737;GO:0005509;GO:0004668;GO:0018101	cytoplasm ;calcium ion binding ;protein-arginine deiminase activity ;protein citrullination
OG0001052	110	36	None	None
OG0001053	110	20	None	None
OG0001054	110	37	None	None
OG0001055	110	36	GO:0005525	GTP binding
OG0001056	110	35	None	None
OG0001057	110	36	None	None
OG0001058	110	12	GO:0016021;GO:0007186;GO:0004984;GO:0004930	integral component of membrane ;G protein-coupled receptor signaling pathway ;olfactory receptor activity ;G protein-coupled receptor activity
OG0001059	109	35	GO:0006820;GO:0016021;GO:0008509	anion transport ;integral component of membrane ;anion transmembrane transporter activity
OG0001060	109	37	GO:0003676	nucleic acid binding
OG0001061	109	37	GO:0046872	metal ion binding
OG0001062	109	35	GO:0007009;GO:0005515	plasma membrane organization ;protein binding
OG0001063	109	37	GO:0003723	RNA binding
OG0001064	109	37	GO:0006355	regulation of transcription, DNA-templated
OG0001065	109	37	GO:0007165	signal transduction
OG0001066	109	36	GO:0008270;GO:0043565;GO:0006355;GO:0005634;GO:0003677;GO:0045893	zinc ion binding ;sequence-specific DNA binding ;regulation of transcription, DNA-templated ;nucleus ;DNA binding ;positive regulation of transcription, DNA-templated
OG0001067	109	36	GO:0016311;GO:0008138	dephosphorylation ;protein tyrosine/serine/threonine phosphatase activity
OG0001068	109	37	GO:0003676	nucleic acid binding
OG0001069	109	37	GO:0005515	protein binding
OG0001070	109	37	GO:0006355;GO:0003677;GO:0003700	regulation of transcription, DNA-templated ;DNA binding ;DNA-binding transcription factor activity
OG0001071	109	37	GO:0008270	zinc ion binding
OG0001072	109	35	None	None
OG0001073	109	36	GO:0005525	GTP binding
OG0001074	109	35	GO:0005509;GO:0007156;GO:0016020	calcium ion binding ;homophilic cell adhesion via plasma membrane adhesion molecules ;membrane
OG0001075	109	37	GO:0003723;GO:0003676	RNA binding ;nucleic acid binding
OG0001076	109	36	GO:0035556;GO:0006468;GO:0004672;GO:0007165	intracellular signal transduction ;protein phosphorylation ;protein kinase activity ;signal transduction
OG0001077	109	37	GO:0008146	sulfotransferase activity
OG0001078	109	35	None	None
OG0001079	109	37	None	None
OG0001080	109	37	None	None
OG0001081	109	37	None	None
OG0001082	108	36	GO:0003677	DNA binding
OG0001083	108	37	None	None
OG0001084	108	35	GO:0016020	membrane
OG0001085	108	36	GO:0005524;GO:0016459;GO:0003774	ATP binding ;myosin complex ;motor activity
OG0001086	108	37	GO:0051287;GO:0055114;GO:0016616	NAD binding ;oxidation-reduction process ;oxidoreductase activity, acting on the CH-OH group of donors, NAD or NADP as acceptor
OG0001087	108	37	None	None
OG0001088	108	37	None	None
OG0001089	108	36	None	None
OG0001090	108	37	None	None
OG0001091	108	36	GO:0005515	protein binding
OG0001092	108	35	GO:0016020;GO:0006811;GO:0005216;GO:0055085;GO:0051260	membrane ;ion transport ;ion channel activity ;transmembrane transport ;protein homooligomerization
OG0001093	108	35	None	None
OG0001094	108	37	GO:0005515	protein binding
OG0001095	108	36	GO:0016012;GO:0016021	sarcoglycan complex ;integral component of membrane
OG0001096	108	37	None	None
OG0001097	107	37	GO:0055085	transmembrane transport
OG0001098	107	37	GO:0016021	integral component of membrane
OG0001099	107	35	GO:0005515	protein binding
OG0001100	107	36	GO:0003677	DNA binding
OG0001101	107	36	GO:0008083	growth factor activity
OG0001102	107	36	GO:0005085	guanyl-nucleotide exchange factor activity
OG0001103	107	36	GO:0051287;GO:0055114;GO:0004471	NAD binding ;oxidation-reduction process ;malate dehydrogenase (decarboxylating) (NAD+) activity
OG0001104	107	37	GO:0005524;GO:0042626;GO:0016021;GO:0055085;GO:0016887	ATP binding ;ATPase-coupled transmembrane transporter activity ;integral component of membrane ;transmembrane transport ;ATPase activity
OG0001105	107	34	GO:0008745;GO:0009253	N-acetylmuramoyl-L-alanine amidase activity ;peptidoglycan catabolic process
OG0001106	107	37	None	None
OG0001107	107	36	GO:0003779	actin binding
OG0001108	107	35	GO:0005515	protein binding
OG0001109	107	37	GO:0032422;GO:0000977	purine-rich negative regulatory element binding ;RNA polymerase II regulatory region sequence-specific DNA binding
OG0001110	107	37	GO:0000209;GO:0008592;GO:0061630	protein polyubiquitination ;regulation of Toll signaling pathway ;ubiquitin protein ligase activity
OG0001111	107	37	None	None
OG0001112	107	32	None	None
OG0001113	107	34	GO:0030246	carbohydrate binding
OG0001114	107	36	None	None
OG0001115	107	37	GO:0036459;GO:0016579;GO:0004843	thiol-dependent ubiquitinyl hydrolase activity ;protein deubiquitination ;thiol-dependent ubiquitin-specific protease activity
OG0001116	107	37	GO:0005515	protein binding
OG0001117	107	36	GO:0006355	regulation of transcription, DNA-templated
OG0001118	107	36	GO:0008270;GO:0008237	zinc ion binding ;metallopeptidase activity
OG0001119	107	37	None	None
OG0001120	107	36	None	None
OG0001121	106	37	GO:0005737;GO:0000287;GO:0008253;GO:0000166;GO:0009117	cytoplasm ;magnesium ion binding ;5'-nucleotidase activity ;nucleotide binding ;nucleotide metabolic process
OG0001122	106	37	None	None
OG0001123	106	37	None	None
OG0001124	106	37	GO:0016715;GO:0055114;GO:0004497;GO:0005507	oxidoreductase activity, acting on paired donors, with incorporation or reduction of molecular oxygen, reduced ascorbate as one donor, and incorporation of one atom of oxygen ;oxidation-reduction process ;monooxygenase activity ;copper ion binding
OG0001125	106	37	None	None
OG0001126	106	37	GO:0006821;GO:0016020;GO:0055085;GO:0005247	chloride transport ;membrane ;transmembrane transport ;voltage-gated chloride channel activity
OG0001127	106	36	GO:0005515	protein binding
OG0001128	106	36	None	None
OG0001129	106	13	None	None
OG0001130	106	37	GO:0004672;GO:0005524;GO:0006468	protein kinase activity ;ATP binding ;protein phosphorylation
OG0001131	106	35	None	None
OG0001132	106	37	None	None
OG0001133	106	34	None	None
OG0001134	106	37	GO:0007165	signal transduction
OG0001135	106	36	GO:0008537	proteasome activator complex
OG0001136	106	37	None	None
OG0001137	106	37	GO:0005525;GO:0003924	GTP binding ;GTPase activity
OG0001138	106	37	GO:0004672;GO:0006468;GO:0005524	protein kinase activity ;protein phosphorylation ;ATP binding
OG0001139	106	36	GO:0004222;GO:0016020;GO:0006508	metalloendopeptidase activity ;membrane ;proteolysis
OG0001140	106	33	GO:0006629	lipid metabolic process
OG0001141	106	37	GO:0016301;GO:0035556;GO:0005509;GO:0004143;GO:0007205	kinase activity ;intracellular signal transduction ;calcium ion binding ;diacylglycerol kinase activity ;protein kinase C-activating G protein-coupled receptor signaling pathway
OG0001142	106	36	None	None
OG0001143	106	36	GO:0003677	DNA binding
OG0001144	106	37	None	None
OG0001145	106	35	GO:0016020;GO:0008083	membrane ;growth factor activity
OG0001146	105	35	GO:0003677	DNA binding
OG0001147	105	31	GO:0004806	triglyceride lipase activity
OG0001148	105	37	GO:0003677;GO:0006355;GO:0003700	DNA binding ;regulation of transcription, DNA-templated ;DNA-binding transcription factor activity
OG0001149	105	36	GO:0008270;GO:0005515	zinc ion binding ;protein binding
OG0001150	105	36	None	None
OG0001151	105	36	None	None
OG0001152	105	36	None	None
OG0001153	105	36	GO:0003676	nucleic acid binding
OG0001154	105	37	None	None
OG0001155	105	36	GO:0016021	integral component of membrane
OG0001156	105	37	None	None
OG0001157	105	37	GO:0035556;GO:0006629;GO:0004435;GO:0007165;GO:0005515	intracellular signal transduction ;lipid metabolic process ;phosphatidylinositol phospholipase C activity ;signal transduction ;protein binding
OG0001158	105	37	GO:0016021	integral component of membrane
OG0001159	105	36	GO:0005096	GTPase activator activity
OG0001160	105	5	None	None
OG0001161	105	37	GO:0016020;GO:0005509;GO:0007219	membrane ;calcium ion binding ;Notch signaling pathway
OG0001162	105	35	None	None
OG0001163	105	37	None	None
OG0001164	105	32	None	None
OG0001165	105	35	GO:0051015;GO:0030674	actin filament binding ;protein-macromolecule adaptor activity
OG0001166	105	37	None	None
OG0001167	105	36	GO:0005525;GO:0003924	GTP binding ;GTPase activity
OG0001168	105	37	None	None
OG0001169	105	36	GO:0005515	protein binding
OG0001170	105	36	None	None
OG0001171	105	36	None	None
OG0001172	105	37	GO:0004725;GO:0006470	protein tyrosine phosphatase activity ;protein dephosphorylation
OG0001173	105	5	None	None
OG0001174	104	37	None	None
OG0001175	104	37	GO:0030178;GO:0007275;GO:0005576	negative regulation of Wnt signaling pathway ;multicellular organism development ;extracellular region
OG0001176	104	37	GO:0003676;GO:0005515	nucleic acid binding ;protein binding
OG0001177	104	34	None	None
OG0001178	104	37	GO:0007165	signal transduction
OG0001179	104	35	GO:0004672;GO:0006468	protein kinase activity ;protein phosphorylation
OG0001180	104	37	GO:0003677	DNA binding
OG0001181	104	31	None	None
OG0001182	104	37	None	None
OG0001183	104	37	GO:0004143;GO:0007205;GO:0016301;GO:0035556	diacylglycerol kinase activity ;protein kinase C-activating G protein-coupled receptor signaling pathway ;kinase activity ;intracellular signal transduction
OG0001184	104	37	None	None
OG0001185	104	36	GO:0016021	integral component of membrane
OG0001186	104	36	GO:0005515	protein binding
OG0001187	104	37	GO:0008083	growth factor activity
OG0001188	104	37	None	None
OG0001189	104	37	GO:0044341;GO:0016020;GO:0005436	sodium-dependent phosphate transport ;membrane ;sodium:phosphate symporter activity
OG0001190	104	37	None	None
OG0001191	104	37	None	None
OG0001192	104	37	GO:0005515	protein binding
OG0001193	104	37	GO:0016301;GO:0032958	kinase activity ;inositol phosphate biosynthetic process
OG0001194	104	37	None	None
OG0001195	104	37	GO:0055085	transmembrane transport
OG0001196	104	37	None	None
OG0001197	104	36	GO:0055085;GO:0022857;GO:0016021	transmembrane transport ;transmembrane transporter activity ;integral component of membrane
OG0001198	103	37	GO:0003677	DNA binding
OG0001199	103	37	GO:0005507;GO:0055114;GO:0016491	copper ion binding ;oxidation-reduction process ;oxidoreductase activity
OG0001200	103	31	GO:0004672;GO:0005524;GO:0006468	protein kinase activity ;ATP binding ;protein phosphorylation
OG0001201	103	37	None	None
OG0001202	103	37	GO:0003700;GO:0006355	DNA-binding transcription factor activity ;regulation of transcription, DNA-templated
OG0001203	103	36	None	None
OG0001204	103	37	None	None
OG0001205	103	36	GO:0006470;GO:0004725	protein dephosphorylation ;protein tyrosine phosphatase activity
OG0001206	103	36	GO:0006355;GO:0003700	regulation of transcription, DNA-templated ;DNA-binding transcription factor activity
OG0001207	103	37	GO:0005515	protein binding
OG0001208	103	37	GO:0006355;GO:0043565;GO:0003700;GO:0008270	regulation of transcription, DNA-templated ;sequence-specific DNA binding ;DNA-binding transcription factor activity ;zinc ion binding
OG0001209	103	37	GO:0008270;GO:0008237	zinc ion binding ;metallopeptidase activity
OG0001210	103	36	GO:0035556;GO:0009190;GO:0004672;GO:0006468	intracellular signal transduction ;cyclic nucleotide biosynthetic process ;protein kinase activity ;protein phosphorylation
OG0001211	103	37	GO:0016021	integral component of membrane
OG0001212	103	35	GO:0003676	nucleic acid binding
OG0001213	103	37	GO:0005515	protein binding
OG0001214	103	36	GO:0003677	DNA binding
OG0001215	103	36	GO:0007264;GO:0005085	small GTPase mediated signal transduction ;guanyl-nucleotide exchange factor activity
OG0001216	103	36	GO:0051056;GO:0005096	regulation of small GTPase mediated signal transduction ;GTPase activator activity
OG0001217	103	36	GO:0005507;GO:0009308;GO:0008131;GO:0048038;GO:0055114	copper ion binding ;amine metabolic process ;primary amine oxidase activity ;quinone binding ;oxidation-reduction process
OG0001218	103	36	GO:0007018;GO:0003777;GO:0005524;GO:0008017	microtubule-based movement ;microtubule motor activity ;ATP binding ;microtubule binding
OG0001219	103	35	GO:0016021	integral component of membrane
OG0001220	103	36	None	None
OG0001221	103	34	None	None
OG0001222	103	35	None	None
OG0001223	103	37	GO:0016787	hydrolase activity
OG0001224	103	36	GO:0006470;GO:0004725	protein dephosphorylation ;protein tyrosine phosphatase activity
OG0001225	103	36	None	None
OG0001226	103	37	None	None
OG0001227	102	37	None	None
OG0001228	102	36	GO:0004842	ubiquitin-protein transferase activity
OG0001229	102	35	None	None
OG0001230	102	35	None	None
OG0001231	102	37	GO:0055114;GO:0016491	oxidation-reduction process ;oxidoreductase activity
OG0001232	102	37	GO:0007165	signal transduction
OG0001233	102	37	GO:0008270	zinc ion binding
OG0001234	102	35	GO:0004672;GO:0005524;GO:0006468	protein kinase activity ;ATP binding ;protein phosphorylation
OG0001235	102	36	None	None
OG0001236	102	35	GO:0003677	DNA binding
OG0001237	102	37	None	None
OG0001238	102	31	GO:0005515	protein binding
OG0001239	102	36	GO:0003677;GO:0006355	DNA binding ;regulation of transcription, DNA-templated
OG0001240	102	37	None	None
OG0001241	102	37	GO:0003677;GO:0005634;GO:0006355;GO:0007275	DNA binding ;nucleus ;regulation of transcription, DNA-templated ;multicellular organism development
OG0001242	102	32	GO:0007015;GO:0003785	actin filament organization ;actin monomer binding
OG0001243	102	37	GO:0007166;GO:0016020;GO:0005515	cell surface receptor signaling pathway ;membrane ;protein binding
OG0001244	102	36	GO:0006813;GO:0008076;GO:0005249;GO:0016020;GO:0005216;GO:0055085;GO:0006811;GO:0051260	potassium ion transport ;voltage-gated potassium channel complex ;voltage-gated potassium channel activity ;membrane ;ion channel activity ;transmembrane transport ;ion transport ;protein homooligomerization
OG0001245	102	37	None	None
OG0001246	102	36	GO:1902600;GO:0042626;GO:0016471	proton transmembrane transport ;ATPase-coupled transmembrane transporter activity ;vacuolar proton-transporting V-type ATPase complex
OG0001247	102	24	None	None
OG0001248	102	22	GO:0030414;GO:0005576	peptidase inhibitor activity ;extracellular region
OG0001249	102	36	GO:0004000;GO:0003723;GO:0006396	adenosine deaminase activity ;RNA binding ;RNA processing
OG0001250	102	36	None	None
OG0001251	102	36	GO:0005515	protein binding
OG0001252	102	35	None	None
OG0001253	102	36	GO:0005840;GO:0003735;GO:0006412	ribosome ;structural constituent of ribosome ;translation
OG0001254	101	37	None	None
OG0001255	101	37	GO:0008289	lipid binding
OG0001256	101	23	None	None
OG0001257	101	37	GO:0008270;GO:0003677	zinc ion binding ;DNA binding
OG0001258	101	25	GO:0016020;GO:0005272;GO:0006814	membrane ;sodium channel activity ;sodium ion transport
OG0001259	101	37	None	None
OG0001260	101	37	None	None
OG0001261	101	37	GO:0003713	transcription coactivator activity
OG0001262	101	35	GO:0046983	protein dimerization activity
OG0001263	101	36	None	None
OG0001264	101	35	GO:0016021	integral component of membrane
OG0001265	101	37	GO:0005524;GO:0004812;GO:0000166;GO:0006418;GO:0043039	ATP binding ;aminoacyl-tRNA ligase activity ;nucleotide binding ;tRNA aminoacylation for protein translation ;tRNA aminoacylation
OG0001266	101	37	GO:0005525	GTP binding
OG0001267	101	36	None	None
OG0001268	101	34	GO:0015630;GO:0000226	microtubule cytoskeleton ;microtubule cytoskeleton organization
OG0001269	101	36	GO:0005515	protein binding
OG0001270	101	35	GO:0016491;GO:0055114	oxidoreductase activity ;oxidation-reduction process
OG0001271	101	37	GO:0005085;GO:0007165	guanyl-nucleotide exchange factor activity ;signal transduction
OG0001272	101	37	GO:0016021	integral component of membrane
OG0001273	101	37	None	None
OG0001274	101	35	GO:0016705;GO:0005506;GO:0020037;GO:0055114	oxidoreductase activity, acting on paired donors, with incorporation or reduction of molecular oxygen ;iron ion binding ;heme binding ;oxidation-reduction process
OG0001275	101	36	GO:0005515	protein binding
OG0001276	101	36	GO:0005515	protein binding
OG0001277	101	37	GO:0006468;GO:0004672;GO:0005524;GO:0004674	protein phosphorylation ;protein kinase activity ;ATP binding ;protein serine/threonine kinase activity
OG0001278	101	37	GO:0006470;GO:0004725	protein dephosphorylation ;protein tyrosine phosphatase activity
OG0001279	101	37	None	None
OG0001280	101	37	GO:0005515	protein binding
OG0001281	101	37	None	None
OG0001282	101	37	GO:0004930;GO:0016021;GO:0007186;GO:0016020	G protein-coupled receptor activity ;integral component of membrane ;G protein-coupled receptor signaling pathway ;membrane
OG0001283	101	37	GO:0006468;GO:0005524;GO:0004672	protein phosphorylation ;ATP binding ;protein kinase activity
OG0001284	101	32	GO:0016021	integral component of membrane
OG0001285	101	37	GO:0003700;GO:0043565;GO:0006355	DNA-binding transcription factor activity ;sequence-specific DNA binding ;regulation of transcription, DNA-templated
OG0001286	101	37	GO:0004674;GO:0006468;GO:0004672;GO:0005524	protein serine/threonine kinase activity ;protein phosphorylation ;protein kinase activity ;ATP binding
OG0001287	101	36	GO:0005515	protein binding
OG0001288	101	37	None	None
OG0001289	101	37	GO:0035091	phosphatidylinositol binding
OG0001290	101	36	None	None
OG0001291	101	36	GO:0005515	protein binding
OG0001292	101	36	None	None
OG0001293	101	37	GO:0005515	protein binding
OG0001294	101	33	None	None
OG0001295	100	34	GO:0019229;GO:0005576	regulation of vasoconstriction ;extracellular region
OG0001296	100	35	GO:0003735;GO:0006412;GO:0005840	structural constituent of ribosome ;translation ;ribosome
OG0001297	100	36	None	None
OG0001298	100	37	GO:0003824	catalytic activity
OG0001299	100	36	GO:0005515	protein binding
OG0001300	100	37	GO:0043666;GO:0019903	regulation of phosphoprotein phosphatase activity ;protein phosphatase binding
OG0001301	100	37	GO:0006470;GO:0004725	protein dephosphorylation ;protein tyrosine phosphatase activity
OG0001302	100	37	None	None
OG0001303	100	37	GO:0008080	N-acetyltransferase activity
OG0001304	100	34	None	None
OG0001305	100	36	None	None
OG0001306	100	36	None	None
OG0001307	100	36	None	None
OG0001308	100	37	GO:0004930;GO:0016021;GO:0007186;GO:0016020	G protein-coupled receptor activity ;integral component of membrane ;G protein-coupled receptor signaling pathway ;membrane
OG0001309	100	36	None	None
OG0001310	100	36	GO:0016459;GO:0003774	myosin complex ;motor activity
OG0001311	100	36	GO:0005515;GO:0007165;GO:0004114	protein binding ;signal transduction ;3',5'-cyclic-nucleotide phosphodiesterase activity
OG0001312	100	37	GO:0006468;GO:0004672	protein phosphorylation ;protein kinase activity
OG0001313	100	37	GO:0005515;GO:0043087	protein binding ;regulation of GTPase activity
OG0001314	100	34	GO:0055085;GO:0022857;GO:0016021	transmembrane transport ;transmembrane transporter activity ;integral component of membrane
OG0001315	100	36	None	None
OG0001316	100	37	GO:0005515	protein binding
OG0001317	100	37	GO:0008073	ornithine decarboxylase inhibitor activity
OG0001318	100	36	GO:0016021;GO:0005789;GO:0006672	integral component of membrane ;endoplasmic reticulum membrane ;ceramide metabolic process
OG0001319	100	33	GO:0016021	integral component of membrane
OG0001320	100	34	None	None
OG0001321	100	37	None	None
OG0001322	99	37	None	None
OG0001323	99	36	GO:0003677	DNA binding
OG0001324	99	35	GO:0042981	regulation of apoptotic process
OG0001325	99	19	None	None
OG0001326	99	36	GO:0005515	protein binding
OG0001327	99	36	None	None
OG0001328	99	36	GO:0006355	regulation of transcription, DNA-templated
OG0001329	99	35	None	None
OG0001330	99	36	GO:0008146	sulfotransferase activity
OG0001331	99	35	GO:0005515	protein binding
OG0001332	99	37	GO:0016021	integral component of membrane
OG0001333	99	37	GO:0007156;GO:0016020;GO:0005509	homophilic cell adhesion via plasma membrane adhesion molecules ;membrane ;calcium ion binding
OG0001334	99	36	GO:0019722	calcium-mediated signaling
OG0001335	99	36	None	None
OG0001336	99	37	GO:0016021;GO:0006812;GO:0008324;GO:0055085	integral component of membrane ;cation transport ;cation transmembrane transporter activity ;transmembrane transport
OG0001337	99	37	GO:0005524;GO:0008017;GO:0003777;GO:0007018	ATP binding ;microtubule binding ;microtubule motor activity ;microtubule-based movement
OG0001338	99	37	GO:0015078;GO:1902600;GO:0033177	proton transmembrane transporter activity ;proton transmembrane transport ;proton-transporting two-sector ATPase complex, proton-transporting domain
OG0001339	99	36	GO:0004478;GO:0006556	methionine adenosyltransferase activity ;S-adenosylmethionine biosynthetic process
OG0001340	99	37	GO:0004672;GO:0005524;GO:0006468;GO:0005515	protein kinase activity ;ATP binding ;protein phosphorylation ;protein binding
OG0001341	99	36	GO:0003677;GO:0006355	DNA binding ;regulation of transcription, DNA-templated
OG0001342	99	37	GO:0006470;GO:0004725	protein dephosphorylation ;protein tyrosine phosphatase activity
OG0001343	99	36	GO:0016021;GO:0007186;GO:0008528;GO:0004930	integral component of membrane ;G protein-coupled receptor signaling pathway ;G protein-coupled peptide receptor activity ;G protein-coupled receptor activity
OG0001344	99	37	GO:0035556;GO:0006629;GO:0004435	intracellular signal transduction ;lipid metabolic process ;phosphatidylinositol phospholipase C activity
OG0001345	99	36	GO:0051260	protein homooligomerization
OG0001346	99	37	GO:0006468;GO:0004672;GO:0005524	protein phosphorylation ;protein kinase activity ;ATP binding
OG0001347	99	36	None	None
OG0001348	99	36	None	None
OG0001349	99	36	GO:0003677	DNA binding
OG0001350	98	37	GO:0015914;GO:0005548	phospholipid transport ;phospholipid transporter activity
OG0001351	98	37	None	None
OG0001352	98	37	GO:0055114;GO:0010181;GO:0006809;GO:0004517;GO:0016491	oxidation-reduction process ;FMN binding ;nitric oxide biosynthetic process ;nitric-oxide synthase activity ;oxidoreductase activity
OG0001353	98	37	GO:0005515;GO:0061608;GO:0006606	protein binding ;nuclear import signal receptor activity ;protein import into nucleus
OG0001354	98	37	None	None
OG0001355	98	37	GO:0051015;GO:0007155	actin filament binding ;cell adhesion
OG0001356	98	37	None	None
OG0001357	98	37	GO:0007166;GO:0016020;GO:0005515	cell surface receptor signaling pathway ;membrane ;protein binding
OG0001358	98	37	None	None
OG0001359	98	36	GO:0005515	protein binding
OG0001360	98	37	None	None
OG0001361	98	36	GO:0005515	protein binding
OG0001362	98	37	GO:0016021;GO:0016757	integral component of membrane ;transferase activity, transferring glycosyl groups
OG0001363	98	36	None	None
OG0001364	98	34	GO:0004869	cysteine-type endopeptidase inhibitor activity
OG0001365	98	35	GO:0008168	methyltransferase activity
OG0001366	98	37	GO:0004672;GO:0005524;GO:0006468	protein kinase activity ;ATP binding ;protein phosphorylation
OG0001367	98	37	None	None
OG0001368	98	37	GO:0009058;GO:0030170	biosynthetic process ;pyridoxal phosphate binding
OG0001369	98	36	None	None
OG0001370	98	35	GO:0005544;GO:0005509	calcium-dependent phospholipid binding ;calcium ion binding
OG0001371	98	37	None	None
OG0001372	98	36	None	None
OG0001373	98	37	None	None
OG0001374	98	37	GO:0055085;GO:0022857	transmembrane transport ;transmembrane transporter activity
OG0001375	98	36	GO:0046872;GO:0005085	metal ion binding ;guanyl-nucleotide exchange factor activity
OG0001376	98	37	GO:0005515	protein binding
OG0001377	98	36	GO:0003700;GO:0006355	DNA-binding transcription factor activity ;regulation of transcription, DNA-templated
OG0001378	98	20	None	None
OG0001379	98	32	None	None
OG0001380	98	30	GO:0005634	nucleus
OG0001381	97	35	GO:0005515	protein binding
OG0001382	97	36	GO:0016021;GO:0006811;GO:0005230	integral component of membrane ;ion transport ;extracellular ligand-gated ion channel activity
OG0001383	97	36	None	None
OG0001384	97	37	None	None
OG0001385	97	32	GO:0005125;GO:0005576	cytokine activity ;extracellular region
OG0001386	97	37	GO:0003746;GO:0006414	translation elongation factor activity ;translational elongation
OG0001387	97	35	None	None
OG0001388	97	36	GO:0006355;GO:0008270;GO:0043565;GO:0003700	regulation of transcription, DNA-templated ;zinc ion binding ;sequence-specific DNA binding ;DNA-binding transcription factor activity
OG0001389	97	37	GO:0008373;GO:0006486	sialyltransferase activity ;protein glycosylation
OG0001390	97	36	GO:0046983;GO:0003700	protein dimerization activity ;DNA-binding transcription factor activity
OG0001391	97	35	GO:0016021;GO:0006811;GO:0005230	integral component of membrane ;ion transport ;extracellular ligand-gated ion channel activity
OG0001392	97	37	GO:0006468;GO:0005524;GO:0004672	protein phosphorylation ;ATP binding ;protein kinase activity
OG0001393	97	36	GO:0003676;GO:0005524	nucleic acid binding ;ATP binding
OG0001394	97	34	None	None
OG0001395	97	36	GO:0005515	protein binding
OG0001396	97	35	GO:0009116	nucleoside metabolic process
OG0001397	97	37	GO:0005634;GO:0005737;GO:0006406;GO:0003723	nucleus ;cytoplasm ;mRNA export from nucleus ;RNA binding
OG0001398	97	34	GO:0046983	protein dimerization activity
OG0001399	97	37	GO:0005975;GO:0004553	carbohydrate metabolic process ;hydrolase activity, hydrolyzing O-glycosyl compounds
OG0001400	97	37	GO:0016491;GO:0055114	oxidoreductase activity ;oxidation-reduction process
OG0001401	97	37	None	None
OG0001402	97	36	None	None
OG0001403	97	37	GO:0015937;GO:0005524;GO:0004594	coenzyme A biosynthetic process ;ATP binding ;pantothenate kinase activity
OG0001404	97	36	None	None
OG0001405	97	37	GO:0005515	protein binding
OG0001406	97	37	None	None
OG0001407	97	37	None	None
OG0001408	97	35	None	None
OG0001409	97	35	GO:0005515;GO:0007165	protein binding ;signal transduction
OG0001410	97	36	GO:0005085	guanyl-nucleotide exchange factor activity
OG0001411	97	26	GO:0009395;GO:0004620	phospholipid catabolic process ;phospholipase activity
OG0001412	97	7	GO:0016021;GO:0007186;GO:0016503	integral component of membrane ;G protein-coupled receptor signaling pathway ;pheromone receptor activity
OG0001413	96	35	GO:0005085;GO:0007264	guanyl-nucleotide exchange factor activity ;small GTPase mediated signal transduction
OG0001414	96	36	GO:0005525;GO:0003924	GTP binding ;GTPase activity
OG0001415	96	36	GO:0005085;GO:0007264	guanyl-nucleotide exchange factor activity ;small GTPase mediated signal transduction
OG0001416	96	37	GO:0016020	membrane
OG0001417	96	37	GO:0006470;GO:0004725	protein dephosphorylation ;protein tyrosine phosphatase activity
OG0001418	96	36	GO:0003677	DNA binding
OG0001419	96	37	GO:0005515;GO:0005525;GO:0003924	protein binding ;GTP binding ;GTPase activity
OG0001420	96	34	None	None
OG0001421	96	31	None	None
OG0001422	96	37	GO:0003824;GO:0009116	catalytic activity ;nucleoside metabolic process
OG0001423	96	37	GO:0006457;GO:0005524;GO:0051082	protein folding ;ATP binding ;unfolded protein binding
OG0001424	96	36	None	None
OG0001425	96	37	GO:0005525	GTP binding
OG0001426	96	36	None	None
OG0001427	96	37	GO:0003676;GO:0005524	nucleic acid binding ;ATP binding
OG0001428	96	36	GO:0008083	growth factor activity
OG0001429	96	37	GO:0016021	integral component of membrane
OG0001430	96	37	GO:0005520;GO:0005576	insulin-like growth factor binding ;extracellular region
OG0001431	96	37	GO:0016021	integral component of membrane
OG0001432	96	35	None	None
OG0001433	96	37	None	None
OG0001434	96	37	None	None
OG0001435	96	37	GO:0006468;GO:0004672;GO:0005524	protein phosphorylation ;protein kinase activity ;ATP binding
OG0001436	96	36	GO:0005515	protein binding
OG0001437	96	36	GO:0005179;GO:0005576	hormone activity ;extracellular region
OG0001438	96	36	GO:0003677;GO:0006355	DNA binding ;regulation of transcription, DNA-templated
OG0001439	96	36	GO:0005515	protein binding
OG0001440	96	37	GO:0016311;GO:0008138	dephosphorylation ;protein tyrosine/serine/threonine phosphatase activity
OG0001441	96	37	GO:0055114;GO:0005783;GO:0004656;GO:0016702;GO:0016491	oxidation-reduction process ;endoplasmic reticulum ;procollagen-proline 4-dioxygenase activity ;oxidoreductase activity, acting on single donors with incorporation of molecular oxygen, incorporation of two atoms of oxygen ;oxidoreductase activity
OG0001442	96	36	GO:0005515	protein binding
OG0001443	96	35	None	None
OG0001444	96	37	GO:0055114;GO:0004367;GO:0005975;GO:0051287;GO:0046168;GO:0016616	oxidation-reduction process ;glycerol-3-phosphate dehydrogenase [NAD+] activity ;carbohydrate metabolic process ;NAD binding ;glycerol-3-phosphate catabolic process ;oxidoreductase activity, acting on the CH-OH group of donors, NAD or NADP as acceptor
OG0001445	96	10	GO:0016021;GO:0004984;GO:0007186;GO:0004930;GO:0016020;GO:0050911;GO:0007165;GO:0007608;GO:0005886;GO:0050896	integral component of membrane ;olfactory receptor activity ;G protein-coupled receptor signaling pathway ;G protein-coupled receptor activity ;membrane ;N/A;signal transduction ;sensory perception of smell ;plasma membrane ;N/A
OG0001446	95	36	GO:0006508;GO:0004198	proteolysis ;calcium-dependent cysteine-type endopeptidase activity
OG0001447	95	37	None	None
OG0001448	95	37	GO:0005515	protein binding
OG0001449	95	36	GO:0005085	guanyl-nucleotide exchange factor activity
OG0001450	95	37	GO:0005515	protein binding
OG0001451	95	37	GO:0043565;GO:0003700;GO:0006355	sequence-specific DNA binding ;DNA-binding transcription factor activity ;regulation of transcription, DNA-templated
OG0001452	95	17	None	None
OG0001453	95	35	GO:0016021	integral component of membrane
OG0001454	95	22	GO:0008270	zinc ion binding
OG0001455	95	37	None	None
OG0001456	95	37	GO:0007034	vacuolar transport
OG0001457	95	36	None	None
OG0001458	95	37	GO:0005515;GO:0061608;GO:0006606	protein binding ;nuclear import signal receptor activity ;protein import into nucleus
OG0001459	95	36	GO:0005515	protein binding
OG0001460	95	37	GO:0003676	nucleic acid binding
OG0001461	95	37	None	None
OG0001462	95	36	GO:0005887;GO:0032218;GO:0032217	integral component of plasma membrane ;riboflavin transport ;riboflavin transmembrane transporter activity
OG0001463	95	37	GO:0005085	guanyl-nucleotide exchange factor activity
OG0001464	95	37	GO:0016020	membrane
OG0001465	95	37	GO:0005515	protein binding
OG0001466	95	36	None	None
OG0001467	95	37	None	None
OG0001468	95	36	None	None
OG0001469	95	37	None	None
OG0001470	95	36	None	None
OG0001471	95	35	GO:0007186;GO:0016021;GO:0004930	G protein-coupled receptor signaling pathway ;integral component of membrane ;G protein-coupled receptor activity
OG0001472	95	35	GO:0016021	integral component of membrane
OG0001473	95	37	GO:0004672;GO:0005524;GO:0006468	protein kinase activity ;ATP binding ;protein phosphorylation
OG0001474	95	37	GO:0035556;GO:0009190	intracellular signal transduction ;cyclic nucleotide biosynthetic process
OG0001475	94	37	GO:0007165	signal transduction
OG0001476	94	37	GO:0016020;GO:0006813	membrane ;potassium ion transport
OG0001477	94	35	GO:0046658;GO:0009966;GO:0062023	anchored component of plasma membrane ;regulation of signal transduction ;collagen-containing extracellular matrix
OG0001478	94	37	GO:0004842;GO:0016567;GO:0046872;GO:0008270	ubiquitin-protein transferase activity ;protein ubiquitination ;metal ion binding ;zinc ion binding
OG0001479	94	37	None	None
OG0001480	94	36	GO:0004812;GO:0006418;GO:0000166;GO:0005524	aminoacyl-tRNA ligase activity ;tRNA aminoacylation for protein translation ;nucleotide binding ;ATP binding
OG0001481	94	37	GO:0016311;GO:0008138	dephosphorylation ;protein tyrosine/serine/threonine phosphatase activity
OG0001482	94	35	GO:0006915	apoptotic process
OG0001483	94	37	GO:0004402;GO:0006355;GO:0016573;GO:0003712;GO:0008270;GO:0005515;GO:0005634;GO:0003713;GO:0000123	histone acetyltransferase activity ;regulation of transcription, DNA-templated ;histone acetylation ;transcription coregulator activity ;zinc ion binding ;protein binding ;nucleus ;transcription coactivator activity ;histone acetyltransferase complex
OG0001484	94	37	None	None
OG0001485	94	37	GO:0003677;GO:0007165;GO:0006355	DNA binding ;signal transduction ;regulation of transcription, DNA-templated
OG0001486	94	37	GO:0004672;GO:0005524;GO:0006468	protein kinase activity ;ATP binding ;protein phosphorylation
OG0001487	94	33	None	None
OG0001488	94	37	None	None
OG0001489	94	37	GO:0000145;GO:0006904	exocyst ;vesicle docking involved in exocytosis
OG0001490	94	35	GO:0005839;GO:0051603;GO:0004298	proteasome core complex ;proteolysis involved in cellular protein catabolic process ;threonine-type endopeptidase activity
OG0001491	94	37	GO:0005509	calcium ion binding
OG0001492	94	36	GO:0005524;GO:0042626;GO:0016021;GO:0055085;GO:0016887	ATP binding ;ATPase-coupled transmembrane transporter activity ;integral component of membrane ;transmembrane transport ;ATPase activity
OG0001493	94	37	GO:0005515	protein binding
OG0001494	94	36	None	None
OG0001495	94	37	GO:0045454;GO:0016491;GO:0055114	cell redox homeostasis ;oxidoreductase activity ;oxidation-reduction process
OG0001496	94	36	GO:0008373;GO:0006486	sialyltransferase activity ;protein glycosylation
OG0001497	94	37	None	None
OG0001498	94	37	GO:0005525;GO:0003924	GTP binding ;GTPase activity
OG0001499	94	20	GO:0004252;GO:0006508	serine-type endopeptidase activity ;proteolysis
OG0001500	94	36	None	None
OG0001501	94	37	None	None
OG0001502	94	36	GO:0004252;GO:0006508	serine-type endopeptidase activity ;proteolysis
OG0001503	94	33	GO:0005179;GO:0005576	hormone activity ;extracellular region
OG0001504	94	32	GO:0047961;GO:0005739	glycine N-acyltransferase activity ;mitochondrion
OG0001505	94	35	GO:0005515;GO:0004364	protein binding ;glutathione transferase activity
OG0001506	93	37	GO:0016192	vesicle-mediated transport
OG0001507	93	36	GO:0035556	intracellular signal transduction
OG0001508	93	33	None	None
OG0001509	93	36	GO:0005515;GO:0016021	protein binding ;integral component of membrane
OG0001510	93	36	GO:0006355;GO:0008270;GO:0043565;GO:0003700	regulation of transcription, DNA-templated ;zinc ion binding ;sequence-specific DNA binding ;DNA-binding transcription factor activity
OG0001511	93	36	GO:0005515	protein binding
OG0001512	93	37	GO:0005783;GO:0006457;GO:0051082;GO:0005509	endoplasmic reticulum ;protein folding ;unfolded protein binding ;calcium ion binding
OG0001513	93	37	None	None
OG0001514	93	37	None	None
OG0001515	93	37	GO:0003924;GO:0005525	GTPase activity ;GTP binding
OG0001516	93	37	GO:0016020;GO:0006811;GO:0005216;GO:0055085	membrane ;ion transport ;ion channel activity ;transmembrane transport
OG0001517	93	36	GO:0016021;GO:0042246;GO:0007155	integral component of membrane ;tissue regeneration ;cell adhesion
OG0001518	93	37	GO:0005525;GO:0003924	GTP binding ;GTPase activity
OG0001519	93	37	GO:0005515;GO:0003723	protein binding ;RNA binding
OG0001520	93	37	GO:0004329;GO:0005524;GO:0004488;GO:0055114	formate-tetrahydrofolate ligase activity ;ATP binding ;methylenetetrahydrofolate dehydrogenase (NADP+) activity ;oxidation-reduction process
OG0001521	93	36	GO:0005856	cytoskeleton
OG0001522	93	37	None	None
OG0001523	93	36	None	None
OG0001524	93	36	GO:0005515	protein binding
OG0001525	93	36	None	None
OG0001526	93	34	GO:0005515	protein binding
OG0001527	93	37	GO:0036459;GO:0016579	thiol-dependent ubiquitinyl hydrolase activity ;protein deubiquitination
OG0001528	93	36	GO:0006355;GO:0005634;GO:0035257;GO:0003713	regulation of transcription, DNA-templated ;nucleus ;nuclear hormone receptor binding ;transcription coactivator activity
OG0001529	93	36	GO:0005509	calcium ion binding
OG0001530	93	37	None	None
OG0001531	93	33	GO:0004869	cysteine-type endopeptidase inhibitor activity
OG0001532	93	37	GO:0007165	signal transduction
OG0001533	93	36	GO:0005515	protein binding
OG0001534	93	35	GO:0036459;GO:0016579	thiol-dependent ubiquitinyl hydrolase activity ;protein deubiquitination
OG0001535	93	37	GO:0035091	phosphatidylinositol binding
OG0001536	93	37	GO:0005515	protein binding
OG0001537	93	36	GO:0015631	tubulin binding
OG0001538	93	36	GO:1902600;GO:0033180	proton transmembrane transport ;proton-transporting V-type ATPase, V1 domain
OG0001539	93	35	GO:0008083	growth factor activity
OG0001540	93	35	None	None
OG0001541	93	36	GO:0008234;GO:0006508	cysteine-type peptidase activity ;proteolysis
OG0001542	93	37	None	None
OG0001543	93	14	GO:0030246	carbohydrate binding
OG0001544	92	31	GO:0016021	integral component of membrane
OG0001545	92	37	GO:0005200;GO:0005925;GO:0001726;GO:0003779	structural constituent of cytoskeleton ;focal adhesion ;ruffle ;actin binding
OG0001546	92	37	GO:0005085;GO:0005515	guanyl-nucleotide exchange factor activity ;protein binding
OG0001547	92	37	None	None
OG0001548	92	37	GO:0005524;GO:0004672;GO:0006468;GO:0016020;GO:0004675	ATP binding ;protein kinase activity ;protein phosphorylation ;membrane ;transmembrane receptor protein serine/threonine kinase activity
OG0001549	92	35	None	None
OG0001550	92	37	None	None
OG0001551	92	36	GO:0003824	catalytic activity
OG0001552	92	36	GO:0046983;GO:0006355	protein dimerization activity ;regulation of transcription, DNA-templated
OG0001553	92	36	GO:0016021;GO:0006621;GO:0046923	integral component of membrane ;protein retention in ER lumen ;ER retention sequence binding
OG0001554	92	37	None	None
OG0001555	92	35	GO:0005515;GO:0008270	protein binding ;zinc ion binding
OG0001556	92	36	None	None
OG0001557	92	35	GO:0016021	integral component of membrane
OG0001558	92	37	None	None
OG0001559	92	36	GO:0051260	protein homooligomerization
OG0001560	92	36	GO:0003712;GO:0006357;GO:0016592	transcription coregulator activity ;regulation of transcription by RNA polymerase II ;mediator complex
OG0001561	92	37	None	None
OG0001562	92	37	GO:0005524;GO:0004672;GO:0006468	ATP binding ;protein kinase activity ;protein phosphorylation
OG0001563	92	35	GO:0005509	calcium ion binding
OG0001564	92	37	GO:0016459;GO:0003774;GO:0005524	myosin complex ;motor activity ;ATP binding
OG0001565	92	34	GO:0005515	protein binding
OG0001566	92	36	GO:0007275;GO:0006511	multicellular organism development ;ubiquitin-dependent protein catabolic process
OG0001567	92	35	None	None
OG0001568	92	36	None	None
OG0001569	92	34	None	None
OG0001570	92	36	GO:0005524;GO:0008017;GO:0007018;GO:0003777	ATP binding ;microtubule binding ;microtubule-based movement ;microtubule motor activity
OG0001571	92	35	GO:0006811;GO:0016021;GO:0005230	ion transport ;integral component of membrane ;extracellular ligand-gated ion channel activity
OG0001572	92	35	None	None
OG0001573	92	36	None	None
OG0001574	92	37	GO:0005515;GO:0004672;GO:0006468	protein binding ;protein kinase activity ;protein phosphorylation
OG0001575	92	37	GO:0051016;GO:0008290	barbed-end actin filament capping ;F-actin capping protein complex
OG0001576	92	36	GO:0008138;GO:0016311	protein tyrosine/serine/threonine phosphatase activity ;dephosphorylation
OG0001577	92	34	None	None
OG0001578	92	28	None	None
OG0001579	92	37	GO:0043565;GO:0003700;GO:0006355	sequence-specific DNA binding ;DNA-binding transcription factor activity ;regulation of transcription, DNA-templated
OG0001580	91	33	GO:0042157;GO:0006869;GO:0008289;GO:0005576	lipoprotein metabolic process ;lipid transport ;lipid binding ;extracellular region
OG0001581	91	37	None	None
OG0001582	91	37	None	None
OG0001583	91	35	GO:0006629;GO:0016627	lipid metabolic process ;oxidoreductase activity, acting on the CH-CH group of donors
OG0001584	91	37	GO:0035556;GO:0006468;GO:0005524;GO:0004672;GO:0004674	intracellular signal transduction ;protein phosphorylation ;ATP binding ;protein kinase activity ;protein serine/threonine kinase activity
OG0001585	91	34	GO:0016021	integral component of membrane
OG0001586	91	36	GO:0005515	protein binding
OG0001587	91	37	None	None
OG0001588	91	36	None	None
OG0001589	91	37	GO:0005085	guanyl-nucleotide exchange factor activity
OG0001590	91	27	GO:0005515	protein binding
OG0001591	91	37	GO:0043565;GO:0003700;GO:0006355	sequence-specific DNA binding ;DNA-binding transcription factor activity ;regulation of transcription, DNA-templated
OG0001592	91	34	None	None
OG0001593	91	37	None	None
OG0001594	91	36	None	None
OG0001595	91	37	GO:0016579;GO:0036459	protein deubiquitination ;thiol-dependent ubiquitinyl hydrolase activity
OG0001596	91	37	GO:0005515;GO:0030695	protein binding ;GTPase regulator activity
OG0001597	91	37	GO:0019904	protein domain specific binding
OG0001598	91	37	GO:0005524;GO:0004672;GO:0006468	ATP binding ;protein kinase activity ;protein phosphorylation
OG0001599	91	37	None	None
OG0001600	91	35	GO:0004930;GO:0016021;GO:0007186	G protein-coupled receptor activity ;integral component of membrane ;G protein-coupled receptor signaling pathway
OG0001601	91	37	GO:0005524;GO:0004672;GO:0006468	ATP binding ;protein kinase activity ;protein phosphorylation
OG0001602	91	36	GO:0005515	protein binding
OG0001603	91	37	None	None
OG0001604	91	35	GO:0005737;GO:0005094	cytoplasm ;Rho GDP-dissociation inhibitor activity
OG0001605	91	37	None	None
OG0001606	91	37	None	None
OG0001607	91	36	GO:0044212	transcription regulatory region DNA binding
OG0001608	91	37	None	None
OG0001609	91	5	None	None
OG0001610	90	37	None	None
OG0001611	90	36	None	None
OG0001612	90	35	GO:0016020;GO:0005509;GO:0007156	membrane ;calcium ion binding ;homophilic cell adhesion via plasma membrane adhesion molecules
OG0001613	90	35	None	None
OG0001614	90	37	GO:0005515	protein binding
OG0001615	90	36	GO:0005515	protein binding
OG0001616	90	35	GO:0005515	protein binding
OG0001617	90	37	GO:0016020;GO:0016887;GO:0005524	membrane ;ATPase activity ;ATP binding
OG0001618	90	37	GO:0006821;GO:0016020;GO:0055085;GO:0005247	chloride transport ;membrane ;transmembrane transport ;voltage-gated chloride channel activity
OG0001619	90	37	GO:0008083	growth factor activity
OG0001620	90	37	GO:0005515	protein binding
OG0001621	90	36	None	None
OG0001622	90	36	None	None
OG0001623	90	37	None	None
OG0001624	90	37	GO:0016055;GO:0005102;GO:0007275;GO:0005576	Wnt signaling pathway ;signaling receptor binding ;multicellular organism development ;extracellular region
OG0001625	90	35	GO:0061575;GO:0016533	cyclin-dependent protein serine/threonine kinase activator activity ;protein kinase 5 complex
OG0001626	90	37	None	None
OG0001627	90	36	GO:0006355;GO:0008270;GO:0043565;GO:0003700;GO:0005634	regulation of transcription, DNA-templated ;zinc ion binding ;sequence-specific DNA binding ;DNA-binding transcription factor activity ;nucleus
OG0001628	90	37	GO:0003723;GO:0006413;GO:0003743	RNA binding ;translational initiation ;translation initiation factor activity
OG0001629	90	36	GO:0006886	intracellular protein transport
OG0001630	90	35	GO:0005515	protein binding
OG0001631	90	36	GO:0005179;GO:0005576	hormone activity ;extracellular region
OG0001632	90	36	None	None
OG0001633	90	36	GO:0016409	palmitoyltransferase activity
OG0001634	90	37	GO:0004672;GO:0006468;GO:0005524	protein kinase activity ;protein phosphorylation ;ATP binding
OG0001635	90	37	None	None
OG0001636	90	37	GO:0008270;GO:0005515	zinc ion binding ;protein binding
OG0001637	90	36	None	None
OG0001638	90	35	GO:0016021;GO:0004930;GO:0007186	integral component of membrane ;G protein-coupled receptor activity ;G protein-coupled receptor signaling pathway
OG0001639	90	37	None	None
OG0001640	90	35	GO:0004672;GO:0006468	protein kinase activity ;protein phosphorylation
OG0001641	90	37	GO:0006355	regulation of transcription, DNA-templated
OG0001642	90	35	None	None
OG0001643	89	37	GO:0003677	DNA binding
OG0001644	89	35	None	None
OG0001645	89	37	GO:0005509;GO:0007160	calcium ion binding ;cell-matrix adhesion
OG0001646	89	37	GO:0007165;GO:0035556;GO:0006629;GO:0004435	signal transduction ;intracellular signal transduction ;lipid metabolic process ;phosphatidylinositol phospholipase C activity
OG0001647	89	35	GO:0005515	protein binding
OG0001648	89	37	GO:0016409	palmitoyltransferase activity
OG0001649	89	21	None	None
OG0001650	89	36	GO:0016021	integral component of membrane
OG0001651	89	36	GO:0003677	DNA binding
OG0001652	89	37	None	None
OG0001653	89	36	None	None
OG0001654	89	36	GO:0003676	nucleic acid binding
OG0001655	89	37	GO:0016746	transferase activity, transferring acyl groups
OG0001656	89	37	None	None
OG0001657	89	36	GO:0003677	DNA binding
OG0001658	89	36	None	None
OG0001659	89	36	GO:0016020	membrane
OG0001660	89	37	GO:0016021	integral component of membrane
OG0001661	89	36	None	None
OG0001662	89	36	GO:0016805;GO:0006508	dipeptidase activity ;proteolysis
OG0001663	89	36	GO:0003676	nucleic acid binding
OG0001664	89	35	GO:0016021	integral component of membrane
OG0001665	89	37	None	None
OG0001666	89	35	None	None
OG0001667	89	32	GO:0005179;GO:0005576	hormone activity ;extracellular region
OG0001668	89	37	GO:0004019;GO:0005525;GO:0006164	adenylosuccinate synthase activity ;GTP binding ;purine nucleotide biosynthetic process
OG0001669	89	36	GO:0005515	protein binding
OG0001670	89	37	None	None
OG0001671	89	36	None	None
OG0001672	89	33	None	None
OG0001673	89	33	GO:0016021	integral component of membrane
OG0001674	89	36	GO:0004672;GO:0005524;GO:0006468	protein kinase activity ;ATP binding ;protein phosphorylation
OG0001675	89	34	GO:0005515	protein binding
OG0001676	89	37	GO:0004672;GO:0005524;GO:0006468;GO:0005515	protein kinase activity ;ATP binding ;protein phosphorylation ;protein binding
OG0001677	89	37	None	None
OG0001678	89	37	GO:0016020;GO:0055085;GO:0022857	membrane ;transmembrane transport ;transmembrane transporter activity
OG0001679	89	37	GO:0005525	GTP binding
OG0001680	89	37	None	None
OG0001681	89	36	GO:0003677;GO:0006355;GO:0005515	DNA binding ;regulation of transcription, DNA-templated ;protein binding
OG0001682	89	36	None	None
OG0001683	89	36	GO:0005515	protein binding
OG0001684	89	37	GO:0016021;GO:0055085	integral component of membrane ;transmembrane transport
OG0001685	89	35	GO:0016020;GO:0055085;GO:0006811;GO:0005216	membrane ;transmembrane transport ;ion transport ;ion channel activity
OG0001686	89	37	GO:0035556;GO:0007186	intracellular signal transduction ;G protein-coupled receptor signaling pathway
OG0001687	88	36	None	None
OG0001688	88	37	None	None
OG0001689	88	6	None	None
OG0001690	88	35	GO:0035091;GO:0005515	phosphatidylinositol binding ;protein binding
OG0001691	88	35	None	None
OG0001692	88	37	GO:0007165;GO:0035556	signal transduction ;intracellular signal transduction
OG0001693	88	37	GO:0006355	regulation of transcription, DNA-templated
OG0001694	88	37	None	None
OG0001695	88	35	None	None
OG0001696	88	36	None	None
OG0001697	88	37	GO:0004672;GO:0006468	protein kinase activity ;protein phosphorylation
OG0001698	88	37	GO:0016805;GO:0006508	dipeptidase activity ;proteolysis
OG0001699	88	37	None	None
OG0001700	88	35	GO:0003677	DNA binding
OG0001701	88	34	GO:0006836;GO:0019905	neurotransmitter transport ;syntaxin binding
OG0001702	88	37	None	None
OG0001703	88	36	None	None
OG0001704	88	35	None	None
OG0001705	88	24	None	None
OG0001706	88	37	GO:0005515	protein binding
OG0001707	88	36	GO:0006807	nitrogen compound metabolic process
OG0001708	88	37	GO:0005634;GO:0006334	nucleus ;nucleosome assembly
OG0001709	88	37	GO:0016459;GO:0003774;GO:0005524;GO:0005515	myosin complex ;motor activity ;ATP binding ;protein binding
OG0001710	88	37	None	None
OG0001711	88	36	None	None
OG0001712	88	37	None	None
OG0001713	88	25	None	None
OG0001714	88	34	GO:0016021	integral component of membrane
OG0001715	88	37	None	None
OG0001716	88	36	GO:0003676;GO:0005524	nucleic acid binding ;ATP binding
OG0001717	88	37	None	None
OG0001718	88	36	GO:0008171	O-methyltransferase activity
OG0001719	88	36	GO:0003677	DNA binding
OG0001720	88	37	None	None
OG0001721	88	37	GO:0005515	protein binding
OG0001722	88	37	GO:0004143;GO:0016301;GO:0007205;GO:0035556	diacylglycerol kinase activity ;kinase activity ;protein kinase C-activating G protein-coupled receptor signaling pathway ;intracellular signal transduction
OG0001723	88	37	GO:0005524;GO:0006468;GO:0004672	ATP binding ;protein phosphorylation ;protein kinase activity
OG0001724	88	37	GO:0046872	metal ion binding
OG0001725	88	36	GO:0005515;GO:0007018;GO:0003777;GO:0008017;GO:0005524	protein binding ;microtubule-based movement ;microtubule motor activity ;microtubule binding ;ATP binding
OG0001726	88	36	None	None
OG0001727	88	36	GO:0055114;GO:0016491	oxidation-reduction process ;oxidoreductase activity
OG0001728	88	34	GO:0016020	membrane
OG0001729	88	37	None	None
OG0001730	88	35	None	None
OG0001731	88	37	GO:0006541;GO:0004359	glutamine metabolic process ;glutaminase activity
OG0001732	88	34	None	None
OG0001733	88	36	GO:0005515	protein binding
OG0001734	88	36	None	None
OG0001735	88	29	GO:0016021	integral component of membrane
OG0001736	88	5	None	None
OG0001737	87	37	GO:0005515	protein binding
OG0001738	87	36	GO:0008270	zinc ion binding
OG0001739	87	36	None	None
OG0001740	87	36	GO:0004560;GO:0005975	alpha-L-fucosidase activity ;carbohydrate metabolic process
OG0001741	87	37	None	None
OG0001742	87	35	GO:0008083	growth factor activity
OG0001743	87	36	None	None
OG0001744	87	37	GO:0003854;GO:0055114;GO:0016616;GO:0006694	3-beta-hydroxy-delta5-steroid dehydrogenase activity ;oxidation-reduction process ;oxidoreductase activity, acting on the CH-OH group of donors, NAD or NADP as acceptor ;steroid biosynthetic process
OG0001745	87	37	GO:0005515	protein binding
OG0001746	87	37	None	None
OG0001747	87	36	GO:0016020;GO:0005216;GO:0006811;GO:0055085	membrane ;ion channel activity ;ion transport ;transmembrane transport
OG0001748	87	37	None	None
OG0001749	87	36	None	None
OG0001750	87	36	GO:0005515;GO:0018024;GO:0034968;GO:0008270;GO:0005634	protein binding ;histone-lysine N-methyltransferase activity ;histone lysine methylation ;zinc ion binding ;nucleus
OG0001751	87	37	GO:0003677	DNA binding
OG0001752	87	36	GO:0006355;GO:0003700;GO:0046983	regulation of transcription, DNA-templated ;DNA-binding transcription factor activity ;protein dimerization activity
OG0001753	87	35	None	None
OG0001754	87	37	None	None
OG0001755	87	37	GO:0008013;GO:0005515	beta-catenin binding ;protein binding
OG0001756	87	34	GO:0005515	protein binding
OG0001757	87	37	GO:0006629	lipid metabolic process
OG0001758	87	37	None	None
OG0001759	87	36	GO:0016021;GO:0043065;GO:0005740	integral component of membrane ;positive regulation of apoptotic process ;mitochondrial envelope
OG0001760	87	36	None	None
OG0001761	87	37	GO:0006468;GO:0004672;GO:0005524;GO:0016020;GO:0004675	protein phosphorylation ;protein kinase activity ;ATP binding ;membrane ;transmembrane receptor protein serine/threonine kinase activity
OG0001762	87	36	GO:0007186;GO:0031683;GO:0003924;GO:0019001	G protein-coupled receptor signaling pathway ;G-protein beta/gamma-subunit complex binding ;GTPase activity ;guanyl nucleotide binding
OG0001763	87	37	GO:0003676	nucleic acid binding
OG0001764	87	29	GO:0016021	integral component of membrane
OG0001765	87	36	None	None
OG0001766	87	36	None	None
OG0001767	87	36	GO:0005737;GO:0005515	cytoplasm ;protein binding
OG0001768	87	34	GO:0030553;GO:0004114;GO:0007601	cGMP binding ;3',5'-cyclic-nucleotide phosphodiesterase activity ;visual perception
OG0001769	87	34	GO:0008083	growth factor activity
OG0001770	87	37	None	None
OG0001771	87	37	None	None
OG0001772	87	36	GO:0005694;GO:0005524;GO:0051276;GO:0005515	chromosome ;ATP binding ;chromosome organization ;protein binding
OG0001773	87	35	None	None
OG0001774	87	36	None	None
OG0001775	87	37	GO:0005515;GO:0005634;GO:0016817;GO:0005524;GO:0006355;GO:0042393	protein binding ;nucleus ;hydrolase activity, acting on acid anhydrides ;ATP binding ;regulation of transcription, DNA-templated ;histone binding
OG0001776	87	37	GO:0005515	protein binding
OG0001777	87	35	GO:0005515	protein binding
OG0001778	87	37	GO:0003735;GO:0005840;GO:0006412	structural constituent of ribosome ;ribosome ;translation
OG0001779	87	33	None	None
OG0001780	87	37	GO:0005509;GO:0007155;GO:0005576;GO:0005515	calcium ion binding ;cell adhesion ;extracellular region ;protein binding
OG0001781	87	35	GO:0004800;GO:0055114	thyroxine 5'-deiodinase activity ;oxidation-reduction process
OG0001782	86	36	None	None
OG0001783	86	37	None	None
OG0001784	86	37	None	None
OG0001785	86	37	GO:0005515	protein binding
OG0001786	86	37	None	None
OG0001787	86	37	GO:0006413;GO:0003743	translational initiation ;translation initiation factor activity
OG0001788	86	37	GO:0007186;GO:0031683;GO:0003924;GO:0019001	G protein-coupled receptor signaling pathway ;G-protein beta/gamma-subunit complex binding ;GTPase activity ;guanyl nucleotide binding
OG0001789	86	36	GO:0003824	catalytic activity
OG0001790	86	37	None	None
OG0001791	86	37	GO:0006355	regulation of transcription, DNA-templated
OG0001792	86	36	None	None
OG0001793	86	37	None	None
OG0001794	86	37	None	None
OG0001795	86	36	GO:0006355;GO:0005634;GO:0003700	regulation of transcription, DNA-templated ;nucleus ;DNA-binding transcription factor activity
OG0001796	86	36	GO:0016020;GO:0055085;GO:0005515	membrane ;transmembrane transport ;protein binding
OG0001797	86	37	None	None
OG0001798	86	37	None	None
OG0001799	86	37	GO:0005524;GO:0006633;GO:0003989	ATP binding ;fatty acid biosynthetic process ;acetyl-CoA carboxylase activity
OG0001800	86	36	None	None
OG0001801	86	37	GO:0005515	protein binding
OG0001802	86	37	None	None
OG0001803	86	37	GO:0005096	GTPase activator activity
OG0001804	86	23	GO:0005319;GO:0006869	lipid transporter activity ;lipid transport
OG0001805	86	36	GO:0006468;GO:0016020;GO:0004675;GO:0004672;GO:0005524	protein phosphorylation ;membrane ;transmembrane receptor protein serine/threonine kinase activity ;protein kinase activity ;ATP binding
OG0001806	86	37	None	None
OG0001807	86	36	GO:0031419;GO:0015889	cobalamin binding ;cobalamin transport
OG0001808	86	37	GO:0003779;GO:0017048;GO:0030036;GO:0016043	actin binding ;Rho GTPase binding ;actin cytoskeleton organization ;cellular component organization
OG0001809	86	37	None	None
OG0001810	86	36	None	None
OG0001811	86	35	None	None
OG0001812	86	36	GO:0016746	transferase activity, transferring acyl groups
OG0001813	86	36	None	None
OG0001814	86	37	None	None
OG0001815	86	16	GO:0046983	protein dimerization activity
OG0001816	86	36	GO:0005634;GO:0006355;GO:0005515	nucleus ;regulation of transcription, DNA-templated ;protein binding
OG0001817	86	37	GO:0016491;GO:0055114	oxidoreductase activity ;oxidation-reduction process
OG0001818	86	37	GO:0070403	NAD+ binding
OG0001819	86	33	None	None
OG0001820	86	37	GO:0005515	protein binding
OG0001821	86	37	None	None
OG0001822	86	36	None	None
OG0001823	86	36	None	None
OG0001824	86	37	GO:0008083	growth factor activity
OG0001825	86	37	None	None
OG0001826	86	35	GO:0016021	integral component of membrane
OG0001827	86	35	GO:0016020;GO:0008083	membrane ;growth factor activity
OG0001828	86	37	GO:0016491;GO:0055114	oxidoreductase activity ;oxidation-reduction process
OG0001829	86	37	None	None
OG0001830	85	36	GO:0046332	SMAD binding
OG0001831	85	37	GO:0006468;GO:0005524;GO:0004672	protein phosphorylation ;ATP binding ;protein kinase activity
OG0001832	85	36	None	None
OG0001833	85	35	GO:0046983	protein dimerization activity
OG0001834	85	37	GO:0006629	lipid metabolic process
OG0001835	85	37	None	None
OG0001836	85	37	None	None
OG0001837	85	10	GO:0016021;GO:0004984;GO:0007186	integral component of membrane ;olfactory receptor activity ;G protein-coupled receptor signaling pathway
OG0001838	85	36	GO:0005515	protein binding
OG0001839	85	37	GO:0055114;GO:0016616	oxidation-reduction process ;oxidoreductase activity, acting on the CH-OH group of donors, NAD or NADP as acceptor
OG0001840	85	37	GO:0005092;GO:0007264	GDP-dissociation inhibitor activity ;small GTPase mediated signal transduction
OG0001841	85	37	GO:0055114;GO:0003824	oxidation-reduction process ;catalytic activity
OG0001842	85	24	None	None
OG0001843	85	37	GO:0006355;GO:0008270;GO:0043565;GO:0003700	regulation of transcription, DNA-templated ;zinc ion binding ;sequence-specific DNA binding ;DNA-binding transcription factor activity
OG0001844	85	36	GO:0005212	structural constituent of eye lens
OG0001845	85	37	None	None
OG0001846	85	36	GO:0005524;GO:0004672;GO:0006468;GO:0004674;GO:0035556	ATP binding ;protein kinase activity ;protein phosphorylation ;protein serine/threonine kinase activity ;intracellular signal transduction
OG0001847	85	36	GO:0003677	DNA binding
OG0001848	85	37	None	None
OG0001849	85	37	GO:0016459;GO:0003774;GO:0005524	myosin complex ;motor activity ;ATP binding
OG0001850	85	34	GO:0006355;GO:0005634	regulation of transcription, DNA-templated ;nucleus
OG0001851	85	37	None	None
OG0001852	85	34	None	None
OG0001853	85	35	GO:0005515	protein binding
OG0001854	85	36	GO:0003677;GO:0005634;GO:0046872;GO:0006355	DNA binding ;nucleus ;metal ion binding ;regulation of transcription, DNA-templated
OG0001855	85	37	None	None
OG0001856	85	32	GO:0005515	protein binding
OG0001857	85	37	None	None
OG0001858	85	37	GO:0006470;GO:0004725	protein dephosphorylation ;protein tyrosine phosphatase activity
OG0001859	85	37	GO:0008270;GO:0006355;GO:0043565;GO:0003700	zinc ion binding ;regulation of transcription, DNA-templated ;sequence-specific DNA binding ;DNA-binding transcription factor activity
OG0001860	85	37	GO:0016020	membrane
OG0001861	85	37	None	None
OG0001862	85	37	GO:0003676	nucleic acid binding
OG0001863	85	37	GO:0016616;GO:0055114	oxidoreductase activity, acting on the CH-OH group of donors, NAD or NADP as acceptor ;oxidation-reduction process
OG0001864	85	35	GO:0005525;GO:0003924;GO:0007264	GTP binding ;GTPase activity ;small GTPase mediated signal transduction
OG0001865	85	36	None	None
OG0001866	85	35	GO:0003755	peptidyl-prolyl cis-trans isomerase activity
OG0001867	85	37	GO:0004930;GO:0007186;GO:0016021;GO:0016020	G protein-coupled receptor activity ;G protein-coupled receptor signaling pathway ;integral component of membrane ;membrane
OG0001868	85	37	GO:0004672;GO:0005524;GO:0006468	protein kinase activity ;ATP binding ;protein phosphorylation
OG0001869	85	37	None	None
OG0001870	85	37	GO:0005525;GO:0003924;GO:0007165	GTP binding ;GTPase activity ;signal transduction
OG0001871	85	36	GO:0005737	cytoplasm
OG0001872	85	37	GO:0003735;GO:0005840;GO:0006412	structural constituent of ribosome ;ribosome ;translation
OG0001873	85	37	None	None
OG0001874	85	35	None	None
OG0001875	85	36	GO:0016021	integral component of membrane
OG0001876	85	37	GO:0005515;GO:0061608;GO:0006606	protein binding ;nuclear import signal receptor activity ;protein import into nucleus
OG0001877	85	37	GO:0005515;GO:0018024	protein binding ;histone-lysine N-methyltransferase activity
OG0001878	85	37	GO:0005509	calcium ion binding
OG0001879	85	36	GO:0030001;GO:0007034	metal ion transport ;vacuolar transport
OG0001880	85	35	None	None
OG0001881	85	37	None	None
OG0001882	85	36	GO:0005634;GO:0006355	nucleus ;regulation of transcription, DNA-templated
OG0001883	85	37	GO:0003676;GO:0005524	nucleic acid binding ;ATP binding
OG0001884	85	37	GO:0016020;GO:0046873;GO:0030001	membrane ;metal ion transmembrane transporter activity ;metal ion transport
OG0001885	85	37	GO:0003676	nucleic acid binding
OG0001886	85	35	None	None
OG0001887	85	35	GO:0006486;GO:0008373	protein glycosylation ;sialyltransferase activity
OG0001888	85	34	GO:0004252;GO:0006508	serine-type endopeptidase activity ;proteolysis
OG0001889	84	36	None	None
OG0001890	84	37	GO:0003677	DNA binding
OG0001891	84	35	None	None
OG0001892	84	37	None	None
OG0001893	84	36	GO:0008171	O-methyltransferase activity
OG0001894	84	37	GO:0051082;GO:0031072	unfolded protein binding ;heat shock protein binding
OG0001895	84	4	None	None
OG0001896	84	37	None	None
OG0001897	84	37	GO:0043565;GO:0003700;GO:0006355	sequence-specific DNA binding ;DNA-binding transcription factor activity ;regulation of transcription, DNA-templated
OG0001898	84	36	None	None
OG0001899	84	35	GO:0016491;GO:0005506;GO:0055114;GO:0008610	oxidoreductase activity ;iron ion binding ;oxidation-reduction process ;lipid biosynthetic process
OG0001900	84	37	None	None
OG0001901	84	37	None	None
OG0001902	84	16	GO:0006508;GO:0004222	proteolysis ;metalloendopeptidase activity
OG0001903	84	36	None	None
OG0001904	84	37	GO:0003824	catalytic activity
OG0001905	84	36	GO:0006486;GO:0008373	protein glycosylation ;sialyltransferase activity
OG0001906	84	19	None	None
OG0001907	84	36	GO:0016491	oxidoreductase activity
OG0001908	84	35	GO:0016021	integral component of membrane
OG0001909	84	37	GO:0005525;GO:0003924	GTP binding ;GTPase activity
OG0001910	84	37	None	None
OG0001911	84	34	GO:0003735;GO:0005840;GO:0006412	structural constituent of ribosome ;ribosome ;translation
OG0001912	84	36	None	None
OG0001913	84	37	GO:0005085;GO:0007264;GO:0035556	guanyl-nucleotide exchange factor activity ;small GTPase mediated signal transduction ;intracellular signal transduction
OG0001914	84	37	None	None
OG0001915	84	37	None	None
OG0001916	84	34	GO:0045947;GO:0008190	negative regulation of translational initiation ;eukaryotic initiation factor 4E binding
OG0001917	84	36	None	None
OG0001918	84	32	GO:0007165;GO:0004864	signal transduction ;protein phosphatase inhibitor activity
OG0001919	84	37	None	None
OG0001920	84	37	GO:0005634;GO:0045893	nucleus ;positive regulation of transcription, DNA-templated
OG0001921	84	35	None	None
OG0001922	84	37	GO:0016021	integral component of membrane
OG0001923	84	37	GO:0016787	hydrolase activity
OG0001924	84	36	GO:0005515	protein binding
OG0001925	84	37	GO:0035556;GO:0005085	intracellular signal transduction ;guanyl-nucleotide exchange factor activity
OG0001926	84	37	GO:0005515	protein binding
OG0001927	84	37	GO:0005515	protein binding
OG0001928	84	37	GO:0035091;GO:0006886	phosphatidylinositol binding ;intracellular protein transport
OG0001929	84	37	GO:0005524	ATP binding
OG0001930	84	35	None	None
OG0001931	84	36	GO:0005515	protein binding
OG0001932	84	37	GO:0003824;GO:0035091	catalytic activity ;phosphatidylinositol binding
OG0001933	84	37	GO:0005085	guanyl-nucleotide exchange factor activity
OG0001934	84	37	GO:0006334;GO:0005634	nucleosome assembly ;nucleus
OG0001935	84	36	GO:0016757	transferase activity, transferring glycosyl groups
OG0001936	84	36	None	None
OG0001937	84	35	GO:0006355;GO:0003700;GO:0003677;GO:0005515	regulation of transcription, DNA-templated ;DNA-binding transcription factor activity ;DNA binding ;protein binding
OG0001938	84	35	GO:0006468;GO:0004672	protein phosphorylation ;protein kinase activity
OG0001939	84	37	GO:0016021	integral component of membrane
OG0001940	84	36	GO:0008270	zinc ion binding
OG0001941	84	36	GO:0046332	SMAD binding
OG0001942	84	17	None	None
OG0001943	84	11	None	None
OG0001944	83	37	GO:0016021	integral component of membrane
OG0001945	83	37	GO:0005085;GO:0007264	guanyl-nucleotide exchange factor activity ;small GTPase mediated signal transduction
OG0001946	83	35	None	None
OG0001947	83	35	GO:0008270;GO:0006508;GO:0004222;GO:0031012	zinc ion binding ;proteolysis ;metalloendopeptidase activity ;extracellular matrix
OG0001948	83	37	GO:0016021	integral component of membrane
OG0001949	83	36	None	None
OG0001950	83	37	None	None
OG0001951	83	37	None	None
OG0001952	83	37	GO:0006886	intracellular protein transport
OG0001953	83	37	GO:0005839;GO:0051603;GO:0004298	proteasome core complex ;proteolysis involved in cellular protein catabolic process ;threonine-type endopeptidase activity
OG0001954	83	37	GO:0030170;GO:0019752;GO:0016831	pyridoxal phosphate binding ;carboxylic acid metabolic process ;carboxy-lyase activity
OG0001955	83	37	None	None
OG0001956	83	37	GO:0004222;GO:0006508	metalloendopeptidase activity ;proteolysis
OG0001957	83	31	GO:0007160	cell-matrix adhesion
OG0001958	83	37	None	None
OG0001959	83	37	GO:0005524;GO:0004672;GO:0006468	ATP binding ;protein kinase activity ;protein phosphorylation
OG0001960	83	32	GO:0016021	integral component of membrane
OG0001961	83	37	GO:0003917;GO:0003677;GO:0006265	DNA topoisomerase type I (single strand cut, ATP-independent) activity ;DNA binding ;DNA topological change
OG0001962	83	36	GO:0003824	catalytic activity
OG0001963	83	36	None	None
OG0001964	83	35	GO:0005515	protein binding
OG0001965	83	37	GO:0005515	protein binding
OG0001966	83	36	GO:0009263	deoxyribonucleotide biosynthetic process
OG0001967	83	36	None	None
OG0001968	83	37	GO:0016787	hydrolase activity
OG0001969	83	37	None	None
OG0001970	83	35	None	None
OG0001971	83	35	None	None
OG0001972	83	36	None	None
OG0001973	83	37	None	None
OG0001974	83	37	GO:0003677	DNA binding
OG0001975	83	35	None	None
OG0001976	83	37	GO:0008484	sulfuric ester hydrolase activity
OG0001977	83	36	None	None
OG0001978	83	36	GO:0051260	protein homooligomerization
OG0001979	83	37	None	None
OG0001980	83	37	GO:0003779;GO:0005543	actin binding ;phospholipid binding
OG0001981	83	36	GO:0005525;GO:0003924	GTP binding ;GTPase activity
OG0001982	83	36	None	None
OG0001983	83	32	GO:0016021	integral component of membrane
OG0001984	83	35	None	None
OG0001985	83	37	GO:0005096	GTPase activator activity
OG0001986	83	36	None	None
OG0001987	83	37	None	None
OG0001988	83	37	GO:0004553;GO:0005975	hydrolase activity, hydrolyzing O-glycosyl compounds ;carbohydrate metabolic process
OG0001989	83	35	GO:0003950	NAD+ ADP-ribosyltransferase activity
OG0001990	83	37	None	None
OG0001991	83	37	GO:0005525;GO:0003924	GTP binding ;GTPase activity
OG0001992	83	35	GO:0004672;GO:0006468	protein kinase activity ;protein phosphorylation
OG0001993	83	37	GO:0016020;GO:0006817;GO:0005315	membrane ;phosphate ion transport ;inorganic phosphate transmembrane transporter activity
OG0001994	83	37	GO:0005634;GO:0006355	nucleus ;regulation of transcription, DNA-templated
OG0001995	83	37	None	None
OG0001996	83	36	GO:0016042;GO:0005509;GO:0005576;GO:0004623	lipid catabolic process ;calcium ion binding ;extracellular region ;phospholipase A2 activity
OG0001997	83	35	GO:0003677	DNA binding
OG0001998	83	36	GO:0007165	signal transduction
[truncated: 154,845 more rows]
