# Supplementary material for: The whale shark genome reveals patterns of vertebrate gene family evolution
Source: eLife. 2021 Aug 19;10:e65394. doi: 10.7554/eLife.65394 (PMC8455134; doi:10.7554/eLife.65394)
Supplement: Supplementary file 13. [file elife-65394-supp13.txt]

Tree:(pmar:480.713,((cmil:358,((cpun:42.6663,rtyp:42.6663):55.967,(ccar:76.7847,stor:76.7847):21.8486):259.367):77.3349,((locu:269.425,(sfor:221.315,(drer:196.545,(eluc:171.212,(gmor:138.656,((olat:96.8841,onil:96.8841):11.1768,(gacu:103.223,(mmol:87.2367,(dnig:46.5407,trub:46.5407):40.6959):15.9868):4.83735):30.5957):32.5555):25.3334):24.7694):48.1102):151.275,(lcha:408,(xtro:351,((acar:243.303,(amis:167.652,ggal:167.652):75.6516):74.6966,(oana:228.033,(mdom:187.052,((lafr:58.4246,pcap:58.4246):29.1658,(dnov:83.8291,((hsap:69.6836,mmus:69.6836):7.27911,(clup:65.6646,(sscr:54.3017,(btau:47.8908,(ttru:27.8472,(bacu:22.2751,bmys:22.2751):5.5721):20.0436):6.41084):11.363):11.298):6.86642):3.76132):99.4615):40.9813):89.9668):33):57):12.7):14.6349):45.3779)
Lambda:	0.000609188
Lambda tree:	(1,((1,((1,1)1,(1,1)1)1)1,((1,(1,(1,(1,(1,((1,1)1,(1,(1,(1,1)1)1)1)1)1)1)1)1)1,(1,(1,((1,(1,1)1)1,(1,(1,((1,1)1,(1,((1,1)1,(1,(1,(1,(1,(1,1)1)1)1)1)1)1)1)1)1)1)1)1)1)1)1)
# IDs of nodes:(pmar<0>,((cmil<2>,((cpun<4>,rtyp<6>)<5>,(ccar<8>,stor<10>)<9>)<7>)<3>,((locu<12>,(sfor<14>,(drer<16>,(eluc<18>,(gmor<20>,((olat<22>,onil<24>)<23>,(gacu<26>,(mmol<28>,(dnig<30>,trub<32>)<31>)<29>)<27>)<25>)<21>)<19>)<17>)<15>)<13>,(lcha<34>,(xtro<36>,((acar<38>,(amis<40>,ggal<42>)<41>)<39>,(oana<44>,(mdom<46>,((lafr<48>,pcap<50>)<49>,(dnov<52>,((hsap<54>,mmus<56>)<55>,(clup<58>,(sscr<60>,(btau<62>,(ttru<64>,(bacu<66>,bmys<68>)<67>)<65>)<63>)<61>)<59>)<57>)<53>)<51>)<47>)<45>)<43>)<37>)<35>)<33>)<11>)<1>
# Output format for: ' Average Expansion', 'Expansions', 'No Change', 'Contractions', and 'Branch-specific P-values' = (node ID, node ID): (0,11) (2,7) (4,6) (5,9) (8,10) (3,33) (12,15) (14,17) (16,19) (18,21) (20,25) (22,24) (23,27) (26,29) (28,31) (30,32) (13,35) (34,37) (36,43) (38,41) (40,42) (39,45) (44,47) (46,51) (48,50) (49,53) (52,57) (54,56) (55,59) (58,61) (60,63) (62,65) (64,67) (66,68) 
# Output format for 'Branch cutting P-values' and 'Likelihood Ratio Test': (0, 1, 2, 3, 4, 5, 6, 7, 8, 9, 10, 11, 12, 13, 14, 15, 16, 17, 18, 19, 20, 21, 22, 23, 24, 25, 26, 27, 28, 29, 30, 31, 32, 33, 34, 35, 36, 37, 38, 39, 40, 41, 42, 43, 44, 45, 46, 47, 48, 49, 50, 51, 52, 53, 54, 55, 56, 57, 58, 59, 60, 61, 62, 63, 64, 65, 66, 67, 68)
Average Expansion:	(-0.623708,-0.000487424)	(-0.0687268,0.120784)	(0.0537142,0.143985)	(-0.00165724,-0.00146227)	(-0.0730162,0.152466)	(-0.0198869,-0.0129655)	(-0.171378,0.0760382)	(0.205498,0.0235913)	(0.151784,0.0038994)	(0.133847,-0.0387015)	(-0.0702866,-0.0121856)	(-0.119419,0.0751609)	(-0.029148,-0.0149152)	(-0.0335348,-0.0290505)	(-0.0621954,-0.0318776)	(0.0371417,-0.0361669)	(0.111718,-0.0146227)	(0.0106259,-0.0310977)	(-0.0601482,-0.00984597)	(-0.000682394,-0.01628)	(0.0421135,-0.0712615)	(-0.0349971,-0.0213492)	(0.110255,-0.0137454)	(0.012868,-0.00107233)	(0.0272958,-0.139793)	(-0.0498148,-0.000584909)	(0.104699,0.00224215)	(0.152271,0.0632677)	(-0.0115032,-0.00019497)	(0.0244687,-0.00185221)	(0.154514,-0.00935855)	(0.0409437,-0.01589)	(-0.104699,0.0151102)	(0.00272958,0.176155)
Expansion :	(691,6)	(697,1233)	(1166,1661)	(246,293)	(1315,1783)	(201,6)	(392,850)	(2116,296)	(1328,151)	(1412,92)	(553,71)	(367,677)	(38,16)	(505,60)	(491,183)	(1008,435)	(1352,1)	(949,68)	(597,61)	(761,92)	(543,616)	(73,137)	(2077,136)	(811,202)	(447,110)	(24,6)	(1117,37)	(931,475)	(116,51)	(538,37)	(2083,19)	(501,48)	(85,207)	(316,1835)
nRemain :	(3996,10242)	(7991,8681)	(8222,7768)	(9706,9650)	(6315,7679)	(9627,10112)	(7766,9257)	(7321,9898)	(7897,10008)	(8331,9732)	(8397,10007)	(8407,8909)	(9869,10084)	(8705,9914)	(8514,9594)	(8451,8970)	(8449,10106)	(7890,9798)	(7668,10068)	(8185,9908)	(9411,8121)	(9739,9767)	(6281,9837)	(8430,9801)	(9490,8817)	(9738,10239)	(8225,10192)	(9153,9527)	(9872,10155)	(9063,10166)	(7018,10127)	(9336,10056)	(9174,9987)	(9590,7540)
nDecrease :	(5571,10)	(1570,344)	(870,829)	(306,315)	(2628,796)	(430,140)	(2100,151)	(821,64)	(1033,99)	(515,434)	(1308,180)	(1484,672)	(351,158)	(1048,284)	(1253,481)	(799,853)	(457,151)	(1419,392)	(1993,129)	(1312,258)	(304,1521)	(446,354)	(1900,285)	(1017,255)	(321,1331)	(496,13)	(916,29)	(174,256)	(270,52)	(657,55)	(1157,112)	(421,154)	(999,64)	(352,883)
'ID'	'Newick'	'Family-wide P-value'	'Viterbi P-values'	'cut P-value'	'Likelihood Ratio'
OG0000005	(pmar_1:480.713,((cmil_62:358,((cpun_47:42.6663,rtyp_43:42.6663)_45:55.967,(ccar_56:76.7847,stor_42:76.7847)_46:21.8486)_46:259.367)_42:77.3349,((locu_30:269.425,(sfor_43:221.315,(drer_41:196.545,(eluc_27:171.212,(gmor_29:138.656,((olat_17:96.8841,onil_61:96.8841)_27:11.1768,(gacu_34:103.223,(mmol_7:87.2367,(dnig_12:46.5407,trub_11:46.5407)_12:40.6959)_15:15.9868)_27:4.83735)_27:30.5957)_29:32.5555)_31:25.3334)_33:24.7694)_34:48.1102)_34:151.275,(lcha_72:408,(xtro_8:351,((acar_57:243.303,(amis_56:167.652,ggal_19:167.652)_39:75.6516)_40:74.6966,(oana_44:228.033,(mdom_52:187.052,((lafr_37:58.4246,pcap_14:58.4246)_24:29.1658,(dnov_26:83.8291,((hsap_29:69.6836,mmus_16:69.6836)_22:7.27911,(clup_15:65.6646,(sscr_23:54.3017,(btau_13:47.8908,(ttru_13:27.8472,(bacu_15:22.2751,bmys_17:22.2751)_16:5.5721)_16:20.0436)_17:6.41084)_19:11.363)_19:11.298)_22:6.86642)_24:3.76132)_24:99.4615)_36:40.9813)_37:89.9668)_37:33)_36:57)_37:12.7)_37:14.6349)_37:45.3779)_34	0	((1.06287e-20,0.052502),(3.39668e-05,0.240972),(0.144057,0.24493),(0.661738,0.787727),(2.17707e-05,0.0444737),(0.0142774,0.706851),(0.258708,0.845222),(0.00468433,0.427779),(0.00692937,0.0437442),(0.140355,0.0587747),(0.907038,0.0476788),(3.57952e-07,3.76013e-28),(0.640319,0.559748),(0.000729973,2.42064e-18),(1.22674e-07,0.0025633),(0.715143,0.337353),(0.288564,0.687218),(8.49701e-11,0.629938),(1.61938e-15,0.294807),(1.25759e-05,0.688649),(3.04726e-07,6.51132e-12),(0.0813819,0.896696),(0.0364982,0.561055),(1.80057e-06,1.24399e-07),(2.64327e-11,1.34716e-09),(0.745614,0.541111),(0.152777,0.00175591),(3.46045e-05,9.89104e-05),(0.581884,0.000207729),(0.00251207,0.606095),(0.00332742,0.00110232),(0.000558678,0.239829),(0.00104367,0.545357),(0.246168,0.103264))	
OG0000007	(pmar_10:480.713,((cmil_11:358,((cpun_14:42.6663,rtyp_19:42.6663)_16:55.967,(ccar_15:76.7847,stor_17:76.7847)_16:21.8486)_16:259.367)_17:77.3349,((locu_19:269.425,(sfor_30:221.315,(drer_34:196.545,(eluc_22:171.212,(gmor_10:138.656,((olat_16:96.8841,onil_23:96.8841)_16:11.1768,(gacu_15:103.223,(mmol_8:87.2367,(dnig_17:46.5407,trub_11:46.5407)_15:40.6959)_15:15.9868)_16:4.83735)_16:30.5957)_16:32.5555)_20:25.3334)_22:24.7694)_22:48.1102)_21:151.275,(lcha_8:408,(xtro_61:351,((acar_75:243.303,(amis_40:167.652,ggal_17:167.652)_32:75.6516)_34:74.6966,(oana_15:228.033,(mdom_34:187.052,((lafr_21:58.4246,pcap_17:58.4246)_21:29.1658,(dnov_24:83.8291,((hsap_25:69.6836,mmus_48:69.6836)_25:7.27911,(clup_14:65.6646,(sscr_24:54.3017,(btau_22:47.8908,(ttru_10:27.8472,(bacu_9:22.2751,bmys_14:22.2751)_13:5.5721)_13:20.0436)_21:6.41084)_21:11.363)_21:11.298)_23:6.86642)_23:3.76132)_23:99.4615)_25:40.9813)_25:89.9668)_28:33)_28:57)_20:12.7)_20:14.6349)_19:45.3779)_18	0	((0.00790262,0.217735),(0.0233702,0.740477),(0.030824,0.00874126),(0.77608,0.653916),(0.517008,0.297846),(0.189389,0.0791273),(0.498341,0.259685),(0.0022795,0.709334),(9.10659e-06,0.0218102),(0.265336,0.00025726),(0.000583064,0.697075),(0.839494,4.00533e-05),(0.59185,0.536803),(0.580899,0.181876),(1.74445e-06,0.726068),(0.072577,0.000322558),(0.503883,0.61875),(3.2646e-05,6.85134e-07),(6.22018e-13,0.782206),(7.86156e-20,0.314547),(0.00332799,7.64774e-09),(0.00102441,0.0694143),(0.000120249,0.79199),(0.000564277,0.306952),(0.815124,0.00242163),(0.0305512,0.539503),(0.400602,0.574389),(0.85033,1.11431e-20),(0.00614321,0.00520043),(6.01653e-06,0.615145),(0.0288292,0.568626),(0.255485,6.73491e-11),(0.000564827,0.537345),(1.09092e-05,0.0845935))	
OG0000008	(pmar_0:480.713,((cmil_12:358,((cpun_34:42.6663,rtyp_8:42.6663)_30:55.967,(ccar_44:76.7847,stor_45:76.7847)_39:21.8486)_34:259.367)_20:77.3349,((locu_10:269.425,(sfor_35:221.315,(drer_70:196.545,(eluc_33:171.212,(gmor_11:138.656,((olat_11:96.8841,onil_16:96.8841)_15:11.1768,(gacu_15:103.223,(mmol_2:87.2367,(dnig_10:46.5407,trub_32:46.5407)_15:40.6959)_15:15.9868)_15:4.83735)_15:30.5957)_16:32.5555)_25:25.3334)_27:24.7694)_27:48.1102)_22:151.275,(lcha_4:408,(xtro_24:351,((acar_70:243.303,(amis_14:167.652,ggal_39:167.652)_29:75.6516)_30:74.6966,(oana_22:228.033,(mdom_18:187.052,((lafr_10:58.4246,pcap_16:58.4246)_16:29.1658,(dnov_17:83.8291,((hsap_54:69.6836,mmus_60:69.6836)_41:7.27911,(clup_10:65.6646,(sscr_30:54.3017,(btau_26:47.8908,(ttru_15:27.8472,(bacu_26:22.2751,bmys_25:22.2751)_25:5.5721)_25:20.0436)_25:6.41084)_25:11.363)_25:11.298)_25:6.86642)_21:3.76132)_21:99.4615)_21:40.9813)_22:89.9668)_23:33)_22:57)_19:12.7)_19:14.6349)_19:45.3779)_17	0	((1.25275e-11,0.0843366),(0.00391097,3.5961e-06),(0.00627239,1.54519e-29),(0.00925806,8.78611e-05),(0.0159854,0.00419344),(0.339137,0.628852),(2.59774e-06,0.000442342),(0.00513421,0.736193),(2.81375e-26,0.0312221),(0.00128641,5.56877e-10),(0.0030791,0.307801),(0.00403032,0.334698),(0.586916,0.534626),(0.840075,0.612713),(1.06353e-15,0.726068),(2.21925e-05,1.64734e-19),(0.0873367,0.613932),(2.35935e-08,0.0261044),(0.457501,0.199069),(2.0908e-20,0.641042),(2.1277e-09,0.000335326),(6.39118e-05,0.623506),(0.917566,0.444604),(0.206266,0.866075),(7.03665e-06,0.782778),(1.34913e-05,0.536261),(0.00739667,1.77474e-06),(3.45516e-08,1.59766e-13),(2.97703e-28,0.632243),(5.53615e-16,0.632243),(0.00115848,0.58003),(0.291789,0.702293),(1.48676e-12,0.56814),(0.156389,0.714645))	
OG0000012	(pmar_12:480.713,((cmil_12:358,((cpun_8:42.6663,rtyp_11:42.6663)_11:55.967,(ccar_14:76.7847,stor_10:76.7847)_12:21.8486)_12:259.367)_15:77.3349,((locu_30:269.425,(sfor_16:221.315,(drer_28:196.545,(eluc_25:171.212,(gmor_10:138.656,((olat_25:96.8841,onil_35:96.8841)_22:11.1768,(gacu_17:103.223,(mmol_12:87.2367,(dnig_18:46.5407,trub_12:46.5407)_16:40.6959)_16:15.9868)_18:4.83735)_19:30.5957)_19:32.5555)_20:25.3334)_20:24.7694)_20:48.1102)_20:151.275,(lcha_13:408,(xtro_45:351,((acar_18:243.303,(amis_15:167.652,ggal_7:167.652)_14:75.6516)_17:74.6966,(oana_21:228.033,(mdom_26:187.052,((lafr_19:58.4246,pcap_15:58.4246)_19:29.1658,(dnov_37:83.8291,((hsap_25:69.6836,mmus_30:69.6836)_24:7.27911,(clup_17:65.6646,(sscr_19:54.3017,(btau_25:47.8908,(ttru_18:27.8472,(bacu_19:22.2751,bmys_20:22.2751)_20:5.5721)_20:20.0436)_21:6.41084)_21:11.363)_21:11.298)_23:6.86642)_23:3.76132)_23:99.4615)_22:40.9813)_21:89.9668)_19:33)_19:57)_17:12.7)_17:14.6349)_17:45.3779)_17	0	((0.130124,0.758023),(0.27651,0.202971),(0.00120021,0.692237),(0.37718,0.623472),(0.107342,0.0512184),(0.167628,0.617954),(0.000562286,0.786982),(0.070427,0.69707),(0.000888282,0.702296),(0.0231241,0.371229),(2.66138e-06,0.719322),(0.0914012,5.73684e-09),(0.000402074,0.065309),(0.604292,0.00584375),(0.00363991,0.734571),(0.0797658,0.000412263),(0.0727737,0.60399),(0.193677,0.116503),(3.77747e-11,0.731857),(0.568573,0.0174448),(0.445321,5.66536e-05),(0.181485,0.124609),(0.915528,0.224666),(0.0958854,0.430837),(0.803646,0.00172304),(0.000304905,0.539503),(1.72374e-10,0.574389),(0.367992,0.000387421),(0.0485307,0.00520043),(0.00349574,0.615145),(0.141951,0.568626),(0.00296137,0.280578),(0.0210832,0.55571),(0.289973,0.686093))	
OG0000014	(pmar_11:480.713,((cmil_2:358,((cpun_14:42.6663,rtyp_21:42.6663)_19:55.967,(ccar_90:76.7847,stor_12:76.7847)_21:21.8486)_20:259.367)_13:77.3349,((locu_2:269.425,(sfor_9:221.315,(drer_35:196.545,(eluc_4:171.212,(gmor_21:138.656,((olat_10:96.8841,onil_13:96.8841)_15:11.1768,(gacu_22:103.223,(mmol_21:87.2367,(dnig_15:46.5407,trub_24:46.5407)_18:40.6959)_18:15.9868)_18:4.83735)_17:30.5957)_17:32.5555)_15:25.3334)_15:24.7694)_13:48.1102)_12:151.275,(lcha_9:408,(xtro_44:351,((acar_8:243.303,(amis_9:167.652,ggal_9:167.652)_10:75.6516)_11:74.6966,(oana_31:228.033,(mdom_4:187.052,((lafr_18:58.4246,pcap_16:58.4246)_18:29.1658,(dnov_25:83.8291,((hsap_21:69.6836,mmus_18:69.6836)_20:7.27911,(clup_24:65.6646,(sscr_21:54.3017,(btau_63:47.8908,(ttru_17:27.8472,(bacu_21:22.2751,bmys_16:22.2751)_19:5.5721)_19:20.0436)_21:6.41084)_21:11.363)_21:11.298)_20:6.86642)_20:3.76132)_20:99.4615)_17:40.9813)_17:89.9668)_15:33)_15:57)_13:12.7)_13:14.6349)_13:45.3779)_13	0	((0.51776,0.722747),(2.46392e-07,0.00181153),(4.5928e-05,0.089571),(0.495358,0.122063),(1.24297e-75,5.68601e-08),(0.792169,0.594503),(1.14739e-07,0.161739),(0.0277282,0.0200773),(1.70771e-12,0.666643),(4.0841e-09,0.0414444),(0.0314827,0.70485),(0.000582888,0.185955),(0.00288062,0.0206387),(0.0178157,0.630366),(0.0544258,0.750082),(0.00607901,1.37182e-05),(0.613759,0.582807),(0.138282,0.0804267),(3.64515e-14,0.701013),(0.128617,0.427919),(0.581346,0.581346),(0.00172084,0.0906805),(5.87357e-07,0.742563),(1.97209e-10,0.0620084),(0.797226,0.128227),(0.0239241,0.534626),(0.0024588,0.565698),(0.326238,0.177873),(0.575337,0.0658484),(0.0419929,0.615145),(0.806979,0.568626),(7.24069e-51,0.0134012),(0.0192229,0.553156),(0.0331478,0.000968642))	
OG0000015	(pmar_2:480.713,((cmil_3:358,((cpun_5:42.6663,rtyp_5:42.6663)_5:55.967,(ccar_3:76.7847,stor_13:76.7847)_6:21.8486)_6:259.367)_9:77.3349,((locu_27:269.425,(sfor_27:221.315,(drer_37:196.545,(eluc_43:171.212,(gmor_23:138.656,((olat_16:96.8841,onil_44:96.8841)_19:11.1768,(gacu_12:103.223,(mmol_11:87.2367,(dnig_14:46.5407,trub_9:46.5407)_13:40.6959)_14:15.9868)_16:4.83735)_19:30.5957)_23:32.5555)_26:25.3334)_26:24.7694)_26:48.1102)_24:151.275,(lcha_20:408,(xtro_11:351,((acar_10:243.303,(amis_25:167.652,ggal_6:167.652)_14:75.6516)_14:74.6966,(oana_65:228.033,(mdom_13:187.052,((lafr_19:58.4246,pcap_16:58.4246)_18:29.1658,(dnov_21:83.8291,((hsap_16:69.6836,mmus_28:69.6836)_18:7.27911,(clup_13:65.6646,(sscr_12:54.3017,(btau_16:47.8908,(ttru_10:27.8472,(bacu_16:22.2751,bmys_13:22.2751)_14:5.5721)_14:20.0436)_15:6.41084)_15:11.363)_15:11.298)_18:6.86642)_18:3.76132)_18:99.4615)_18:40.9813)_19:89.9668)_15:33)_15:57)_15:12.7)_15:14.6349)_13:45.3779)_12	0	((1.518e-05,0.152705),(0.00136883,0.0604873),(0.606532,0.606532),(0.233097,0.568629),(0.00102303,9.64237e-08),(0.00118677,0.0076371),(0.242938,0.0736525),(0.631029,0.731217),(0.000112974,0.7366),(1.10454e-08,0.00626574),(0.894635,0.000344561),(0.0382327,1.9923e-21),(0.606095,6.80235e-06),(0.00615002,0.00464759),(0.01555,0.34081),(0.167374,0.000184821),(1.64022e-05,0.593621),(0.0818729,0.772413),(0.137538,0.701013),(0.0410468,0.797942),(9.89581e-07,8.00801e-06),(0.496566,0.0072374),(1.91494e-29,0.410469),(0.0124756,0.853262),(0.266361,0.128227),(0.707856,0.531331),(0.0498371,0.559748),(0.15794,2.09802e-08),(0.568626,0.000113347),(0.0570886,0.586916),(0.00567756,0.55058),(0.193402,0.217613),(3.29844e-05,0.54004),(0.0196564,0.222089))	
OG0000016	(pmar_11:480.713,((cmil_5:358,((cpun_6:42.6663,rtyp_25:42.6663)_17:55.967,(ccar_76:76.7847,stor_4:76.7847)_17:21.8486)_17:259.367)_12:77.3349,((locu_2:269.425,(sfor_11:221.315,(drer_34:196.545,(eluc_5:171.212,(gmor_20:138.656,((olat_10:96.8841,onil_10:96.8841)_13:11.1768,(gacu_24:103.223,(mmol_17:87.2367,(dnig_8:46.5407,trub_23:46.5407)_15:40.6959)_15:15.9868)_15:4.83735)_15:30.5957)_15:32.5555)_14:25.3334)_14:24.7694)_13:48.1102)_12:151.275,(lcha_5:408,(xtro_36:351,((acar_10:243.303,(amis_10:167.652,ggal_11:167.652)_11:75.6516)_12:74.6966,(oana_32:228.033,(mdom_8:187.052,((lafr_26:58.4246,pcap_15:58.4246)_20:29.1658,(dnov_19:83.8291,((hsap_21:69.6836,mmus_37:69.6836)_21:7.27911,(clup_20:65.6646,(sscr_18:54.3017,(btau_22:47.8908,(ttru_19:27.8472,(bacu_19:22.2751,bmys_16:22.2751)_19:5.5721)_19:20.0436)_20:6.41084)_20:11.363)_20:11.298)_20:6.86642)_20:3.76132)_20:99.4615)_17:40.9813)_17:89.9668)_14:33)_14:57)_12:12.7)_12:14.6349)_12:45.3779)_12	0	((0.771833,0.712277),(0.00126531,0.0174889),(1.33233e-14,2.97531e-08),(0.783712,0.660871),(1.33114e-65,4.82496e-15),(0.782272,0.588272),(1.14739e-07,0.161739),(0.340442,0.0919243),(7.31484e-13,0.658583),(4.81424e-07,0.129139),(0.00519159,0.688911),(0.0164081,0.0164081),(0.00224638,0.534626),(1.25987e-06,0.612713),(0.0878479,0.726068),(7.11648e-08,2.62529e-08),(0.854821,0.577225),(0.00224774,0.0715055),(2.34199e-10,0.692227),(0.343585,0.448192),(0.600424,0.856042),(0.126919,0.0346964),(9.91246e-08,0.742563),(1.08311e-05,0.0620084),(7.36518e-05,0.000243205),(0.721602,0.534626),(0.583085,0.565698),(0.833659,4.16673e-14),(0.042265,0.610664),(0.822298,0.610664),(0.133754,0.565698),(0.111989,0.270824),(0.705605,0.553156),(0.679743,0.000968642))	
OG0000017	(pmar_2:480.713,((cmil_49:358,((cpun_30:42.6663,rtyp_31:42.6663)_30:55.967,(ccar_31:76.7847,stor_21:76.7847)_29:21.8486)_29:259.367)_32:77.3349,((locu_43:269.425,(sfor_48:221.315,(drer_56:196.545,(eluc_19:171.212,(gmor_26:138.656,((olat_20:96.8841,onil_32:96.8841)_22:11.1768,(gacu_14:103.223,(mmol_5:87.2367,(dnig_16:46.5407,trub_24:46.5407)_19:40.6959)_19:15.9868)_20:4.83735)_22:30.5957)_25:32.5555)_27:25.3334)_34:24.7694)_35:48.1102)_35:151.275,(lcha_53:408,(xtro_75:351,((acar_4:243.303,(amis_1:167.652,ggal_1:167.652)_2:75.6516)_5:74.6966,(oana_9:228.033,(mdom_8:187.052,((lafr_5:58.4246,pcap_2:58.4246)_3:29.1658,(dnov_2:83.8291,((hsap_1:69.6836,mmus_15:69.6836)_3:7.27911,(clup_1:65.6646,(sscr_2:54.3017,(btau_2:47.8908,(ttru_2:27.8472,(bacu_1:22.2751,bmys_4:22.2751)_2:5.5721)_2:20.0436)_2:6.41084)_2:11.363)_2:11.298)_3:6.86642)_3:3.76132)_3:99.4615)_8:40.9813)_9:89.9668)_11:33)_27:57)_30:12.7)_30:14.6349)_30:45.3779)_28	0	((2.61121e-15,0.0839232),(4.76887e-05,0.382811),(0.818865,0.307199),(0.359864,0.72801),(0.171996,1.48017e-05),(0.181266,0.680325),(0.0231534,0.847908),(0.000133761,0.434531),(6.66007e-10,3.27015e-07),(0.000965679,0.0471355),(0.532904,0.00479227),(0.269527,1.38629e-06),(0.619543,0.000666589),(0.000427743,0.21779),(3.04186e-15,0.757161),(0.00699812,0.000203307),(0.045862,0.661841),(5.75347e-07,0.0336886),(1.95266e-21,5.74414e-21),(0.5098,0.000544494),(0.231154,0.231154),(1.25324e-06,0.0573507),(0.865323,0.249682),(0.837147,3.89452e-05),(0.00648395,0.137374),(0.549028,0.505438),(0.185336,0.510787),(0.00286047,7.24651e-16),(0.512551,0.0292992),(0.105943,0.513137),(0.559767,0.507231),(0.552656,0.523502),(0.531333,0.506037),(0.0386414,0.000432589))	
OG0000018	(pmar_15:480.713,((cmil_39:358,((cpun_21:42.6663,rtyp_40:42.6663)_31:55.967,(ccar_71:76.7847,stor_10:76.7847)_31:21.8486)_31:259.367)_26:77.3349,((locu_34:269.425,(sfor_36:221.315,(drer_14:196.545,(eluc_11:171.212,(gmor_5:138.656,((olat_8:96.8841,onil_21:96.8841)_8:11.1768,(gacu_6:103.223,(mmol_5:87.2367,(dnig_5:46.5407,trub_5:46.5407)_5:40.6959)_6:15.9868)_7:4.83735)_8:30.5957)_8:32.5555)_11:25.3334)_15:24.7694)_20:48.1102)_21:151.275,(lcha_31:408,(xtro_9:351,((acar_9:243.303,(amis_13:167.652,ggal_13:167.652)_14:75.6516)_14:74.6966,(oana_25:228.033,(mdom_18:187.052,((lafr_10:58.4246,pcap_5:58.4246)_10:29.1658,(dnov_19:83.8291,((hsap_8:69.6836,mmus_9:69.6836)_10:7.27911,(clup_10:65.6646,(sscr_8:54.3017,(btau_20:47.8908,(ttru_6:27.8472,(bacu_8:22.2751,bmys_8:22.2751)_8:5.5721)_8:20.0436)_10:6.41084)_10:11.363)_10:11.298)_10:6.86642)_10:3.76132)_10:99.4615)_15:40.9813)_16:89.9668)_16:33)_16:57)_21:12.7)_21:14.6349)_21:45.3779)_21	0	((0.100247,0.785024),(0.000431521,0.098091),(9.64596e-10,1.34364e-07),(0.849262,0.7368),(1.6139e-36,6.22166e-22),(0.00224202,0.639237),(2.78276e-05,0.475692),(6.28029e-08,4.3268e-06),(0.683113,3.26033e-05),(0.858066,0.000554047),(0.0118106,0.618758),(0.758639,8.35072e-13),(0.549544,0.0284735),(0.395284,0.0880325),(0.32328,0.181105),(0.614764,0.614764),(0.894594,0.623468),(0.0048404,0.000280056),(0.00417869,0.709341),(0.0127131,0.797942),(0.645388,0.645388),(0.149308,0.831919),(0.000273043,0.370854),(0.0839634,0.00066157),(0.72164,8.74443e-06),(0.637792,0.517785),(1.64982e-08,0.534626),(0.0320037,0.386731),(0.54004,0.560749),(0.736655,0.560749),(0.0207612,0.534626),(2.27478e-11,0.00318845),(0.00363975,0.523501),(0.591854,0.591854))	
OG0000022	(pmar_5:480.713,((cmil_12:358,((cpun_17:42.6663,rtyp_12:42.6663)_13:55.967,(ccar_14:76.7847,stor_10:76.7847)_13:21.8486)_13:259.367)_13:77.3349,((locu_22:269.425,(sfor_26:221.315,(drer_27:196.545,(eluc_30:171.212,(gmor_22:138.656,((olat_29:96.8841,onil_30:96.8841)_29:11.1768,(gacu_33:103.223,(mmol_33:87.2367,(dnig_27:46.5407,trub_23:46.5407)_27:40.6959)_29:15.9868)_29:4.83735)_29:30.5957)_27:32.5555)_27:25.3334)_26:24.7694)_25:48.1102)_22:151.275,(lcha_18:408,(xtro_13:351,((acar_12:243.303,(amis_13:167.652,ggal_10:167.652)_12:75.6516)_12:74.6966,(oana_7:228.033,(mdom_10:187.052,((lafr_11:58.4246,pcap_7:58.4246)_11:29.1658,(dnov_10:83.8291,((hsap_13:69.6836,mmus_13:69.6836)_11:7.27911,(clup_11:65.6646,(sscr_11:54.3017,(btau_12:47.8908,(ttru_10:27.8472,(bacu_12:22.2751,bmys_11:22.2751)_11:5.5721)_11:20.0436)_11:6.41084)_11:11.363)_11:11.298)_11:6.86642)_11:3.76132)_11:99.4615)_11:40.9813)_11:89.9668)_12:33)_12:57)_13:12.7)_13:14.6349)_13:45.3779)_13	0	((0.00122377,0.722747),(0.746671,0.89813),(0.000406654,0.335125),(0.749188,0.631498),(0.254224,0.00931519),(0.792169,0.594503),(0.924409,0.0248063),(0.624067,0.168965),(0.609587,0.181277),(0.169984,0.773718),(0.017013,0.0915655),(0.886674,0.487019),(0.648097,0.563729),(0.0535982,0.684666),(0.0375548,0.145953),(0.817282,0.00262909),(6.69327e-06,0.582807),(0.0619447,0.403784),(0.571174,0.673165),(0.889758,0.77896),(0.409108,0.256032),(0.777262,0.487103),(0.0195651,0.68611),(0.621536,0.80233),(0.734185,0.00022661),(0.648107,0.51951),(0.451156,0.537886),(0.0831203,0.0831203),(0.543772,0.566189),(0.749206,0.566189),(0.724766,0.537886),(0.146659,0.610667),(0.215647,0.531882),(0.0719162,0.619547))	
OG0000024	(pmar_9:480.713,((cmil_31:358,((cpun_19:42.6663,rtyp_17:42.6663)_19:55.967,(ccar_26:76.7847,stor_24:76.7847)_23:21.8486)_22:259.367)_20:77.3349,((locu_16:269.425,(sfor_31:221.315,(drer_44:196.545,(eluc_35:171.212,(gmor_21:138.656,((olat_19:96.8841,onil_23:96.8841)_22:11.1768,(gacu_27:103.223,(mmol_9:87.2367,(dnig_23:46.5407,trub_18:46.5407)_20:40.6959)_20:15.9868)_22:4.83735)_22:30.5957)_23:32.5555)_26:25.3334)_26:24.7694)_26:48.1102)_22:151.275,(lcha_15:408,(xtro_53:351,((acar_2:243.303,(amis_8:167.652,ggal_3:167.652)_6:75.6516)_6:74.6966,(oana_4:228.033,(mdom_9:187.052,((lafr_4:58.4246,pcap_4:58.4246)_4:29.1658,(dnov_4:83.8291,((hsap_6:69.6836,mmus_8:69.6836)_6:7.27911,(clup_8:65.6646,(sscr_5:54.3017,(btau_8:47.8908,(ttru_5:27.8472,(bacu_7:22.2751,bmys_5:22.2751)_6:5.5721)_6:20.0436)_6:6.41084)_6:11.363)_6:11.298)_6:6.86642)_6:3.76132)_6:99.4615)_7:40.9813)_7:89.9668)_9:33)_17:57)_18:12.7)_18:14.6349)_18:45.3779)_18	0	((0.00318939,0.765445),(0.000795882,0.363743),(0.76351,0.041295),(0.0155746,0.133388),(0.0665843,0.380291),(0.095679,0.623469),(0.0218885,0.00365748),(0.0741135,0.731217),(9.27049e-09,0.7366),(0.000432531,0.00626574),(0.366157,0.388572),(0.0511724,0.423765),(0.619543,0.549543),(0.00704817,0.00858064),(2.76377e-10,0.763832),(0.0182993,0.052105),(0.0436825,0.609013),(0.352103,0.47935),(1.17427e-17,2.27268e-10),(0.00384495,0.688981),(0.120654,0.00896099),(0.00320962,0.0411852),(0.0276663,0.634124),(0.0869591,0.386327),(0.615585,0.615585),(0.00231033,0.510787),(0.0175014,0.521227),(0.678625,0.0318499),(0.524631,0.537887),(0.0288112,0.537887),(0.229848,0.521227),(0.016444,0.565701),(0.129768,0.517785),(0.0395613,0.108261))	
OG0000025	(pmar_6:480.713,((cmil_6:358,((cpun_7:42.6663,rtyp_5:42.6663)_6:55.967,(ccar_4:76.7847,stor_6:76.7847)_6:21.8486)_6:259.367)_8:77.3349,((locu_9:269.425,(sfor_10:221.315,(drer_21:196.545,(eluc_15:171.212,(gmor_15:138.656,((olat_11:96.8841,onil_11:96.8841)_11:11.1768,(gacu_10:103.223,(mmol_11:87.2367,(dnig_11:46.5407,trub_10:46.5407)_11:40.6959)_11:15.9868)_11:4.83735)_11:30.5957)_12:32.5555)_12:25.3334)_12:24.7694)_12:48.1102)_11:151.275,(lcha_6:408,(xtro_17:351,((acar_15:243.303,(amis_20:167.652,ggal_13:167.652)_16:75.6516)_16:74.6966,(oana_27:228.033,(mdom_28:187.052,((lafr_18:58.4246,pcap_21:58.4246)_21:29.1658,(dnov_22:83.8291,((hsap_37:69.6836,mmus_25:69.6836)_25:7.27911,(clup_28:65.6646,(sscr_21:54.3017,(btau_27:47.8908,(ttru_14:27.8472,(bacu_17:22.2751,bmys_17:22.2751)_17:5.5721)_17:20.0436)_23:6.41084)_23:11.363)_24:11.298)_24:6.86642)_23:3.76132)_23:99.4615)_23:40.9813)_22:89.9668)_16:33)_15:57)_10:12.7)_10:14.6349)_10:45.3779)_10	0	((0.11905,0.688928),(0.336652,0.261665),(0.0741316,0.18846),(0.651917,0.568629),(0.0148619,0.690648),(0.0386083,0.575338),(0.34659,0.149463),(0.321084,0.637058),(2.23824e-05,0.641403),(0.0865265,0.669469),(0.0597735,0.250071),(0.79867,0.79867),(0.566189,0.525758),(0.499941,0.586917),(0.786665,0.68611),(0.703854,0.318369),(0.343181,0.565699),(0.0589343,3.37754e-05),(0.366267,0.14158),(0.723902,0.813478),(0.0419642,0.129291),(0.811958,0.000198744),(0.0565684,0.233399),(0.0406081,0.872977),(0.0157942,0.815124),(0.0305512,0.539503),(0.610562,0.0416879),(2.71977e-09,0.85033),(0.0506129,0.62809),(0.0113961,0.196761),(0.158068,0.574389),(0.00393551,1.43176e-07),(0.00124372,0.54798),(0.666325,0.666325))	
OG0000026	(pmar_7:480.713,((cmil_13:358,((cpun_12:42.6663,rtyp_13:42.6663)_12:55.967,(ccar_8:76.7847,stor_13:76.7847)_12:21.8486)_12:259.367)_14:77.3349,((locu_13:269.425,(sfor_20:221.315,(drer_19:196.545,(eluc_20:171.212,(gmor_20:138.656,((olat_19:96.8841,onil_20:96.8841)_19:11.1768,(gacu_20:103.223,(mmol_19:87.2367,(dnig_22:46.5407,trub_20:46.5407)_20:40.6959)_19:15.9868)_19:4.83735)_19:30.5957)_19:32.5555)_19:25.3334)_19:24.7694)_19:48.1102)_17:151.275,(lcha_15:408,(xtro_11:351,((acar_14:243.303,(amis_14:167.652,ggal_14:167.652)_14:75.6516)_14:74.6966,(oana_12:228.033,(mdom_14:187.052,((lafr_13:58.4246,pcap_14:58.4246)_14:29.1658,(dnov_14:83.8291,((hsap_15:69.6836,mmus_14:69.6836)_14:7.27911,(clup_14:65.6646,(sscr_14:54.3017,(btau_14:47.8908,(ttru_14:27.8472,(bacu_14:22.2751,bmys_9:22.2751)_14:5.5721)_14:20.0436)_14:6.41084)_14:11.363)_14:11.298)_14:6.86642)_14:3.76132)_14:99.4615)_14:40.9813)_14:89.9668)_14:33)_14:57)_14:12.7)_14:14.6349)_14:45.3779)_14	0.006	((0.00791985,0.732501),(0.756011,0.395993),(0.703338,0.143512),(0.73865,0.623472),(0.000846554,0.238405),(0.801081,0.600582),(0.112949,0.0923622),(0.572121,0.690571),(0.903437,0.695738),(0.519463,0.727803),(0.472505,0.719322),(0.855288,0.389491),(0.606095,0.543242),(0.405723,0.635953),(0.846458,0.20662),(0.108837,0.781676),(0.0910685,0.588271),(0.628664,0.763531),(0.255424,0.692227),(0.898674,0.797942),(0.874996,0.874996),(0.796328,0.817703),(0.365815,0.717016),(0.882816,0.829149),(0.425019,0.765783),(0.676185,0.524631),(0.809837,0.547458),(0.250073,0.787785),(0.554691,0.581884),(0.780333,0.581884),(0.756492,0.547458),(0.738237,0.634109),(0.66759,0.54004),(0.644249,4.36933e-07))	
OG0000027	(pmar_1:480.713,((cmil_10:358,((cpun_16:42.6663,rtyp_19:42.6663)_17:55.967,(ccar_17:76.7847,stor_15:76.7847)_16:21.8486)_16:259.367)_13:77.3349,((locu_11:269.425,(sfor_20:221.315,(drer_15:196.545,(eluc_17:171.212,(gmor_15:138.656,((olat_15:96.8841,onil_17:96.8841)_15:11.1768,(gacu_12:103.223,(mmol_16:87.2367,(dnig_14:46.5407,trub_15:46.5407)_15:40.6959)_15:15.9868)_15:4.83735)_15:30.5957)_15:32.5555)_15:25.3334)_15:24.7694)_15:48.1102)_14:151.275,(lcha_13:408,(xtro_13:351,((acar_15:243.303,(amis_15:167.652,ggal_12:167.652)_13:75.6516)_13:74.6966,(oana_20:228.033,(mdom_13:187.052,((lafr_14:58.4246,pcap_13:58.4246)_13:29.1658,(dnov_13:83.8291,((hsap_13:69.6836,mmus_13:69.6836)_13:7.27911,(clup_13:65.6646,(sscr_14:54.3017,(btau_15:47.8908,(ttru_13:27.8472,(bacu_13:22.2751,bmys_16:22.2751)_13:5.5721)_13:20.0436)_13:6.41084)_13:11.363)_13:11.298)_13:6.86642)_13:3.76132)_13:99.4615)_14:40.9813)_14:89.9668)_13:33)_13:57)_13:12.7)_13:14.6349)_13:45.3779)_12	0	((7.77351e-07,0.152705),(0.242521,0.110371),(0.395897,0.0763647),(0.232636,0.653916),(0.297846,0.517008),(0.792169,0.594503),(0.196035,0.185458),(0.0210499,0.661847),(0.890174,0.666643),(0.200819,0.697077),(0.865795,0.688911),(0.833071,0.100607),(0.586916,0.534626),(0.0267752,0.612713),(0.312902,0.726068),(0.387814,0.744494),(0.404783,0.582807),(0.920128,0.753876),(0.913506,0.682956),(0.24524,0.78894),(0.167148,0.632084),(0.787282,0.286453),(0.00536077,0.717016),(0.664373,0.54476),(0.204307,0.756152),(0.667277,0.522934),(0.801203,0.544302),(0.778527,0.778527),(0.551097,0.576754),(0.770921,0.576754),(0.192329,0.544302),(0.0604159,0.626563),(0.658913,0.537345),(0.636324,0.000942932))	
OG0000028	(pmar_1:480.713,((cmil_6:358,((cpun_11:42.6663,rtyp_8:42.6663)_9:55.967,(ccar_12:76.7847,stor_7:76.7847)_9:21.8486)_9:259.367)_7:77.3349,((locu_22:269.425,(sfor_37:221.315,(drer_79:196.545,(eluc_51:171.212,(gmor_14:138.656,((olat_48:96.8841,onil_70:96.8841)_41:11.1768,(gacu_24:103.223,(mmol_12:87.2367,(dnig_13:46.5407,trub_15:46.5407)_15:40.6959)_18:15.9868)_26:4.83735)_30:30.5957)_30:32.5555)_35:25.3334)_35:24.7694)_33:48.1102)_25:151.275,(lcha_5:408,(xtro_12:351,((acar_4:243.303,(amis_4:167.652,ggal_1:167.652)_4:75.6516)_4:74.6966,(oana_2:228.033,(mdom_4:187.052,((lafr_4:58.4246,pcap_1:58.4246)_3:29.1658,(dnov_2:83.8291,((hsap_4:69.6836,mmus_4:69.6836)_3:7.27911,(clup_3:65.6646,(sscr_4:54.3017,(btau_3:47.8908,(ttru_3:27.8472,(bacu_2:22.2751,bmys_3:22.2751)_3:5.5721)_3:20.0436)_3:6.41084)_3:11.363)_3:11.298)_3:6.86642)_3:3.76132)_3:99.4615)_3:40.9813)_3:89.9668)_4:33)_6:57)_7:12.7)_7:14.6349)_7:45.3779)_7	0	((0.000771689,0.64673),(0.653107,0.132373),(0.0276856,0.258893),(0.701042,0.597564),(0.00888723,0.0314448),(0.712095,0.554692),(0.332159,8.74468e-07),(0.153422,0.0887752),(1.7202e-24,0.775323),(5.93231e-07,0.00022521),(3.8672e-11,0.778895),(0.00322998,7.44645e-20),(9.72832e-16,4.53423e-07),(0.325802,4.03642e-11),(0.000113414,0.00422952),(0.032229,0.744494),(1.13941e-15,0.547458),(0.334759,0.268823),(0.00220095,0.00298021),(0.789281,0.641468),(0.740616,0.00277642),(0.640027,0.245707),(0.37737,0.56571),(0.150223,0.640444),(0.051047,0.00201022),(0.549028,0.505438),(0.185336,0.510787),(0.0602746,0.0602746),(0.512551,0.519511),(0.600194,0.519511),(0.0476551,0.510787),(0.575828,0.534628),(0.545888,0.509014),(0.0569646,0.537888))	
OG0000029	(pmar_8:480.713,((cmil_0:358,((cpun_0:42.6663,rtyp_0:42.6663)_0:55.967,(ccar_0:76.7847,stor_0:76.7847)_0:21.8486)_0:259.367)_3:77.3349,((locu_41:269.425,(sfor_37:221.315,(drer_62:196.545,(eluc_50:171.212,(gmor_33:138.656,((olat_29:96.8841,onil_35:96.8841)_35:11.1768,(gacu_52:103.223,(mmol_13:87.2367,(dnig_34:46.5407,trub_38:46.5407)_35:40.6959)_34:15.9868)_35:4.83735)_35:30.5957)_36:32.5555)_38:25.3334)_38:24.7694)_37:48.1102)_33:151.275,(lcha_25:408,(xtro_27:351,((acar_0:243.303,(amis_2:167.652,ggal_0:167.652)_2:75.6516)_2:74.6966,(oana_0:228.033,(mdom_0:187.052,((lafr_2:58.4246,pcap_0:58.4246)_1:29.1658,(dnov_1:83.8291,((hsap_0:69.6836,mmus_2:69.6836)_1:7.27911,(clup_0:65.6646,(sscr_0:54.3017,(btau_1:47.8908,(ttru_0:27.8472,(bacu_0:22.2751,bmys_0:22.2751)_0:5.5721)_0:20.0436)_1:6.41084)_1:11.363)_1:11.298)_1:6.86642)_1:3.76132)_1:99.4615)_1:40.9813)_1:89.9668)_3:33)_10:57)_11:12.7)_11:14.6349)_10:45.3779)_10	0	((0.458818,0.688928),(0.00947993,0.00399),(0.5,0.5),(0.5,0.5),(0.5,0.5),(3.29267e-08,0.0421147),(0.0195269,0.0119736),(0.936003,0.235919),(1.2582e-10,0.785661),(0.000145338,0.154377),(0.260724,0.492312),(0.00347655,0.897828),(0.669767,0.575337),(3.68909e-10,0.327752),(1.01668e-19,0.324226),(0.578228,0.0576772),(1.41805e-17,0.571524),(4.11458e-06,0.365391),(1.04371e-08,7.7697e-11),(0.0142529,0.580078),(0.653614,0.00669049),(0.168737,0.00478386),(0.16806,0.523505),(0.142943,0.555262),(0.0170437,0.0500259),(0.517209,0.501823),(0.546971,0.503635),(0.0588804,0.0201364),(0.504237,0.506634),(0.0556827,0.506634),(0.0467583,0.503635),(0.527447,0.0179107),(0.5,0.5),(0.5,0.5))	
OG0000030	(pmar_14:480.713,((cmil_5:358,((cpun_5:42.6663,rtyp_29:42.6663)_15:55.967,(ccar_31:76.7847,stor_6:76.7847)_15:21.8486)_15:259.367)_11:77.3349,((locu_6:269.425,(sfor_14:221.315,(drer_31:196.545,(eluc_5:171.212,(gmor_19:138.656,((olat_13:96.8841,onil_3:96.8841)_14:11.1768,(gacu_26:103.223,(mmol_17:87.2367,(dnig_12:46.5407,trub_19:46.5407)_16:40.6959)_16:15.9868)_16:4.83735)_16:30.5957)_16:32.5555)_15:25.3334)_15:24.7694)_14:48.1102)_12:151.275,(lcha_5:408,(xtro_9:351,((acar_10:243.303,(amis_7:167.652,ggal_11:167.652)_10:75.6516)_10:74.6966,(oana_20:228.033,(mdom_9:187.052,((lafr_14:58.4246,pcap_12:58.4246)_13:29.1658,(dnov_7:83.8291,((hsap_19:69.6836,mmus_15:69.6836)_14:7.27911,(clup_8:65.6646,(sscr_10:54.3017,(btau_23:47.8908,(ttru_15:27.8472,(bacu_9:22.2751,bmys_12:22.2751)_12:5.5721)_13:20.0436)_13:6.41084)_13:11.363)_13:11.298)_13:6.86642)_13:3.76132)_13:99.4615)_12:40.9813)_12:89.9668)_11:33)_11:57)_11:12.7)_11:14.6349)_11:45.3779)_11	0	((0.193511,0.701027),(0.0032949,0.0472755),(1.26153e-13,4.00743e-16),(0.767827,0.646709),(5.09465e-15,2.68336e-09),(0.771248,0.581885),(0.00151391,0.0551322),(0.893259,0.098699),(1.7346e-09,0.666643),(1.04536e-07,0.13767),(0.0977486,0.697075),(0.538217,3.15936e-12),(0.00255447,0.536803),(2.17694e-07,0.61875),(0.327395,0.734571),(0.000412263,0.0108701),(0.36542,0.571524),(0.00538355,0.73189),(0.409402,0.662823),(0.877889,0.75549),(0.0312017,0.36603),(0.424838,0.25171),(0.000282579,0.697085),(0.0568532,0.291668),(0.204307,0.407774),(0.667277,0.522934),(1.59924e-05,0.544302),(0.000307151,0.250073),(0.0275486,0.576754),(5.51366e-05,0.576754),(0.00385517,0.544302),(5.5026e-11,0.626563),(0.0245926,0.0563305),(0.000245212,0.628094))	
OG0000031	(pmar_3:480.713,((cmil_12:358,((cpun_14:42.6663,rtyp_16:42.6663)_15:55.967,(ccar_14:76.7847,stor_17:76.7847)_15:21.8486)_15:259.367)_12:77.3349,((locu_11:269.425,(sfor_10:221.315,(drer_11:196.545,(eluc_13:171.212,(gmor_9:138.656,((olat_11:96.8841,onil_12:96.8841)_11:11.1768,(gacu_11:103.223,(mmol_11:87.2367,(dnig_11:46.5407,trub_10:46.5407)_11:40.6959)_11:15.9868)_11:4.83735)_11:30.5957)_11:32.5555)_11:25.3334)_11:24.7694)_11:48.1102)_11:151.275,(lcha_18:408,(xtro_6:351,((acar_14:243.303,(amis_18:167.652,ggal_10:167.652)_13:75.6516)_13:74.6966,(oana_9:228.033,(mdom_23:187.052,((lafr_15:58.4246,pcap_10:58.4246)_14:29.1658,(dnov_16:83.8291,((hsap_13:69.6836,mmus_15:69.6836)_14:7.27911,(clup_14:65.6646,(sscr_12:54.3017,(btau_13:47.8908,(ttru_11:27.8472,(bacu_12:22.2751,bmys_13:22.2751)_12:5.5721)_12:20.0436)_13:6.41084)_13:11.363)_14:11.298)_14:6.86642)_14:3.76132)_14:99.4615)_14:40.9813)_13:89.9668)_12:33)_12:57)_12:12.7)_12:14.6349)_12:45.3779)_12	0	((0.000120782,0.712277),(0.910726,0.0978658),(0.367175,0.175523),(0.767827,0.646709),(0.50252,0.0723723),(0.782272,0.588272),(0.890698,0.70936),(0.650904,0.628095),(0.869067,0.63225),(0.140789,0.659245),(0.196003,0.651889),(0.79867,0.266805),(0.566189,0.525758),(0.80697,0.586917),(0.786665,0.68611),(0.703854,0.318369),(0.598247,0.577225),(0.0200151,0.743361),(0.00756364,0.673165),(0.511967,0.78894),(0.00603494,0.0535098),(0.233376,0.269513),(0.0298729,0.147779),(4.08701e-05,0.829149),(0.217513,0.000574198),(0.676185,0.524631),(0.0743836,0.547458),(0.464899,0.250073),(0.554691,0.581884),(0.780333,0.124464),(0.391413,0.544302),(0.728469,0.194044),(0.23084,0.534626),(0.628094,0.0782765))	
OG0000032	(pmar_22:480.713,((cmil_6:358,((cpun_2:42.6663,rtyp_8:42.6663)_2:55.967,(ccar_0:76.7847,stor_0:76.7847)_0:21.8486)_2:259.367)_7:77.3349,((locu_21:269.425,(sfor_27:221.315,(drer_92:196.545,(eluc_30:171.212,(gmor_5:138.656,((olat_23:96.8841,onil_26:96.8841)_23:11.1768,(gacu_32:103.223,(mmol_1:87.2367,(dnig_25:46.5407,trub_12:46.5407)_19:40.6959)_19:15.9868)_23:4.83735)_23:30.5957)_23:32.5555)_26:25.3334)_27:24.7694)_26:48.1102)_22:151.275,(lcha_6:408,(xtro_1:351,((acar_3:243.303,(amis_7:167.652,ggal_5:167.652)_6:75.6516)_6:74.6966,(oana_4:228.033,(mdom_13:187.052,((lafr_10:58.4246,pcap_8:58.4246)_8:29.1658,(dnov_7:83.8291,((hsap_6:69.6836,mmus_15:69.6836)_8:7.27911,(clup_2:65.6646,(sscr_9:54.3017,(btau_18:47.8908,(ttru_0:27.8472,(bacu_2:22.2751,bmys_2:22.2751)_2:5.5721)_2:20.0436)_8:6.41084)_8:11.363)_8:11.298)_8:6.86642)_8:3.76132)_8:99.4615)_8:40.9813)_7:89.9668)_7:33)_7:57)_9:12.7)_9:14.6349)_9:45.3779)_10	0	((6.79541e-05,0.293629),(0.653107,0.000596337),(0.547467,8.07589e-10),(0.560769,8.75606e-05),(0.5,0.5),(0.0321656,0.568627),(0.776298,0.00365748),(0.631029,0.174937),(4.77875e-44,0.383751),(0.108789,0.00626574),(1.65484e-16,0.744475),(0.870691,0.0980656),(0.623857,0.551613),(2.37296e-05,2.61124e-05),(6.59803e-23,0.757161),(1.79951e-05,3.46933e-07),(5.19038e-10,0.559749),(0.188268,0.0188532),(0.000166252,0.615156),(0.0222743,0.688981),(0.252149,0.46892),(0.322189,0.731118),(0.0276663,0.0822229),(0.00172462,0.762649),(0.0388021,0.692807),(0.615557,0.514305),(0.377255,0.527999),(0.0214283,2.85312e-07),(0.532433,0.549544),(5.40629e-08,0.549544),(0.123823,0.527999),(2.26099e-12,4.32493e-11),(0.000147135,0.506037),(0.525759,0.525759))	
OG0000033	(pmar_11:480.713,((cmil_6:358,((cpun_3:42.6663,rtyp_6:42.6663)_6:55.967,(ccar_6:76.7847,stor_6:76.7847)_6:21.8486)_6:259.367)_7:77.3349,((locu_4:269.425,(sfor_4:221.315,(drer_6:196.545,(eluc_8:171.212,(gmor_6:138.656,((olat_9:96.8841,onil_7:96.8841)_7:11.1768,(gacu_7:103.223,(mmol_5:87.2367,(dnig_7:46.5407,trub_5:46.5407)_7:40.6959)_7:15.9868)_7:4.83735)_7:30.5957)_7:32.5555)_7:25.3334)_7:24.7694)_7:48.1102)_7:151.275,(lcha_6:408,(xtro_7:351,((acar_13:243.303,(amis_16:167.652,ggal_11:167.652)_13:75.6516)_13:74.6966,(oana_24:228.033,(mdom_12:187.052,((lafr_21:58.4246,pcap_23:58.4246)_23:29.1658,(dnov_26:83.8291,((hsap_26:69.6836,mmus_27:69.6836)_24:7.27911,(clup_27:65.6646,(sscr_22:54.3017,(btau_30:47.8908,(ttru_14:27.8472,(bacu_19:22.2751,bmys_15:22.2751)_18:5.5721)_18:20.0436)_24:6.41084)_24:11.363)_24:11.298)_24:6.86642)_24:3.76132)_24:99.4615)_18:40.9813)_18:89.9668)_13:33)_10:57)_8:12.7)_8:14.6349)_8:45.3779)_8	0	((0.128933,0.661867),(0.653107,0.594888),(0.000176944,0.623487),(0.651917,0.568629),(0.690648,0.690648),(0.360455,0.561747),(0.0393356,0.653941),(0.0258215,0.588275),(0.538718,0.59141),(0.28964,0.612313),(0.461743,0.606522),(0.0690503,0.741119),(0.543773,0.516629),(0.750399,0.558242),(0.0254212,0.634124),(0.649162,0.00778462),(0.512342,0.55367),(0.367501,0.0377156),(0.179721,0.00137141),(0.894504,0.78894),(0.0948909,0.274576),(0.787282,0.000632674),(0.012228,0.750082),(0.00340219,0.000539376),(0.171424,0.825057),(0.390616,0.541111),(0.152777,0.577224),(0.121596,0.060504),(0.58827,0.62809),(0.0542535,0.62809),(0.16597,0.577224),(6.37898e-05,1.86055e-07),(9.11376e-05,0.55058),(0.115458,0.000828021))	
OG0000034	(pmar_17:480.713,((cmil_4:358,((cpun_2:42.6663,rtyp_5:42.6663)_5:55.967,(ccar_8:76.7847,stor_4:76.7847)_5:21.8486)_5:259.367)_8:77.3349,((locu_8:269.425,(sfor_10:221.315,(drer_11:196.545,(eluc_15:171.212,(gmor_15:138.656,((olat_10:96.8841,onil_11:96.8841)_12:11.1768,(gacu_12:103.223,(mmol_10:87.2367,(dnig_14:46.5407,trub_13:46.5407)_13:40.6959)_12:15.9868)_12:4.83735)_12:30.5957)_12:32.5555)_12:25.3334)_11:24.7694)_11:48.1102)_11:151.275,(lcha_7:408,(xtro_22:351,((acar_8:243.303,(amis_18:167.652,ggal_21:167.652)_16:75.6516)_13:74.6966,(oana_11:228.033,(mdom_12:187.052,((lafr_10:58.4246,pcap_11:58.4246)_11:29.1658,(dnov_10:83.8291,((hsap_21:69.6836,mmus_37:69.6836)_19:7.27911,(clup_11:65.6646,(sscr_6:54.3017,(btau_16:47.8908,(ttru_9:27.8472,(bacu_12:22.2751,bmys_9:22.2751)_10:5.5721)_10:20.0436)_11:6.41084)_11:11.363)_11:11.298)_12:6.86642)_12:3.76132)_12:99.4615)_12:40.9813)_12:89.9668)_12:33)_12:57)_11:12.7)_11:14.6349)_11:45.3779)_11	0	((0.0243069,0.701027),(0.0266021,0.0480656),(9.41521e-05,0.606532),(0.632279,0.558243),(0.00190298,0.258564),(0.00621617,0.581885),(0.146863,0.70936),(0.650904,0.628095),(0.869067,0.0813344),(0.0865265,0.669469),(0.0597735,0.661851),(0.144334,0.50401),(0.571523,0.527999),(0.816842,0.593622),(0.128064,0.137294),(0.167374,0.725637),(0.847036,0.571524),(0.0711375,0.174018),(0.000278288,0.673165),(0.0101153,0.0205623),(0.209651,0.0115439),(0.233376,0.8),(0.67083,0.697085),(0.872048,0.812391),(0.369299,0.734185),(0.243774,0.521227),(0.0589753,0.541111),(0.0885949,9.50914e-17),(3.83917e-13,0.10848),(0.749206,0.566189),(1.00363e-05,0.537886),(2.15486e-05,0.169022),(0.199835,0.529114),(0.0107324,0.168964))	
OG0000035	(pmar_8:480.713,((cmil_8:358,((cpun_40:42.6663,rtyp_83:42.6663)_43:55.967,(ccar_19:76.7847,stor_34:76.7847)_30:21.8486)_30:259.367)_10:77.3349,((locu_0:269.425,(sfor_5:221.315,(drer_8:196.545,(eluc_8:171.212,(gmor_4:138.656,((olat_3:96.8841,onil_5:96.8841)_4:11.1768,(gacu_5:103.223,(mmol_4:87.2367,(dnig_2:46.5407,trub_3:46.5407)_3:40.6959)_4:15.9868)_4:4.83735)_4:30.5957)_4:32.5555)_5:25.3334)_5:24.7694)_5:48.1102)_5:151.275,(lcha_5:408,(xtro_6:351,((acar_5:243.303,(amis_4:167.652,ggal_1:167.652)_4:75.6516)_5:74.6966,(oana_2:228.033,(mdom_8:187.052,((lafr_14:58.4246,pcap_3:58.4246)_12:29.1658,(dnov_32:83.8291,((hsap_4:69.6836,mmus_12:69.6836)_12:7.27911,(clup_19:65.6646,(sscr_13:54.3017,(btau_17:47.8908,(ttru_2:27.8472,(bacu_10:22.2751,bmys_34:22.2751)_12:5.5721)_12:20.0436)_13:6.41084)_13:11.363)_13:11.298)_12:6.86642)_12:3.76132)_12:99.4615)_8:40.9813)_6:89.9668)_6:33)_6:57)_6:12.7)_6:14.6349)_7:45.3779)_7	0	((0.521343,0.64673),(0.391052,2.14427e-12),(0.0378031,3.73521e-42),(1.39194e-10,0.732477),(1.32435e-08,0.0298833),(0.00484428,0.0826253),(4.99119e-05,0.618775),(0.804531,0.565702),(0.0195053,0.568145),(0.014345,0.128243),(0.715402,0.565705),(0.259793,0.108841),(0.525758,0.509606),(0.116083,0.534627),(0.658019,0.128058),(0.112173,0.574405),(0.44623,0.541112),(0.647861,0.655967),(0.867807,0.601448),(0.815495,0.256063),(0.740616,0.00277642),(0.289631,0.710913),(0.0031262,0.0123314),(0.837147,0.00140902),(0.073362,7.32075e-12),(0.657926,0.521227),(6.78247e-20,0.541111),(2.96363e-09,0.768319),(0.547458,0.0397892),(1.63231e-05,0.576754),(0.746775,0.544302),(0.000599853,0.194044),(4.73809e-17,0.534626),(0.00550768,3.42781e-34))	
OG0000036	(pmar_0:480.713,((cmil_17:358,((cpun_47:42.6663,rtyp_17:42.6663)_18:55.967,(ccar_3:76.7847,stor_1:76.7847)_4:21.8486)_9:259.367)_10:77.3349,((locu_5:269.425,(sfor_8:221.315,(drer_1:196.545,(eluc_18:171.212,(gmor_13:138.656,((olat_21:96.8841,onil_39:96.8841)_21:11.1768,(gacu_19:103.223,(mmol_93:87.2367,(dnig_2:46.5407,trub_4:46.5407)_4:40.6959)_20:15.9868)_20:4.83735)_20:30.5957)_15:32.5555)_14:25.3334)_9:24.7694)_9:48.1102)_9:151.275,(lcha_54:408,(xtro_3:351,((acar_13:243.303,(amis_4:167.652,ggal_0:167.652)_4:75.6516)_6:74.6966,(oana_0:228.033,(mdom_16:187.052,((lafr_1:58.4246,pcap_1:58.4246)_1:29.1658,(dnov_2:83.8291,((hsap_7:69.6836,mmus_3:69.6836)_4:7.27911,(clup_5:65.6646,(sscr_5:54.3017,(btau_4:47.8908,(ttru_1:27.8472,(bacu_5:22.2751,bmys_1:22.2751)_3:5.5721)_3:20.0436)_4:6.41084)_4:11.363)_4:11.298)_4:6.86642)_4:3.76132)_4:99.4615)_6:40.9813)_6:89.9668)_6:33)_6:57)_9:12.7)_9:14.6349)_9:45.3779)_9	0	((2.95003e-06,0.675902),(0.00403758,0.660969),(1.25199e-35,0.409148),(3.1122e-10,2.86113e-08),(0.217911,0.00026314),(0.188976,0.568627),(0.0175834,0.683837),(0.614177,0.609017),(1.08721e-07,4.86187e-07),(0.0327351,0.129139),(0.264075,1.1202e-05),(0.863629,5.18665e-14),(0.0658484,0.545357),(0.624262,0.641398),(2.86372e-77,2.55023e-23),(0.00241581,0.595399),(0.827227,0.559749),(4.11353e-25,0.00155981),(0.0486317,0.601448),(7.82755e-05,0.014499),(0.740616,6.44464e-05),(0.687297,0.710913),(4.88828e-06,0.618766),(7.18069e-08,0.0241369),(0.533545,0.533545),(1.30378e-05,0.507231),(0.0077762,0.514305),(0.000790663,0.201998),(0.516629,0.525758),(0.0755999,0.525758),(0.0633514,0.514305),(0.597147,0.0683218),(0.000423801,0.509014),(0.0010196,0.000279558))	
OG0000037	(pmar_9:480.713,((cmil_13:358,((cpun_14:42.6663,rtyp_14:42.6663)_14:55.967,(ccar_12:76.7847,stor_15:76.7847)_14:21.8486)_14:259.367)_12:77.3349,((locu_13:269.425,(sfor_18:221.315,(drer_14:196.545,(eluc_13:171.212,(gmor_14:138.656,((olat_14:96.8841,onil_13:96.8841)_14:11.1768,(gacu_14:103.223,(mmol_13:87.2367,(dnig_16:46.5407,trub_13:46.5407)_14:40.6959)_14:15.9868)_14:4.83735)_14:30.5957)_14:32.5555)_14:25.3334)_14:24.7694)_14:48.1102)_14:151.275,(lcha_11:408,(xtro_12:351,((acar_10:243.303,(amis_11:167.652,ggal_11:167.652)_11:75.6516)_11:74.6966,(oana_9:228.033,(mdom_11:187.052,((lafr_10:58.4246,pcap_11:58.4246)_11:29.1658,(dnov_9:83.8291,((hsap_11:69.6836,mmus_11:69.6836)_11:7.27911,(clup_10:65.6646,(sscr_9:54.3017,(btau_11:47.8908,(ttru_11:27.8472,(bacu_11:22.2751,bmys_10:22.2751)_11:5.5721)_11:20.0436)_11:6.41084)_11:11.363)_11:11.298)_11:6.86642)_11:3.76132)_11:99.4615)_11:40.9813)_11:89.9668)_11:33)_11:57)_12:12.7)_12:14.6349)_12:45.3779)_12	0.695	((-,-),(-,-),(-,-),(-,-),(-,-),(-,-),(-,-),(-,-),(-,-),(-,-),(-,-),(-,-),(-,-),(-,-),(-,-),(-,-),(-,-),(-,-),(-,-),(-,-),(-,-),(-,-),(-,-),(-,-),(-,-),(-,-),(-,-),(-,-),(-,-),(-,-),(-,-),(-,-),(-,-),(-,-))	
OG0000038	(pmar_6:480.713,((cmil_8:358,((cpun_10:42.6663,rtyp_7:42.6663)_8:55.967,(ccar_8:76.7847,stor_7:76.7847)_8:21.8486)_8:259.367)_10:77.3349,((locu_9:269.425,(sfor_14:221.315,(drer_18:196.545,(eluc_19:171.212,(gmor_15:138.656,((olat_5:96.8841,onil_16:96.8841)_10:11.1768,(gacu_8:103.223,(mmol_8:87.2367,(dnig_6:46.5407,trub_12:46.5407)_10:40.6959)_10:15.9868)_10:4.83735)_10:30.5957)_13:32.5555)_14:25.3334)_14:24.7694)_14:48.1102)_13:151.275,(lcha_16:408,(xtro_17:351,((acar_24:243.303,(amis_17:167.652,ggal_8:167.652)_14:75.6516)_14:74.6966,(oana_10:228.033,(mdom_16:187.052,((lafr_11:58.4246,pcap_4:58.4246)_11:29.1658,(dnov_25:83.8291,((hsap_11:69.6836,mmus_18:69.6836)_12:7.27911,(clup_9:65.6646,(sscr_9:54.3017,(btau_12:47.8908,(ttru_5:27.8472,(bacu_6:22.2751,bmys_7:22.2751)_7:5.5721)_7:20.0436)_10:6.41084)_10:11.363)_10:11.298)_12:6.86642)_12:3.76132)_12:99.4615)_13:40.9813)_13:89.9668)_13:33)_13:57)_12:12.7)_12:14.6349)_12:45.3779)_12	0	((0.0196874,0.712277),(0.391052,0.314542),(0.0225698,0.236839),(0.686131,0.588274),(0.727875,0.357549),(0.0523123,0.588272),(0.0434515,0.173739),(0.893259,0.653917),(0.0441995,0.658583),(0.00823712,0.293262),(0.133409,0.000762319),(9.56247e-05,3.45947e-05),(0.560749,0.5235),(0.0620991,0.580031),(0.0473307,0.674388),(6.35723e-05,0.0384488),(0.385898,0.577225),(0.0828519,0.187879),(0.0738087,0.682956),(4.31948e-05,0.797942),(0.106564,0.000755534),(0.24899,0.809355),(0.147699,0.70737),(0.112865,0.52861),(0.734185,9.93952e-09),(0.243774,0.521227),(7.10454e-12,0.541111),(0.429048,1.51419e-05),(0.547458,0.00143347),(0.373221,0.560749),(0.332153,0.534626),(0.0398174,0.000104559),(0.00276823,0.520656),(0.124216,0.581888))	
OG0000040	(pmar_7:480.713,((cmil_13:358,((cpun_11:42.6663,rtyp_10:42.6663)_11:55.967,(ccar_13:76.7847,stor_10:76.7847)_11:21.8486)_11:259.367)_11:77.3349,((locu_11:269.425,(sfor_15:221.315,(drer_12:196.545,(eluc_19:171.212,(gmor_12:138.656,((olat_12:96.8841,onil_14:96.8841)_13:11.1768,(gacu_14:103.223,(mmol_15:87.2367,(dnig_14:46.5407,trub_12:46.5407)_13:40.6959)_13:15.9868)_13:4.83735)_13:30.5957)_13:32.5555)_13:25.3334)_13:24.7694)_13:48.1102)_12:151.275,(lcha_14:408,(xtro_12:351,((acar_11:243.303,(amis_11:167.652,ggal_9:167.652)_11:75.6516)_11:74.6966,(oana_9:228.033,(mdom_10:187.052,((lafr_7:58.4246,pcap_8:58.4246)_8:29.1658,(dnov_8:83.8291,((hsap_8:69.6836,mmus_10:69.6836)_9:7.27911,(clup_9:65.6646,(sscr_10:54.3017,(btau_10:47.8908,(ttru_8:27.8472,(bacu_9:22.2751,bmys_12:22.2751)_9:5.5721)_9:20.0436)_9:6.41084)_9:11.363)_9:11.298)_9:6.86642)_9:3.76132)_9:99.4615)_10:40.9813)_10:89.9668)_11:33)_11:57)_11:12.7)_11:14.6349)_11:45.3779)_11	0.01	((0.136468,0.701027),(0.294889,0.888362),(0.692237,0.299232),(0.727182,0.615149),(0.0952548,0.43096),(0.771248,0.581885),(0.696379,0.161739),(0.224257,0.64566),(0.659592,0.650175),(0.00139619,0.679162),(0.596705,0.671324),(0.521934,0.302584),(0.576754,0.530224),(0.317915,0.600153),(0.0714658,0.70737),(0.167374,0.355199),(0.36542,0.571524),(0.160419,0.73189),(0.553304,0.662823),(0.884287,0.767864),(0.856042,0.236355),(0.766131,0.467074),(0.639353,0.674388),(0.857613,0.469202),(0.299446,0.692807),(0.194357,0.51605),(0.40443,0.531331),(0.362654,0.171913),(0.536261,0.555202),(0.72278,0.555202),(0.138208,0.531331),(0.121716,0.593624),(0.183376,0.52632),(0.601442,0.000332267))	
OG0000041	(pmar_0:480.713,((cmil_0:358,((cpun_0:42.6663,rtyp_0:42.6663)_0:55.967,(ccar_0:76.7847,stor_0:76.7847)_0:21.8486)_0:259.367)_0:77.3349,((locu_29:269.425,(sfor_25:221.315,(drer_55:196.545,(eluc_40:171.212,(gmor_7:138.656,((olat_18:96.8841,onil_73:96.8841)_23:11.1768,(gacu_27:103.223,(mmol_8:87.2367,(dnig_5:46.5407,trub_7:46.5407)_7:40.6959)_11:15.9868)_22:4.83735)_22:30.5957)_22:32.5555)_26:25.3334)_26:24.7694)_25:48.1102)_22:151.275,(lcha_0:408,(xtro_0:351,((acar_9:243.303,(amis_14:167.652,ggal_11:167.652)_10:75.6516)_8:74.6966,(oana_0:228.033,(mdom_12:187.052,((lafr_0:58.4246,pcap_0:58.4246)_0:29.1658,(dnov_1:83.8291,((hsap_8:69.6836,mmus_8:69.6836)_7:7.27911,(clup_8:65.6646,(sscr_5:54.3017,(btau_12:47.8908,(ttru_7:27.8472,(bacu_15:22.2751,bmys_5:22.2751)_7:5.5721)_7:20.0436)_7:6.41084)_7:11.363)_7:11.298)_7:6.86642)_4:3.76132)_4:99.4615)_4:40.9813)_4:89.9668)_4:33)_3:57)_3:12.7)_3:14.6349)_2:45.3779)_2	0	((0.0495414,0.550591),(0.5,0.5),(0.5,0.5),(0.5,0.5),(0.5,0.5),(0.00132137,0.00845591),(0.0134467,0.0248063),(0.921622,0.168965),(3.96861e-16,0.7366),(8.93537e-07,0.000678899),(1.32746e-12,0.738618),(0.00315654,1.04013e-46),(0.0722711,0.549543),(0.00704817,1.16182e-17),(0.00849548,5.51453e-05),(0.00778462,0.649162),(2.87312e-19,0.521227),(0.0131177,0.589648),(0.00901432,0.0295317),(0.399153,0.0583224),(0.0131833,0.36603),(5.25544e-05,0.660649),(0.000232494,0.584654),(5.566e-07,0.673291),(0.5,0.5),(1.24255e-07,0.507231),(0.000345292,6.6712e-07),(0.136683,0.136683),(0.528557,0.543773),(0.129463,0.543773),(0.0105605,0.524631),(3.23787e-06,0.57534),(0.597567,0.520656),(1.29033e-12,0.00185031))	
OG0000043	(pmar_4:480.713,((cmil_6:358,((cpun_6:42.6663,rtyp_29:42.6663)_14:55.967,(ccar_32:76.7847,stor_4:76.7847)_14:21.8486)_14:259.367)_9:77.3349,((locu_1:269.425,(sfor_10:221.315,(drer_25:196.545,(eluc_1:171.212,(gmor_24:138.656,((olat_12:96.8841,onil_1:96.8841)_12:11.1768,(gacu_22:103.223,(mmol_15:87.2367,(dnig_9:46.5407,trub_15:46.5407)_13:40.6959)_13:15.9868)_13:4.83735)_13:30.5957)_13:32.5555)_12:25.3334)_12:24.7694)_11:48.1102)_9:151.275,(lcha_1:408,(xtro_28:351,((acar_8:243.303,(amis_4:167.652,ggal_8:167.652)_8:75.6516)_9:74.6966,(oana_20:228.033,(mdom_1:187.052,((lafr_13:58.4246,pcap_7:58.4246)_11:29.1658,(dnov_8:83.8291,((hsap_14:69.6836,mmus_13:69.6836)_12:7.27911,(clup_12:65.6646,(sscr_7:54.3017,(btau_21:47.8908,(ttru_12:27.8472,(bacu_5:22.2751,bmys_10:22.2751)_10:5.5721)_11:20.0436)_11:6.41084)_11:11.363)_11:11.298)_11:6.86642)_11:3.76132)_11:99.4615)_10:40.9813)_10:89.9668)_10:33)_10:57)_9:12.7)_9:14.6349)_9:45.3779)_9	0	((0.0239147,0.675902),(0.16206,0.00748952),(2.28934e-10,1.3984e-17),(0.758887,0.63924),(1.46636e-17,1.86164e-11),(0.745122,0.568627),(1.27671e-06,0.0346078),(0.650904,0.0782075),(4.03915e-08,0.641403),(8.76188e-11,0.111729),(1.15154e-07,0.671324),(0.808873,1.07624e-13),(0.11654,0.530224),(4.7051e-07,0.600153),(0.0714658,0.70737),(0.000184821,0.0584632),(0.827227,0.559749),(2.5683e-05,0.145128),(2.70259e-09,0.651891),(0.631378,0.381396),(0.00296582,0.825479),(0.402669,0.777581),(5.88483e-06,0.674388),(1.50814e-08,0.253433),(0.0643817,0.00022661),(0.648107,0.51951),(0.00753874,0.537886),(0.0940584,0.22051),(0.0233238,0.566189),(0.194832,0.566189),(0.000173329,0.537886),(1.60326e-11,0.610667),(0.0875498,0.0480421),(6.68671e-08,0.610668))	
OG0000048	(pmar_10:480.713,((cmil_10:358,((cpun_22:42.6663,rtyp_23:42.6663)_23:55.967,(ccar_24:76.7847,stor_33:76.7847)_24:21.8486)_23:259.367)_12:77.3349,((locu_9:269.425,(sfor_5:221.315,(drer_6:196.545,(eluc_8:171.212,(gmor_7:138.656,((olat_3:96.8841,onil_4:96.8841)_5:11.1768,(gacu_6:103.223,(mmol_8:87.2367,(dnig_4:46.5407,trub_4:46.5407)_4:40.6959)_6:15.9868)_6:4.83735)_6:30.5957)_7:32.5555)_7:25.3334)_7:24.7694)_7:48.1102)_8:151.275,(lcha_13:408,(xtro_10:351,((acar_10:243.303,(amis_8:167.652,ggal_4:167.652)_8:75.6516)_9:74.6966,(oana_25:228.033,(mdom_8:187.052,((lafr_7:58.4246,pcap_12:58.4246)_8:29.1658,(dnov_9:83.8291,((hsap_7:69.6836,mmus_9:69.6836)_8:7.27911,(clup_7:65.6646,(sscr_4:54.3017,(btau_6:47.8908,(ttru_9:27.8472,(bacu_6:22.2751,bmys_16:22.2751)_9:5.5721)_9:20.0436)_7:6.41084)_7:11.363)_7:11.298)_8:6.86642)_8:3.76132)_8:99.4615)_9:40.9813)_10:89.9668)_10:33)_10:57)_10:12.7)_10:14.6349)_10:45.3779)_10	0	((0.915981,0.688928),(0.434687,8.49495e-06),(0.46615,0.787745),(0.819314,0.138973),(0.855262,1.80446e-06),(0.0847601,0.575338),(0.422586,0.261697),(0.198316,0.588275),(0.538718,0.59141),(0.28964,0.612313),(0.787977,0.162245),(0.016132,0.304933),(0.0570858,0.514305),(0.730097,0.550581),(0.0465139,0.00434541),(0.595399,0.595399),(0.194701,0.565699),(0.141698,0.719358),(0.900568,0.651891),(0.427287,0.381396),(0.825479,0.00296582),(0.402669,0.777581),(2.28019e-09,0.270007),(0.582237,0.444736),(0.299446,0.000227462),(0.615557,0.514305),(0.181686,0.527999),(0.33631,0.154575),(0.532433,0.0748151),(0.690349,0.543773),(0.000617023,0.524631),(0.232846,0.00459785),(0.619945,0.52632),(9.87061e-05,1.91584e-10))	
OG0000049	(pmar_5:480.713,((cmil_16:358,((cpun_17:42.6663,rtyp_12:42.6663)_13:55.967,(ccar_9:76.7847,stor_15:76.7847)_13:21.8486)_13:259.367)_11:77.3349,((locu_11:269.425,(sfor_15:221.315,(drer_15:196.545,(eluc_16:171.212,(gmor_13:138.656,((olat_13:96.8841,onil_14:96.8841)_13:11.1768,(gacu_12:103.223,(mmol_12:87.2367,(dnig_12:46.5407,trub_12:46.5407)_12:40.6959)_13:15.9868)_13:4.83735)_13:30.5957)_13:32.5555)_13:25.3334)_13:24.7694)_13:48.1102)_12:151.275,(lcha_11:408,(xtro_8:351,((acar_6:243.303,(amis_9:167.652,ggal_7:167.652)_8:75.6516)_8:74.6966,(oana_7:228.033,(mdom_8:187.052,((lafr_8:58.4246,pcap_7:58.4246)_8:29.1658,(dnov_11:83.8291,((hsap_8:69.6836,mmus_8:69.6836)_8:7.27911,(clup_8:65.6646,(sscr_8:54.3017,(btau_8:47.8908,(ttru_8:27.8472,(bacu_7:22.2751,bmys_8:22.2751)_8:5.5721)_8:20.0436)_8:6.41084)_8:11.363)_8:11.298)_8:6.86642)_8:3.76132)_8:99.4615)_8:40.9813)_8:89.9668)_8:33)_8:57)_10:12.7)_10:14.6349)_10:45.3779)_10	0.005	((0.0314189,0.688928),(0.0318642,0.221411),(0.000406654,0.335125),(0.749188,0.631498),(0.00113418,0.119378),(0.206987,0.575338),(0.696379,0.161739),(0.224257,0.64566),(0.198807,0.650175),(0.0984891,0.679162),(0.853923,0.671324),(0.817895,0.302584),(0.576754,0.530224),(0.537121,0.600153),(0.500243,0.324542),(0.715143,0.715143),(0.106427,0.565699),(0.564008,0.0228737),(0.887699,0.628101),(0.24743,0.72613),(0.314351,0.534048),(0.724362,0.748709),(0.597075,0.648463),(0.837147,0.762649),(0.692807,0.299446),(0.615557,0.514305),(0.00820868,0.527999),(0.715184,0.715184),(0.532433,0.549544),(0.70741,0.549544),(0.683846,0.527999),(0.666981,0.584643),(0.609019,0.523501),(0.139638,0.591854))	
OG0000051	(pmar_7:480.713,((cmil_7:358,((cpun_6:42.6663,rtyp_6:42.6663)_6:55.967,(ccar_9:76.7847,stor_7:76.7847)_7:21.8486)_7:259.367)_8:77.3349,((locu_11:269.425,(sfor_18:221.315,(drer_19:196.545,(eluc_18:171.212,(gmor_13:138.656,((olat_16:96.8841,onil_14:96.8841)_14:11.1768,(gacu_13:103.223,(mmol_18:87.2367,(dnig_11:46.5407,trub_11:46.5407)_11:40.6959)_14:15.9868)_14:4.83735)_14:30.5957)_14:32.5555)_14:25.3334)_14:24.7694)_14:48.1102)_12:151.275,(lcha_6:408,(xtro_8:351,((acar_8:243.303,(amis_6:167.652,ggal_13:167.652)_8:75.6516)_8:74.6966,(oana_11:228.033,(mdom_3:187.052,((lafr_8:58.4246,pcap_9:58.4246)_9:29.1658,(dnov_5:83.8291,((hsap_10:69.6836,mmus_10:69.6836)_9:7.27911,(clup_9:65.6646,(sscr_9:54.3017,(btau_10:47.8908,(ttru_9:27.8472,(bacu_8:22.2751,bmys_7:22.2751)_8:5.5721)_9:20.0436)_9:6.41084)_9:11.363)_9:11.298)_9:6.86642)_9:3.76132)_9:99.4615)_8:40.9813)_8:89.9668)_8:33)_8:57)_8:12.7)_8:14.6349)_8:45.3779)_8	0	((0.719281,0.661867),(0.675832,0.620865),(0.623487,0.623487),(0.261922,0.578634),(0.0481738,0.710393),(0.729599,0.561747),(0.696379,0.0551322),(0.0565548,0.653917),(0.0124074,0.658583),(0.0327351,0.688354),(0.611118,0.680336),(0.0914592,0.825913),(0.581884,0.532433),(0.553092,0.606515),(0.00552008,0.00211007),(0.703854,0.703854),(0.00523901,0.55367),(0.367501,0.690611),(0.887699,0.628101),(0.861022,0.72613),(0.170277,0.00114392),(0.724362,0.748709),(0.0699104,0.648463),(0.000283963,0.210811),(0.32457,0.707894),(0.626952,0.51605),(0.000389952,0.531331),(0.171913,0.171913),(0.536261,0.555202),(0.72278,0.555202),(0.698691,0.531331),(0.121716,0.593624),(0.619945,0.0396202),(0.591854,0.139638))	
OG0000053	(pmar_1:480.713,((cmil_8:358,((cpun_6:42.6663,rtyp_4:42.6663)_5:55.967,(ccar_2:76.7847,stor_7:76.7847)_5:21.8486)_5:259.367)_7:77.3349,((locu_9:269.425,(sfor_10:221.315,(drer_9:196.545,(eluc_12:171.212,(gmor_9:138.656,((olat_10:96.8841,onil_12:96.8841)_10:11.1768,(gacu_10:103.223,(mmol_11:87.2367,(dnig_10:46.5407,trub_8:46.5407)_10:40.6959)_10:15.9868)_10:4.83735)_10:30.5957)_10:32.5555)_10:25.3334)_10:24.7694)_10:48.1102)_9:151.275,(lcha_7:408,(xtro_4:351,((acar_4:243.303,(amis_12:167.652,ggal_10:167.652)_9:75.6516)_8:74.6966,(oana_9:228.033,(mdom_13:187.052,((lafr_15:58.4246,pcap_12:58.4246)_15:29.1658,(dnov_21:83.8291,((hsap_15:69.6836,mmus_13:69.6836)_15:7.27911,(clup_16:65.6646,(sscr_16:54.3017,(btau_13:47.8908,(ttru_11:27.8472,(bacu_15:22.2751,bmys_16:22.2751)_15:5.5721)_15:20.0436)_15:6.41084)_15:11.363)_15:11.298)_15:6.86642)_15:3.76132)_15:99.4615)_12:40.9813)_10:89.9668)_8:33)_7:57)_7:12.7)_7:14.6349)_7:45.3779)_7	0	((0.000771689,0.64673),(0.456219,0.231406),(0.0619889,0.161907),(0.632279,0.558243),(0.000566461,0.0273391),(0.712095,0.554692),(0.877701,0.124101),(0.870995,0.618755),(0.612105,0.622694),(0.124885,0.648456),(0.54227,0.641407),(0.787075,0.114785),(0.560749,0.5235),(0.795695,0.580031),(0.228791,0.674388),(0.691695,0.0155112),(0.0642673,0.547458),(0.888927,0.674109),(0.0657624,0.0683693),(0.00949037,0.166382),(0.0493956,0.341385),(0.724362,0.0754306),(0.639353,0.0305223),(0.435127,0.0313056),(0.774632,0.00682164),(0.684675,0.52632),(0.000106794,0.55058),(0.796203,0.126793),(0.558241,0.586916),(0.252128,0.586916),(0.217272,0.55058),(0.0334378,0.6414),(4.37982e-05,0.542711),(0.651883,0.0970891))	
OG0000055	(pmar_2:480.713,((cmil_12:358,((cpun_6:42.6663,rtyp_9:42.6663)_9:55.967,(ccar_8:76.7847,stor_14:76.7847)_9:21.8486)_9:259.367)_9:77.3349,((locu_6:269.425,(sfor_12:221.315,(drer_12:196.545,(eluc_12:171.212,(gmor_10:138.656,((olat_11:96.8841,onil_5:96.8841)_11:11.1768,(gacu_15:103.223,(mmol_16:87.2367,(dnig_16:46.5407,trub_15:46.5407)_15:40.6959)_14:15.9868)_13:4.83735)_12:30.5957)_11:32.5555)_11:25.3334)_11:24.7694)_11:48.1102)_10:151.275,(lcha_9:408,(xtro_14:351,((acar_11:243.303,(amis_3:167.652,ggal_9:167.652)_8:75.6516)_9:74.6966,(oana_2:228.033,(mdom_7:187.052,((lafr_7:58.4246,pcap_5:58.4246)_7:29.1658,(dnov_13:83.8291,((hsap_10:69.6836,mmus_8:69.6836)_10:7.27911,(clup_11:65.6646,(sscr_11:54.3017,(btau_10:47.8908,(ttru_5:27.8472,(bacu_10:22.2751,bmys_10:22.2751)_10:5.5721)_10:20.0436)_10:6.41084)_10:11.363)_10:11.298)_10:6.86642)_10:3.76132)_9:99.4615)_8:40.9813)_8:89.9668)_9:33)_9:57)_9:12.7)_9:14.6349)_9:45.3779)_9	0	((0.000643983,0.675902),(0.101939,0.874998),(0.000654247,0.667604),(0.701042,0.597564),(0.384393,7.6292e-05),(0.745122,0.568627),(0.0232251,0.136914),(0.452887,0.628095),(0.425419,0.63225),(0.39398,0.659245),(0.562626,0.0967742),(0.79867,5.38247e-06),(0.10848,0.0145772),(0.0909037,0.0583909),(0.0796121,0.158074),(0.189882,0.744494),(0.318999,0.559749),(0.90307,0.705643),(0.0179324,0.640331),(0.166642,0.381396),(0.000172365,0.314351),(0.73988,0.420382),(8.61673e-05,0.648463),(0.557709,0.210811),(0.676222,0.0120822),(0.00529827,0.00820775),(0.014128,0.534626),(0.744533,0.0320037),(0.54004,0.560749),(0.179242,0.560749),(0.152259,0.534626),(0.694417,0.602294),(1.89771e-07,0.529114),(0.610668,0.610668))	
OG0000056	(pmar_5:480.713,((cmil_12:358,((cpun_13:42.6663,rtyp_13:42.6663)_13:55.967,(ccar_13:76.7847,stor_10:76.7847)_12:21.8486)_12:259.367)_10:77.3349,((locu_13:269.425,(sfor_15:221.315,(drer_15:196.545,(eluc_12:171.212,(gmor_11:138.656,((olat_12:96.8841,onil_13:96.8841)_12:11.1768,(gacu_7:103.223,(mmol_14:87.2367,(dnig_10:46.5407,trub_9:46.5407)_10:40.6959)_12:15.9868)_12:4.83735)_12:30.5957)_12:32.5555)_12:25.3334)_12:24.7694)_12:48.1102)_12:151.275,(lcha_13:408,(xtro_10:351,((acar_7:243.303,(amis_12:167.652,ggal_6:167.652)_8:75.6516)_8:74.6966,(oana_4:228.033,(mdom_9:187.052,((lafr_5:58.4246,pcap_1:58.4246)_5:29.1658,(dnov_7:83.8291,((hsap_16:69.6836,mmus_11:69.6836)_10:7.27911,(clup_4:65.6646,(sscr_6:54.3017,(btau_7:47.8908,(ttru_3:27.8472,(bacu_6:22.2751,bmys_7:22.2751)_6:5.5721)_6:20.0436)_6:6.41084)_6:11.363)_6:11.298)_7:6.86642)_7:3.76132)_7:99.4615)_7:40.9813)_7:89.9668)_8:33)_9:57)_10:12.7)_10:14.6349)_10:45.3779)_10	0	((0.0314189,0.688928),(0.271808,0.200627),(0.713712,0.713712),(0.182194,0.623472),(0.238405,0.0512184),(0.75893,0.575338),(0.516228,0.720716),(0.076368,0.637058),(0.107263,0.641403),(0.865173,0.669469),(0.580644,0.661851),(0.808873,0.285177),(0.571523,0.527999),(0.000298688,0.593622),(0.06345,0.0168705),(0.691695,0.298154),(0.106427,0.565699),(0.141698,0.343963),(0.509892,0.215436),(0.609118,0.72613),(0.00701902,0.170277),(0.724362,0.393034),(0.0276663,0.634124),(0.0869591,0.74518),(0.637824,7.59717e-06),(0.00318429,0.512551),(0.72192,0.524631),(6.4826e-06,0.188685),(5.69626e-06,0.0660278),(0.0110767,0.537887),(0.649862,0.521227),(0.0825331,0.565701),(4.67596e-05,0.517785),(0.571526,0.0395613))	
OG0000058	(pmar_3:480.713,((cmil_9:358,((cpun_10:42.6663,rtyp_9:42.6663)_9:55.967,(ccar_9:76.7847,stor_10:76.7847)_9:21.8486)_9:259.367)_9:77.3349,((locu_7:269.425,(sfor_12:221.315,(drer_13:196.545,(eluc_14:171.212,(gmor_10:138.656,((olat_12:96.8841,onil_13:96.8841)_11:11.1768,(gacu_10:103.223,(mmol_9:87.2367,(dnig_12:46.5407,trub_11:46.5407)_11:40.6959)_11:15.9868)_11:4.83735)_11:30.5957)_11:32.5555)_11:25.3334)_11:24.7694)_11:48.1102)_10:151.275,(lcha_12:408,(xtro_7:351,((acar_9:243.303,(amis_9:167.652,ggal_9:167.652)_9:75.6516)_9:74.6966,(oana_10:228.033,(mdom_10:187.052,((lafr_9:58.4246,pcap_8:58.4246)_9:29.1658,(dnov_9:83.8291,((hsap_9:69.6836,mmus_9:69.6836)_9:7.27911,(clup_9:65.6646,(sscr_9:54.3017,(btau_9:47.8908,(ttru_9:27.8472,(bacu_9:22.2751,bmys_8:22.2751)_9:5.5721)_9:20.0436)_9:6.41084)_9:11.363)_9:11.298)_9:6.86642)_9:3.76132)_9:99.4615)_9:40.9813)_9:89.9668)_9:33)_9:57)_9:12.7)_9:14.6349)_9:45.3779)_9	0.415	((-,-),(-,-),(-,-),(-,-),(-,-),(-,-),(-,-),(-,-),(-,-),(-,-),(-,-),(-,-),(-,-),(-,-),(-,-),(-,-),(-,-),(-,-),(-,-),(-,-),(-,-),(-,-),(-,-),(-,-),(-,-),(-,-),(-,-),(-,-),(-,-),(-,-),(-,-),(-,-),(-,-),(-,-))	
OG0000059	(pmar_1:480.713,((cmil_1:358,((cpun_1:42.6663,rtyp_1:42.6663)_1:55.967,(ccar_0:76.7847,stor_1:76.7847)_1:21.8486)_1:259.367)_1:77.3349,((locu_1:269.425,(sfor_1:221.315,(drer_1:196.545,(eluc_1:171.212,(gmor_1:138.656,((olat_1:96.8841,onil_1:96.8841)_1:11.1768,(gacu_0:103.223,(mmol_1:87.2367,(dnig_1:46.5407,trub_1:46.5407)_1:40.6959)_1:15.9868)_1:4.83735)_1:30.5957)_1:32.5555)_1:25.3334)_1:24.7694)_1:48.1102)_1:151.275,(lcha_1:408,(xtro_1:351,((acar_1:243.303,(amis_1:167.652,ggal_1:167.652)_1:75.6516)_1:74.6966,(oana_1:228.033,(mdom_2:187.052,((lafr_45:58.4246,pcap_9:58.4246)_28:29.1658,(dnov_32:83.8291,((hsap_32:69.6836,mmus_30:69.6836)_28:7.27911,(clup_30:65.6646,(sscr_25:54.3017,(btau_54:47.8908,(ttru_13:27.8472,(bacu_25:22.2751,bmys_20:22.2751)_22:5.5721)_22:20.0436)_28:6.41084)_28:11.363)_28:11.298)_28:6.86642)_28:3.76132)_28:99.4615)_3:40.9813)_2:89.9668)_1:33)_1:57)_1:12.7)_1:14.6349)_1:45.3779)_1	0	((0.700657,0.526326),(0.663014,0.626992),(0.524636,0.524636),(0.531894,0.512552),(0.0644163,0.543271),(0.543802,0.508421),(0.630886,0.528007),(0.611616,0.514306),(0.600976,0.514889),(0.589893,0.518938),(0.574542,0.517787),(0.553724,0.553724),(0.506634,0.502428),(0.0850766,0.509014),(0.549065,0.523505),(0.526887,0.526887),(0.58069,0.507231),(0.679256,0.532995),(0.660642,0.519513),(0.620631,0.542738),(0.588077,0.588077),(0.542205,0.0256466),(0.288661,0.0237753),(0.334591,1.04507e-29),(8.65477e-15,4.8677e-22),(0.765747,0.547458),(0.0311936,0.58827),(0.0200171,0.14751),(0.600581,0.644244),(0.137153,0.644244),(0.0259049,0.58827),(5.90183e-27,4.73737e-07),(1.43087e-11,0.560749),(0.00389336,0.0173558))	
OG0000060	(pmar_1:480.713,((cmil_3:358,((cpun_9:42.6663,rtyp_10:42.6663)_10:55.967,(ccar_13:76.7847,stor_11:76.7847)_11:21.8486)_11:259.367)_8:77.3349,((locu_10:269.425,(sfor_16:221.315,(drer_4:196.545,(eluc_12:171.212,(gmor_8:138.656,((olat_4:96.8841,onil_6:96.8841)_6:11.1768,(gacu_8:103.223,(mmol_5:87.2367,(dnig_5:46.5407,trub_3:46.5407)_5:40.6959)_5:15.9868)_6:4.83735)_6:30.5957)_7:32.5555)_8:25.3334)_8:24.7694)_8:48.1102)_8:151.275,(lcha_8:408,(xtro_14:351,((acar_10:243.303,(amis_17:167.652,ggal_8:167.652)_10:75.6516)_10:74.6966,(oana_6:228.033,(mdom_14:187.052,((lafr_10:58.4246,pcap_7:58.4246)_9:29.1658,(dnov_9:83.8291,((hsap_9:69.6836,mmus_8:69.6836)_9:7.27911,(clup_11:65.6646,(sscr_16:54.3017,(btau_32:47.8908,(ttru_5:27.8472,(bacu_10:22.2751,bmys_8:22.2751)_9:5.5721)_9:20.0436)_12:6.41084)_12:11.363)_11:11.298)_9:6.86642)_9:3.76132)_9:99.4615)_9:40.9813)_9:89.9668)_9:33)_9:57)_8:12.7)_8:14.6349)_8:45.3779)_8	0	((0.000172409,0.661867),(0.00384434,0.086739),(0.27966,0.680348),(0.357403,0.615149),(0.0952548,0.76957),(0.729599,0.561747),(0.162817,0.669488),(3.05584e-05,0.598864),(0.00496261,0.602297),(0.0075088,0.191223),(0.246385,0.162245),(0.0228333,0.720822),(0.537887,0.514305),(0.0605709,0.0763384),(0.684774,0.602307),(0.614764,0.00390725),(0.814426,0.55367),(0.896735,0.130114),(0.0179324,0.640331),(0.877889,0.75549),(0.000142988,0.215506),(0.182651,0.764085),(0.0474287,0.661861),(0.00257853,0.777749),(0.147415,0.0194576),(0.626952,0.51605),(0.754985,0.531331),(0.730646,0.362654),(0.536261,0.00240577),(0.749206,0.0364971),(0.00073065,0.541111),(1.83365e-24,0.000185802),(4.90744e-06,0.52632),(0.0590759,0.154547))	
OG0000061	(pmar_6:480.713,((cmil_10:358,((cpun_9:42.6663,rtyp_8:42.6663)_9:55.967,(ccar_9:76.7847,stor_11:76.7847)_9:21.8486)_9:259.367)_9:77.3349,((locu_8:269.425,(sfor_14:221.315,(drer_17:196.545,(eluc_14:171.212,(gmor_10:138.656,((olat_11:96.8841,onil_13:96.8841)_11:11.1768,(gacu_11:103.223,(mmol_11:87.2367,(dnig_8:46.5407,trub_10:46.5407)_10:40.6959)_11:15.9868)_11:4.83735)_11:30.5957)_11:32.5555)_12:25.3334)_12:24.7694)_12:48.1102)_11:151.275,(lcha_9:408,(xtro_8:351,((acar_7:243.303,(amis_8:167.652,ggal_8:167.652)_8:75.6516)_8:74.6966,(oana_8:228.033,(mdom_10:187.052,((lafr_6:58.4246,pcap_6:58.4246)_6:29.1658,(dnov_10:83.8291,((hsap_7:69.6836,mmus_7:69.6836)_7:7.27911,(clup_10:65.6646,(sscr_7:54.3017,(btau_8:47.8908,(ttru_5:27.8472,(bacu_8:22.2751,bmys_7:22.2751)_7:5.5721)_7:20.0436)_7:6.41084)_7:11.363)_7:11.298)_7:6.86642)_7:3.76132)_7:99.4615)_8:40.9813)_8:89.9668)_8:33)_8:57)_9:12.7)_9:14.6349)_9:45.3779)_9	0.001	((0.223071,0.675902),(0.514164,0.874998),(0.667604,0.258893),(0.701042,0.597564),(0.743399,0.0712399),(0.745122,0.568627),(0.146863,0.149463),(0.206709,0.637058),(0.00775383,0.641403),(0.156404,0.262337),(0.562626,0.651889),(0.79867,0.0645045),(0.566189,0.525758),(0.80697,0.586917),(0.786665,0.289208),(0.0155112,0.691695),(0.0921699,0.559749),(0.90307,0.320846),(0.887699,0.628101),(0.609118,0.72613),(0.825479,0.825479),(0.724362,0.748709),(0.855616,0.648463),(0.104463,0.417282),(0.657961,0.657961),(0.157673,0.512551),(0.00584974,0.524631),(0.697928,0.697928),(0.528557,0.543773),(0.00313752,0.543773),(0.667621,0.524631),(0.0958105,0.57534),(0.00276823,0.520656),(0.0460956,0.581888))	
OG0000064	(pmar_14:480.713,((cmil_4:358,((cpun_3:42.6663,rtyp_4:42.6663)_4:55.967,(ccar_6:76.7847,stor_2:76.7847)_4:21.8486)_4:259.367)_6:77.3349,((locu_9:269.425,(sfor_14:221.315,(drer_19:196.545,(eluc_25:171.212,(gmor_12:138.656,((olat_11:96.8841,onil_14:96.8841)_12:11.1768,(gacu_15:103.223,(mmol_10:87.2367,(dnig_7:46.5407,trub_6:46.5407)_7:40.6959)_10:15.9868)_12:4.83735)_12:30.5957)_12:32.5555)_13:25.3334)_13:24.7694)_13:48.1102)_11:151.275,(lcha_6:408,(xtro_17:351,((acar_4:243.303,(amis_9:167.652,ggal_8:167.652)_8:75.6516)_8:74.6966,(oana_5:228.033,(mdom_7:187.052,((lafr_8:58.4246,pcap_7:58.4246)_8:29.1658,(dnov_8:83.8291,((hsap_11:69.6836,mmus_11:69.6836)_10:7.27911,(clup_9:65.6646,(sscr_7:54.3017,(btau_15:47.8908,(ttru_9:27.8472,(bacu_9:22.2751,bmys_4:22.2751)_9:5.5721)_9:20.0436)_9:6.41084)_9:11.363)_9:11.298)_9:6.86642)_8:3.76132)_8:99.4615)_8:40.9813)_8:89.9668)_8:33)_8:57)_8:12.7)_8:14.6349)_8:45.3779)_8	0	((0.0099356,0.661867),(0.267488,0.198396),(0.133611,0.588286),(0.610695,0.54746),(0.0183272,0.00654403),(0.0260746,0.561747),(0.34659,0.0480567),(0.491265,0.64566),(0.00237569,0.650175),(9.25439e-08,0.27815),(0.846725,0.661851),(0.50401,0.0733587),(0.571523,0.527999),(0.0339659,0.00262866),(0.774692,0.000785315),(0.649162,0.229038),(0.0317993,0.55367),(0.367501,0.690611),(0.000127156,0.628101),(0.00949037,0.72613),(0.314351,0.825479),(0.724362,0.748709),(0.0371521,0.648463),(0.557709,0.762649),(0.692807,0.299446),(0.615557,0.514305),(0.739505,0.0145605),(0.188685,0.188685),(0.0190922,0.555202),(0.72278,0.555202),(0.017084,0.531331),(5.10554e-07,0.593624),(0.619945,0.52632),(0.601442,3.63712e-08))	
OG0000065	(pmar_1:480.713,((cmil_8:358,((cpun_5:42.6663,rtyp_5:42.6663)_5:55.967,(ccar_2:76.7847,stor_6:76.7847)_5:21.8486)_5:259.367)_6:77.3349,((locu_12:269.425,(sfor_16:221.315,(drer_17:196.545,(eluc_35:171.212,(gmor_8:138.656,((olat_7:96.8841,onil_57:96.8841)_10:11.1768,(gacu_9:103.223,(mmol_5:87.2367,(dnig_6:46.5407,trub_0:46.5407)_6:40.6959)_7:15.9868)_9:4.83735)_10:30.5957)_10:32.5555)_13:25.3334)_13:24.7694)_13:48.1102)_12:151.275,(lcha_7:408,(xtro_2:351,((acar_18:243.303,(amis_4:167.652,ggal_2:167.652)_4:75.6516)_4:74.6966,(oana_1:228.033,(mdom_1:187.052,((lafr_1:58.4246,pcap_1:58.4246)_1:29.1658,(dnov_0:83.8291,((hsap_1:69.6836,mmus_0:69.6836)_1:7.27911,(clup_0:65.6646,(sscr_1:54.3017,(btau_1:47.8908,(ttru_1:27.8472,(bacu_1:22.2751,bmys_1:22.2751)_1:5.5721)_1:20.0436)_1:6.41084)_1:11.363)_1:11.298)_1:6.86642)_1:3.76132)_1:99.4615)_1:40.9813)_1:89.9668)_4:33)_4:57)_6:12.7)_6:14.6349)_6:45.3779)_6	0	((0.00350089,0.630388),(0.159701,0.563147),(0.606532,0.606532),(0.632279,0.558243),(0.000566461,0.108682),(0.6923,0.547459),(0.895787,0.161739),(0.086944,0.64566),(0.0375254,0.650175),(8.30534e-16,0.000914995),(0.176963,0.641407),(0.00849523,1.08266e-50),(0.560749,0.0353653),(0.782742,0.00146473),(0.0254212,0.205325),(0.632642,4.9991e-10),(6.13652e-05,0.541112),(0.449184,0.00862506),(0.175696,0.571531),(5.49734e-11,0.641468),(0.740616,0.0290361),(0.640027,0.000427811),(0.614519,0.523505),(0.597039,0.555262),(0.533545,0.533545),(0.517209,0.501823),(0.0698772,0.503635),(0.539525,0.0588804),(0.504237,0.506634),(0.0556827,0.506634),(0.531341,0.503635),(0.527447,0.511965),(0.516051,0.503032),(0.513137,0.513137))	
OG0000066	(pmar_3:480.713,((cmil_6:358,((cpun_10:42.6663,rtyp_6:42.6663)_9:55.967,(ccar_9:76.7847,stor_9:76.7847)_9:21.8486)_9:259.367)_8:77.3349,((locu_8:269.425,(sfor_10:221.315,(drer_14:196.545,(eluc_13:171.212,(gmor_15:138.656,((olat_12:96.8841,onil_14:96.8841)_13:11.1768,(gacu_14:103.223,(mmol_14:87.2367,(dnig_14:46.5407,trub_13:46.5407)_13:40.6959)_13:15.9868)_13:4.83735)_13:30.5957)_13:32.5555)_13:25.3334)_12:24.7694)_11:48.1102)_10:151.275,(lcha_9:408,(xtro_7:351,((acar_7:243.303,(amis_7:167.652,ggal_8:167.652)_8:75.6516)_8:74.6966,(oana_10:228.033,(mdom_7:187.052,((lafr_7:58.4246,pcap_7:58.4246)_7:29.1658,(dnov_5:83.8291,((hsap_7:69.6836,mmus_7:69.6836)_7:7.27911,(clup_7:65.6646,(sscr_5:54.3017,(btau_7:47.8908,(ttru_7:27.8472,(bacu_7:22.2751,bmys_8:22.2751)_7:5.5721)_7:20.0436)_7:6.41084)_7:11.363)_7:11.298)_7:6.86642)_7:3.76132)_7:99.4615)_8:40.9813)_8:89.9668)_8:33)_8:57)_8:12.7)_8:14.6349)_8:45.3779)_8	0.034	((0.0173254,0.661867),(0.336652,0.413857),(0.109645,0.000654247),(0.701042,0.597564),(0.743399,0.743399),(0.729599,0.561747),(0.323468,0.136914),(0.650904,0.0782075),(0.182257,0.0884783),(0.871316,0.679162),(0.133409,0.671324),(0.521934,0.302584),(0.576754,0.530224),(0.317915,0.600153),(0.281691,0.70737),(0.167374,0.725637),(0.078056,0.55367),(0.516135,0.690611),(0.672697,0.628101),(0.609118,0.72613),(0.534048,0.825479),(0.724362,0.748709),(0.134184,0.648463),(0.557709,0.417282),(0.676222,0.676222),(0.603573,0.512551),(0.0233666,0.524631),(0.697928,0.697928),(0.528557,0.543773),(0.690349,0.543773),(0.0105605,0.524631),(0.651566,0.57534),(0.597567,0.520656),(0.581888,0.0460956))	
OG0000067	(pmar_8:480.713,((cmil_8:358,((cpun_10:42.6663,rtyp_12:42.6663)_10:55.967,(ccar_6:76.7847,stor_12:76.7847)_10:21.8486)_10:259.367)_9:77.3349,((locu_11:269.425,(sfor_15:221.315,(drer_13:196.545,(eluc_13:171.212,(gmor_13:138.656,((olat_11:96.8841,onil_12:96.8841)_12:11.1768,(gacu_12:103.223,(mmol_11:87.2367,(dnig_12:46.5407,trub_11:46.5407)_12:40.6959)_12:15.9868)_12:4.83735)_12:30.5957)_12:32.5555)_12:25.3334)_12:24.7694)_12:48.1102)_11:151.275,(lcha_9:408,(xtro_7:351,((acar_9:243.303,(amis_8:167.652,ggal_7:167.652)_8:75.6516)_8:74.6966,(oana_5:228.033,(mdom_7:187.052,((lafr_7:58.4246,pcap_7:58.4246)_7:29.1658,(dnov_7:83.8291,((hsap_7:69.6836,mmus_7:69.6836)_7:7.27911,(clup_7:65.6646,(sscr_13:54.3017,(btau_7:47.8908,(ttru_7:27.8472,(bacu_7:22.2751,bmys_8:22.2751)_7:5.5721)_7:20.0436)_7:6.41084)_7:11.363)_7:11.298)_7:6.86642)_7:3.76132)_7:99.4615)_7:40.9813)_7:89.9668)_8:33)_8:57)_9:12.7)_9:14.6349)_9:45.3779)_9	0.012	((0.735721,0.675902),(0.694664,0.441915),(0.680348,0.0331067),(0.714684,0.606517),(0.000424591,0.0831898),(0.745122,0.568627),(0.890698,0.149463),(0.076368,0.637058),(0.445877,0.641403),(0.414563,0.669469),(0.365246,0.661851),(0.50401,0.808873),(0.571523,0.527999),(0.816842,0.593622),(0.481983,0.697085),(0.715143,0.337353),(0.0921699,0.559749),(0.90307,0.320846),(0.672697,0.628101),(0.399153,0.72613),(0.825479,0.534048),(0.724362,0.393034),(0.204644,0.634124),(0.823377,0.74518),(0.676222,0.676222),(0.603573,0.512551),(0.72192,0.524631),(0.697928,0.697928),(0.528557,0.543773),(0.690349,0.543773),(9.5871e-07,0.524631),(0.651566,0.57534),(0.597567,0.520656),(0.581888,0.0460956))	
OG0000068	(pmar_3:480.713,((cmil_3:358,((cpun_8:42.6663,rtyp_4:42.6663)_7:55.967,(ccar_7:76.7847,stor_9:76.7847)_7:21.8486)_7:259.367)_4:77.3349,((locu_4:269.425,(sfor_10:221.315,(drer_20:196.545,(eluc_15:171.212,(gmor_6:138.656,((olat_13:96.8841,onil_14:96.8841)_13:11.1768,(gacu_14:103.223,(mmol_13:87.2367,(dnig_13:46.5407,trub_23:46.5407)_14:40.6959)_13:15.9868)_13:4.83735)_13:30.5957)_12:32.5555)_12:25.3334)_12:24.7694)_10:48.1102)_7:151.275,(lcha_3:408,(xtro_2:351,((acar_3:243.303,(amis_1:167.652,ggal_1:167.652)_1:75.6516)_3:74.6966,(oana_3:228.033,(mdom_2:187.052,((lafr_17:58.4246,pcap_10:58.4246)_11:29.1658,(dnov_5:83.8291,((hsap_13:69.6836,mmus_11:69.6836)_10:7.27911,(clup_9:65.6646,(sscr_12:54.3017,(btau_12:47.8908,(ttru_1:27.8472,(bacu_3:22.2751,bmys_4:22.2751)_4:5.5721)_4:20.0436)_10:6.41084)_10:11.363)_10:11.298)_10:6.86642)_10:3.76132)_10:99.4615)_4:40.9813)_4:89.9668)_4:33)_4:57)_4:12.7)_4:14.6349)_4:45.3779)_4	0	((0.599772,0.59364),(0.541896,0.0213673),(0.0861328,0.000295017),(0.669809,0.578634),(0.710393,0.0481738),(0.644321,0.532434),(0.0393356,0.00140576),(0.870995,0.0125563),(0.00012796,0.641403),(0.0865265,0.669469),(6.47144e-05,0.105167),(0.817895,0.302584),(0.576754,0.530224),(0.317915,0.600153),(0.806728,0.147779),(0.371993,1.76713e-09),(0.00611364,0.528),(0.568356,0.613967),(0.175696,0.571531),(0.752574,0.00338686),(0.588077,0.588077),(0.213434,0.660649),(0.444264,0.584654),(0.0354769,1.05357e-06),(4.07409e-06,0.369299),(0.0854809,0.517785),(4.87495e-05,0.534626),(0.00913088,0.188685),(0.54004,0.560749),(0.373221,0.560749),(0.0497141,0.534626),(0.0398174,6.32024e-10),(1.04346e-05,0.511964),(0.0746588,0.549546))	
OG0000069	(pmar_6:480.713,((cmil_9:358,((cpun_7:42.6663,rtyp_7:42.6663)_7:55.967,(ccar_3:76.7847,stor_7:76.7847)_7:21.8486)_7:259.367)_8:77.3349,((locu_8:269.425,(sfor_10:221.315,(drer_14:196.545,(eluc_11:171.212,(gmor_10:138.656,((olat_11:96.8841,onil_12:96.8841)_12:11.1768,(gacu_12:103.223,(mmol_12:87.2367,(dnig_14:46.5407,trub_12:46.5407)_12:40.6959)_12:15.9868)_12:4.83735)_12:30.5957)_11:32.5555)_11:25.3334)_11:24.7694)_11:48.1102)_10:151.275,(lcha_9:408,(xtro_10:351,((acar_5:243.303,(amis_8:167.652,ggal_9:167.652)_8:75.6516)_8:74.6966,(oana_7:228.033,(mdom_7:187.052,((lafr_8:58.4246,pcap_7:58.4246)_7:29.1658,(dnov_9:83.8291,((hsap_7:69.6836,mmus_8:69.6836)_7:7.27911,(clup_7:65.6646,(sscr_7:54.3017,(btau_7:47.8908,(ttru_5:27.8472,(bacu_8:22.2751,bmys_10:22.2751)_8:5.5721)_7:20.0436)_7:6.41084)_7:11.363)_7:11.298)_7:6.86642)_7:3.76132)_7:99.4615)_7:40.9813)_7:89.9668)_8:33)_8:57)_8:12.7)_8:14.6349)_8:45.3779)_8	0.003	((0.405686,0.661867),(0.487488,0.620865),(0.639257,0.639257),(0.669809,0.578634),(0.000100571,0.710393),(0.729599,0.561747),(0.323468,0.136914),(0.650904,0.628095),(0.0935189,0.63225),(0.858066,0.659245),(0.562626,0.0967742),(0.50401,0.808873),(0.571523,0.527999),(0.816842,0.593622),(0.79728,0.697085),(0.0516002,0.715143),(0.078056,0.55367),(0.516135,0.690611),(0.215553,0.628101),(0.0423335,0.72613),(0.825479,0.314351),(0.724362,0.393034),(0.843563,0.634124),(0.823377,0.74518),(0.116601,0.676222),(0.603573,0.512551),(0.055317,0.524631),(0.697928,0.136683),(0.528557,0.543773),(0.690349,0.543773),(0.667621,0.524631),(0.651566,0.57534),(0.00276823,0.0106259),(0.591854,0.00708303))	
OG0000070	(pmar_8:480.713,((cmil_7:358,((cpun_8:42.6663,rtyp_39:42.6663)_18:55.967,(ccar_41:76.7847,stor_10:76.7847)_18:21.8486)_18:259.367)_8:77.3349,((locu_1:269.425,(sfor_12:221.315,(drer_20:196.545,(eluc_4:171.212,(gmor_7:138.656,((olat_5:96.8841,onil_4:96.8841)_7:11.1768,(gacu_13:103.223,(mmol_13:87.2367,(dnig_9:46.5407,trub_12:46.5407)_10:40.6959)_10:15.9868)_9:4.83735)_8:30.5957)_8:32.5555)_8:25.3334)_8:24.7694)_8:48.1102)_6:151.275,(lcha_2:408,(xtro_6:351,((acar_5:243.303,(amis_3:167.652,ggal_5:167.652)_5:75.6516)_5:74.6966,(oana_1:228.033,(mdom_2:187.052,((lafr_8:58.4246,pcap_5:58.4246)_6:29.1658,(dnov_5:83.8291,((hsap_6:69.6836,mmus_8:69.6836)_6:7.27911,(clup_7:65.6646,(sscr_3:54.3017,(btau_6:47.8908,(ttru_3:27.8472,(bacu_7:22.2751,bmys_8:22.2751)_7:5.5721)_6:20.0436)_6:6.41084)_6:11.363)_6:11.298)_6:6.86642)_6:3.76132)_6:99.4615)_4:40.9813)_4:89.9668)_5:33)_5:57)_6:12.7)_6:14.6349)_6:45.3779)_6	0	((0.216938,0.630388),(0.675832,3.76104e-06),(2.72999e-12,1.39964e-24),(0.79078,0.667586),(9.03772e-22,2.04588e-07),(0.0381843,0.547459),(0.000330314,0.0170668),(0.015082,0.598864),(3.00222e-08,0.602297),(0.00320543,0.62503),(0.49251,0.618758),(0.0302566,0.00316622),(0.0748151,0.00972128),(0.00234282,0.0406021),(0.0157413,0.674388),(0.298154,0.0384488),(0.780037,0.541112),(0.0173867,0.239507),(0.369973,0.586925),(0.815495,0.666714),(0.0434221,0.769734),(0.665126,0.289462),(0.00655765,0.584654),(0.0354769,0.0289166),(0.023729,0.242669),(0.590967,0.510787),(0.313318,0.521227),(0.678625,0.0318499),(0.524631,0.537887),(0.111919,0.537887),(0.000374668,0.521227),(0.634872,0.565701),(4.67596e-05,0.00910861),(0.581888,0.0460956))	
OG0000071	(pmar_6:480.713,((cmil_5:358,((cpun_6:42.6663,rtyp_7:42.6663)_7:55.967,(ccar_10:76.7847,stor_6:76.7847)_7:21.8486)_7:259.367)_7:77.3349,((locu_4:269.425,(sfor_8:221.315,(drer_8:196.545,(eluc_10:171.212,(gmor_7:138.656,((olat_8:96.8841,onil_11:96.8841)_9:11.1768,(gacu_8:103.223,(mmol_9:87.2367,(dnig_9:46.5407,trub_10:46.5407)_9:40.6959)_9:15.9868)_9:4.83735)_9:30.5957)_8:32.5555)_8:25.3334)_8:24.7694)_8:48.1102)_7:151.275,(lcha_5:408,(xtro_7:351,((acar_8:243.303,(amis_9:167.652,ggal_9:167.652)_8:75.6516)_8:74.6966,(oana_11:228.033,(mdom_9:187.052,((lafr_8:58.4246,pcap_10:58.4246)_10:29.1658,(dnov_11:83.8291,((hsap_10:69.6836,mmus_10:69.6836)_10:7.27911,(clup_10:65.6646,(sscr_11:54.3017,(btau_10:47.8908,(ttru_10:27.8472,(bacu_10:22.2751,bmys_13:22.2751)_10:5.5721)_10:20.0436)_10:6.41084)_10:11.363)_10:11.298)_10:6.86642)_10:3.76132)_10:99.4615)_9:40.9813)_9:89.9668)_8:33)_8:57)_7:12.7)_7:14.6349)_7:45.3779)_7	0.015	((0.699369,0.64673),(0.304202,0.855212),(0.213398,0.639257),(0.669809,0.578634),(0.00468654,0.327899),(0.712095,0.554692),(0.0393356,0.0977292),(0.852878,0.598864),(0.841756,0.602297),(0.0927156,0.62503),(0.49251,0.0710747),(0.437704,0.0994882),(0.555202,0.521227),(0.45377,0.572961),(0.761132,0.661861),(0.678587,0.119321),(0.798957,0.547458),(0.334759,0.11474),(0.672697,0.628101),(0.861022,0.72613),(0.314351,0.314351),(0.724362,0.192838),(0.154998,0.661861),(0.848347,0.232689),(0.0235941,0.72164),(0.637792,0.517785),(0.220211,0.534626),(0.744533,0.744533),(0.54004,0.560749),(0.736655,0.560749),(0.152259,0.534626),(0.694417,0.602294),(0.630373,0.529114),(0.610668,0.000449568))	
OG0000072	(pmar_6:480.713,((cmil_7:358,((cpun_7:42.6663,rtyp_7:42.6663)_7:55.967,(ccar_6:76.7847,stor_7:76.7847)_7:21.8486)_7:259.367)_8:77.3349,((locu_6:269.425,(sfor_14:221.315,(drer_9:196.545,(eluc_13:171.212,(gmor_10:138.656,((olat_12:96.8841,onil_14:96.8841)_12:11.1768,(gacu_11:103.223,(mmol_13:87.2367,(dnig_12:46.5407,trub_13:46.5407)_12:40.6959)_12:15.9868)_12:4.83735)_12:30.5957)_11:32.5555)_11:25.3334)_11:24.7694)_11:48.1102)_9:151.275,(lcha_7:408,(xtro_7:351,((acar_7:243.303,(amis_8:167.652,ggal_7:167.652)_8:75.6516)_8:74.6966,(oana_8:228.033,(mdom_8:187.052,((lafr_6:58.4246,pcap_2:58.4246)_6:29.1658,(dnov_8:83.8291,((hsap_8:69.6836,mmus_8:69.6836)_8:7.27911,(clup_8:65.6646,(sscr_9:54.3017,(btau_8:47.8908,(ttru_5:27.8472,(bacu_8:22.2751,bmys_8:22.2751)_8:5.5721)_8:20.0436)_8:6.41084)_8:11.363)_8:11.298)_8:6.86642)_8:3.76132)_8:99.4615)_8:40.9813)_8:89.9668)_8:33)_8:57)_8:12.7)_8:14.6349)_8:45.3779)_8	0.003	((0.405686,0.661867),(0.675832,0.620865),(0.639257,0.639257),(0.669809,0.578634),(0.327899,0.710393),(0.729599,0.561747),(0.0648309,0.0346078),(0.112524,0.628095),(0.272342,0.63225),(0.140789,0.659245),(0.562626,0.0967742),(0.808873,0.0733587),(0.571523,0.527999),(0.519491,0.593622),(0.264901,0.697085),(0.715143,0.155734),(0.292691,0.55367),(0.695909,0.690611),(0.672697,0.628101),(0.609118,0.72613),(0.825479,0.534048),(0.724362,0.748709),(0.855616,0.648463),(0.837147,0.762649),(0.657961,1.7371e-05),(0.00418214,0.514305),(0.739505,0.527999),(0.715184,0.715184),(0.532433,0.549544),(0.70741,0.549544),(0.123823,0.527999),(0.666981,0.584643),(0.000123378,0.523501),(0.591854,0.591854))	
OG0000074	(pmar_7:480.713,((cmil_7:358,((cpun_6:42.6663,rtyp_4:42.6663)_5:55.967,(ccar_5:76.7847,stor_5:76.7847)_5:21.8486)_5:259.367)_7:77.3349,((locu_8:269.425,(sfor_13:221.315,(drer_15:196.545,(eluc_13:171.212,(gmor_9:138.656,((olat_10:96.8841,onil_10:96.8841)_10:11.1768,(gacu_10:103.223,(mmol_11:87.2367,(dnig_10:46.5407,trub_9:46.5407)_10:40.6959)_10:15.9868)_10:4.83735)_10:30.5957)_10:32.5555)_11:25.3334)_11:24.7694)_11:48.1102)_10:151.275,(lcha_5:408,(xtro_11:351,((acar_10:243.303,(amis_9:167.652,ggal_7:167.652)_8:75.6516)_8:74.6966,(oana_7:228.033,(mdom_8:187.052,((lafr_8:58.4246,pcap_7:58.4246)_8:29.1658,(dnov_10:83.8291,((hsap_9:69.6836,mmus_8:69.6836)_9:7.27911,(clup_9:65.6646,(sscr_10:54.3017,(btau_8:47.8908,(ttru_8:27.8472,(bacu_9:22.2751,bmys_9:22.2751)_9:5.5721)_9:20.0436)_9:6.41084)_9:11.363)_9:11.298)_9:6.86642)_9:3.76132)_9:99.4615)_8:40.9813)_8:89.9668)_8:33)_8:57)_8:12.7)_8:14.6349)_8:45.3779)_8	0.097	((-,-),(-,-),(-,-),(-,-),(-,-),(-,-),(-,-),(-,-),(-,-),(-,-),(-,-),(-,-),(-,-),(-,-),(-,-),(-,-),(-,-),(-,-),(-,-),(-,-),(-,-),(-,-),(-,-),(-,-),(-,-),(-,-),(-,-),(-,-),(-,-),(-,-),(-,-),(-,-),(-,-),(-,-))	
OG0000075	(pmar_3:480.713,((cmil_7:358,((cpun_8:42.6663,rtyp_6:42.6663)_6:55.967,(ccar_6:76.7847,stor_5:76.7847)_6:21.8486)_6:259.367)_6:77.3349,((locu_8:269.425,(sfor_17:221.315,(drer_15:196.545,(eluc_16:171.212,(gmor_12:138.656,((olat_10:96.8841,onil_14:96.8841)_12:11.1768,(gacu_12:103.223,(mmol_10:87.2367,(dnig_12:46.5407,trub_10:46.5407)_12:40.6959)_12:15.9868)_12:4.83735)_12:30.5957)_12:32.5555)_12:25.3334)_12:24.7694)_12:48.1102)_10:151.275,(lcha_7:408,(xtro_4:351,((acar_6:243.303,(amis_4:167.652,ggal_3:167.652)_4:75.6516)_5:74.6966,(oana_5:228.033,(mdom_5:187.052,((lafr_6:58.4246,pcap_4:58.4246)_6:29.1658,(dnov_5:83.8291,((hsap_15:69.6836,mmus_5:69.6836)_6:7.27911,(clup_6:65.6646,(sscr_8:54.3017,(btau_6:47.8908,(ttru_5:27.8472,(bacu_6:22.2751,bmys_4:22.2751)_5:5.5721)_5:20.0436)_6:6.41084)_6:11.363)_6:11.298)_6:6.86642)_6:3.76132)_6:99.4615)_5:40.9813)_5:89.9668)_5:33)_5:57)_6:12.7)_6:14.6349)_6:45.3779)_6	0	((0.138092,0.630388),(0.419097,0.841159),(0.0134606,0.623487),(0.651917,0.568629),(0.690648,0.295053),(0.6923,0.547459),(0.323468,0.0411982),(0.0111499,0.637058),(0.107263,0.641403),(0.0225669,0.669469),(0.846725,0.661851),(0.144334,0.0733587),(0.571523,0.527999),(0.816842,0.593622),(0.128064,0.697085),(0.715143,0.0217075),(0.0021722,0.541112),(0.449184,0.239507),(0.585385,0.586925),(0.289002,0.256063),(0.740616,0.374747),(0.665126,0.687615),(0.808188,0.602307),(0.78415,0.1383),(0.657961,0.00891691),(0.590967,0.510787),(0.313318,0.521227),(1.95934e-10,0.275657),(0.524631,0.537887),(0.671372,0.537887),(0.0209736,0.521227),(0.634872,0.0993619),(0.572965,0.514888),(0.0330024,0.0917494))	
OG0000076	(pmar_0:480.713,((cmil_17:358,((cpun_2:42.6663,rtyp_1:42.6663)_1:55.967,(ccar_1:76.7847,stor_1:76.7847)_1:21.8486)_1:259.367)_7:77.3349,((locu_10:269.425,(sfor_50:221.315,(drer_69:196.545,(eluc_20:171.212,(gmor_18:138.656,((olat_27:96.8841,onil_46:96.8841)_24:11.1768,(gacu_12:103.223,(mmol_3:87.2367,(dnig_1:46.5407,trub_0:46.5407)_1:40.6959)_4:15.9868)_13:4.83735)_19:30.5957)_20:32.5555)_22:25.3334)_24:24.7694)_24:48.1102)_15:151.275,(lcha_19:408,(xtro_0:351,((acar_0:243.303,(amis_1:167.652,ggal_0:167.652)_1:75.6516)_1:74.6966,(oana_0:228.033,(mdom_0:187.052,((lafr_0:58.4246,pcap_1:58.4246)_1:29.1658,(dnov_1:83.8291,((hsap_1:69.6836,mmus_0:69.6836)_1:7.27911,(clup_0:65.6646,(sscr_0:54.3017,(btau_0:47.8908,(ttru_0:27.8472,(bacu_0:22.2751,bmys_2:22.2751)_1:5.5721)_1:20.0436)_1:6.41084)_1:11.363)_1:11.298)_1:6.86642)_1:3.76132)_1:99.4615)_1:40.9813)_1:89.9668)_1:33)_1:57)_7:12.7)_7:14.6349)_7:45.3779)_7	0	((3.28601e-05,0.64673),(2.3669e-05,3.23132e-05),(0.012466,0.524636),(0.531894,0.512552),(0.543271,0.543271),(0.712095,0.554692),(0.020708,4.29536e-09),(1.62138e-13,0.72069),(5.32006e-29,0.0254439),(0.406337,0.0334904),(0.332405,0.356693),(0.104725,4.06401e-17),(3.08568e-07,2.87307e-12),(0.537121,1.73587e-16),(0.241572,3.5598e-05),(0.526887,0.0401451),(3.65565e-06,0.547458),(3.50264e-06,7.90696e-09),(0.233205,0.519513),(0.17679,0.542738),(0.588077,0.129984),(0.542205,0.550107),(0.16806,0.523505),(0.142943,0.555262),(0.0500259,0.533545),(0.517209,0.501823),(0.546971,0.503635),(0.539525,0.0588804),(0.504237,0.506634),(0.0556827,0.506634),(0.0467583,0.503635),(0.0409775,0.511965),(0.024011,0.503032),(0.0196624,0.00661129))	
OG0000077	(pmar_3:480.713,((cmil_8:358,((cpun_8:42.6663,rtyp_8:42.6663)_8:55.967,(ccar_7:76.7847,stor_9:76.7847)_8:21.8486)_8:259.367)_8:77.3349,((locu_5:269.425,(sfor_10:221.315,(drer_14:196.545,(eluc_7:171.212,(gmor_9:138.656,((olat_6:96.8841,onil_14:96.8841)_8:11.1768,(gacu_6:103.223,(mmol_6:87.2367,(dnig_8:46.5407,trub_7:46.5407)_8:40.6959)_8:15.9868)_8:4.83735)_8:30.5957)_8:32.5555)_8:25.3334)_8:24.7694)_8:48.1102)_8:151.275,(lcha_8:408,(xtro_13:351,((acar_13:243.303,(amis_9:167.652,ggal_8:167.652)_9:75.6516)_9:74.6966,(oana_8:228.033,(mdom_7:187.052,((lafr_8:58.4246,pcap_8:58.4246)_8:29.1658,(dnov_9:83.8291,((hsap_10:69.6836,mmus_9:69.6836)_8:7.27911,(clup_8:65.6646,(sscr_8:54.3017,(btau_8:47.8908,(ttru_8:27.8472,(bacu_6:22.2751,bmys_8:22.2751)_8:5.5721)_8:20.0436)_8:6.41084)_8:11.363)_8:11.298)_8:6.86642)_8:3.76132)_8:99.4615)_8:40.9813)_8:89.9668)_8:33)_8:57)_8:12.7)_8:14.6349)_8:45.3779)_8	0	((0.0173254,0.661867),(0.888939,0.866183),(0.653934,0.653934),(0.686131,0.588274),(0.357549,0.168322),(0.729599,0.561747),(0.0517403,0.669488),(0.129172,0.598864),(0.000780147,0.602297),(0.539065,0.62503),(0.273936,0.618758),(0.0382602,1.32284e-05),(0.549544,0.518936),(0.0430865,0.5657),(0.0323055,0.648463),(0.664441,0.253606),(0.814426,0.55367),(0.896735,0.690611),(0.0128973,0.628101),(0.0258381,0.741651),(0.83754,0.559446),(0.164434,0.748709),(0.855616,0.648463),(0.557709,0.762649),(0.692807,0.692807),(0.615557,0.514305),(0.181686,0.527999),(0.051235,0.154575),(0.532433,0.549544),(0.70741,0.549544),(0.683846,0.527999),(0.666981,0.584643),(0.609019,0.523501),(0.00243953,0.591854))	
OG0000078	(pmar_5:480.713,((cmil_9:358,((cpun_9:42.6663,rtyp_9:42.6663)_9:55.967,(ccar_10:76.7847,stor_8:76.7847)_9:21.8486)_9:259.367)_8:77.3349,((locu_9:269.425,(sfor_13:221.315,(drer_11:196.545,(eluc_11:171.212,(gmor_10:138.656,((olat_11:96.8841,onil_10:96.8841)_10:11.1768,(gacu_11:103.223,(mmol_9:87.2367,(dnig_10:46.5407,trub_8:46.5407)_10:40.6959)_10:15.9868)_10:4.83735)_10:30.5957)_10:32.5555)_10:25.3334)_10:24.7694)_10:48.1102)_10:151.275,(lcha_8:408,(xtro_7:351,((acar_8:243.303,(amis_7:167.652,ggal_7:167.652)_8:75.6516)_8:74.6966,(oana_5:228.033,(mdom_8:187.052,((lafr_7:58.4246,pcap_5:58.4246)_7:29.1658,(dnov_8:83.8291,((hsap_8:69.6836,mmus_8:69.6836)_8:7.27911,(clup_7:65.6646,(sscr_8:54.3017,(btau_8:47.8908,(ttru_6:27.8472,(bacu_8:22.2751,bmys_8:22.2751)_8:5.5721)_8:20.0436)_8:6.41084)_8:11.363)_8:11.298)_8:6.86642)_8:3.76132)_8:99.4615)_8:40.9813)_8:89.9668)_8:33)_8:57)_8:12.7)_8:14.6349)_8:45.3779)_8	0.315	((-,-),(-,-),(-,-),(-,-),(-,-),(-,-),(-,-),(-,-),(-,-),(-,-),(-,-),(-,-),(-,-),(-,-),(-,-),(-,-),(-,-),(-,-),(-,-),(-,-),(-,-),(-,-),(-,-),(-,-),(-,-),(-,-),(-,-),(-,-),(-,-),(-,-),(-,-),(-,-),(-,-),(-,-))	
OG0000079	(pmar_5:480.713,((cmil_7:358,((cpun_2:42.6663,rtyp_5:42.6663)_4:55.967,(ccar_3:76.7847,stor_4:76.7847)_4:21.8486)_4:259.367)_6:77.3349,((locu_10:269.425,(sfor_13:221.315,(drer_14:196.545,(eluc_14:171.212,(gmor_12:138.656,((olat_13:96.8841,onil_19:96.8841)_14:11.1768,(gacu_11:103.223,(mmol_14:87.2367,(dnig_19:46.5407,trub_22:46.5407)_19:40.6959)_15:15.9868)_14:4.83735)_14:30.5957)_13:32.5555)_13:25.3334)_13:24.7694)_13:48.1102)_11:151.275,(lcha_8:408,(xtro_5:351,((acar_6:243.303,(amis_6:167.652,ggal_5:167.652)_6:75.6516)_6:74.6966,(oana_5:228.033,(mdom_5:187.052,((lafr_4:58.4246,pcap_4:58.4246)_4:29.1658,(dnov_4:83.8291,((hsap_6:69.6836,mmus_5:69.6836)_5:7.27911,(clup_5:65.6646,(sscr_5:54.3017,(btau_5:47.8908,(ttru_5:27.8472,(bacu_5:22.2751,bmys_4:22.2751)_5:5.5721)_5:20.0436)_5:6.41084)_5:11.363)_5:11.298)_5:6.86642)_5:3.76132)_5:99.4615)_5:40.9813)_5:89.9668)_6:33)_6:57)_6:12.7)_6:14.6349)_6:45.3779)_6	0	((0.674597,0.630388),(0.419097,0.198396),(0.00201361,0.0497249),(0.610695,0.54746),(0.217911,0.642899),(0.6923,0.547459),(0.682763,0.0480567),(0.888805,0.64566),(0.464472,0.650175),(0.433409,0.679162),(0.596705,0.113466),(0.538217,0.00112439),(0.581884,0.532433),(0.0229318,0.062799),(0.532158,0.00056716),(0.775198,0.0162812),(0.000285004,0.541112),(0.184053,0.655967),(0.621446,0.601448),(0.83482,0.688981),(0.792581,0.46892),(0.687297,0.328138),(0.808188,0.602307),(0.78415,0.701144),(0.615585,0.615585),(0.117605,0.509014),(0.275566,0.517785),(0.0993484,0.656986),(0.520656,0.531883),(0.650223,0.531883),(0.630399,0.517785),(0.616778,0.555712),(0.572965,0.514888),(0.560752,0.0917494))	
OG0000081	(pmar_0:480.713,((cmil_9:358,((cpun_7:42.6663,rtyp_7:42.6663)_7:55.967,(ccar_8:76.7847,stor_11:76.7847)_8:21.8486)_8:259.367)_8:77.3349,((locu_7:269.425,(sfor_10:221.315,(drer_7:196.545,(eluc_9:171.212,(gmor_9:138.656,((olat_7:96.8841,onil_9:96.8841)_8:11.1768,(gacu_8:103.223,(mmol_7:87.2367,(dnig_10:46.5407,trub_7:46.5407)_8:40.6959)_8:15.9868)_8:4.83735)_8:30.5957)_8:32.5555)_8:25.3334)_8:24.7694)_8:48.1102)_8:151.275,(lcha_8:408,(xtro_4:351,((acar_10:243.303,(amis_8:167.652,ggal_10:167.652)_9:75.6516)_9:74.6966,(oana_10:228.033,(mdom_8:187.052,((lafr_8:58.4246,pcap_9:58.4246)_8:29.1658,(dnov_11:83.8291,((hsap_8:69.6836,mmus_8:69.6836)_8:7.27911,(clup_11:65.6646,(sscr_9:54.3017,(btau_7:47.8908,(ttru_9:27.8472,(bacu_8:22.2751,bmys_7:22.2751)_8:5.5721)_8:20.0436)_8:6.41084)_8:11.363)_8:11.298)_8:6.86642)_8:3.76132)_8:99.4615)_8:40.9813)_8:89.9668)_8:33)_8:57)_8:12.7)_8:14.6349)_8:45.3779)_8	0.001	((6.97719e-06,0.661867),(0.487488,0.866183),(0.639257,0.639257),(0.288574,0.588274),(0.727875,0.00661192),(0.729599,0.561747),(0.627699,0.669488),(0.129172,0.598864),(0.567296,0.602297),(0.319533,0.62503),(0.273936,0.618758),(0.410261,0.205499),(0.549544,0.518936),(0.76778,0.5657),(0.387883,0.648463),(0.0263726,0.253606),(0.814426,0.55367),(0.896735,0.690611),(0.0253553,0.628101),(0.427287,0.741651),(0.559446,0.341385),(0.164434,0.748709),(0.134184,0.648463),(0.837147,0.762649),(0.692807,0.132195),(0.615557,0.514305),(0.00820868,0.527999),(0.715184,0.715184),(0.532433,0.549544),(0.0044651,0.549544),(0.123823,0.527999),(0.257675,0.584643),(0.0641952,0.523501),(0.591854,0.139638))	
OG0000082	(pmar_5:480.713,((cmil_6:358,((cpun_7:42.6663,rtyp_7:42.6663)_7:55.967,(ccar_6:76.7847,stor_7:76.7847)_7:21.8486)_7:259.367)_7:77.3349,((locu_6:269.425,(sfor_11:221.315,(drer_11:196.545,(eluc_11:171.212,(gmor_10:138.656,((olat_9:96.8841,onil_9:96.8841)_9:11.1768,(gacu_8:103.223,(mmol_8:87.2367,(dnig_8:46.5407,trub_8:46.5407)_8:40.6959)_9:15.9868)_9:4.83735)_9:30.5957)_9:32.5555)_9:25.3334)_9:24.7694)_9:48.1102)_8:151.275,(lcha_5:408,(xtro_6:351,((acar_5:243.303,(amis_7:167.652,ggal_7:167.652)_7:75.6516)_7:74.6966,(oana_6:228.033,(mdom_9:187.052,((lafr_6:58.4246,pcap_6:58.4246)_6:29.1658,(dnov_12:83.8291,((hsap_8:69.6836,mmus_7:69.6836)_8:7.27911,(clup_10:65.6646,(sscr_8:54.3017,(btau_8:47.8908,(ttru_7:27.8472,(bacu_8:22.2751,bmys_12:22.2751)_8:5.5721)_8:20.0436)_8:6.41084)_8:11.363)_8:11.298)_8:6.86642)_8:3.76132)_8:99.4615)_8:40.9813)_7:89.9668)_7:33)_7:57)_7:12.7)_7:14.6349)_7:45.3779)_7	0.003	((0.373014,0.64673),(0.653107,0.855212),(0.639257,0.639257),(0.669809,0.578634),(0.327899,0.710393),(0.712095,0.554692),(0.270232,0.111035),(0.14948,0.609017),(0.129384,0.612717),(0.108809,0.637064),(0.299465,0.630375),(0.773834,0.773834),(0.555202,0.521227),(0.45377,0.572961),(0.415183,0.249682),(0.664441,0.664441),(0.264078,0.547458),(0.334759,0.674109),(0.649775,0.615156),(0.217848,0.708671),(0.810774,0.810774),(0.706931,0.731118),(0.569856,0.0822229),(0.339386,0.762649),(0.657961,0.657961),(0.00418214,0.514305),(0.00078557,0.527999),(0.715184,0.33631),(0.532433,0.549544),(0.0466203,0.549544),(0.683846,0.527999),(0.666981,0.584643),(0.166234,0.523501),(0.591854,6.3009e-06))	
OG0000083	(pmar_53:480.713,((cmil_0:358,((cpun_3:42.6663,rtyp_4:42.6663)_3:55.967,(ccar_2:76.7847,stor_0:76.7847)_2:21.8486)_3:259.367)_3:77.3349,((locu_3:269.425,(sfor_12:221.315,(drer_18:196.545,(eluc_13:171.212,(gmor_44:138.656,((olat_10:96.8841,onil_37:96.8841)_20:11.1768,(gacu_75:103.223,(mmol_0:87.2367,(dnig_1:46.5407,trub_2:46.5407)_2:40.6959)_4:15.9868)_20:4.83735)_20:30.5957)_20:32.5555)_16:25.3334)_15:24.7694)_12:48.1102)_7:151.275,(lcha_0:408,(xtro_5:351,((acar_0:243.303,(amis_0:167.652,ggal_0:167.652)_0:75.6516)_0:74.6966,(oana_1:228.033,(mdom_0:187.052,((lafr_0:58.4246,pcap_0:58.4246)_0:29.1658,(dnov_0:83.8291,((hsap_0:69.6836,mmus_0:69.6836)_0:7.27911,(clup_0:65.6646,(sscr_0:54.3017,(btau_0:47.8908,(ttru_0:27.8472,(bacu_0:22.2751,bmys_0:22.2751)_0:5.5721)_0:20.0436)_0:6.41084)_0:11.363)_0:11.298)_0:6.86642)_0:3.76132)_0:99.4615)_0:40.9813)_1:89.9668)_1:33)_3:57)_3:12.7)_4:14.6349)_4:45.3779)_7	0	((1.04282e-24,0.0003616),(0.00947993,0.761013),(0.568639,0.0373637),(0.586942,0.0545142),(0.581008,0.00128541),(0.220128,0.532434),(0.00854474,3.56733e-06),(0.883728,0.000957114),(0.0904139,0.109539),(0.133478,0.000327713),(5.32676e-17,0.726058),(2.40214e-08,2.98465e-13),(0.610664,0.545357),(2.92844e-52,5.29257e-30),(4.18665e-06,0.00182604),(0.0774582,0.551626),(0.00611364,0.0421031),(0.0131177,0.589648),(0.125005,0.000637496),(0.5,0.5),(0.5,0.5),(0.0628424,0.550107),(0.614519,0.0351159),(0.5,0.5),(0.5,0.5),(0.5,0.5),(0.5,0.5),(0.5,0.5),(0.5,0.5),(0.5,0.5),(0.5,0.5),(0.5,0.5),(0.5,0.5),(0.5,0.5))	
OG0000084	(pmar_1:480.713,((cmil_8:358,((cpun_5:42.6663,rtyp_2:42.6663)_5:55.967,(ccar_12:76.7847,stor_5:76.7847)_6:21.8486)_6:259.367)_6:77.3349,((locu_3:269.425,(sfor_8:221.315,(drer_11:196.545,(eluc_4:171.212,(gmor_2:138.656,((olat_2:96.8841,onil_9:96.8841)_4:11.1768,(gacu_1:103.223,(mmol_3:87.2367,(dnig_4:46.5407,trub_4:46.5407)_4:40.6959)_4:15.9868)_4:4.83735)_4:30.5957)_4:32.5555)_4:25.3334)_5:24.7694)_5:48.1102)_5:151.275,(lcha_7:408,(xtro_14:351,((acar_1:243.303,(amis_8:167.652,ggal_0:167.652)_5:75.6516)_5:74.6966,(oana_6:228.033,(mdom_57:187.052,((lafr_2:58.4246,pcap_3:58.4246)_4:29.1658,(dnov_15:83.8291,((hsap_24:69.6836,mmus_27:69.6836)_18:7.27911,(clup_7:65.6646,(sscr_7:54.3017,(btau_5:47.8908,(ttru_1:27.8472,(bacu_6:22.2751,bmys_6:22.2751)_6:5.5721)_6:20.0436)_6:6.41084)_7:11.363)_8:11.298)_12:6.86642)_12:3.76132)_12:99.4615)_13:40.9813)_9:89.9668)_7:33)_7:57)_6:12.7)_6:14.6349)_6:45.3779)_6	0	((0.00350089,0.630388),(0.159701,0.841159),(0.606532,9.41521e-05),(0.233097,0.568629),(2.11992e-06,0.295053),(0.6923,0.547459),(0.169551,0.618775),(0.0253139,0.565702),(8.65795e-05,0.103011),(0.743754,0.569603),(0.0205113,0.565705),(0.0103154,2.01862e-05),(0.525758,0.509606),(0.000667749,0.534627),(0.241572,0.584654),(0.595399,0.595399),(0.44623,0.541112),(0.449184,0.0990277),(0.000841418,0.615156),(0.000882335,0.666714),(0.013585,4.52794e-06),(0.0189784,0.0615906),(0.0474287,9.1189e-05),(6.1472e-34,0.52861),(0.00383561,0.175545),(2.40256e-12,0.521227),(0.0214855,0.541111),(0.000103205,2.75373e-07),(3.8649e-11,4.95989e-07),(0.323425,0.0748151),(0.667621,0.0370599),(0.206261,0.565701),(3.43425e-09,0.517785),(0.571526,0.571526))	
OG0000085	(pmar_4:480.713,((cmil_6:358,((cpun_5:42.6663,rtyp_7:42.6663)_6:55.967,(ccar_6:76.7847,stor_7:76.7847)_6:21.8486)_6:259.367)_7:77.3349,((locu_6:269.425,(sfor_9:221.315,(drer_10:196.545,(eluc_12:171.212,(gmor_10:138.656,((olat_8:96.8841,onil_10:96.8841)_10:11.1768,(gacu_10:103.223,(mmol_11:87.2367,(dnig_6:46.5407,trub_9:46.5407)_9:40.6959)_10:15.9868)_10:4.83735)_10:30.5957)_10:32.5555)_10:25.3334)_10:24.7694)_10:48.1102)_9:151.275,(lcha_8:408,(xtro_7:351,((acar_8:243.303,(amis_8:167.652,ggal_8:167.652)_8:75.6516)_8:74.6966,(oana_6:228.033,(mdom_8:187.052,((lafr_8:58.4246,pcap_8:58.4246)_8:29.1658,(dnov_7:83.8291,((hsap_8:69.6836,mmus_8:69.6836)_8:7.27911,(clup_8:65.6646,(sscr_6:54.3017,(btau_8:47.8908,(ttru_8:27.8472,(bacu_7:22.2751,bmys_6:22.2751)_7:5.5721)_8:20.0436)_8:6.41084)_8:11.363)_8:11.298)_8:6.86642)_8:3.76132)_8:99.4615)_8:40.9813)_8:89.9668)_8:33)_8:57)_8:12.7)_8:14.6349)_8:45.3779)_8	0.053	((-,-),(-,-),(-,-),(-,-),(-,-),(-,-),(-,-),(-,-),(-,-),(-,-),(-,-),(-,-),(-,-),(-,-),(-,-),(-,-),(-,-),(-,-),(-,-),(-,-),(-,-),(-,-),(-,-),(-,-),(-,-),(-,-),(-,-),(-,-),(-,-),(-,-),(-,-),(-,-),(-,-),(-,-))	
OG0000086	(pmar_1:480.713,((cmil_10:358,((cpun_10:42.6663,rtyp_9:42.6663)_9:55.967,(ccar_0:76.7847,stor_11:76.7847)_8:21.8486)_8:259.367)_7:77.3349,((locu_7:269.425,(sfor_3:221.315,(drer_9:196.545,(eluc_8:171.212,(gmor_8:138.656,((olat_8:96.8841,onil_9:96.8841)_8:11.1768,(gacu_8:103.223,(mmol_11:87.2367,(dnig_6:46.5407,trub_7:46.5407)_7:40.6959)_8:15.9868)_8:4.83735)_8:30.5957)_8:32.5555)_8:25.3334)_8:24.7694)_7:48.1102)_7:151.275,(lcha_8:408,(xtro_7:351,((acar_6:243.303,(amis_7:167.652,ggal_7:167.652)_7:75.6516)_7:74.6966,(oana_4:228.033,(mdom_8:187.052,((lafr_8:58.4246,pcap_5:58.4246)_8:29.1658,(dnov_8:83.8291,((hsap_17:69.6836,mmus_8:69.6836)_8:7.27911,(clup_8:65.6646,(sscr_7:54.3017,(btau_9:47.8908,(ttru_9:27.8472,(bacu_8:22.2751,bmys_9:22.2751)_9:5.5721)_9:20.0436)_9:6.41084)_8:11.363)_8:11.298)_8:6.86642)_8:3.76132)_8:99.4615)_7:40.9813)_7:89.9668)_7:33)_7:57)_7:12.7)_7:14.6349)_7:45.3779)_7	0	((0.000771689,0.64673),(0.115878,0.381789),(0.109645,0.667604),(0.125928,0.588274),(8.83962e-12,0.00661192),(0.712095,0.554692),(0.858474,0.653941),(0.00469829,0.0501888),(0.349965,0.602297),(0.827987,0.62503),(0.804053,0.618758),(0.758639,0.205499),(0.549544,0.518936),(0.76778,0.5657),(0.00919986,0.228151),(0.229038,0.649162),(0.798957,0.547458),(0.485708,0.674109),(0.878985,0.615156),(0.582512,0.708671),(0.810774,0.810774),(0.706931,0.731118),(0.0276663,0.634124),(0.308731,0.18778),(0.692807,0.00114901),(0.615557,0.514305),(0.739505,0.527999),(2.25679e-09,0.715184),(0.532433,0.549544),(0.70741,0.549544),(0.284866,0.0145605),(0.681231,0.593624),(0.619945,0.52632),(0.154547,0.601442))	
OG0000092	(pmar_10:480.713,((cmil_8:358,((cpun_2:42.6663,rtyp_7:42.6663)_6:55.967,(ccar_8:76.7847,stor_6:76.7847)_6:21.8486)_6:259.367)_8:77.3349,((locu_9:269.425,(sfor_9:221.315,(drer_13:196.545,(eluc_12:171.212,(gmor_9:138.656,((olat_6:96.8841,onil_8:96.8841)_6:11.1768,(gacu_6:103.223,(mmol_4:87.2367,(dnig_6:46.5407,trub_6:46.5407)_6:40.6959)_6:15.9868)_6:4.83735)_6:30.5957)_8:32.5555)_9:25.3334)_9:24.7694)_9:48.1102)_9:151.275,(lcha_9:408,(xtro_12:351,((acar_9:243.303,(amis_10:167.652,ggal_6:167.652)_8:75.6516)_8:74.6966,(oana_2:228.033,(mdom_4:187.052,((lafr_5:58.4246,pcap_2:58.4246)_4:29.1658,(dnov_4:83.8291,((hsap_4:69.6836,mmus_4:69.6836)_4:7.27911,(clup_4:65.6646,(sscr_4:54.3017,(btau_3:47.8908,(ttru_3:27.8472,(bacu_5:22.2751,bmys_4:22.2751)_4:5.5721)_4:20.0436)_4:6.41084)_4:11.363)_4:11.298)_4:6.86642)_4:3.76132)_4:99.4615)_4:40.9813)_4:89.9668)_8:33)_8:57)_8:12.7)_8:14.6349)_8:45.3779)_8	0	((0.285644,0.661867),(0.888939,0.261665),(4.57242e-06,0.0741316),(0.651917,0.568629),(0.0373752,0.690648),(0.729599,0.561747),(0.877701,0.683837),(0.862813,0.609017),(0.0151233,0.612717),(0.0516576,0.210274),(0.273936,0.00446637),(0.720822,0.0543274),(0.537887,0.514305),(0.730097,0.550581),(0.0190847,0.618766),(0.632642,0.632642),(0.292691,0.55367),(0.516135,0.690611),(0.0447543,0.628101),(0.399153,0.72613),(0.0897773,0.170277),(0.724362,0.000318149),(0.0497835,0.584654),(0.755578,0.673291),(0.0678325,0.00383561),(0.563735,0.507231),(0.65265,0.514305),(0.632675,0.632675),(0.516629,0.525758),(0.626609,0.525758),(0.609043,0.514305),(0.147182,0.545359),(0.0901357,0.511964),(0.0264233,0.549546))	
OG0000093	(pmar_6:480.713,((cmil_8:358,((cpun_8:42.6663,rtyp_8:42.6663)_8:55.967,(ccar_5:76.7847,stor_6:76.7847)_6:21.8486)_7:259.367)_7:77.3349,((locu_5:269.425,(sfor_10:221.315,(drer_9:196.545,(eluc_9:171.212,(gmor_7:138.656,((olat_8:96.8841,onil_9:96.8841)_8:11.1768,(gacu_8:103.223,(mmol_8:87.2367,(dnig_9:46.5407,trub_9:46.5407)_9:40.6959)_8:15.9868)_8:4.83735)_8:30.5957)_8:32.5555)_8:25.3334)_8:24.7694)_8:48.1102)_7:151.275,(lcha_8:408,(xtro_6:351,((acar_7:243.303,(amis_8:167.652,ggal_6:167.652)_7:75.6516)_7:74.6966,(oana_5:228.033,(mdom_7:187.052,((lafr_6:58.4246,pcap_6:58.4246)_6:29.1658,(dnov_8:83.8291,((hsap_8:69.6836,mmus_7:69.6836)_7:7.27911,(clup_7:65.6646,(sscr_6:54.3017,(btau_7:47.8908,(ttru_6:27.8472,(bacu_7:22.2751,bmys_7:22.2751)_7:5.5721)_7:20.0436)_7:6.41084)_7:11.363)_7:11.298)_7:6.86642)_7:3.76132)_7:99.4615)_7:40.9813)_7:89.9668)_7:33)_7:57)_7:12.7)_7:14.6349)_7:45.3779)_7	0.681	((-,-),(-,-),(-,-),(-,-),(-,-),(-,-),(-,-),(-,-),(-,-),(-,-),(-,-),(-,-),(-,-),(-,-),(-,-),(-,-),(-,-),(-,-),(-,-),(-,-),(-,-),(-,-),(-,-),(-,-),(-,-),(-,-),(-,-),(-,-),(-,-),(-,-),(-,-),(-,-),(-,-),(-,-))	
OG0000096	(pmar_3:480.713,((cmil_2:358,((cpun_3:42.6663,rtyp_3:42.6663)_3:55.967,(ccar_3:76.7847,stor_3:76.7847)_3:21.8486)_3:259.367)_4:77.3349,((locu_7:269.425,(sfor_3:221.315,(drer_17:196.545,(eluc_10:171.212,(gmor_3:138.656,((olat_9:96.8841,onil_11:96.8841)_8:11.1768,(gacu_3:103.223,(mmol_5:87.2367,(dnig_6:46.5407,trub_7:46.5407)_6:40.6959)_6:15.9868)_6:4.83735)_6:30.5957)_6:32.5555)_6:25.3334)_6:24.7694)_6:48.1102)_6:151.275,(lcha_4:408,(xtro_21:351,((acar_5:243.303,(amis_10:167.652,ggal_2:167.652)_5:75.6516)_5:74.6966,(oana_3:228.033,(mdom_5:187.052,((lafr_4:58.4246,pcap_5:58.4246)_4:29.1658,(dnov_5:83.8291,((hsap_4:69.6836,mmus_4:69.6836)_4:7.27911,(clup_3:65.6646,(sscr_6:54.3017,(btau_3:47.8908,(ttru_4:27.8472,(bacu_5:22.2751,bmys_3:22.2751)_4:5.5721)_4:20.0436)_4:6.41084)_4:11.363)_4:11.298)_4:6.86642)_4:3.76132)_4:99.4615)_4:40.9813)_4:89.9668)_5:33)_5:57)_5:12.7)_5:14.6349)_5:45.3779)_5	0	((0.290336,0.612733),(0.179352,0.472577),(0.568639,0.568639),(0.586942,0.536262),(0.613995,0.613995),(0.261047,0.540041),(0.353489,0.63708),(0.0178685,0.577229),(1.60852e-08,0.580035),(0.00318944,0.598869),(0.00543934,0.593629),(0.205499,0.0116335),(0.00108094,0.514305),(0.00243865,0.550581),(0.32328,0.618766),(0.632642,0.0808609),(0.199367,0.534627),(0.613788,0.635991),(4.91122e-10,0.586925),(0.815495,0.666714),(0.000531714,0.00539591),(0.665126,0.289462),(0.444264,0.584654),(0.195559,0.673291),(0.615585,0.0678325),(0.563735,0.507231),(0.0951324,0.514305),(0.632675,0.632675),(0.516629,0.525758),(0.19259,0.525758),(0.00993418,0.514305),(0.147182,0.545359),(0.559753,0.511964),(0.0264233,0.0746588))	
OG0000097	(pmar_4:480.713,((cmil_5:358,((cpun_7:42.6663,rtyp_5:42.6663)_7:55.967,(ccar_8:76.7847,stor_8:76.7847)_8:21.8486)_8:259.367)_6:77.3349,((locu_6:269.425,(sfor_10:221.315,(drer_9:196.545,(eluc_11:171.212,(gmor_10:138.656,((olat_11:96.8841,onil_11:96.8841)_10:11.1768,(gacu_11:103.223,(mmol_10:87.2367,(dnig_10:46.5407,trub_9:46.5407)_10:40.6959)_10:15.9868)_10:4.83735)_10:30.5957)_10:32.5555)_10:25.3334)_9:24.7694)_9:48.1102)_8:151.275,(lcha_6:408,(xtro_7:351,((acar_6:243.303,(amis_6:167.652,ggal_5:167.652)_6:75.6516)_6:74.6966,(oana_8:228.033,(mdom_5:187.052,((lafr_6:58.4246,pcap_5:58.4246)_6:29.1658,(dnov_6:83.8291,((hsap_6:69.6836,mmus_6:69.6836)_6:7.27911,(clup_6:65.6646,(sscr_6:54.3017,(btau_5:47.8908,(ttru_6:27.8472,(bacu_6:22.2751,bmys_3:22.2751)_6:5.5721)_6:20.0436)_6:6.41084)_6:11.363)_6:11.298)_6:6.86642)_6:3.76132)_6:99.4615)_6:40.9813)_6:89.9668)_6:33)_6:57)_6:12.7)_6:14.6349)_6:45.3779)_6	0.098	((-,-),(-,-),(-,-),(-,-),(-,-),(-,-),(-,-),(-,-),(-,-),(-,-),(-,-),(-,-),(-,-),(-,-),(-,-),(-,-),(-,-),(-,-),(-,-),(-,-),(-,-),(-,-),(-,-),(-,-),(-,-),(-,-),(-,-),(-,-),(-,-),(-,-),(-,-),(-,-),(-,-),(-,-))	
OG0000098	(pmar_31:480.713,((cmil_9:358,((cpun_13:42.6663,rtyp_9:42.6663)_12:55.967,(ccar_13:76.7847,stor_12:76.7847)_12:21.8486)_12:259.367)_11:77.3349,((locu_9:269.425,(sfor_4:221.315,(drer_5:196.545,(eluc_5:171.212,(gmor_7:138.656,((olat_5:96.8841,onil_7:96.8841)_6:11.1768,(gacu_6:103.223,(mmol_4:87.2367,(dnig_6:46.5407,trub_5:46.5407)_6:40.6959)_6:15.9868)_6:4.83735)_6:30.5957)_6:32.5555)_6:25.3334)_6:24.7694)_6:48.1102)_8:151.275,(lcha_14:408,(xtro_89:351,((acar_1:243.303,(amis_3:167.652,ggal_1:167.652)_2:75.6516)_2:74.6966,(oana_0:228.033,(mdom_0:187.052,((lafr_0:58.4246,pcap_0:58.4246)_0:29.1658,(dnov_0:83.8291,((hsap_0:69.6836,mmus_0:69.6836)_0:7.27911,(clup_0:65.6646,(sscr_0:54.3017,(btau_0:47.8908,(ttru_0:27.8472,(bacu_0:22.2751,bmys_0:22.2751)_0:5.5721)_0:20.0436)_0:6.41084)_0:11.363)_0:11.298)_0:6.86642)_0:3.76132)_0:99.4615)_0:40.9813)_0:89.9668)_2:33)_11:57)_11:12.7)_11:14.6349)_11:45.3779)_12	0	((1.27529e-07,0.332559),(0.414009,0.488518),(0.143512,0.00154967),(0.73865,0.623472),(0.238405,0.78063),(0.771248,0.581885),(0.422586,0.0109712),(0.167881,0.577229),(0.504385,0.580035),(0.474218,0.598869),(0.216708,0.593629),(0.344519,0.159243),(0.537887,0.514305),(0.730097,0.550581),(0.0190847,0.618766),(0.632642,0.202766),(0.030971,0.571524),(0.160419,0.73189),(7.66311e-49,1.29685e-14),(0.301252,0.580078),(0.0917575,0.231154),(0.579144,0.00179387),(0.5,0.5),(0.5,0.5),(0.5,0.5),(0.5,0.5),(0.5,0.5),(0.5,0.5),(0.5,0.5),(0.5,0.5),(0.5,0.5),(0.5,0.5),(0.5,0.5),(0.5,0.5))	
OG0000099	(pmar_3:480.713,((cmil_9:358,((cpun_11:42.6663,rtyp_10:42.6663)_10:55.967,(ccar_7:76.7847,stor_11:76.7847)_10:21.8486)_10:259.367)_8:77.3349,((locu_8:269.425,(sfor_9:221.315,(drer_7:196.545,(eluc_8:171.212,(gmor_10:138.656,((olat_9:96.8841,onil_10:96.8841)_10:11.1768,(gacu_10:103.223,(mmol_10:87.2367,(dnig_11:46.5407,trub_10:46.5407)_10:40.6959)_10:15.9868)_10:4.83735)_10:30.5957)_10:32.5555)_9:25.3334)_9:24.7694)_9:48.1102)_9:151.275,(lcha_6:408,(xtro_7:351,((acar_10:243.303,(amis_10:167.652,ggal_9:167.652)_9:75.6516)_9:74.6966,(oana_5:228.033,(mdom_3:187.052,((lafr_3:58.4246,pcap_4:58.4246)_4:29.1658,(dnov_4:83.8291,((hsap_7:69.6836,mmus_3:69.6836)_4:7.27911,(clup_3:65.6646,(sscr_4:54.3017,(btau_4:47.8908,(ttru_4:27.8472,(bacu_4:22.2751,bmys_2:22.2751)_4:5.5721)_4:20.0436)_4:6.41084)_4:11.363)_4:11.298)_4:6.86642)_4:3.76132)_4:99.4615)_4:40.9813)_5:89.9668)_8:33)_8:57)_8:12.7)_8:14.6349)_8:45.3779)_8	0.005	((0.0173254,0.661867),(0.487488,0.155959),(0.12113,0.680348),(0.714684,0.606517),(0.00463472,0.204742),(0.729599,0.561747),(0.649044,0.683837),(0.862813,0.609017),(0.226795,0.612717),(0.56429,0.0847998),(0.828793,0.641407),(0.462214,0.787075),(0.560749,0.5235),(0.795695,0.580031),(0.774692,0.674388),(0.131701,0.691695),(0.292691,0.55367),(0.367501,0.690611),(0.672697,0.628101),(0.427287,0.741651),(0.341385,0.83754),(0.164434,0.00378422),(0.808188,0.155387),(0.399904,0.673291),(0.175545,0.615585),(0.563735,0.507231),(0.65265,0.514305),(0.000790663,0.201998),(0.516629,0.525758),(0.19259,0.525758),(0.609043,0.514305),(0.597147,0.545359),(0.559753,0.511964),(0.549546,0.000549174))	
OG0000100	(pmar_10:480.713,((cmil_12:358,((cpun_9:42.6663,rtyp_11:42.6663)_9:55.967,(ccar_8:76.7847,stor_6:76.7847)_8:21.8486)_8:259.367)_8:77.3349,((locu_7:269.425,(sfor_15:221.315,(drer_19:196.545,(eluc_6:171.212,(gmor_7:138.656,((olat_5:96.8841,onil_15:96.8841)_6:11.1768,(gacu_6:103.223,(mmol_4:87.2367,(dnig_7:46.5407,trub_5:46.5407)_6:40.6959)_6:15.9868)_6:4.83735)_6:30.5957)_7:32.5555)_7:25.3334)_9:24.7694)_9:48.1102)_9:151.275,(lcha_6:408,(xtro_12:351,((acar_4:243.303,(amis_5:167.652,ggal_4:167.652)_5:75.6516)_5:74.6966,(oana_8:228.033,(mdom_3:187.052,((lafr_6:58.4246,pcap_4:58.4246)_5:29.1658,(dnov_5:83.8291,((hsap_4:69.6836,mmus_7:69.6836)_5:7.27911,(clup_6:65.6646,(sscr_4:54.3017,(btau_4:47.8908,(ttru_4:27.8472,(bacu_4:22.2751,bmys_4:22.2751)_4:5.5721)_4:20.0436)_4:6.41084)_4:11.363)_5:11.298)_5:6.86642)_5:3.76132)_5:99.4615)_5:40.9813)_6:89.9668)_6:33)_7:57)_8:12.7)_8:14.6349)_8:45.3779)_8	0	((0.285644,0.661867),(0.0466388,0.866183),(0.667604,0.0276856),(0.125928,0.588274),(0.727875,0.0254764),(0.729599,0.561747),(0.298103,0.683837),(0.000970165,0.609017),(9.8897e-07,0.00397734),(0.509441,0.612313),(0.787977,0.162245),(0.344519,2.8948e-09),(0.537887,0.514305),(0.730097,0.550581),(0.0190847,0.618766),(0.0808609,0.202766),(0.292691,0.55367),(0.367501,0.295863),(0.00878016,0.175663),(0.5098,0.666714),(0.769734,0.426451),(0.289631,0.710913),(0.0917462,0.181105),(0.0524381,0.701144),(0.0843849,0.210538),(0.577701,0.509014),(0.678952,0.517785),(0.240657,0.0231736),(0.520656,0.531883),(0.0939488,0.0479859),(0.609043,0.514305),(0.597147,0.545359),(0.559753,0.511964),(0.549546,0.549546))	
OG0000101	(pmar_6:480.713,((cmil_4:358,((cpun_4:42.6663,rtyp_7:42.6663)_6:55.967,(ccar_5:76.7847,stor_7:76.7847)_6:21.8486)_6:259.367)_6:77.3349,((locu_6:269.425,(sfor_7:221.315,(drer_7:196.545,(eluc_7:171.212,(gmor_11:138.656,((olat_10:96.8841,onil_8:96.8841)_9:11.1768,(gacu_11:103.223,(mmol_8:87.2367,(dnig_10:46.5407,trub_12:46.5407)_10:40.6959)_9:15.9868)_9:4.83735)_9:30.5957)_9:32.5555)_7:25.3334)_7:24.7694)_7:48.1102)_7:151.275,(lcha_5:408,(xtro_7:351,((acar_7:243.303,(amis_6:167.652,ggal_6:167.652)_6:75.6516)_6:74.6966,(oana_7:228.033,(mdom_6:187.052,((lafr_8:58.4246,pcap_6:58.4246)_6:29.1658,(dnov_7:83.8291,((hsap_6:69.6836,mmus_6:69.6836)_6:7.27911,(clup_6:65.6646,(sscr_6:54.3017,(btau_6:47.8908,(ttru_7:27.8472,(bacu_6:22.2751,bmys_7:22.2751)_6:5.5721)_6:20.0436)_6:6.41084)_6:11.363)_6:11.298)_6:6.86642)_6:3.76132)_6:99.4615)_6:40.9813)_6:89.9668)_6:33)_6:57)_6:12.7)_6:14.6349)_6:45.3779)_6	0.051	((-,-),(-,-),(-,-),(-,-),(-,-),(-,-),(-,-),(-,-),(-,-),(-,-),(-,-),(-,-),(-,-),(-,-),(-,-),(-,-),(-,-),(-,-),(-,-),(-,-),(-,-),(-,-),(-,-),(-,-),(-,-),(-,-),(-,-),(-,-),(-,-),(-,-),(-,-),(-,-),(-,-),(-,-))	
OG0000102	(pmar_0:480.713,((cmil_8:358,((cpun_7:42.6663,rtyp_9:42.6663)_7:55.967,(ccar_4:76.7847,stor_9:76.7847)_7:21.8486)_7:259.367)_6:77.3349,((locu_7:269.425,(sfor_11:221.315,(drer_11:196.545,(eluc_13:171.212,(gmor_9:138.656,((olat_3:96.8841,onil_8:96.8841)_8:11.1768,(gacu_9:103.223,(mmol_11:87.2367,(dnig_8:46.5407,trub_7:46.5407)_8:40.6959)_9:15.9868)_9:4.83735)_9:30.5957)_9:32.5555)_9:25.3334)_9:24.7694)_9:48.1102)_8:151.275,(lcha_6:408,(xtro_5:351,((acar_5:243.303,(amis_8:167.652,ggal_8:167.652)_7:75.6516)_6:74.6966,(oana_4:228.033,(mdom_6:187.052,((lafr_7:58.4246,pcap_6:58.4246)_7:29.1658,(dnov_8:83.8291,((hsap_9:69.6836,mmus_9:69.6836)_8:7.27911,(clup_8:65.6646,(sscr_6:54.3017,(btau_10:47.8908,(ttru_7:27.8472,(bacu_4:22.2751,bmys_3:22.2751)_4:5.5721)_7:20.0436)_8:6.41084)_8:11.363)_8:11.298)_8:6.86642)_8:3.76132)_8:99.4615)_6:40.9813)_6:89.9668)_6:33)_6:57)_6:12.7)_6:14.6349)_6:45.3779)_6	0	((0.000156428,0.630388),(0.159701,0.344945),(0.639257,0.0178096),(0.669809,0.578634),(0.00164927,0.0481738),(0.6923,0.547459),(0.627699,0.111035),(0.14948,0.609017),(0.129384,0.612717),(0.010504,0.637064),(0.817474,0.630375),(3.36162e-05,0.758639),(0.083451,0.521227),(0.782742,0.572961),(0.0866921,0.249682),(0.664441,0.253606),(0.105467,0.541112),(0.878959,0.655967),(0.621446,0.601448),(0.550109,0.127645),(0.284683,0.284683),(0.687297,0.710913),(0.173671,0.618766),(0.806137,0.0569872),(0.676222,0.272221),(0.176416,0.514305),(0.739505,0.527999),(0.154575,0.154575),(0.532433,0.549544),(0.70741,0.549544),(0.0136739,0.527999),(0.0273526,0.12852),(0.597567,4.98439e-07),(0.549546,0.0746588))	
OG0000103	(pmar_1:480.713,((cmil_5:358,((cpun_3:42.6663,rtyp_8:42.6663)_5:55.967,(ccar_5:76.7847,stor_4:76.7847)_5:21.8486)_5:259.367)_6:77.3349,((locu_11:269.425,(sfor_11:221.315,(drer_14:196.545,(eluc_8:171.212,(gmor_4:138.656,((olat_7:96.8841,onil_14:96.8841)_7:11.1768,(gacu_7:103.223,(mmol_4:87.2367,(dnig_4:46.5407,trub_4:46.5407)_4:40.6959)_5:15.9868)_7:4.83735)_7:30.5957)_7:32.5555)_8:25.3334)_9:24.7694)_9:48.1102)_9:151.275,(lcha_7:408,(xtro_3:351,((acar_6:243.303,(amis_8:167.652,ggal_8:167.652)_7:75.6516)_7:74.6966,(oana_6:228.033,(mdom_8:187.052,((lafr_8:58.4246,pcap_7:58.4246)_8:29.1658,(dnov_9:83.8291,((hsap_9:69.6836,mmus_10:69.6836)_9:7.27911,(clup_8:65.6646,(sscr_11:54.3017,(btau_10:47.8908,(ttru_7:27.8472,(bacu_9:22.2751,bmys_8:22.2751)_8:5.5721)_8:20.0436)_9:6.41084)_9:11.363)_9:11.298)_9:6.86642)_9:3.76132)_9:99.4615)_8:40.9813)_7:89.9668)_7:33)_7:57)_7:12.7)_7:14.6349)_7:45.3779)_7	0	((0.000771689,0.64673),(0.625005,0.563147),(0.00326555,0.000376097),(0.632279,0.558243),(0.668289,0.258564),(0.330712,0.554692),(0.186203,0.683837),(0.14948,0.609017),(0.00303128,0.172085),(0.827987,0.191223),(0.00832012,0.606522),(0.741119,9.30453e-07),(0.543773,0.516629),(0.750399,0.000867139),(0.284897,0.155387),(0.595399,0.595399),(0.0642673,0.547458),(0.888927,0.674109),(0.0178567,0.615156),(0.582512,0.708671),(0.284683,0.284683),(0.706931,0.731118),(0.569856,0.0822229),(0.837147,0.210811),(0.692807,0.299446),(0.194357,0.51605),(0.754985,0.531331),(0.730646,0.171913),(0.536261,0.555202),(0.349392,0.555202),(0.0419444,0.531331),(0.121716,0.142437),(0.166234,0.523501),(0.0526017,0.591854))	
OG0000104	(pmar_4:480.713,((cmil_5:358,((cpun_5:42.6663,rtyp_13:42.6663)_9:55.967,(ccar_9:76.7847,stor_10:76.7847)_9:21.8486)_9:259.367)_6:77.3349,((locu_5:269.425,(sfor_7:221.315,(drer_7:196.545,(eluc_7:171.212,(gmor_6:138.656,((olat_7:96.8841,onil_7:96.8841)_7:11.1768,(gacu_7:103.223,(mmol_5:87.2367,(dnig_7:46.5407,trub_7:46.5407)_7:40.6959)_7:15.9868)_7:4.83735)_7:30.5957)_7:32.5555)_7:25.3334)_7:24.7694)_7:48.1102)_7:151.275,(lcha_5:408,(xtro_6:351,((acar_6:243.303,(amis_6:167.652,ggal_4:167.652)_6:75.6516)_6:74.6966,(oana_9:228.033,(mdom_8:187.052,((lafr_8:58.4246,pcap_6:58.4246)_7:29.1658,(dnov_6:83.8291,((hsap_7:69.6836,mmus_8:69.6836)_7:7.27911,(clup_7:65.6646,(sscr_8:54.3017,(btau_7:47.8908,(ttru_6:27.8472,(bacu_6:22.2751,bmys_6:22.2751)_6:5.5721)_6:20.0436)_7:6.41084)_7:11.363)_7:11.298)_7:6.86642)_7:3.76132)_7:99.4615)_7:40.9813)_7:89.9668)_6:33)_6:57)_6:12.7)_6:14.6349)_6:45.3779)_6	0.007	((0.334975,0.630388),(0.625005,0.051237),(2.84622e-05,0.000108883),(0.701042,0.597564),(0.743399,0.186877),(0.6923,0.547459),(0.239608,0.653941),(0.840555,0.588275),(0.828389,0.59141),(0.813473,0.612313),(0.461743,0.606522),(0.741119,0.741119),(0.543773,0.516629),(0.750399,0.558242),(0.0254212,0.634124),(0.649162,0.649162),(0.233005,0.541112),(0.647861,0.655967),(0.867807,0.601448),(0.83482,0.688981),(0.792581,0.0589992),(0.687297,0.148925),(0.112987,0.634124),(0.308731,0.74518),(0.116601,0.272221),(0.603573,0.512551),(0.347036,0.524631),(0.697928,0.136683),(0.528557,0.543773),(0.690349,0.543773),(0.109122,0.524631),(0.651566,0.114168),(0.585559,0.517785),(0.571526,0.571526))	
OG0000105	(pmar_5:480.713,((cmil_7:358,((cpun_6:42.6663,rtyp_6:42.6663)_6:55.967,(ccar_10:76.7847,stor_7:76.7847)_7:21.8486)_7:259.367)_7:77.3349,((locu_7:269.425,(sfor_11:221.315,(drer_10:196.545,(eluc_9:171.212,(gmor_8:138.656,((olat_8:96.8841,onil_9:96.8841)_8:11.1768,(gacu_7:103.223,(mmol_7:87.2367,(dnig_8:46.5407,trub_6:46.5407)_8:40.6959)_8:15.9868)_8:4.83735)_8:30.5957)_8:32.5555)_8:25.3334)_8:24.7694)_8:48.1102)_8:151.275,(lcha_7:408,(xtro_6:351,((acar_6:243.303,(amis_6:167.652,ggal_5:167.652)_6:75.6516)_6:74.6966,(oana_6:228.033,(mdom_5:187.052,((lafr_6:58.4246,pcap_6:58.4246)_6:29.1658,(dnov_6:83.8291,((hsap_7:69.6836,mmus_7:69.6836)_6:7.27911,(clup_6:65.6646,(sscr_7:54.3017,(btau_6:47.8908,(ttru_6:27.8472,(bacu_6:22.2751,bmys_8:22.2751)_6:5.5721)_6:20.0436)_6:6.41084)_6:11.363)_6:11.298)_6:6.86642)_6:3.76132)_6:99.4615)_6:40.9813)_6:89.9668)_6:33)_6:57)_7:12.7)_7:14.6349)_7:45.3779)_7	0.273	((-,-),(-,-),(-,-),(-,-),(-,-),(-,-),(-,-),(-,-),(-,-),(-,-),(-,-),(-,-),(-,-),(-,-),(-,-),(-,-),(-,-),(-,-),(-,-),(-,-),(-,-),(-,-),(-,-),(-,-),(-,-),(-,-),(-,-),(-,-),(-,-),(-,-),(-,-),(-,-),(-,-),(-,-))	
OG0000106	(pmar_2:480.713,((cmil_7:358,((cpun_5:42.6663,rtyp_7:42.6663)_6:55.967,(ccar_8:76.7847,stor_6:76.7847)_6:21.8486)_6:259.367)_6:77.3349,((locu_7:269.425,(sfor_10:221.315,(drer_12:196.545,(eluc_8:171.212,(gmor_8:138.656,((olat_8:96.8841,onil_8:96.8841)_8:11.1768,(gacu_7:103.223,(mmol_7:87.2367,(dnig_8:46.5407,trub_8:46.5407)_8:40.6959)_8:15.9868)_8:4.83735)_8:30.5957)_8:32.5555)_8:25.3334)_8:24.7694)_8:48.1102)_8:151.275,(lcha_9:408,(xtro_6:351,((acar_6:243.303,(amis_7:167.652,ggal_5:167.652)_6:75.6516)_6:74.6966,(oana_5:228.033,(mdom_6:187.052,((lafr_5:58.4246,pcap_5:58.4246)_5:29.1658,(dnov_7:83.8291,((hsap_7:69.6836,mmus_6:69.6836)_6:7.27911,(clup_6:65.6646,(sscr_6:54.3017,(btau_7:47.8908,(ttru_6:27.8472,(bacu_6:22.2751,bmys_6:22.2751)_6:5.5721)_6:20.0436)_6:6.41084)_6:11.363)_6:11.298)_6:6.86642)_6:3.76132)_6:99.4615)_6:40.9813)_6:89.9668)_6:33)_6:57)_6:12.7)_6:14.6349)_6:45.3779)_6	0.355	((-,-),(-,-),(-,-),(-,-),(-,-),(-,-),(-,-),(-,-),(-,-),(-,-),(-,-),(-,-),(-,-),(-,-),(-,-),(-,-),(-,-),(-,-),(-,-),(-,-),(-,-),(-,-),(-,-),(-,-),(-,-),(-,-),(-,-),(-,-),(-,-),(-,-),(-,-),(-,-),(-,-),(-,-))	
OG0000107	(pmar_8:480.713,((cmil_12:358,((cpun_17:42.6663,rtyp_13:42.6663)_14:55.967,(ccar_14:76.7847,stor_15:76.7847)_14:21.8486)_14:259.367)_9:77.3349,((locu_8:269.425,(sfor_5:221.315,(drer_5:196.545,(eluc_2:171.212,(gmor_6:138.656,((olat_6:96.8841,onil_4:96.8841)_5:11.1768,(gacu_6:103.223,(mmol_7:87.2367,(dnig_4:46.5407,trub_3:46.5407)_4:40.6959)_5:15.9868)_5:4.83735)_5:30.5957)_5:32.5555)_5:25.3334)_5:24.7694)_5:48.1102)_6:151.275,(lcha_4:408,(xtro_4:351,((acar_9:243.303,(amis_14:167.652,ggal_7:167.652)_8:75.6516)_8:74.6966,(oana_16:228.033,(mdom_3:187.052,((lafr_3:58.4246,pcap_2:58.4246)_3:29.1658,(dnov_2:83.8291,((hsap_3:69.6836,mmus_3:69.6836)_3:7.27911,(clup_3:65.6646,(sscr_3:54.3017,(btau_2:47.8908,(ttru_2:27.8472,(bacu_2:22.2751,bmys_4:22.2751)_3:5.5721)_3:20.0436)_3:6.41084)_3:11.363)_3:11.298)_3:6.86642)_3:3.76132)_3:99.4615)_4:40.9813)_7:89.9668)_7:33)_7:57)_7:12.7)_7:14.6349)_7:45.3779)_7	0	((0.521343,0.64673),(0.101939,0.00748952),(0.00626823,0.351596),(0.758887,0.63924),(0.799526,0.26939),(0.0491811,0.554692),(0.113692,0.209723),(0.804531,0.565702),(0.790008,0.568145),(0.00575003,0.584649),(0.184853,0.580037),(0.134529,0.304933),(0.531883,0.511964),(0.143287,0.542712),(0.0343025,0.155387),(0.595399,0.144503),(0.481968,0.547458),(0.138019,0.674109),(0.0657624,0.615156),(0.399153,0.72613),(0.000401044,0.534048),(0.145572,0.731118),(4.2671e-06,0.000255382),(0.399904,0.265652),(0.590991,0.137374),(0.549028,0.505438),(0.185336,0.510787),(0.605304,0.605304),(0.512551,0.519511),(0.600194,0.519511),(0.585578,0.510787),(0.114331,0.534628),(0.0690297,0.509014),(0.0569646,0.0198284))	
OG0000108	(pmar_3:480.713,((cmil_7:358,((cpun_2:42.6663,rtyp_7:42.6663)_4:55.967,(ccar_2:76.7847,stor_4:76.7847)_4:21.8486)_4:259.367)_5:77.3349,((locu_2:269.425,(sfor_3:221.315,(drer_7:196.545,(eluc_8:171.212,(gmor_4:138.656,((olat_4:96.8841,onil_8:96.8841)_5:11.1768,(gacu_5:103.223,(mmol_2:87.2367,(dnig_3:46.5407,trub_6:46.5407)_5:40.6959)_5:15.9868)_5:4.83735)_5:30.5957)_5:32.5555)_5:25.3334)_5:24.7694)_5:48.1102)_5:151.275,(lcha_3:408,(xtro_3:351,((acar_8:243.303,(amis_12:167.652,ggal_9:167.652)_9:75.6516)_8:74.6966,(oana_5:228.033,(mdom_9:187.052,((lafr_10:58.4246,pcap_10:58.4246)_10:29.1658,(dnov_8:83.8291,((hsap_10:69.6836,mmus_25:69.6836)_10:7.27911,(clup_9:65.6646,(sscr_7:54.3017,(btau_15:47.8908,(ttru_4:27.8472,(bacu_13:22.2751,bmys_7:22.2751)_8:5.5721)_8:20.0436)_9:6.41084)_9:11.363)_9:11.298)_9:6.86642)_9:3.76132)_9:99.4615)_8:40.9813)_7:89.9668)_7:33)_6:57)_5:12.7)_5:14.6349)_5:45.3779)_5	0	((0.290336,0.612733),(0.127369,0.523468),(0.00201361,0.000198093),(0.610695,0.54746),(0.00654403,0.642899),(0.66985,0.540041),(0.0180735,0.618775),(0.135676,0.565702),(0.116663,0.568145),(0.014345,0.584649),(0.383518,0.580037),(0.304933,0.00350417),(0.531883,0.511964),(0.706258,0.542712),(0.000846324,0.602307),(0.00390725,0.0676564),(0.756613,0.534627),(0.254029,0.0830068),(0.0486317,0.0587597),(0.861022,0.166382),(0.0493956,0.83754),(0.145572,0.731118),(0.204644,0.0822229),(0.339386,0.210811),(0.72164,0.72164),(0.0771709,0.51605),(0.40443,0.531331),(0.744533,4.0047e-16),(0.0190922,0.555202),(0.72278,0.555202),(0.017084,0.531331),(5.10554e-07,0.142437),(2.86759e-06,0.523501),(1.58373e-07,0.139638))	
OG0000109	(pmar_4:480.713,((cmil_6:358,((cpun_8:42.6663,rtyp_6:42.6663)_7:55.967,(ccar_9:76.7847,stor_5:76.7847)_7:21.8486)_7:259.367)_7:77.3349,((locu_7:269.425,(sfor_9:221.315,(drer_7:196.545,(eluc_8:171.212,(gmor_8:138.656,((olat_8:96.8841,onil_8:96.8841)_8:11.1768,(gacu_8:103.223,(mmol_6:87.2367,(dnig_8:46.5407,trub_7:46.5407)_8:40.6959)_8:15.9868)_8:4.83735)_8:30.5957)_8:32.5555)_8:25.3334)_8:24.7694)_8:48.1102)_8:151.275,(lcha_6:408,(xtro_8:351,((acar_4:243.303,(amis_6:167.652,ggal_5:167.652)_6:75.6516)_6:74.6966,(oana_8:228.033,(mdom_7:187.052,((lafr_7:58.4246,pcap_7:58.4246)_7:29.1658,(dnov_6:83.8291,((hsap_7:69.6836,mmus_7:69.6836)_7:7.27911,(clup_7:65.6646,(sscr_8:54.3017,(btau_7:47.8908,(ttru_7:27.8472,(bacu_7:22.2751,bmys_9:22.2751)_7:5.5721)_7:20.0436)_7:6.41084)_7:11.363)_7:11.298)_7:6.86642)_7:3.76132)_7:99.4615)_7:40.9813)_7:89.9668)_7:33)_7:57)_7:12.7)_7:14.6349)_7:45.3779)_7	0.242	((-,-),(-,-),(-,-),(-,-),(-,-),(-,-),(-,-),(-,-),(-,-),(-,-),(-,-),(-,-),(-,-),(-,-),(-,-),(-,-),(-,-),(-,-),(-,-),(-,-),(-,-),(-,-),(-,-),(-,-),(-,-),(-,-),(-,-),(-,-),(-,-),(-,-),(-,-),(-,-),(-,-),(-,-))	
OG0000110	(pmar_4:480.713,((cmil_11:358,((cpun_9:42.6663,rtyp_9:42.6663)_9:55.967,(ccar_23:76.7847,stor_10:76.7847)_11:21.8486)_10:259.367)_8:77.3349,((locu_6:269.425,(sfor_7:221.315,(drer_7:196.545,(eluc_10:171.212,(gmor_3:138.656,((olat_5:96.8841,onil_7:96.8841)_6:11.1768,(gacu_8:103.223,(mmol_5:87.2367,(dnig_4:46.5407,trub_3:46.5407)_4:40.6959)_5:15.9868)_6:4.83735)_6:30.5957)_6:32.5555)_7:25.3334)_7:24.7694)_7:48.1102)_7:151.275,(lcha_4:408,(xtro_29:351,((acar_6:243.303,(amis_5:167.652,ggal_5:167.652)_5:75.6516)_6:74.6966,(oana_11:228.033,(mdom_4:187.052,((lafr_4:58.4246,pcap_3:58.4246)_4:29.1658,(dnov_4:83.8291,((hsap_8:69.6836,mmus_3:69.6836)_4:7.27911,(clup_5:65.6646,(sscr_3:54.3017,(btau_2:47.8908,(ttru_4:27.8472,(bacu_5:22.2751,bmys_5:22.2751)_5:5.5721)_4:20.0436)_4:6.41084)_4:11.363)_4:11.298)_4:6.86642)_4:3.76132)_4:99.4615)_5:40.9813)_6:89.9668)_6:33)_7:57)_7:12.7)_7:14.6349)_7:45.3779)_7	0	((0.168138,0.64673),(0.0849202,0.155959),(0.667604,0.667604),(0.336143,0.0626224),(8.30465e-12,0.43096),(0.150835,0.554692),(0.6021,0.653941),(0.840555,0.588275),(0.828389,0.59141),(0.0309251,0.171239),(0.00543934,0.593629),(0.344519,0.159243),(0.537887,0.514305),(0.0605709,0.0763384),(0.684774,0.155387),(0.595399,0.144503),(0.798957,0.547458),(0.138019,0.674109),(5.46394e-13,0.175663),(0.83482,0.292354),(0.769734,0.769734),(0.687297,0.710913),(0.00134788,0.181105),(0.451934,0.31133),(0.615585,0.175545),(0.563735,0.507231),(0.65265,0.514305),(4.07156e-05,0.201998),(0.516629,0.525758),(0.0755999,0.525758),(0.165461,0.514305),(0.00252196,0.545359),(0.559753,0.00607304),(0.560752,0.560752))	
OG0000111	(pmar_4:480.713,((cmil_6:358,((cpun_6:42.6663,rtyp_5:42.6663)_6:55.967,(ccar_10:76.7847,stor_5:76.7847)_6:21.8486)_6:259.367)_5:77.3349,((locu_4:269.425,(sfor_9:221.315,(drer_7:196.545,(eluc_6:171.212,(gmor_4:138.656,((olat_6:96.8841,onil_4:96.8841)_4:11.1768,(gacu_4:103.223,(mmol_2:87.2367,(dnig_4:46.5407,trub_3:46.5407)_4:40.6959)_4:15.9868)_4:4.83735)_4:30.5957)_4:32.5555)_5:25.3334)_5:24.7694)_5:48.1102)_5:151.275,(lcha_3:408,(xtro_2:351,((acar_24:243.303,(amis_13:167.652,ggal_2:167.652)_8:75.6516)_8:74.6966,(oana_7:228.033,(mdom_4:187.052,((lafr_6:58.4246,pcap_4:58.4246)_6:29.1658,(dnov_5:83.8291,((hsap_9:69.6836,mmus_9:69.6836)_8:7.27911,(clup_7:65.6646,(sscr_10:54.3017,(btau_14:47.8908,(ttru_4:27.8472,(bacu_9:22.2751,bmys_8:22.2751)_8:5.5721)_8:20.0436)_9:6.41084)_9:11.363)_8:11.298)_8:6.86642)_6:3.76132)_6:99.4615)_6:40.9813)_6:89.9668)_6:33)_5:57)_5:12.7)_5:14.6349)_5:45.3779)_5	0	((0.642702,0.612733),(0.374492,0.302477),(0.623487,0.18846),(0.651917,0.568629),(0.000218394,0.295053),(0.66985,0.540041),(0.531488,0.618775),(0.00400325,0.565702),(0.116663,0.568145),(0.220754,0.128243),(0.715402,0.565705),(0.0274473,0.669586),(0.525758,0.509606),(0.678118,0.534627),(0.00852337,0.584654),(0.595399,0.144503),(0.756613,0.534627),(0.254029,0.635991),(0.0328513,0.0490756),(1.2171e-10,0.72613),(0.00114392,1.54697e-05),(0.0357712,0.710913),(0.316683,0.618766),(0.138752,0.724872),(0.657961,0.00891691),(0.590967,0.510787),(0.313318,0.0003301),(0.154575,0.154575),(0.532433,0.549544),(0.323425,0.0265857),(0.138208,0.531331),(9.1492e-06,0.142437),(2.86759e-06,0.523501),(0.0526017,0.591854))	
OG0000113	(pmar_2:480.713,((cmil_5:358,((cpun_6:42.6663,rtyp_5:42.6663)_6:55.967,(ccar_6:76.7847,stor_7:76.7847)_6:21.8486)_6:259.367)_6:77.3349,((locu_7:269.425,(sfor_7:221.315,(drer_5:196.545,(eluc_7:171.212,(gmor_5:138.656,((olat_3:96.8841,onil_5:96.8841)_4:11.1768,(gacu_4:103.223,(mmol_3:87.2367,(dnig_4:46.5407,trub_3:46.5407)_4:40.6959)_4:15.9868)_4:4.83735)_4:30.5957)_5:32.5555)_6:25.3334)_6:24.7694)_6:48.1102)_6:151.275,(lcha_8:408,(xtro_9:351,((acar_9:243.303,(amis_9:167.652,ggal_7:167.652)_8:75.6516)_8:74.6966,(oana_7:228.033,(mdom_9:187.052,((lafr_10:58.4246,pcap_8:58.4246)_9:29.1658,(dnov_10:83.8291,((hsap_10:69.6836,mmus_9:69.6836)_9:7.27911,(clup_10:65.6646,(sscr_8:54.3017,(btau_9:47.8908,(ttru_7:27.8472,(bacu_8:22.2751,bmys_7:22.2751)_8:5.5721)_8:20.0436)_9:6.41084)_9:11.363)_9:11.298)_9:6.86642)_9:3.76132)_9:99.4615)_8:40.9813)_8:89.9668)_8:33)_8:57)_6:12.7)_6:14.6349)_6:45.3779)_6	0.039	((0.0260615,0.630388),(0.625005,0.841159),(0.623487,0.18846),(0.651917,0.568629),(0.690648,0.129193),(0.6923,0.547459),(0.353489,0.63708),(0.309906,0.577229),(0.504385,0.580035),(0.256782,0.150266),(0.744749,0.121179),(0.259793,0.108841),(0.525758,0.509606),(0.678118,0.534627),(0.241572,0.584654),(0.595399,0.144503),(0.780037,0.541112),(0.184053,0.0230295),(0.483091,0.628101),(0.399153,0.72613),(0.314351,0.534048),(0.724362,0.748709),(0.597075,0.648463),(0.339386,0.210811),(0.147415,0.32457),(0.626952,0.51605),(0.201359,0.531331),(0.171913,0.730646),(0.536261,0.555202),(0.163144,0.555202),(0.309387,0.531331),(0.681231,0.142437),(0.166234,0.523501),(0.591854,0.139638))	
OG0000114	(pmar_0:480.713,((cmil_4:358,((cpun_4:42.6663,rtyp_5:42.6663)_4:55.967,(ccar_7:76.7847,stor_3:76.7847)_4:21.8486)_4:259.367)_4:77.3349,((locu_4:269.425,(sfor_7:221.315,(drer_16:196.545,(eluc_8:171.212,(gmor_6:138.656,((olat_5:96.8841,onil_7:96.8841)_8:11.1768,(gacu_15:103.223,(mmol_9:87.2367,(dnig_10:46.5407,trub_7:46.5407)_8:40.6959)_8:15.9868)_8:4.83735)_8:30.5957)_8:32.5555)_8:25.3334)_8:24.7694)_7:48.1102)_6:151.275,(lcha_4:408,(xtro_10:351,((acar_3:243.303,(amis_4:167.652,ggal_4:167.652)_4:75.6516)_4:74.6966,(oana_5:228.033,(mdom_4:187.052,((lafr_6:58.4246,pcap_2:58.4246)_4:29.1658,(dnov_4:83.8291,((hsap_6:69.6836,mmus_3:69.6836)_4:7.27911,(clup_5:65.6646,(sscr_3:54.3017,(btau_4:47.8908,(ttru_1:27.8472,(bacu_5:22.2751,bmys_2:22.2751)_3:5.5721)_3:20.0436)_4:6.41084)_4:11.363)_4:11.298)_4:6.86642)_4:3.76132)_4:99.4615)_4:40.9813)_4:89.9668)_4:33)_4:57)_4:12.7)_4:14.6349)_4:45.3779)_4	0	((0.0037372,0.59364),(0.833706,0.79713),(0.588286,0.0497249),(0.610695,0.54746),(0.00102854,0.217911),(0.644321,0.532434),(0.20605,0.0842012),(0.840555,0.0501888),(1.51321e-05,0.602297),(0.827987,0.62503),(0.1367,0.618758),(0.00463848,0.410261),(0.549544,0.518936),(3.0252e-06,0.5657),(0.189152,0.648463),(0.0263726,0.253606),(0.0574047,0.528),(0.846668,0.613967),(0.00047582,0.571531),(0.458459,0.641468),(0.740616,0.740616),(0.640027,0.660649),(0.229644,0.584654),(0.755578,0.673291),(0.011312,0.00383561),(0.563735,0.507231),(0.65265,0.514305),(0.0154497,0.201998),(0.516629,0.525758),(0.0755999,0.525758),(0.165461,0.514305),(0.597147,0.0683218),(0.000423801,0.509014),(0.0010196,0.0569646))	
OG0000116	(pmar_3:480.713,((cmil_7:358,((cpun_6:42.6663,rtyp_8:42.6663)_7:55.967,(ccar_7:76.7847,stor_8:76.7847)_7:21.8486)_7:259.367)_6:77.3349,((locu_6:269.425,(sfor_8:221.315,(drer_8:196.545,(eluc_9:171.212,(gmor_10:138.656,((olat_8:96.8841,onil_8:96.8841)_8:11.1768,(gacu_9:103.223,(mmol_8:87.2367,(dnig_8:46.5407,trub_8:46.5407)_8:40.6959)_8:15.9868)_8:4.83735)_8:30.5957)_8:32.5555)_8:25.3334)_8:24.7694)_8:48.1102)_7:151.275,(lcha_5:408,(xtro_5:351,((acar_7:243.303,(amis_6:167.652,ggal_6:167.652)_6:75.6516)_6:74.6966,(oana_8:228.033,(mdom_6:187.052,((lafr_6:58.4246,pcap_5:58.4246)_6:29.1658,(dnov_6:83.8291,((hsap_6:69.6836,mmus_6:69.6836)_6:7.27911,(clup_6:65.6646,(sscr_7:54.3017,(btau_6:47.8908,(ttru_6:27.8472,(bacu_6:22.2751,bmys_6:22.2751)_6:5.5721)_6:20.0436)_6:6.41084)_6:11.363)_6:11.298)_6:6.86642)_6:3.76132)_6:99.4615)_6:40.9813)_6:89.9668)_6:33)_6:57)_6:12.7)_6:14.6349)_6:45.3779)_6	0.909	((-,-),(-,-),(-,-),(-,-),(-,-),(-,-),(-,-),(-,-),(-,-),(-,-),(-,-),(-,-),(-,-),(-,-),(-,-),(-,-),(-,-),(-,-),(-,-),(-,-),(-,-),(-,-),(-,-),(-,-),(-,-),(-,-),(-,-),(-,-),(-,-),(-,-),(-,-),(-,-),(-,-),(-,-))	
OG0000117	(pmar_18:480.713,((cmil_6:358,((cpun_5:42.6663,rtyp_6:42.6663)_6:55.967,(ccar_6:76.7847,stor_8:76.7847)_6:21.8486)_6:259.367)_7:77.3349,((locu_10:269.425,(sfor_24:221.315,(drer_11:196.545,(eluc_16:171.212,(gmor_7:138.656,((olat_5:96.8841,onil_7:96.8841)_7:11.1768,(gacu_6:103.223,(mmol_6:87.2367,(dnig_9:46.5407,trub_7:46.5407)_7:40.6959)_7:15.9868)_7:4.83735)_7:30.5957)_8:32.5555)_11:25.3334)_11:24.7694)_11:48.1102)_10:151.275,(lcha_7:408,(xtro_9:351,((acar_3:243.303,(amis_6:167.652,ggal_6:167.652)_6:75.6516)_6:74.6966,(oana_4:228.033,(mdom_3:187.052,((lafr_3:58.4246,pcap_5:58.4246)_4:29.1658,(dnov_4:83.8291,((hsap_6:69.6836,mmus_5:69.6836)_5:7.27911,(clup_3:65.6646,(sscr_4:54.3017,(btau_4:47.8908,(ttru_4:27.8472,(bacu_4:22.2751,bmys_5:22.2751)_4:5.5721)_4:20.0436)_4:6.41084)_4:11.363)_4:11.298)_4:6.86642)_4:3.76132)_4:99.4615)_4:40.9813)_4:89.9668)_6:33)_7:57)_8:12.7)_8:14.6349)_8:45.3779)_8	0	((0.000329976,0.661867),(0.653107,0.594888),(0.18846,0.623487),(0.651917,0.568629),(0.690648,0.0373752),(0.360455,0.561747),(0.884758,0.136914),(6.14866e-08,0.628095),(0.869067,0.63225),(0.00375082,0.000554047),(0.49251,0.181413),(0.0302566,0.741119),(0.543773,0.516629),(0.395284,0.558242),(0.357414,0.634124),(0.0208764,0.649162),(0.078056,0.55367),(0.695909,0.295863),(0.186758,0.175663),(0.0222743,0.688981),(0.792581,0.792581),(0.687297,0.0198959),(0.781273,0.584654),(0.399904,0.673291),(0.175545,0.0678325),(0.563735,0.507231),(0.65265,0.514305),(0.0993484,0.656986),(0.00849151,0.525758),(0.19259,0.525758),(0.609043,0.514305),(0.597147,0.545359),(0.559753,0.511964),(0.549546,0.0264233))	
OG0000118	(pmar_1:480.713,((cmil_0:358,((cpun_1:42.6663,rtyp_16:42.6663)_4:55.967,(ccar_0:76.7847,stor_5:76.7847)_4:21.8486)_4:259.367)_4:77.3349,((locu_7:269.425,(sfor_28:221.315,(drer_0:196.545,(eluc_4:171.212,(gmor_6:138.656,((olat_0:96.8841,onil_0:96.8841)_0:11.1768,(gacu_0:103.223,(mmol_73:87.2367,(dnig_0:46.5407,trub_0:46.5407)_0:40.6959)_1:15.9868)_1:4.83735)_1:30.5957)_4:32.5555)_4:25.3334)_4:24.7694)_5:48.1102)_5:151.275,(lcha_37:408,(xtro_0:351,((acar_25:243.303,(amis_0:167.652,ggal_0:167.652)_0:75.6516)_4:74.6966,(oana_1:228.033,(mdom_23:187.052,((lafr_0:58.4246,pcap_0:58.4246)_0:29.1658,(dnov_0:83.8291,((hsap_0:69.6836,mmus_0:69.6836)_0:7.27911,(clup_0:65.6646,(sscr_0:54.3017,(btau_2:47.8908,(ttru_0:27.8472,(bacu_0:22.2751,bmys_0:22.2751)_0:5.5721)_0:20.0436)_1:6.41084)_1:11.363)_1:11.298)_1:6.86642)_1:3.76132)_1:99.4615)_4:40.9813)_4:89.9668)_4:33)_4:57)_4:12.7)_4:14.6349)_4:45.3779)_4	0	((0.0382411,0.59364),(0.00133877,0.79713),(4.14649e-05,1.1494e-17),(0.610695,0.54746),(2.38721e-06,0.0876123),(0.644321,0.532434),(0.0888436,0.618775),(1.70106e-18,0.0992881),(0.000125276,0.555714),(0.743754,0.569603),(0.0498478,1.4492e-05),(0.5,0.5),(0.00994038,0.502428),(0.0850766,0.509014),(1.70022e-94,0.0351159),(0.5,0.5),(0.163147,0.528),(7.0629e-21,0.613967),(0.00124486,0.571531),(9.48857e-17,2.25975e-06),(0.5,0.5),(0.640027,0.660649),(0.00655765,0.584654),(6.34736e-17,0.000592111),(0.5,0.5),(0.0257383,0.501823),(0.0698772,0.503635),(0.5,0.5),(0.00635128,0.506634),(0.0556827,0.506634),(0.0467583,0.503635),(0.0139066,0.0179107),(0.5,0.5),(0.5,0.5))	
OG0000119	(pmar_4:480.713,((cmil_10:358,((cpun_8:42.6663,rtyp_12:42.6663)_10:55.967,(ccar_9:76.7847,stor_13:76.7847)_10:21.8486)_10:259.367)_7:77.3349,((locu_4:269.425,(sfor_7:221.315,(drer_7:196.545,(eluc_7:171.212,(gmor_6:138.656,((olat_7:96.8841,onil_8:96.8841)_7:11.1768,(gacu_8:103.223,(mmol_7:87.2367,(dnig_7:46.5407,trub_8:46.5407)_7:40.6959)_7:15.9868)_7:4.83735)_7:30.5957)_7:32.5555)_7:25.3334)_7:24.7694)_7:48.1102)_6:151.275,(lcha_6:408,(xtro_6:351,((acar_4:243.303,(amis_4:167.652,ggal_5:167.652)_5:75.6516)_5:74.6966,(oana_7:228.033,(mdom_4:187.052,((lafr_8:58.4246,pcap_4:58.4246)_7:29.1658,(dnov_8:83.8291,((hsap_9:69.6836,mmus_7:69.6836)_7:7.27911,(clup_6:65.6646,(sscr_10:54.3017,(btau_6:47.8908,(ttru_5:27.8472,(bacu_6:22.2751,bmys_3:22.2751)_5:5.5721)_5:20.0436)_6:6.41084)_7:11.363)_7:11.298)_7:6.86642)_7:3.76132)_7:99.4615)_6:40.9813)_6:89.9668)_6:33)_6:57)_6:12.7)_6:14.6349)_6:45.3779)_6	0	((0.334975,0.630388),(0.115878,0.0686419),(0.0131144,0.0331067),(0.714684,0.606517),(0.408766,0.0114996),(0.130737,0.547459),(0.20605,0.0842012),(0.840555,0.588275),(0.828389,0.59141),(0.813473,0.612313),(0.461743,0.606522),(0.741119,0.182911),(0.543773,0.516629),(0.19419,0.558242),(0.728119,0.634124),(0.649162,0.0938861),(0.780037,0.541112),(0.878959,0.655967),(0.867807,0.601448),(0.5098,0.666714),(0.426451,0.769734),(0.289631,0.710913),(0.316683,0.618766),(0.138752,0.163599),(0.116601,0.000759556),(0.603573,0.512551),(0.161197,0.524631),(0.0412635,0.697928),(0.528557,0.543773),(0.295066,0.543773),(0.00192706,0.0370599),(0.634872,0.0993619),(0.572965,0.514888),(0.0330024,0.000902573))	
OG0000120	(pmar_1:480.713,((cmil_8:358,((cpun_8:42.6663,rtyp_6:42.6663)_6:55.967,(ccar_4:76.7847,stor_6:76.7847)_6:21.8486)_6:259.367)_6:77.3349,((locu_7:269.425,(sfor_11:221.315,(drer_10:196.545,(eluc_10:171.212,(gmor_9:138.656,((olat_10:96.8841,onil_10:96.8841)_10:11.1768,(gacu_10:103.223,(mmol_8:87.2367,(dnig_10:46.5407,trub_10:46.5407)_10:40.6959)_10:15.9868)_10:4.83735)_10:30.5957)_10:32.5555)_10:25.3334)_10:24.7694)_10:48.1102)_9:151.275,(lcha_3:408,(xtro_4:351,((acar_6:243.303,(amis_7:167.652,ggal_7:167.652)_6:75.6516)_6:74.6966,(oana_6:228.033,(mdom_5:187.052,((lafr_5:58.4246,pcap_5:58.4246)_5:29.1658,(dnov_5:83.8291,((hsap_5:69.6836,mmus_5:69.6836)_5:7.27911,(clup_5:65.6646,(sscr_7:54.3017,(btau_5:47.8908,(ttru_5:27.8472,(bacu_8:22.2751,bmys_4:22.2751)_5:5.5721)_5:20.0436)_5:6.41084)_5:11.363)_5:11.298)_5:6.86642)_5:3.76132)_5:99.4615)_5:40.9813)_5:89.9668)_6:33)_6:57)_6:12.7)_6:14.6349)_6:45.3779)_6	0.003	((0.00350089,0.630388),(0.159701,0.841159),(0.0134606,0.623487),(0.651917,0.568629),(0.0148619,0.690648),(0.6923,0.547459),(0.298103,0.124101),(0.430471,0.618755),(0.861547,0.622694),(0.849744,0.648456),(0.54227,0.641407),(0.787075,0.787075),(0.560749,0.5235),(0.795695,0.580031),(0.0473307,0.674388),(0.691695,0.691695),(0.0166711,0.541112),(0.0645768,0.655967),(0.263069,0.601448),(0.83482,0.688981),(0.252149,0.252149),(0.687297,0.328138),(0.27584,0.602307),(0.78415,0.701144),(0.637824,0.637824),(0.577701,0.509014),(0.678952,0.517785),(0.656986,0.656986),(0.520656,0.531883),(0.650223,0.531883),(0.0150814,0.517785),(0.616778,0.555712),(0.572965,0.514888),(5.94669e-05,0.0917494))	
OG0000121	(pmar_1:480.713,((cmil_7:358,((cpun_4:42.6663,rtyp_7:42.6663)_6:55.967,(ccar_5:76.7847,stor_7:76.7847)_6:21.8486)_6:259.367)_6:77.3349,((locu_3:269.425,(sfor_8:221.315,(drer_9:196.545,(eluc_7:171.212,(gmor_7:138.656,((olat_6:96.8841,onil_14:96.8841)_8:11.1768,(gacu_9:103.223,(mmol_9:87.2367,(dnig_4:46.5407,trub_7:46.5407)_7:40.6959)_8:15.9868)_8:4.83735)_8:30.5957)_8:32.5555)_8:25.3334)_8:24.7694)_8:48.1102)_7:151.275,(lcha_8:408,(xtro_7:351,((acar_5:243.303,(amis_4:167.652,ggal_4:167.652)_4:75.6516)_5:74.6966,(oana_4:228.033,(mdom_8:187.052,((lafr_5:58.4246,pcap_4:58.4246)_5:29.1658,(dnov_5:83.8291,((hsap_19:69.6836,mmus_6:69.6836)_6:7.27911,(clup_7:65.6646,(sscr_5:54.3017,(btau_5:47.8908,(ttru_5:27.8472,(bacu_6:22.2751,bmys_10:22.2751)_6:5.5721)_6:20.0436)_6:6.41084)_6:11.363)_6:11.298)_6:6.86642)_6:3.76132)_6:99.4615)_6:40.9813)_6:89.9668)_6:33)_6:57)_6:12.7)_6:14.6349)_6:45.3779)_6	0	((0.00350089,0.630388),(0.419097,0.841159),(0.00477942,0.0741316),(0.651917,0.568629),(0.295053,0.129193),(0.6923,0.547459),(0.00854474,0.0977292),(0.852878,0.598864),(0.349965,0.602297),(0.539065,0.62503),(0.49251,0.618758),(0.0382602,1.32284e-05),(0.549544,0.518936),(0.217788,0.5657),(0.189152,0.228151),(0.000385767,0.649162),(0.233005,0.541112),(0.184053,0.655967),(0.414538,0.601448),(0.815495,0.256063),(0.740616,0.740616),(0.289631,0.710913),(0.173671,0.618766),(0.0698029,0.724872),(0.637824,0.210538),(0.138085,0.510787),(0.313318,0.521227),(2.19172e-15,0.678625),(0.524631,0.537887),(0.111919,0.537887),(0.229848,0.521227),(0.206261,0.565701),(0.129768,0.517785),(0.571526,2.17092e-06))	
OG0000122	(pmar_7:480.713,((cmil_3:358,((cpun_5:42.6663,rtyp_6:42.6663)_5:55.967,(ccar_3:76.7847,stor_6:76.7847)_5:21.8486)_5:259.367)_5:77.3349,((locu_6:269.425,(sfor_9:221.315,(drer_9:196.545,(eluc_7:171.212,(gmor_9:138.656,((olat_9:96.8841,onil_9:96.8841)_9:11.1768,(gacu_8:103.223,(mmol_9:87.2367,(dnig_10:46.5407,trub_9:46.5407)_9:40.6959)_9:15.9868)_9:4.83735)_9:30.5957)_9:32.5555)_8:25.3334)_8:24.7694)_8:48.1102)_7:151.275,(lcha_5:408,(xtro_4:351,((acar_7:243.303,(amis_6:167.652,ggal_6:167.652)_6:75.6516)_6:74.6966,(oana_11:228.033,(mdom_6:187.052,((lafr_6:58.4246,pcap_6:58.4246)_6:29.1658,(dnov_6:83.8291,((hsap_6:69.6836,mmus_6:69.6836)_6:7.27911,(clup_6:65.6646,(sscr_6:54.3017,(btau_5:47.8908,(ttru_6:27.8472,(bacu_6:22.2751,bmys_5:22.2751)_6:5.5721)_6:20.0436)_6:6.41084)_6:11.363)_6:11.298)_6:6.86642)_6:3.76132)_6:99.4615)_6:40.9813)_6:89.9668)_6:33)_6:57)_6:12.7)_6:14.6349)_6:45.3779)_6	0.348	((-,-),(-,-),(-,-),(-,-),(-,-),(-,-),(-,-),(-,-),(-,-),(-,-),(-,-),(-,-),(-,-),(-,-),(-,-),(-,-),(-,-),(-,-),(-,-),(-,-),(-,-),(-,-),(-,-),(-,-),(-,-),(-,-),(-,-),(-,-),(-,-),(-,-),(-,-),(-,-),(-,-),(-,-))	
OG0000123	(pmar_4:480.713,((cmil_4:358,((cpun_4:42.6663,rtyp_2:42.6663)_4:55.967,(ccar_3:76.7847,stor_6:76.7847)_4:21.8486)_4:259.367)_4:77.3349,((locu_3:269.425,(sfor_5:221.315,(drer_6:196.545,(eluc_5:171.212,(gmor_4:138.656,((olat_7:96.8841,onil_2:96.8841)_3:11.1768,(gacu_3:103.223,(mmol_3:87.2367,(dnig_3:46.5407,trub_3:46.5407)_3:40.6959)_3:15.9868)_3:4.83735)_3:30.5957)_4:32.5555)_4:25.3334)_4:24.7694)_4:48.1102)_4:151.275,(lcha_5:408,(xtro_4:351,((acar_4:243.303,(amis_4:167.652,ggal_4:167.652)_4:75.6516)_4:74.6966,(oana_4:228.033,(mdom_9:187.052,((lafr_7:58.4246,pcap_1:58.4246)_7:29.1658,(dnov_25:83.8291,((hsap_5:69.6836,mmus_7:69.6836)_7:7.27911,(clup_22:65.6646,(sscr_10:54.3017,(btau_13:47.8908,(ttru_5:27.8472,(bacu_7:22.2751,bmys_29:22.2751)_10:5.5721)_10:20.0436)_10:6.41084)_10:11.363)_10:11.298)_8:6.86642)_8:3.76132)_8:99.4615)_7:40.9813)_5:89.9668)_4:33)_4:57)_4:12.7)_4:14.6349)_4:45.3779)_4	0	((0.861245,0.59364),(0.833706,0.79713),(0.588286,0.00201361),(0.610695,0.54746),(0.217911,0.0183272),(0.644321,0.532434),(0.480911,0.598882),(0.224029,0.553672),(0.0848508,0.555714),(0.18145,0.569603),(0.715402,0.0991777),(5.8225e-05,0.208086),(0.519511,0.507231),(0.644735,0.52632),(0.627033,0.56571),(0.574405,0.574405),(0.727267,0.528),(0.349406,0.613967),(0.831653,0.571531),(0.789281,0.641468),(0.740616,0.740616),(0.640027,0.101501),(0.495952,0.00876614),(0.0869591,0.18778),(0.676222,8.8355e-09),(0.176416,0.514305),(3.61294e-18,0.527999),(0.0166919,0.697928),(0.0488578,0.00191092),(7.31066e-13,0.560749),(0.71229,0.534626),(0.00349384,0.602294),(1.89771e-07,0.529114),(0.000138426,5.57271e-30))	
OG0000124	(pmar_4:480.713,((cmil_2:358,((cpun_4:42.6663,rtyp_4:42.6663)_4:55.967,(ccar_3:76.7847,stor_3:76.7847)_3:21.8486)_3:259.367)_3:77.3349,((locu_3:269.425,(sfor_2:221.315,(drer_2:196.545,(eluc_2:171.212,(gmor_2:138.656,((olat_2:96.8841,onil_4:96.8841)_2:11.1768,(gacu_2:103.223,(mmol_2:87.2367,(dnig_3:46.5407,trub_2:46.5407)_2:40.6959)_2:15.9868)_2:4.83735)_2:30.5957)_2:32.5555)_2:25.3334)_2:24.7694)_2:48.1102)_3:151.275,(lcha_5:408,(xtro_6:351,((acar_8:243.303,(amis_8:167.652,ggal_3:167.652)_6:75.6516)_6:74.6966,(oana_5:228.033,(mdom_10:187.052,((lafr_10:58.4246,pcap_6:58.4246)_10:29.1658,(dnov_13:83.8291,((hsap_11:69.6836,mmus_19:69.6836)_11:7.27911,(clup_9:65.6646,(sscr_16:54.3017,(btau_12:47.8908,(ttru_5:27.8472,(bacu_3:22.2751,bmys_5:22.2751)_5:5.5721)_5:20.0436)_11:6.41084)_11:11.363)_11:11.298)_11:6.86642)_11:3.76132)_11:99.4615)_9:40.9813)_7:89.9668)_6:33)_6:57)_4:12.7)_4:14.6349)_4:45.3779)_4	0	((0.861245,0.59364),(0.476618,0.761013),(0.588286,0.588286),(0.0485049,0.536262),(0.613995,0.613995),(0.220128,0.532434),(0.765994,0.116478),(0.68738,0.528001),(0.67248,0.529116),(0.656324,0.536808),(0.632853,0.53463),(0.598952,0.00728698),(0.513137,0.504838),(0.604945,0.517785),(0.591031,0.545366),(0.0272401,0.551626),(0.352638,0.528),(0.349406,0.0109609),(0.867807,0.601448),(0.0997994,0.688981),(0.120654,0.00896099),(0.687297,0.148925),(0.204644,0.0163422),(0.367028,0.103764),(0.72164,0.000154628),(0.227999,0.51951),(0.107437,0.537886),(0.757036,1.17335e-07),(0.543772,0.566189),(0.0340905,0.566189),(3.98184e-05,0.537886),(0.146659,1.19565e-09),(0.572965,0.514888),(0.000902573,0.560752))	
OG0000125	(pmar_0:480.713,((cmil_5:358,((cpun_5:42.6663,rtyp_6:42.6663)_5:55.967,(ccar_6:76.7847,stor_4:76.7847)_5:21.8486)_5:259.367)_5:77.3349,((locu_10:269.425,(sfor_10:221.315,(drer_7:196.545,(eluc_8:171.212,(gmor_8:138.656,((olat_7:96.8841,onil_6:96.8841)_7:11.1768,(gacu_7:103.223,(mmol_7:87.2367,(dnig_7:46.5407,trub_5:46.5407)_7:40.6959)_7:15.9868)_7:4.83735)_7:30.5957)_7:32.5555)_7:25.3334)_7:24.7694)_7:48.1102)_7:151.275,(lcha_7:408,(xtro_2:351,((acar_4:243.303,(amis_6:167.652,ggal_6:167.652)_5:75.6516)_5:74.6966,(oana_6:228.033,(mdom_6:187.052,((lafr_5:58.4246,pcap_5:58.4246)_5:29.1658,(dnov_5:83.8291,((hsap_5:69.6836,mmus_5:69.6836)_5:7.27911,(clup_5:65.6646,(sscr_5:54.3017,(btau_6:47.8908,(ttru_5:27.8472,(bacu_5:22.2751,bmys_7:22.2751)_5:5.5721)_5:20.0436)_5:6.41084)_5:11.363)_5:11.298)_5:6.86642)_5:3.76132)_5:99.4615)_5:40.9813)_5:89.9668)_5:33)_5:57)_5:12.7)_5:14.6349)_5:45.3779)_5	0.027	((0.000755926,0.612733),(0.854588,0.822575),(0.606532,0.0619889),(0.632279,0.558243),(0.108682,0.258564),(0.66985,0.540041),(0.0733162,0.653941),(0.0514261,0.588275),(0.828389,0.59141),(0.28964,0.612313),(0.246385,0.606522),(0.741119,0.379394),(0.543773,0.516629),(0.750399,0.558242),(0.728119,0.634124),(0.649162,0.00778462),(0.0811608,0.534627),(0.148315,0.635991),(0.0328513,0.586925),(0.5098,0.666714),(0.216566,0.216566),(0.665126,0.687615),(0.27584,0.602307),(0.237068,0.701144),(0.637824,0.637824),(0.577701,0.509014),(0.678952,0.517785),(0.656986,0.656986),(0.520656,0.531883),(0.650223,0.531883),(0.630399,0.517785),(0.0690662,0.555712),(0.572965,0.514888),(0.560752,0.00285981))	
OG0000126	(pmar_12:480.713,((cmil_7:358,((cpun_4:42.6663,rtyp_7:42.6663)_6:55.967,(ccar_11:76.7847,stor_5:76.7847)_6:21.8486)_6:259.367)_6:77.3349,((locu_2:269.425,(sfor_3:221.315,(drer_9:196.545,(eluc_6:171.212,(gmor_8:138.656,((olat_3:96.8841,onil_9:96.8841)_6:11.1768,(gacu_8:103.223,(mmol_2:87.2367,(dnig_2:46.5407,trub_2:46.5407)_2:40.6959)_3:15.9868)_6:4.83735)_6:30.5957)_6:32.5555)_6:25.3334)_6:24.7694)_6:48.1102)_6:151.275,(lcha_1:408,(xtro_17:351,((acar_4:243.303,(amis_1:167.652,ggal_1:167.652)_2:75.6516)_4:74.6966,(oana_8:228.033,(mdom_3:187.052,((lafr_4:58.4246,pcap_3:58.4246)_4:29.1658,(dnov_9:83.8291,((hsap_4:69.6836,mmus_4:69.6836)_4:7.27911,(clup_3:65.6646,(sscr_6:54.3017,(btau_4:47.8908,(ttru_4:27.8472,(bacu_4:22.2751,bmys_2:22.2751)_4:5.5721)_4:20.0436)_4:6.41084)_4:11.363)_4:11.298)_4:6.86642)_4:3.76132)_4:99.4615)_4:40.9813)_5:89.9668)_5:33)_6:57)_6:12.7)_6:14.6349)_6:45.3779)_6	0	((0.00657338,0.630388),(0.419097,0.841159),(0.00477942,0.0741316),(0.651917,0.568629),(1.56881e-05,0.295053),(0.6923,0.547459),(0.0053002,0.63708),(0.0178685,0.577229),(0.0294298,0.580035),(0.795468,0.598869),(0.0931192,0.593629),(0.00199978,0.00565453),(0.537887,0.514305),(0.0605709,7.90264e-06),(0.192487,0.0989942),(0.551626,0.551626),(0.780037,0.541112),(0.0019023,0.655967),(1.99926e-06,0.154249),(0.789281,0.00637599),(0.231154,0.231154),(0.253543,0.687615),(0.027045,0.155387),(0.399904,0.673291),(0.615585,0.175545),(0.563735,0.507231),(1.10226e-05,0.514305),(0.632675,0.632675),(0.516629,0.525758),(0.19259,0.525758),(0.00993418,0.514305),(0.597147,0.545359),(0.559753,0.511964),(0.549546,0.000549174))	
OG0000127	(pmar_2:480.713,((cmil_4:358,((cpun_5:42.6663,rtyp_4:42.6663)_4:55.967,(ccar_5:76.7847,stor_1:76.7847)_4:21.8486)_4:259.367)_5:77.3349,((locu_4:269.425,(sfor_7:221.315,(drer_7:196.545,(eluc_5:171.212,(gmor_4:138.656,((olat_5:96.8841,onil_6:96.8841)_5:11.1768,(gacu_4:103.223,(mmol_5:87.2367,(dnig_6:46.5407,trub_6:46.5407)_6:40.6959)_5:15.9868)_5:4.83735)_5:30.5957)_5:32.5555)_5:25.3334)_5:24.7694)_5:48.1102)_5:151.275,(lcha_7:408,(xtro_4:351,((acar_7:243.303,(amis_6:167.652,ggal_2:167.652)_5:75.6516)_5:74.6966,(oana_9:228.033,(mdom_10:187.052,((lafr_9:58.4246,pcap_7:58.4246)_9:29.1658,(dnov_8:83.8291,((hsap_9:69.6836,mmus_13:69.6836)_9:7.27911,(clup_9:65.6646,(sscr_12:54.3017,(btau_13:47.8908,(ttru_7:27.8472,(bacu_8:22.2751,bmys_11:22.2751)_9:5.5721)_9:20.0436)_10:6.41084)_10:11.363)_9:11.298)_9:6.86642)_9:3.76132)_9:99.4615)_9:40.9813)_8:89.9668)_5:33)_5:57)_5:12.7)_5:14.6349)_5:45.3779)_5	0	((0.061076,0.612733),(0.589201,0.523468),(0.0497249,0.588286),(0.610695,0.54746),(0.0876123,0.00026314),(0.66985,0.540041),(0.531488,0.618775),(0.0679141,0.565702),(0.116663,0.568145),(0.772783,0.584649),(0.383518,0.580037),(0.6972,0.134529),(0.531883,0.511964),(0.319652,0.542712),(0.684774,0.0591384),(0.632642,0.632642),(0.756613,0.534627),(0.148315,0.635991),(0.585385,0.586925),(0.0774791,0.666714),(0.216566,0.00539591),(0.665126,0.00288122),(0.384482,0.093563),(0.367028,0.777749),(0.707894,0.0194576),(0.626952,0.51605),(0.40443,0.531331),(0.730646,0.000626672),(0.536261,0.555202),(0.72278,0.0298948),(0.0497141,0.534626),(0.00349384,0.155932),(0.00461616,0.52632),(0.154547,0.00883175))	
OG0000128	(pmar_1:480.713,((cmil_7:358,((cpun_6:42.6663,rtyp_9:42.6663)_6:55.967,(ccar_5:76.7847,stor_6:76.7847)_6:21.8486)_6:259.367)_6:77.3349,((locu_5:269.425,(sfor_6:221.315,(drer_8:196.545,(eluc_10:171.212,(gmor_9:138.656,((olat_9:96.8841,onil_14:96.8841)_9:11.1768,(gacu_10:103.223,(mmol_4:87.2367,(dnig_9:46.5407,trub_10:46.5407)_9:40.6959)_9:15.9868)_9:4.83735)_9:30.5957)_9:32.5555)_9:25.3334)_8:24.7694)_7:48.1102)_7:151.275,(lcha_7:408,(xtro_6:351,((acar_4:243.303,(amis_7:167.652,ggal_4:167.652)_6:75.6516)_6:74.6966,(oana_6:228.033,(mdom_7:187.052,((lafr_7:58.4246,pcap_4:58.4246)_6:29.1658,(dnov_6:83.8291,((hsap_7:69.6836,mmus_6:69.6836)_6:7.27911,(clup_7:65.6646,(sscr_3:54.3017,(btau_6:47.8908,(ttru_3:27.8472,(bacu_7:22.2751,bmys_5:22.2751)_5:5.5721)_5:20.0436)_5:6.41084)_5:11.363)_6:11.298)_6:6.86642)_6:3.76132)_6:99.4615)_6:40.9813)_6:89.9668)_6:33)_6:57)_6:12.7)_6:14.6349)_6:45.3779)_6	0	((0.00350089,0.630388),(0.419097,0.841159),(0.623487,0.000633138),(0.651917,0.568629),(0.295053,0.690648),(0.6923,0.547459),(0.239608,0.653941),(0.563559,0.0501888),(0.841756,0.0595766),(0.346713,0.637064),(0.817474,0.630375),(0.773834,0.00020328),(0.555202,0.521227),(0.240147,0.572961),(3.67677e-05,0.661861),(0.678587,0.119321),(0.233005,0.541112),(0.449184,0.655967),(0.867807,0.601448),(0.185822,0.688981),(0.252149,0.0589992),(0.687297,0.710913),(0.828226,0.618766),(0.274726,0.724872),(0.100654,0.00891691),(0.590967,0.510787),(0.701876,0.521227),(0.118262,0.678625),(0.524631,0.537887),(0.111919,0.0570858),(0.00535226,0.517785),(0.0690662,0.555712),(0.00135822,0.514888),(0.00285981,0.560752))	
OG0000129	(pmar_2:480.713,((cmil_5:358,((cpun_4:42.6663,rtyp_5:42.6663)_4:55.967,(ccar_2:76.7847,stor_2:76.7847)_2:21.8486)_3:259.367)_5:77.3349,((locu_5:269.425,(sfor_7:221.315,(drer_10:196.545,(eluc_15:171.212,(gmor_10:138.656,((olat_12:96.8841,onil_14:96.8841)_13:11.1768,(gacu_13:103.223,(mmol_16:87.2367,(dnig_11:46.5407,trub_14:46.5407)_13:40.6959)_13:15.9868)_13:4.83735)_13:30.5957)_12:32.5555)_12:25.3334)_10:24.7694)_8:48.1102)_7:151.275,(lcha_10:408,(xtro_17:351,((acar_2:243.303,(amis_3:167.652,ggal_2:167.652)_3:75.6516)_3:74.6966,(oana_1:228.033,(mdom_0:187.052,((lafr_1:58.4246,pcap_1:58.4246)_1:29.1658,(dnov_0:83.8291,((hsap_1:69.6836,mmus_1:69.6836)_1:7.27911,(clup_0:65.6646,(sscr_1:54.3017,(btau_1:47.8908,(ttru_1:27.8472,(bacu_1:22.2751,bmys_2:22.2751)_1:5.5721)_1:20.0436)_1:6.41084)_1:11.363)_1:11.298)_1:6.86642)_1:3.76132)_1:99.4615)_1:40.9813)_1:89.9668)_3:33)_5:57)_5:12.7)_5:14.6349)_5:45.3779)_5	0	((0.061076,0.612733),(0.854588,0.162683),(0.588286,0.0497249),(0.0485049,0.0545142),(0.581008,0.581008),(0.66985,0.540041),(0.239608,0.0977292),(0.591071,0.00831491),(0.861547,0.0135092),(0.0865265,0.669469),(0.21424,0.105167),(0.521934,0.302584),(0.576754,0.530224),(0.825532,0.600153),(0.0283253,0.70737),(0.0250666,0.167374),(0.0811608,0.534627),(0.0103618,0.635991),(1.99593e-07,0.00202501),(0.391362,0.612773),(0.702967,0.31095),(0.611544,0.00478386),(0.614519,0.523505),(0.142943,0.555262),(0.533545,0.533545),(0.517209,0.501823),(0.0698772,0.503635),(0.539525,0.539525),(0.504237,0.506634),(0.0556827,0.506634),(0.531341,0.503635),(0.527447,0.511965),(0.516051,0.503032),(0.513137,0.00661129))	
OG0000130	(pmar_3:480.713,((cmil_7:358,((cpun_9:42.6663,rtyp_8:42.6663)_8:55.967,(ccar_6:76.7847,stor_8:76.7847)_8:21.8486)_8:259.367)_7:77.3349,((locu_9:269.425,(sfor_10:221.315,(drer_8:196.545,(eluc_11:171.212,(gmor_5:138.656,((olat_8:96.8841,onil_7:96.8841)_7:11.1768,(gacu_7:103.223,(mmol_6:87.2367,(dnig_6:46.5407,trub_6:46.5407)_6:40.6959)_6:15.9868)_7:4.83735)_7:30.5957)_7:32.5555)_8:25.3334)_8:24.7694)_8:48.1102)_8:151.275,(lcha_7:408,(xtro_4:351,((acar_7:243.303,(amis_6:167.652,ggal_5:167.652)_6:75.6516)_6:74.6966,(oana_5:228.033,(mdom_7:187.052,((lafr_5:58.4246,pcap_6:58.4246)_6:29.1658,(dnov_7:83.8291,((hsap_5:69.6836,mmus_7:69.6836)_6:7.27911,(clup_6:65.6646,(sscr_6:54.3017,(btau_7:47.8908,(ttru_5:27.8472,(bacu_5:22.2751,bmys_5:22.2751)_5:5.5721)_5:20.0436)_6:6.41084)_6:11.363)_6:11.298)_6:6.86642)_6:3.76132)_6:99.4615)_6:40.9813)_6:89.9668)_6:33)_6:57)_7:12.7)_7:14.6349)_7:45.3779)_7	0.125	((-,-),(-,-),(-,-),(-,-),(-,-),(-,-),(-,-),(-,-),(-,-),(-,-),(-,-),(-,-),(-,-),(-,-),(-,-),(-,-),(-,-),(-,-),(-,-),(-,-),(-,-),(-,-),(-,-),(-,-),(-,-),(-,-),(-,-),(-,-),(-,-),(-,-),(-,-),(-,-),(-,-),(-,-))	
OG0000131	(pmar_5:480.713,((cmil_5:358,((cpun_5:42.6663,rtyp_6:42.6663)_6:55.967,(ccar_6:76.7847,stor_6:76.7847)_6:21.8486)_6:259.367)_5:77.3349,((locu_5:269.425,(sfor_5:221.315,(drer_6:196.545,(eluc_8:171.212,(gmor_6:138.656,((olat_6:96.8841,onil_6:96.8841)_6:11.1768,(gacu_6:103.223,(mmol_7:87.2367,(dnig_6:46.5407,trub_7:46.5407)_6:40.6959)_6:15.9868)_6:4.83735)_6:30.5957)_6:32.5555)_6:25.3334)_6:24.7694)_6:48.1102)_6:151.275,(lcha_4:408,(xtro_4:351,((acar_4:243.303,(amis_4:167.652,ggal_4:167.652)_4:75.6516)_4:74.6966,(oana_4:228.033,(mdom_8:187.052,((lafr_4:58.4246,pcap_3:58.4246)_4:29.1658,(dnov_10:83.8291,((hsap_12:69.6836,mmus_5:69.6836)_6:7.27911,(clup_7:65.6646,(sscr_6:54.3017,(btau_6:47.8908,(ttru_4:27.8472,(bacu_14:22.2751,bmys_12:22.2751)_11:5.5721)_6:20.0436)_6:6.41084)_6:11.363)_6:11.298)_6:6.86642)_6:3.76132)_6:99.4615)_6:40.9813)_5:89.9668)_5:33)_5:57)_5:12.7)_5:14.6349)_5:45.3779)_5	0	((0.87794,0.612733),(0.854588,0.302477),(0.18846,0.623487),(0.651917,0.568629),(0.690648,0.690648),(0.66985,0.540041),(0.570765,0.63708),(0.530238,0.577229),(0.811579,0.580035),(0.124435,0.598869),(0.768525,0.593629),(0.720822,0.720822),(0.537887,0.514305),(0.730097,0.550581),(0.145938,0.618766),(0.632642,0.0808609),(0.199367,0.534627),(0.613788,0.635991),(0.585385,0.586925),(0.789281,0.641468),(0.740616,0.740616),(0.253543,0.687615),(0.495952,0.0591384),(0.0698029,0.724872),(0.615585,0.175545),(0.00231033,0.510787),(0.000297434,0.521227),(1.29674e-06,0.275657),(0.524631,0.537887),(0.111919,0.537887),(0.649862,0.521227),(0.634872,0.565701),(0.00200617,3.32638e-11),(0.000589634,0.0719162))	
OG0000132	(pmar_2:480.713,((cmil_5:358,((cpun_6:42.6663,rtyp_8:42.6663)_6:55.967,(ccar_5:76.7847,stor_5:76.7847)_5:21.8486)_5:259.367)_5:77.3349,((locu_6:269.425,(sfor_9:221.315,(drer_7:196.545,(eluc_7:171.212,(gmor_8:138.656,((olat_6:96.8841,onil_7:96.8841)_7:11.1768,(gacu_7:103.223,(mmol_7:87.2367,(dnig_7:46.5407,trub_7:46.5407)_7:40.6959)_7:15.9868)_7:4.83735)_7:30.5957)_7:32.5555)_7:25.3334)_7:24.7694)_7:48.1102)_7:151.275,(lcha_7:408,(xtro_4:351,((acar_3:243.303,(amis_6:167.652,ggal_5:167.652)_5:75.6516)_5:74.6966,(oana_7:228.033,(mdom_8:187.052,((lafr_5:58.4246,pcap_6:58.4246)_6:29.1658,(dnov_8:83.8291,((hsap_7:69.6836,mmus_7:69.6836)_7:7.27911,(clup_5:65.6646,(sscr_8:54.3017,(btau_7:47.8908,(ttru_7:27.8472,(bacu_8:22.2751,bmys_8:22.2751)_8:5.5721)_7:20.0436)_7:6.41084)_7:11.363)_7:11.298)_7:6.86642)_7:3.76132)_7:99.4615)_7:40.9813)_7:89.9668)_5:33)_5:57)_5:12.7)_5:14.6349)_5:45.3779)_5	0.109	((-,-),(-,-),(-,-),(-,-),(-,-),(-,-),(-,-),(-,-),(-,-),(-,-),(-,-),(-,-),(-,-),(-,-),(-,-),(-,-),(-,-),(-,-),(-,-),(-,-),(-,-),(-,-),(-,-),(-,-),(-,-),(-,-),(-,-),(-,-),(-,-),(-,-),(-,-),(-,-),(-,-),(-,-))	
OG0000133	(pmar_4:480.713,((cmil_2:358,((cpun_7:42.6663,rtyp_9:42.6663)_7:55.967,(ccar_4:76.7847,stor_9:76.7847)_7:21.8486)_7:259.367)_5:77.3349,((locu_10:269.425,(sfor_5:221.315,(drer_7:196.545,(eluc_8:171.212,(gmor_5:138.656,((olat_12:96.8841,onil_8:96.8841)_7:11.1768,(gacu_4:103.223,(mmol_6:87.2367,(dnig_3:46.5407,trub_8:46.5407)_6:40.6959)_6:15.9868)_6:4.83735)_6:30.5957)_6:32.5555)_6:25.3334)_6:24.7694)_6:48.1102)_6:151.275,(lcha_2:408,(xtro_5:351,((acar_7:243.303,(amis_3:167.652,ggal_3:167.652)_4:75.6516)_5:74.6966,(oana_6:228.033,(mdom_5:187.052,((lafr_6:58.4246,pcap_5:58.4246)_6:29.1658,(dnov_5:83.8291,((hsap_7:69.6836,mmus_7:69.6836)_6:7.27911,(clup_6:65.6646,(sscr_7:54.3017,(btau_7:47.8908,(ttru_4:27.8472,(bacu_5:22.2751,bmys_5:22.2751)_5:5.5721)_5:20.0436)_6:6.41084)_6:11.363)_6:11.298)_6:6.86642)_6:3.76132)_6:99.4615)_5:40.9813)_5:89.9668)_5:33)_5:57)_5:12.7)_5:14.6349)_5:45.3779)_5	0	((0.642702,0.612733),(0.0342549,0.0844697),(0.639257,0.0178096),(0.669809,0.578634),(0.00164927,0.0481738),(0.66985,0.540041),(0.0116063,0.63708),(0.530238,0.577229),(0.284417,0.580035),(0.124435,0.598869),(0.425827,0.593629),(7.72447e-05,0.182911),(0.0199543,0.514305),(0.0259147,0.550581),(0.707958,0.618766),(0.000232341,0.0158297),(0.199367,0.534627),(0.0447769,0.635991),(0.852828,0.586925),(0.0774791,0.256063),(0.374747,0.374747),(0.665126,0.687615),(0.27584,0.602307),(0.78415,0.1383),(0.657961,0.242669),(0.590967,0.510787),(0.313318,0.521227),(0.118262,0.118262),(0.524631,0.537887),(0.671372,0.537887),(0.0941232,0.521227),(0.0825331,0.0993619),(0.110367,0.514888),(0.560752,0.560752))	
OG0000134	(pmar_3:480.713,((cmil_5:358,((cpun_6:42.6663,rtyp_7:42.6663)_6:55.967,(ccar_5:76.7847,stor_6:76.7847)_6:21.8486)_6:259.367)_5:77.3349,((locu_6:269.425,(sfor_7:221.315,(drer_10:196.545,(eluc_10:171.212,(gmor_9:138.656,((olat_9:96.8841,onil_8:96.8841)_9:11.1768,(gacu_8:103.223,(mmol_9:87.2367,(dnig_11:46.5407,trub_7:46.5407)_9:40.6959)_9:15.9868)_9:4.83735)_9:30.5957)_9:32.5555)_9:25.3334)_9:24.7694)_8:48.1102)_7:151.275,(lcha_8:408,(xtro_5:351,((acar_6:243.303,(amis_5:167.652,ggal_5:167.652)_5:75.6516)_5:74.6966,(oana_5:228.033,(mdom_5:187.052,((lafr_6:58.4246,pcap_4:58.4246)_5:29.1658,(dnov_5:83.8291,((hsap_5:69.6836,mmus_6:69.6836)_5:7.27911,(clup_4:65.6646,(sscr_5:54.3017,(btau_5:47.8908,(ttru_5:27.8472,(bacu_5:22.2751,bmys_6:22.2751)_5:5.5721)_5:20.0436)_5:6.41084)_5:11.363)_5:11.298)_5:6.86642)_5:3.76132)_5:99.4615)_5:40.9813)_5:89.9668)_5:33)_5:57)_5:12.7)_5:14.6349)_5:45.3779)_5	0.198	((-,-),(-,-),(-,-),(-,-),(-,-),(-,-),(-,-),(-,-),(-,-),(-,-),(-,-),(-,-),(-,-),(-,-),(-,-),(-,-),(-,-),(-,-),(-,-),(-,-),(-,-),(-,-),(-,-),(-,-),(-,-),(-,-),(-,-),(-,-),(-,-),(-,-),(-,-),(-,-),(-,-),(-,-))	
OG0000135	(pmar_2:480.713,((cmil_4:358,((cpun_8:42.6663,rtyp_5:42.6663)_8:55.967,(ccar_10:76.7847,stor_9:76.7847)_9:21.8486)_8:259.367)_5:77.3349,((locu_5:269.425,(sfor_6:221.315,(drer_7:196.545,(eluc_7:171.212,(gmor_7:138.656,((olat_5:96.8841,onil_10:96.8841)_7:11.1768,(gacu_7:103.223,(mmol_6:87.2367,(dnig_10:46.5407,trub_8:46.5407)_8:40.6959)_7:15.9868)_7:4.83735)_7:30.5957)_7:32.5555)_7:25.3334)_7:24.7694)_7:48.1102)_6:151.275,(lcha_5:408,(xtro_4:351,((acar_6:243.303,(amis_4:167.652,ggal_4:167.652)_4:75.6516)_5:74.6966,(oana_13:228.033,(mdom_6:187.052,((lafr_5:58.4246,pcap_5:58.4246)_5:29.1658,(dnov_4:83.8291,((hsap_6:69.6836,mmus_5:69.6836)_5:7.27911,(clup_5:65.6646,(sscr_8:54.3017,(btau_5:47.8908,(ttru_6:27.8472,(bacu_5:22.2751,bmys_6:22.2751)_6:5.5721)_6:20.0436)_6:6.41084)_6:11.363)_5:11.298)_5:6.86642)_5:3.76132)_5:99.4615)_6:40.9813)_6:89.9668)_5:33)_5:57)_5:12.7)_5:14.6349)_5:45.3779)_5	0	((0.061076,0.612733),(0.589201,0.0351954),(0.653934,0.000452843),(0.686131,0.0502646),(0.186877,0.743399),(0.66985,0.540041),(0.570765,0.0842012),(0.563559,0.588275),(0.828389,0.59141),(0.813473,0.612313),(0.787977,0.606522),(0.0302566,0.00837133),(0.543773,0.516629),(0.750399,0.558242),(0.357414,0.0822229),(0.0263726,0.664441),(0.199367,0.534627),(0.865625,0.635991),(0.585385,0.586925),(0.289002,0.256063),(0.740616,0.740616),(0.665126,0.125621),(5.64575e-05,0.618766),(0.806137,0.351257),(0.637824,0.637824),(0.577701,0.509014),(0.275566,0.517785),(0.0993484,0.656986),(0.520656,0.531883),(0.650223,0.0166333),(0.0209736,0.521227),(0.206261,0.565701),(0.585559,0.517785),(0.108261,0.571526))	
OG0000136	(pmar_5:480.713,((cmil_4:358,((cpun_5:42.6663,rtyp_4:42.6663)_4:55.967,(ccar_4:76.7847,stor_4:76.7847)_4:21.8486)_4:259.367)_5:77.3349,((locu_6:269.425,(sfor_11:221.315,(drer_9:196.545,(eluc_9:171.212,(gmor_6:138.656,((olat_7:96.8841,onil_8:96.8841)_8:11.1768,(gacu_9:103.223,(mmol_8:87.2367,(dnig_8:46.5407,trub_8:46.5407)_8:40.6959)_8:15.9868)_8:4.83735)_8:30.5957)_8:32.5555)_8:25.3334)_8:24.7694)_8:48.1102)_7:151.275,(lcha_7:408,(xtro_6:351,((acar_6:243.303,(amis_6:167.652,ggal_6:167.652)_6:75.6516)_6:74.6966,(oana_5:228.033,(mdom_5:187.052,((lafr_6:58.4246,pcap_5:58.4246)_5:29.1658,(dnov_4:83.8291,((hsap_6:69.6836,mmus_5:69.6836)_5:7.27911,(clup_5:65.6646,(sscr_6:54.3017,(btau_5:47.8908,(ttru_6:27.8472,(bacu_6:22.2751,bmys_6:22.2751)_6:5.5721)_6:20.0436)_5:6.41084)_5:11.363)_5:11.298)_5:6.86642)_5:3.76132)_5:99.4615)_5:40.9813)_5:89.9668)_6:33)_6:57)_6:12.7)_6:14.6349)_6:45.3779)_6	0.687	((-,-),(-,-),(-,-),(-,-),(-,-),(-,-),(-,-),(-,-),(-,-),(-,-),(-,-),(-,-),(-,-),(-,-),(-,-),(-,-),(-,-),(-,-),(-,-),(-,-),(-,-),(-,-),(-,-),(-,-),(-,-),(-,-),(-,-),(-,-),(-,-),(-,-),(-,-),(-,-),(-,-),(-,-))	
OG0000137	(pmar_3:480.713,((cmil_7:358,((cpun_7:42.6663,rtyp_5:42.6663)_6:55.967,(ccar_6:76.7847,stor_5:76.7847)_6:21.8486)_6:259.367)_6:77.3349,((locu_8:269.425,(sfor_12:221.315,(drer_11:196.545,(eluc_9:171.212,(gmor_7:138.656,((olat_6:96.8841,onil_7:96.8841)_8:11.1768,(gacu_9:103.223,(mmol_7:87.2367,(dnig_13:46.5407,trub_8:46.5407)_8:40.6959)_8:15.9868)_8:4.83735)_8:30.5957)_8:32.5555)_8:25.3334)_8:24.7694)_8:48.1102)_8:151.275,(lcha_7:408,(xtro_6:351,((acar_5:243.303,(amis_6:167.652,ggal_6:167.652)_6:75.6516)_6:74.6966,(oana_4:228.033,(mdom_5:187.052,((lafr_5:58.4246,pcap_5:58.4246)_5:29.1658,(dnov_5:83.8291,((hsap_5:69.6836,mmus_5:69.6836)_5:7.27911,(clup_4:65.6646,(sscr_4:54.3017,(btau_5:47.8908,(ttru_4:27.8472,(bacu_4:22.2751,bmys_3:22.2751)_4:5.5721)_4:20.0436)_4:6.41084)_4:11.363)_4:11.298)_5:6.86642)_5:3.76132)_5:99.4615)_5:40.9813)_5:89.9668)_6:33)_6:57)_6:12.7)_6:14.6349)_6:45.3779)_6	0.017	((0.138092,0.630388),(0.419097,0.841159),(0.0741316,0.18846),(0.651917,0.568629),(0.690648,0.295053),(0.6923,0.547459),(0.869136,0.669488),(0.015082,0.598864),(0.053182,0.602297),(0.319533,0.62503),(0.49251,0.618758),(0.0382602,0.410261),(0.549544,0.518936),(0.217788,0.5657),(0.387883,0.648463),(5.0643e-06,0.664441),(0.105467,0.541112),(0.449184,0.655967),(0.867807,0.601448),(0.550109,0.688981),(0.792581,0.792581),(0.687297,0.328138),(0.495952,0.602307),(0.78415,0.701144),(0.637824,0.637824),(0.577701,0.509014),(0.678952,0.517785),(0.656986,0.656986),(0.520656,0.0479859),(0.626609,0.525758),(0.609043,0.514305),(0.0554357,0.545359),(0.559753,0.511964),(0.549546,0.0746588))	
OG0000138	(pmar_5:480.713,((cmil_8:358,((cpun_8:42.6663,rtyp_11:42.6663)_8:55.967,(ccar_5:76.7847,stor_9:76.7847)_8:21.8486)_8:259.367)_7:77.3349,((locu_5:269.425,(sfor_8:221.315,(drer_6:196.545,(eluc_7:171.212,(gmor_7:138.656,((olat_5:96.8841,onil_8:96.8841)_7:11.1768,(gacu_8:103.223,(mmol_6:87.2367,(dnig_8:46.5407,trub_5:46.5407)_7:40.6959)_7:15.9868)_7:4.83735)_7:30.5957)_7:32.5555)_7:25.3334)_7:24.7694)_7:48.1102)_7:151.275,(lcha_4:408,(xtro_5:351,((acar_6:243.303,(amis_6:167.652,ggal_5:167.652)_6:75.6516)_6:74.6966,(oana_4:228.033,(mdom_6:187.052,((lafr_6:58.4246,pcap_5:58.4246)_6:29.1658,(dnov_4:83.8291,((hsap_6:69.6836,mmus_6:69.6836)_6:7.27911,(clup_6:65.6646,(sscr_5:54.3017,(btau_6:47.8908,(ttru_5:27.8472,(bacu_7:22.2751,bmys_6:22.2751)_6:5.5721)_6:20.0436)_6:6.41084)_6:11.363)_6:11.298)_6:6.86642)_6:3.76132)_6:99.4615)_6:40.9813)_6:89.9668)_6:33)_6:57)_6:12.7)_6:14.6349)_6:45.3779)_6	0.01	((0.674597,0.630388),(0.456219,0.381789),(0.653934,0.0014192),(0.686131,0.588274),(0.00245622,0.168322),(0.130737,0.547459),(0.239608,0.653941),(0.345659,0.588275),(0.538718,0.59141),(0.813473,0.612313),(0.787977,0.606522),(0.0302566,0.182911),(0.543773,0.516629),(0.19419,0.558242),(0.357414,0.634124),(0.0938861,0.00778462),(0.233005,0.541112),(0.297215,0.655967),(0.621446,0.601448),(0.83482,0.688981),(0.792581,0.46892),(0.687297,0.710913),(0.173671,0.618766),(0.806137,0.724872),(0.657961,0.242669),(0.590967,0.510787),(0.0175014,0.521227),(0.678625,0.678625),(0.524631,0.537887),(0.671372,0.537887),(0.229848,0.521227),(0.634872,0.565701),(0.129768,0.517785),(0.0395613,0.571526))	
OG0000139	(pmar_10:480.713,((cmil_4:358,((cpun_7:42.6663,rtyp_6:42.6663)_7:55.967,(ccar_7:76.7847,stor_7:76.7847)_7:21.8486)_7:259.367)_6:77.3349,((locu_5:269.425,(sfor_8:221.315,(drer_9:196.545,(eluc_6:171.212,(gmor_10:138.656,((olat_9:96.8841,onil_12:96.8841)_9:11.1768,(gacu_6:103.223,(mmol_5:87.2367,(dnig_10:46.5407,trub_9:46.5407)_9:40.6959)_8:15.9868)_8:4.83735)_8:30.5957)_8:32.5555)_8:25.3334)_8:24.7694)_8:48.1102)_7:151.275,(lcha_4:408,(xtro_5:351,((acar_4:243.303,(amis_6:167.652,ggal_4:167.652)_5:75.6516)_5:74.6966,(oana_6:228.033,(mdom_5:187.052,((lafr_5:58.4246,pcap_5:58.4246)_5:29.1658,(dnov_6:83.8291,((hsap_6:69.6836,mmus_5:69.6836)_5:7.27911,(clup_6:65.6646,(sscr_6:54.3017,(btau_5:47.8908,(ttru_5:27.8472,(bacu_5:22.2751,bmys_4:22.2751)_5:5.5721)_5:20.0436)_5:6.41084)_5:11.363)_5:11.298)_5:6.86642)_5:3.76132)_5:99.4615)_5:40.9813)_5:89.9668)_5:33)_5:57)_6:12.7)_6:14.6349)_6:45.3779)_6	0.022	((0.0454313,0.630388),(0.267488,0.344945),(0.639257,0.213398),(0.669809,0.578634),(0.710393,0.710393),(0.6923,0.547459),(0.239608,0.0977292),(0.852878,0.598864),(0.349965,0.602297),(0.17474,0.62503),(0.0686173,0.618758),(0.773834,0.015407),(0.0265857,0.518936),(0.0430865,0.5657),(0.00355816,0.093563),(0.119321,0.678587),(0.233005,0.541112),(0.297215,0.239507),(0.852828,0.586925),(0.5098,0.666714),(0.216566,0.426451),(0.665126,0.687615),(0.27584,0.602307),(0.78415,0.701144),(0.637824,0.637824),(0.577701,0.509014),(0.117867,0.517785),(0.0993484,0.656986),(0.520656,0.531883),(0.0939488,0.531883),(0.078855,0.517785),(0.616778,0.555712),(0.572965,0.514888),(0.560752,0.0917494))	
OG0000140	(pmar_3:480.713,((cmil_6:358,((cpun_6:42.6663,rtyp_6:42.6663)_6:55.967,(ccar_5:76.7847,stor_6:76.7847)_6:21.8486)_6:259.367)_6:77.3349,((locu_5:269.425,(sfor_6:221.315,(drer_6:196.545,(eluc_6:171.212,(gmor_8:138.656,((olat_4:96.8841,onil_8:96.8841)_7:11.1768,(gacu_8:103.223,(mmol_9:87.2367,(dnig_5:46.5407,trub_9:46.5407)_7:40.6959)_7:15.9868)_7:4.83735)_7:30.5957)_7:32.5555)_6:25.3334)_6:24.7694)_6:48.1102)_6:151.275,(lcha_5:408,(xtro_4:351,((acar_6:243.303,(amis_6:167.652,ggal_7:167.652)_6:75.6516)_6:74.6966,(oana_7:228.033,(mdom_5:187.052,((lafr_6:58.4246,pcap_4:58.4246)_6:29.1658,(dnov_6:83.8291,((hsap_6:69.6836,mmus_6:69.6836)_6:7.27911,(clup_6:65.6646,(sscr_6:54.3017,(btau_6:47.8908,(ttru_6:27.8472,(bacu_6:22.2751,bmys_5:22.2751)_6:5.5721)_6:20.0436)_6:6.41084)_6:11.363)_6:11.298)_6:6.86642)_6:3.76132)_6:99.4615)_6:40.9813)_6:89.9668)_6:33)_6:57)_6:12.7)_6:14.6349)_6:45.3779)_6	0.109	((-,-),(-,-),(-,-),(-,-),(-,-),(-,-),(-,-),(-,-),(-,-),(-,-),(-,-),(-,-),(-,-),(-,-),(-,-),(-,-),(-,-),(-,-),(-,-),(-,-),(-,-),(-,-),(-,-),(-,-),(-,-),(-,-),(-,-),(-,-),(-,-),(-,-),(-,-),(-,-),(-,-),(-,-))	
OG0000141	(pmar_3:480.713,((cmil_4:358,((cpun_4:42.6663,rtyp_3:42.6663)_4:55.967,(ccar_4:76.7847,stor_4:76.7847)_4:21.8486)_4:259.367)_5:77.3349,((locu_7:269.425,(sfor_9:221.315,(drer_8:196.545,(eluc_13:171.212,(gmor_6:138.656,((olat_7:96.8841,onil_20:96.8841)_8:11.1768,(gacu_8:103.223,(mmol_3:87.2367,(dnig_5:46.5407,trub_6:46.5407)_6:40.6959)_6:15.9868)_8:4.83735)_8:30.5957)_8:32.5555)_8:25.3334)_8:24.7694)_8:48.1102)_8:151.275,(lcha_13:408,(xtro_5:351,((acar_8:243.303,(amis_8:167.652,ggal_3:167.652)_6:75.6516)_6:74.6966,(oana_8:228.033,(mdom_6:187.052,((lafr_5:58.4246,pcap_3:58.4246)_5:29.1658,(dnov_5:83.8291,((hsap_8:69.6836,mmus_11:69.6836)_7:7.27911,(clup_5:65.6646,(sscr_4:54.3017,(btau_4:47.8908,(ttru_3:27.8472,(bacu_4:22.2751,bmys_3:22.2751)_4:5.5721)_4:20.0436)_4:6.41084)_4:11.363)_5:11.298)_5:6.86642)_5:3.76132)_5:99.4615)_6:40.9813)_6:89.9668)_6:33)_6:57)_6:12.7)_6:14.6349)_6:45.3779)_6	0	((0.138092,0.630388),(0.589201,0.523468),(0.588286,0.133611),(0.610695,0.54746),(0.642899,0.642899),(0.29773,0.547459),(0.627699,0.669488),(0.377321,0.598864),(0.841756,0.602297),(0.00124793,0.62503),(0.1367,0.618758),(0.410261,9.87584e-12),(0.549544,0.518936),(0.76778,0.00114757),(0.00151078,0.618766),(0.202766,0.632642),(0.105467,0.541112),(0.000874004,0.655967),(0.621446,0.601448),(0.0997994,0.688981),(0.120654,0.00896099),(0.687297,0.710913),(0.0917462,0.618766),(0.806137,0.351257),(0.637824,0.00615342),(0.577701,0.509014),(0.678952,0.517785),(0.136683,0.000263524),(0.000308718,0.531883),(0.650223,0.0479859),(0.609043,0.514305),(0.597147,0.545359),(0.0901357,0.511964),(0.549546,0.0746588))	
OG0000142	(pmar_6:480.713,((cmil_3:358,((cpun_5:42.6663,rtyp_6:42.6663)_5:55.967,(ccar_4:76.7847,stor_7:76.7847)_5:21.8486)_5:259.367)_5:77.3349,((locu_4:269.425,(sfor_5:221.315,(drer_6:196.545,(eluc_4:171.212,(gmor_7:138.656,((olat_8:96.8841,onil_9:96.8841)_7:11.1768,(gacu_6:103.223,(mmol_5:87.2367,(dnig_5:46.5407,trub_4:46.5407)_5:40.6959)_5:15.9868)_6:4.83735)_6:30.5957)_6:32.5555)_5:25.3334)_5:24.7694)_5:48.1102)_5:151.275,(lcha_4:408,(xtro_7:351,((acar_6:243.303,(amis_5:167.652,ggal_3:167.652)_5:75.6516)_5:74.6966,(oana_10:228.033,(mdom_6:187.052,((lafr_5:58.4246,pcap_4:58.4246)_5:29.1658,(dnov_5:83.8291,((hsap_6:69.6836,mmus_10:69.6836)_6:7.27911,(clup_5:65.6646,(sscr_4:54.3017,(btau_4:47.8908,(ttru_2:27.8472,(bacu_3:22.2751,bmys_2:22.2751)_3:5.5721)_3:20.0436)_4:6.41084)_4:11.363)_5:11.298)_5:6.86642)_5:3.76132)_5:99.4615)_6:40.9813)_6:89.9668)_5:33)_5:57)_5:12.7)_5:14.6349)_5:45.3779)_5	0	((0.442188,0.612733),(0.225966,0.822575),(0.606532,0.0619889),(0.632279,0.558243),(0.258564,0.0273391),(0.66985,0.540041),(0.531488,0.618775),(0.804531,0.565702),(0.245945,0.568145),(0.431792,0.0476273),(0.216708,0.593629),(0.182911,0.0690503),(0.0199543,0.514305),(0.730097,0.0763384),(0.684774,0.602307),(0.614764,0.174641),(0.756613,0.534627),(0.613788,0.635991),(0.124387,0.586925),(0.289002,0.666714),(0.769734,0.0434221),(0.665126,0.125621),(0.00739618,0.618766),(0.806137,0.351257),(0.637824,0.210538),(0.577701,0.509014),(0.678952,0.517785),(0.678625,0.000155039),(0.0106135,0.531883),(0.650223,0.0479859),(0.609043,0.514305),(0.597147,0.0683218),(0.0690297,0.509014),(0.537888,0.0569646))	
OG0000144	(pmar_1:480.713,((cmil_5:358,((cpun_15:42.6663,rtyp_18:42.6663)_15:55.967,(ccar_10:76.7847,stor_14:76.7847)_13:21.8486)_13:259.367)_6:77.3349,((locu_6:269.425,(sfor_6:221.315,(drer_15:196.545,(eluc_3:171.212,(gmor_7:138.656,((olat_2:96.8841,onil_3:96.8841)_3:11.1768,(gacu_3:103.223,(mmol_2:87.2367,(dnig_3:46.5407,trub_3:46.5407)_3:40.6959)_3:15.9868)_3:4.83735)_3:30.5957)_5:32.5555)_5:25.3334)_6:24.7694)_6:48.1102)_6:151.275,(lcha_4:408,(xtro_5:351,((acar_2:243.303,(amis_4:167.652,ggal_0:167.652)_3:75.6516)_3:74.6966,(oana_7:228.033,(mdom_6:187.052,((lafr_8:58.4246,pcap_4:58.4246)_7:29.1658,(dnov_13:83.8291,((hsap_4:69.6836,mmus_3:69.6836)_5:7.27911,(clup_9:65.6646,(sscr_11:54.3017,(btau_7:47.8908,(ttru_3:27.8472,(bacu_3:22.2751,bmys_4:22.2751)_4:5.5721)_4:20.0436)_7:6.41084)_7:11.363)_7:11.298)_7:6.86642)_7:3.76132)_7:99.4615)_6:40.9813)_6:89.9668)_5:33)_5:57)_5:12.7)_5:14.6349)_5:45.3779)_5	0	((0.0161549,0.612733),(0.625005,0.000107891),(0.732497,0.00745239),(0.0763696,0.631498),(0.00931519,0.254224),(0.110003,0.540041),(0.844801,0.63708),(0.824906,0.577229),(6.63874e-07,0.121289),(0.0451913,0.584649),(0.0710881,0.00167537),(0.208086,0.637168),(0.519511,0.507231),(0.644735,0.52632),(0.192487,0.56571),(0.574405,0.574405),(0.199367,0.534627),(0.613788,0.635991),(0.852828,0.586925),(0.391362,0.612773),(0.136104,0.00110183),(0.00985544,0.125621),(0.316683,0.618766),(0.806137,0.163599),(0.116601,0.000759556),(0.603573,0.512551),(8.02749e-06,0.524631),(0.240657,0.00861566),(0.000190179,0.543773),(0.0374387,0.543773),(0.000109948,0.524631),(0.651566,3.22307e-05),(0.0901357,0.511964),(0.0746588,0.549546))	
OG0000145	(pmar_3:480.713,((cmil_5:358,((cpun_6:42.6663,rtyp_8:42.6663)_6:55.967,(ccar_5:76.7847,stor_6:76.7847)_6:21.8486)_6:259.367)_6:77.3349,((locu_5:269.425,(sfor_8:221.315,(drer_7:196.545,(eluc_6:171.212,(gmor_7:138.656,((olat_7:96.8841,onil_7:96.8841)_7:11.1768,(gacu_7:103.223,(mmol_6:87.2367,(dnig_7:46.5407,trub_7:46.5407)_7:40.6959)_7:15.9868)_7:4.83735)_7:30.5957)_7:32.5555)_7:25.3334)_7:24.7694)_7:48.1102)_7:151.275,(lcha_6:408,(xtro_5:351,((acar_4:243.303,(amis_6:167.652,ggal_5:167.652)_6:75.6516)_6:74.6966,(oana_7:228.033,(mdom_5:187.052,((lafr_6:58.4246,pcap_5:58.4246)_6:29.1658,(dnov_8:83.8291,((hsap_11:69.6836,mmus_5:69.6836)_6:7.27911,(clup_7:65.6646,(sscr_3:54.3017,(btau_6:47.8908,(ttru_6:27.8472,(bacu_6:22.2751,bmys_7:22.2751)_6:5.5721)_6:20.0436)_6:6.41084)_6:11.363)_6:11.298)_6:6.86642)_6:3.76132)_6:99.4615)_6:40.9813)_6:89.9668)_6:33)_6:57)_6:12.7)_6:14.6349)_6:45.3779)_6	0.006	((0.138092,0.630388),(0.625005,0.841159),(0.623487,0.0134606),(0.651917,0.568629),(0.295053,0.690648),(0.6923,0.547459),(0.239608,0.653941),(0.345659,0.588275),(0.828389,0.59141),(0.509441,0.612313),(0.787977,0.606522),(0.741119,0.741119),(0.543773,0.516629),(0.750399,0.558242),(0.357414,0.634124),(0.649162,0.649162),(0.233005,0.541112),(0.878959,0.655967),(0.621446,0.601448),(0.185822,0.688981),(0.792581,0.46892),(0.687297,0.710913),(0.316683,0.618766),(0.494074,0.724872),(0.657961,0.242669),(0.590967,0.510787),(0.0431329,0.521227),(1.0192e-05,0.275657),(0.524631,0.537887),(0.111919,0.537887),(0.000374668,0.521227),(0.634872,0.565701),(0.585559,0.517785),(0.571526,0.0395613))	
OG0000146	(pmar_7:480.713,((cmil_6:358,((cpun_6:42.6663,rtyp_7:42.6663)_6:55.967,(ccar_7:76.7847,stor_6:76.7847)_6:21.8486)_6:259.367)_6:77.3349,((locu_5:269.425,(sfor_7:221.315,(drer_7:196.545,(eluc_6:171.212,(gmor_7:138.656,((olat_7:96.8841,onil_7:96.8841)_7:11.1768,(gacu_7:103.223,(mmol_6:87.2367,(dnig_7:46.5407,trub_8:46.5407)_7:40.6959)_7:15.9868)_7:4.83735)_7:30.5957)_7:32.5555)_7:25.3334)_7:24.7694)_7:48.1102)_7:151.275,(lcha_6:408,(xtro_5:351,((acar_5:243.303,(amis_5:167.652,ggal_9:167.652)_6:75.6516)_6:74.6966,(oana_7:228.033,(mdom_4:187.052,((lafr_5:58.4246,pcap_5:58.4246)_5:29.1658,(dnov_5:83.8291,((hsap_5:69.6836,mmus_5:69.6836)_5:7.27911,(clup_5:65.6646,(sscr_9:54.3017,(btau_5:47.8908,(ttru_5:27.8472,(bacu_6:22.2751,bmys_5:22.2751)_5:5.5721)_5:20.0436)_5:6.41084)_5:11.363)_5:11.298)_5:6.86642)_5:3.76132)_5:99.4615)_5:40.9813)_6:89.9668)_6:33)_6:57)_6:12.7)_6:14.6349)_6:45.3779)_6	0.488	((-,-),(-,-),(-,-),(-,-),(-,-),(-,-),(-,-),(-,-),(-,-),(-,-),(-,-),(-,-),(-,-),(-,-),(-,-),(-,-),(-,-),(-,-),(-,-),(-,-),(-,-),(-,-),(-,-),(-,-),(-,-),(-,-),(-,-),(-,-),(-,-),(-,-),(-,-),(-,-),(-,-),(-,-))	
OG0000147	(pmar_4:480.713,((cmil_5:358,((cpun_4:42.6663,rtyp_10:42.6663)_6:55.967,(ccar_2:76.7847,stor_7:76.7847)_6:21.8486)_6:259.367)_6:77.3349,((locu_4:269.425,(sfor_5:221.315,(drer_8:196.545,(eluc_9:171.212,(gmor_4:138.656,((olat_5:96.8841,onil_3:96.8841)_5:11.1768,(gacu_6:103.223,(mmol_9:87.2367,(dnig_7:46.5407,trub_5:46.5407)_6:40.6959)_6:15.9868)_6:4.83735)_6:30.5957)_6:32.5555)_6:25.3334)_6:24.7694)_6:48.1102)_6:151.275,(lcha_5:408,(xtro_5:351,((acar_6:243.303,(amis_4:167.652,ggal_6:167.652)_6:75.6516)_6:74.6966,(oana_4:228.033,(mdom_7:187.052,((lafr_7:58.4246,pcap_2:58.4246)_7:29.1658,(dnov_8:83.8291,((hsap_6:69.6836,mmus_10:69.6836)_7:7.27911,(clup_7:65.6646,(sscr_6:54.3017,(btau_7:47.8908,(ttru_6:27.8472,(bacu_10:22.2751,bmys_3:22.2751)_7:5.5721)_7:20.0436)_7:6.41084)_7:11.363)_7:11.298)_7:6.86642)_7:3.76132)_7:99.4615)_6:40.9813)_6:89.9668)_6:33)_6:57)_6:12.7)_6:14.6349)_6:45.3779)_6	0	((0.334975,0.630388),(0.625005,0.841159),(0.00477942,2.52913e-05),(0.651917,0.568629),(5.22526e-05,0.129193),(0.6923,0.547459),(0.20605,0.63708),(0.530238,0.577229),(0.0745923,0.580035),(0.0219825,0.598869),(0.0431076,0.593629),(0.6972,0.016132),(0.0570858,0.514305),(0.730097,0.550581),(0.00441183,0.618766),(0.0808609,0.202766),(0.780037,0.541112),(0.647861,0.655967),(0.621446,0.601448),(0.83482,0.688981),(0.0589992,0.792581),(0.687297,0.710913),(0.173671,0.618766),(0.274726,0.163599),(0.676222,4.94464e-07),(0.603573,0.512551),(0.161197,0.524631),(0.307419,0.00366135),(0.528557,0.543773),(0.690349,0.543773),(0.258418,0.524631),(0.651566,0.57534),(0.148377,0.520656),(0.00016009,6.61933e-07))	
OG0000148	(pmar_3:480.713,((cmil_4:358,((cpun_12:42.6663,rtyp_10:42.6663)_10:55.967,(ccar_5:76.7847,stor_8:76.7847)_8:21.8486)_8:259.367)_5:77.3349,((locu_5:269.425,(sfor_8:221.315,(drer_10:196.545,(eluc_8:171.212,(gmor_7:138.656,((olat_7:96.8841,onil_8:96.8841)_7:11.1768,(gacu_7:103.223,(mmol_5:87.2367,(dnig_10:46.5407,trub_8:46.5407)_8:40.6959)_7:15.9868)_7:4.83735)_7:30.5957)_7:32.5555)_7:25.3334)_7:24.7694)_7:48.1102)_6:151.275,(lcha_7:408,(xtro_5:351,((acar_5:243.303,(amis_5:167.652,ggal_2:167.652)_5:75.6516)_5:74.6966,(oana_4:228.033,(mdom_4:187.052,((lafr_5:58.4246,pcap_4:58.4246)_4:29.1658,(dnov_4:83.8291,((hsap_10:69.6836,mmus_4:69.6836)_4:7.27911,(clup_4:65.6646,(sscr_6:54.3017,(btau_4:47.8908,(ttru_4:27.8472,(bacu_4:22.2751,bmys_6:22.2751)_4:5.5721)_4:20.0436)_4:6.41084)_4:11.363)_4:11.298)_4:6.86642)_4:3.76132)_4:99.4615)_4:40.9813)_4:89.9668)_5:33)_5:57)_5:12.7)_5:14.6349)_5:45.3779)_5	0	((0.290336,0.612733),(0.589201,0.0351954),(0.0331067,0.680348),(0.0355679,0.588274),(0.00245622,0.727875),(0.66985,0.540041),(0.570765,0.0842012),(0.345659,0.588275),(0.0407853,0.59141),(0.28964,0.612313),(0.787977,0.606522),(0.741119,0.182911),(0.543773,0.516629),(0.750399,0.558242),(0.0254212,0.0822229),(0.0263726,0.664441),(0.199367,0.534627),(0.148315,0.635991),(0.852828,0.586925),(0.815495,0.666714),(0.769734,0.00539591),(0.665126,0.289462),(0.781273,0.584654),(0.755578,0.673291),(0.0678325,0.615585),(0.563735,0.507231),(0.65265,0.514305),(1.46486e-07,0.632675),(0.516629,0.525758),(0.626609,0.525758),(0.00993418,0.514305),(0.597147,0.545359),(0.559753,0.511964),(0.549546,0.00183342))	
OG0000149	(pmar_0:480.713,((cmil_8:358,((cpun_14:42.6663,rtyp_11:42.6663)_14:55.967,(ccar_19:76.7847,stor_18:76.7847)_17:21.8486)_15:259.367)_7:77.3349,((locu_4:269.425,(sfor_9:221.315,(drer_10:196.545,(eluc_2:171.212,(gmor_3:138.656,((olat_0:96.8841,onil_7:96.8841)_3:11.1768,(gacu_1:103.223,(mmol_2:87.2367,(dnig_10:46.5407,trub_6:46.5407)_6:40.6959)_3:15.9868)_3:4.83735)_3:30.5957)_3:32.5555)_3:25.3334)_5:24.7694)_5:48.1102)_5:151.275,(lcha_10:408,(xtro_2:351,((acar_7:243.303,(amis_9:167.652,ggal_0:167.652)_5:75.6516)_5:74.6966,(oana_3:228.033,(mdom_3:187.052,((lafr_6:58.4246,pcap_1:58.4246)_5:29.1658,(dnov_9:83.8291,((hsap_2:69.6836,mmus_15:69.6836)_5:7.27911,(clup_7:65.6646,(sscr_2:54.3017,(btau_3:47.8908,(ttru_0:27.8472,(bacu_2:22.2751,bmys_2:22.2751)_2:5.5721)_2:20.0436)_3:6.41084)_3:11.363)_5:11.298)_5:6.86642)_5:3.76132)_5:99.4615)_5:40.9813)_5:89.9668)_5:33)_5:57)_5:12.7)_5:14.6349)_5:45.3779)_5	0	((0.000755926,0.612733),(0.456219,7.47779e-05),(0.723415,0.00241041),(0.428862,0.0204605),(0.0867188,0.311184),(0.0279519,0.540041),(0.531488,0.618775),(0.00400325,0.565702),(0.000950333,0.00116497),(0.31584,0.553675),(0.678834,0.550585),(0.000192455,5.8225e-05),(0.519511,0.507231),(0.00641099,0.52632),(0.192487,7.60662e-05),(3.54619e-05,0.632642),(0.756613,0.534627),(0.0103618,0.635991),(0.0328513,0.586925),(0.0774791,0.666714),(0.00170396,4.52794e-06),(0.665126,0.687615),(0.140752,0.602307),(0.0524381,0.701144),(0.0843849,7.59717e-06),(0.577701,0.509014),(0.000162195,0.517785),(0.000424166,4.2356e-12),(0.520656,0.531883),(0.020898,0.000225529),(0.12914,0.510787),(0.575828,0.052051),(0.000147135,0.506037),(0.525759,0.525759))	
OG0000150	(pmar_2:480.713,((cmil_6:358,((cpun_6:42.6663,rtyp_5:42.6663)_5:55.967,(ccar_4:76.7847,stor_5:76.7847)_5:21.8486)_5:259.367)_5:77.3349,((locu_9:269.425,(sfor_11:221.315,(drer_12:196.545,(eluc_13:171.212,(gmor_13:138.656,((olat_9:96.8841,onil_13:96.8841)_11:11.1768,(gacu_10:103.223,(mmol_11:87.2367,(dnig_12:46.5407,trub_4:46.5407)_11:40.6959)_11:15.9868)_11:4.83735)_11:30.5957)_11:32.5555)_11:25.3334)_11:24.7694)_11:48.1102)_9:151.275,(lcha_7:408,(xtro_5:351,((acar_4:243.303,(amis_4:167.652,ggal_5:167.652)_5:75.6516)_5:74.6966,(oana_4:228.033,(mdom_4:187.052,((lafr_4:58.4246,pcap_0:58.4246)_4:29.1658,(dnov_3:83.8291,((hsap_4:69.6836,mmus_5:69.6836)_4:7.27911,(clup_4:65.6646,(sscr_2:54.3017,(btau_4:47.8908,(ttru_3:27.8472,(bacu_4:22.2751,bmys_3:22.2751)_4:5.5721)_4:20.0436)_4:6.41084)_4:11.363)_4:11.298)_4:6.86642)_4:3.76132)_4:99.4615)_4:40.9813)_4:89.9668)_5:33)_5:57)_5:12.7)_5:14.6349)_5:45.3779)_5	0	((0.061076,0.612733),(0.374492,0.822575),(0.0619889,0.606532),(0.632279,0.558243),(0.258564,0.668289),(0.66985,0.540041),(0.877701,0.0346078),(0.877864,0.628095),(0.425419,0.63225),(0.140789,0.659245),(0.107403,0.651889),(0.129831,0.0645045),(0.566189,0.525758),(0.499941,0.586917),(0.786665,0.68611),(0.143842,1.96965e-09),(0.00123605,0.534627),(0.148315,0.635991),(0.852828,0.586925),(0.5098,0.666714),(0.426451,0.769734),(0.665126,0.289462),(0.781273,0.584654),(0.755578,0.673291),(0.615585,7.84094e-07),(0.563735,0.507231),(0.233151,0.514305),(0.632675,0.0799955),(0.516629,0.525758),(0.626609,0.525758),(0.0033272,0.514305),(0.597147,0.545359),(0.0901357,0.511964),(0.549546,0.0746588))	
OG0000151	(pmar_4:480.713,((cmil_8:358,((cpun_3:42.6663,rtyp_3:42.6663)_3:55.967,(ccar_5:76.7847,stor_3:76.7847)_3:21.8486)_3:259.367)_5:77.3349,((locu_10:269.425,(sfor_10:221.315,(drer_14:196.545,(eluc_13:171.212,(gmor_10:138.656,((olat_9:96.8841,onil_12:96.8841)_10:11.1768,(gacu_8:103.223,(mmol_13:87.2367,(dnig_8:46.5407,trub_9:46.5407)_9:40.6959)_10:15.9868)_10:4.83735)_10:30.5957)_10:32.5555)_10:25.3334)_10:24.7694)_10:48.1102)_9:151.275,(lcha_5:408,(xtro_7:351,((acar_9:243.303,(amis_4:167.652,ggal_5:167.652)_5:75.6516)_5:74.6966,(oana_2:228.033,(mdom_3:187.052,((lafr_3:58.4246,pcap_2:58.4246)_3:29.1658,(dnov_1:83.8291,((hsap_6:69.6836,mmus_3:69.6836)_3:7.27911,(clup_3:65.6646,(sscr_3:54.3017,(btau_3:47.8908,(ttru_3:27.8472,(bacu_3:22.2751,bmys_4:22.2751)_3:5.5721)_3:20.0436)_3:6.41084)_3:11.363)_3:11.298)_3:6.86642)_3:3.76132)_3:99.4615)_3:40.9813)_3:89.9668)_5:33)_5:57)_5:12.7)_5:14.6349)_5:45.3779)_5	0	((0.642702,0.612733),(0.0650816,0.162683),(0.568639,0.568639),(0.586942,0.536262),(0.0106581,0.613995),(0.66985,0.540041),(0.450565,0.124101),(0.870995,0.618755),(0.0199287,0.622694),(0.0629687,0.648456),(0.828793,0.641407),(0.462214,0.114785),(0.560749,0.5235),(0.0620991,0.580031),(0.0157413,0.270007),(0.276603,0.678587),(0.00123605,0.534627),(0.865625,0.635991),(0.124387,0.586925),(0.0052711,0.666714),(0.426451,0.769734),(0.665126,0.0139967),(0.37737,0.56571),(0.71776,0.640444),(0.590991,0.137374),(0.549028,0.505438),(0.00415649,0.510787),(0.00035561,0.605304),(0.512551,0.519511),(0.600194,0.519511),(0.585578,0.510787),(0.575828,0.534628),(0.545888,0.509014),(0.537888,0.0198284))	
OG0000152	(pmar_2:480.713,((cmil_7:358,((cpun_10:42.6663,rtyp_11:42.6663)_10:55.967,(ccar_9:76.7847,stor_6:76.7847)_8:21.8486)_8:259.367)_6:77.3349,((locu_4:269.425,(sfor_5:221.315,(drer_4:196.545,(eluc_3:171.212,(gmor_2:138.656,((olat_4:96.8841,onil_1:96.8841)_3:11.1768,(gacu_3:103.223,(mmol_2:87.2367,(dnig_3:46.5407,trub_2:46.5407)_3:40.6959)_3:15.9868)_3:4.83735)_3:30.5957)_3:32.5555)_3:25.3334)_4:24.7694)_4:48.1102)_4:151.275,(lcha_1:408,(xtro_4:351,((acar_2:243.303,(amis_5:167.652,ggal_8:167.652)_5:75.6516)_5:74.6966,(oana_8:228.033,(mdom_5:187.052,((lafr_5:58.4246,pcap_3:58.4246)_5:29.1658,(dnov_8:83.8291,((hsap_4:69.6836,mmus_6:69.6836)_6:7.27911,(clup_4:65.6646,(sscr_6:54.3017,(btau_6:47.8908,(ttru_3:27.8472,(bacu_8:22.2751,bmys_7:22.2751)_7:5.5721)_6:20.0436)_6:6.41084)_6:11.363)_6:11.298)_6:6.86642)_6:3.76132)_6:99.4615)_6:40.9813)_6:89.9668)_5:33)_5:57)_5:12.7)_5:14.6349)_5:45.3779)_5	0	((0.061076,0.612733),(0.419097,0.108363),(0.680348,0.12113),(0.0355679,0.588274),(0.168322,0.0254764),(0.110003,0.540041),(0.801706,0.598882),(0.224029,0.553672),(0.761752,0.0840068),(0.706039,0.553675),(0.272848,0.550585),(0.0823032,0.00556918),(0.519511,0.507231),(0.644735,0.52632),(0.192487,0.56571),(0.574405,0.112173),(0.403731,0.534627),(0.00523951,0.635991),(0.585385,0.586925),(0.0141608,0.666714),(0.769734,0.013585),(0.665126,0.125621),(0.0917462,0.618766),(0.494074,0.724872),(0.637824,0.00615342),(0.138085,0.510787),(0.0431329,0.521227),(0.0123996,0.678625),(0.524631,0.537887),(0.0110767,0.537887),(0.649862,0.521227),(0.634872,0.565701),(4.67596e-05,0.00910861),(0.0460956,0.581888))	
OG0000153	(pmar_23:480.713,((cmil_4:358,((cpun_5:42.6663,rtyp_4:42.6663)_5:55.967,(ccar_10:76.7847,stor_4:76.7847)_5:21.8486)_5:259.367)_6:77.3349,((locu_7:269.425,(sfor_6:221.315,(drer_20:196.545,(eluc_11:171.212,(gmor_2:138.656,((olat_2:96.8841,onil_24:96.8841)_6:11.1768,(gacu_8:103.223,(mmol_3:87.2367,(dnig_2:46.5407,trub_4:46.5407)_4:40.6959)_4:15.9868)_6:4.83735)_6:30.5957)_6:32.5555)_7:25.3334)_7:24.7694)_7:48.1102)_7:151.275,(lcha_7:408,(xtro_23:351,((acar_1:243.303,(amis_7:167.652,ggal_1:167.652)_4:75.6516)_4:74.6966,(oana_8:228.033,(mdom_3:187.052,((lafr_6:58.4246,pcap_2:58.4246)_2:29.1658,(dnov_1:83.8291,((hsap_1:69.6836,mmus_3:69.6836)_2:7.27911,(clup_1:65.6646,(sscr_2:54.3017,(btau_3:47.8908,(ttru_2:27.8472,(bacu_2:22.2751,bmys_1:22.2751)_2:5.5721)_2:20.0436)_2:6.41084)_2:11.363)_2:11.298)_2:6.86642)_2:3.76132)_2:99.4615)_3:40.9813)_5:89.9668)_5:33)_7:57)_7:12.7)_7:14.6349)_7:45.3779)_8	0	((7.54731e-07,0.249489),(0.267488,0.563147),(0.606532,0.161907),(0.632279,0.558243),(8.0993e-06,0.258564),(0.330712,0.554692),(0.858474,0.653941),(0.563559,0.588275),(9.16066e-10,0.59141),(0.00507097,0.171239),(0.000534601,0.593629),(0.000132708,2.26379e-19),(0.537887,0.514305),(0.0605709,0.000624222),(0.241572,0.584654),(0.00241581,0.595399),(0.798957,0.547458),(0.888927,0.674109),(3.84647e-09,0.0040981),(0.00776008,0.641468),(0.00781414,0.00277642),(0.253543,0.687615),(0.027045,0.00296535),(0.71776,0.213141),(3.20464e-06,0.563752),(0.533535,0.503635),(0.131253,0.507231),(0.111703,0.0402805),(0.508421,0.513137),(0.105943,0.513137),(0.559767,0.507231),(0.0278151,0.523502),(0.531333,0.506037),(0.525759,0.0386414))	
OG0000154	(pmar_6:480.713,((cmil_4:358,((cpun_10:42.6663,rtyp_10:42.6663)_10:55.967,(ccar_11:76.7847,stor_13:76.7847)_11:21.8486)_10:259.367)_6:77.3349,((locu_4:269.425,(sfor_5:221.315,(drer_7:196.545,(eluc_8:171.212,(gmor_7:138.656,((olat_7:96.8841,onil_6:96.8841)_7:11.1768,(gacu_7:103.223,(mmol_6:87.2367,(dnig_9:46.5407,trub_7:46.5407)_7:40.6959)_7:15.9868)_7:4.83735)_7:30.5957)_7:32.5555)_7:25.3334)_7:24.7694)_6:48.1102)_6:151.275,(lcha_5:408,(xtro_5:351,((acar_5:243.303,(amis_4:167.652,ggal_4:167.652)_4:75.6516)_5:74.6966,(oana_5:228.033,(mdom_5:187.052,((lafr_4:58.4246,pcap_4:58.4246)_4:29.1658,(dnov_4:83.8291,((hsap_4:69.6836,mmus_4:69.6836)_4:7.27911,(clup_4:65.6646,(sscr_5:54.3017,(btau_4:47.8908,(ttru_4:27.8472,(bacu_4:22.2751,bmys_6:22.2751)_4:5.5721)_4:20.0436)_4:6.41084)_4:11.363)_4:11.298)_4:6.86642)_4:3.76132)_4:99.4615)_5:40.9813)_5:89.9668)_5:33)_5:57)_6:12.7)_6:14.6349)_6:45.3779)_6	0.321	((-,-),(-,-),(-,-),(-,-),(-,-),(-,-),(-,-),(-,-),(-,-),(-,-),(-,-),(-,-),(-,-),(-,-),(-,-),(-,-),(-,-),(-,-),(-,-),(-,-),(-,-),(-,-),(-,-),(-,-),(-,-),(-,-),(-,-),(-,-),(-,-),(-,-),(-,-),(-,-),(-,-),(-,-))	
OG0000155	(pmar_4:480.713,((cmil_0:358,((cpun_3:42.6663,rtyp_14:42.6663)_4:55.967,(ccar_1:76.7847,stor_3:76.7847)_3:21.8486)_3:259.367)_3:77.3349,((locu_4:269.425,(sfor_1:221.315,(drer_28:196.545,(eluc_6:171.212,(gmor_1:138.656,((olat_3:96.8841,onil_8:96.8841)_3:11.1768,(gacu_1:103.223,(mmol_0:87.2367,(dnig_2:46.5407,trub_0:46.5407)_2:40.6959)_2:15.9868)_2:4.83735)_3:30.5957)_3:32.5555)_4:25.3334)_4:24.7694)_4:48.1102)_4:151.275,(lcha_0:408,(xtro_10:351,((acar_39:243.303,(amis_1:167.652,ggal_1:167.652)_2:75.6516)_5:74.6966,(oana_4:228.033,(mdom_11:187.052,((lafr_0:58.4246,pcap_0:58.4246)_0:29.1658,(dnov_1:83.8291,((hsap_1:69.6836,mmus_2:69.6836)_2:7.27911,(clup_2:65.6646,(sscr_2:54.3017,(btau_2:47.8908,(ttru_3:27.8472,(bacu_2:22.2751,bmys_0:22.2751)_2:5.5721)_2:20.0436)_2:6.41084)_2:11.363)_2:11.298)_2:6.86642)_2:3.76132)_2:99.4615)_5:40.9813)_5:89.9668)_5:33)_5:57)_4:12.7)_4:14.6349)_4:45.3779)_4	0	((0.861245,0.59364),(0.00947993,0.761013),(0.133611,1.16338e-14),(0.0485049,0.536262),(0.00347885,0.613995),(0.220128,0.532434),(0.801706,0.598882),(0.0060329,0.553672),(3.57167e-21,0.555714),(0.0694079,0.105107),(0.0114238,0.550585),(0.637168,4.46848e-06),(0.519511,0.0108506),(0.157614,0.517785),(0.00170986,0.545366),(0.551626,0.000446643),(0.727267,0.528),(0.00214309,0.0667151),(0.00662351,0.586925),(7.1165e-27,0.000544494),(0.231154,0.231154),(0.665126,0.687615),(0.495952,0.602307),(6.95407e-05,0.00123697),(0.5,0.5),(0.000170627,0.503635),(0.131253,0.507231),(0.111703,0.574427),(0.508421,0.513137),(0.570593,0.513137),(0.559767,0.507231),(0.552656,0.523502),(0.0161779,0.506037),(0.525759,9.63691e-05))	
OG0000157	(pmar_2:480.713,((cmil_5:358,((cpun_6:42.6663,rtyp_5:42.6663)_6:55.967,(ccar_7:76.7847,stor_9:76.7847)_7:21.8486)_7:259.367)_5:77.3349,((locu_5:269.425,(sfor_7:221.315,(drer_8:196.545,(eluc_8:171.212,(gmor_9:138.656,((olat_7:96.8841,onil_9:96.8841)_8:11.1768,(gacu_8:103.223,(mmol_8:87.2367,(dnig_8:46.5407,trub_8:46.5407)_8:40.6959)_8:15.9868)_8:4.83735)_8:30.5957)_8:32.5555)_8:25.3334)_8:24.7694)_7:48.1102)_6:151.275,(lcha_3:408,(xtro_4:351,((acar_4:243.303,(amis_5:167.652,ggal_6:167.652)_5:75.6516)_5:74.6966,(oana_4:228.033,(mdom_8:187.052,((lafr_4:58.4246,pcap_4:58.4246)_4:29.1658,(dnov_5:83.8291,((hsap_5:69.6836,mmus_5:69.6836)_5:7.27911,(clup_5:65.6646,(sscr_5:54.3017,(btau_5:47.8908,(ttru_5:27.8472,(bacu_5:22.2751,bmys_4:22.2751)_5:5.5721)_5:20.0436)_5:6.41084)_5:11.363)_5:11.298)_5:6.86642)_5:3.76132)_5:99.4615)_5:40.9813)_5:89.9668)_5:33)_5:57)_5:12.7)_5:14.6349)_5:45.3779)_5	0.281	((-,-),(-,-),(-,-),(-,-),(-,-),(-,-),(-,-),(-,-),(-,-),(-,-),(-,-),(-,-),(-,-),(-,-),(-,-),(-,-),(-,-),(-,-),(-,-),(-,-),(-,-),(-,-),(-,-),(-,-),(-,-),(-,-),(-,-),(-,-),(-,-),(-,-),(-,-),(-,-),(-,-),(-,-))	
OG0000158	(pmar_1:480.713,((cmil_1:358,((cpun_2:42.6663,rtyp_2:42.6663)_2:55.967,(ccar_2:76.7847,stor_2:76.7847)_2:21.8486)_2:259.367)_2:77.3349,((locu_3:269.425,(sfor_5:221.315,(drer_6:196.545,(eluc_2:171.212,(gmor_2:138.656,((olat_2:96.8841,onil_4:96.8841)_3:11.1768,(gacu_3:103.223,(mmol_2:87.2367,(dnig_2:46.5407,trub_7:46.5407)_3:40.6959)_3:15.9868)_3:4.83735)_3:30.5957)_3:32.5555)_3:25.3334)_3:24.7694)_3:48.1102)_3:151.275,(lcha_3:408,(xtro_5:351,((acar_7:243.303,(amis_9:167.652,ggal_6:167.652)_7:75.6516)_7:74.6966,(oana_9:228.033,(mdom_8:187.052,((lafr_7:58.4246,pcap_5:58.4246)_7:29.1658,(dnov_6:83.8291,((hsap_13:69.6836,mmus_21:69.6836)_12:7.27911,(clup_9:65.6646,(sscr_14:54.3017,(btau_14:47.8908,(ttru_8:27.8472,(bacu_9:22.2751,bmys_8:22.2751)_9:5.5721)_9:20.0436)_11:6.41084)_11:11.363)_11:11.298)_11:6.86642)_8:3.76132)_8:99.4615)_8:40.9813)_8:89.9668)_7:33)_5:57)_3:12.7)_3:14.6349)_3:45.3779)_3	0	((0.176492,0.572975),(0.381883,0.707875),(0.547467,0.547467),(0.560769,0.524633),(0.581008,0.581008),(0.17435,0.524632),(0.765994,0.577243),(0.0647427,0.541114),(0.0055416,0.542714),(0.31584,0.553675),(0.272848,0.550585),(0.208086,0.0823032),(0.519511,0.507231),(0.644735,0.52632),(0.192487,0.56571),(0.112173,3.78944e-06),(0.690072,0.521227),(0.817577,0.00627758),(0.852828,0.00614314),(0.849515,0.708671),(0.0742879,0.504264),(0.706931,0.171344),(0.384482,0.648463),(0.837147,0.762649),(0.676222,0.0120822),(0.176416,0.514305),(0.0297608,5.40957e-06),(0.22051,1.32632e-08),(0.0233238,0.566189),(0.0340905,0.566189),(0.00635828,0.537886),(0.00448442,0.00385953),(0.183376,0.52632),(0.601442,0.154547))	
OG0000159	(pmar_3:480.713,((cmil_4:358,((cpun_6:42.6663,rtyp_6:42.6663)_6:55.967,(ccar_9:76.7847,stor_9:76.7847)_8:21.8486)_7:259.367)_5:77.3349,((locu_4:269.425,(sfor_8:221.315,(drer_10:196.545,(eluc_9:171.212,(gmor_6:138.656,((olat_11:96.8841,onil_7:96.8841)_8:11.1768,(gacu_12:103.223,(mmol_5:87.2367,(dnig_5:46.5407,trub_9:46.5407)_8:40.6959)_8:15.9868)_8:4.83735)_8:30.5957)_8:32.5555)_8:25.3334)_8:24.7694)_8:48.1102)_6:151.275,(lcha_3:408,(xtro_14:351,((acar_5:243.303,(amis_9:167.652,ggal_3:167.652)_5:75.6516)_5:74.6966,(oana_2:228.033,(mdom_4:187.052,((lafr_3:58.4246,pcap_3:58.4246)_3:29.1658,(dnov_4:83.8291,((hsap_10:69.6836,mmus_2:69.6836)_4:7.27911,(clup_3:65.6646,(sscr_4:54.3017,(btau_4:47.8908,(ttru_3:27.8472,(bacu_3:22.2751,bmys_3:22.2751)_3:5.5721)_3:20.0436)_4:6.41084)_4:11.363)_4:11.298)_4:6.86642)_4:3.76132)_4:99.4615)_4:40.9813)_4:89.9668)_5:33)_5:57)_5:12.7)_5:14.6349)_5:45.3779)_5	0	((0.290336,0.612733),(0.589201,0.0844697),(0.623487,0.623487),(0.261922,0.0440422),(0.168322,0.168322),(0.66985,0.540041),(0.20605,0.0170668),(0.852878,0.598864),(0.11105,0.602297),(0.319533,0.62503),(0.1367,0.618758),(0.0116335,0.410261),(0.549544,0.518936),(0.00160242,0.5657),(0.00355816,0.648463),(0.000589948,0.106712),(0.199367,0.534627),(0.254029,0.635991),(1.50996e-05,0.586925),(0.815495,0.666714),(0.00170396,0.0434221),(0.665126,0.289462),(0.0497835,0.584654),(0.755578,0.673291),(0.590991,0.590991),(0.0961837,0.507231),(0.65265,0.514305),(1.46486e-07,0.0054105),(0.516629,0.525758),(0.19259,0.525758),(0.609043,0.514305),(0.597147,0.0683218),(0.545888,0.509014),(0.537888,0.537888))	
OG0000160	(pmar_1:480.713,((cmil_3:358,((cpun_5:42.6663,rtyp_8:42.6663)_6:55.967,(ccar_4:76.7847,stor_10:76.7847)_6:21.8486)_6:259.367)_4:77.3349,((locu_4:269.425,(sfor_5:221.315,(drer_5:196.545,(eluc_3:171.212,(gmor_4:138.656,((olat_4:96.8841,onil_5:96.8841)_5:11.1768,(gacu_5:103.223,(mmol_7:87.2367,(dnig_6:46.5407,trub_5:46.5407)_5:40.6959)_5:15.9868)_5:4.83735)_5:30.5957)_4:32.5555)_4:25.3334)_4:24.7694)_4:48.1102)_4:151.275,(lcha_5:408,(xtro_4:351,((acar_2:243.303,(amis_4:167.652,ggal_2:167.652)_3:75.6516)_3:74.6966,(oana_3:228.033,(mdom_2:187.052,((lafr_11:58.4246,pcap_2:58.4246)_5:29.1658,(dnov_13:83.8291,((hsap_2:69.6836,mmus_2:69.6836)_3:7.27911,(clup_35:65.6646,(sscr_3:54.3017,(btau_8:47.8908,(ttru_2:27.8472,(bacu_3:22.2751,bmys_12:22.2751)_5:5.5721)_5:20.0436)_5:6.41084)_5:11.363)_5:11.298)_5:6.86642)_5:3.76132)_5:99.4615)_4:40.9813)_4:89.9668)_4:33)_4:57)_4:12.7)_4:14.6349)_4:45.3779)_4	0	((0.0382411,0.59364),(0.541896,0.124524),(0.18846,0.0134606),(0.651917,0.568629),(0.0148619,0.000218394),(0.644321,0.532434),(0.801706,0.598882),(0.224029,0.553672),(0.203292,0.555714),(0.379989,0.569603),(0.715402,0.0358303),(0.304933,0.6972),(0.531883,0.511964),(0.706258,0.542712),(0.0343025,0.602307),(0.0676564,0.614764),(0.727267,0.528),(0.349406,0.613967),(0.831653,0.571531),(0.391362,0.612773),(0.136104,0.31095),(0.213434,0.660649),(0.444264,0.584654),(0.0354769,0.111956),(1.77214e-07,0.00025126),(0.577701,0.509014),(5.02792e-09,0.517785),(0.159198,0.159198),(9.12264e-05,0.531883),(4.55405e-39,0.531883),(0.00535226,0.517785),(0.00051477,0.555712),(2.43875e-05,0.514888),(0.000902573,1.06371e-11))	
OG0000161	(pmar_6:480.713,((cmil_4:358,((cpun_8:42.6663,rtyp_9:42.6663)_8:55.967,(ccar_7:76.7847,stor_8:76.7847)_8:21.8486)_8:259.367)_6:77.3349,((locu_4:269.425,(sfor_6:221.315,(drer_8:196.545,(eluc_5:171.212,(gmor_6:138.656,((olat_6:96.8841,onil_7:96.8841)_6:11.1768,(gacu_6:103.223,(mmol_6:87.2367,(dnig_8:46.5407,trub_6:46.5407)_6:40.6959)_6:15.9868)_6:4.83735)_6:30.5957)_6:32.5555)_6:25.3334)_6:24.7694)_6:48.1102)_6:151.275,(lcha_10:408,(xtro_5:351,((acar_5:243.303,(amis_4:167.652,ggal_4:167.652)_4:75.6516)_5:74.6966,(oana_9:228.033,(mdom_5:187.052,((lafr_5:58.4246,pcap_4:58.4246)_5:29.1658,(dnov_7:83.8291,((hsap_5:69.6836,mmus_4:69.6836)_5:7.27911,(clup_4:65.6646,(sscr_7:54.3017,(btau_4:47.8908,(ttru_4:27.8472,(bacu_4:22.2751,bmys_5:22.2751)_4:5.5721)_4:20.0436)_4:6.41084)_5:11.363)_5:11.298)_5:6.86642)_5:3.76132)_5:99.4615)_5:40.9813)_5:89.9668)_5:33)_5:57)_6:12.7)_6:14.6349)_6:45.3779)_6	0.027	((0.8897,0.630388),(0.267488,0.108363),(0.653934,0.0979754),(0.686131,0.588274),(0.357549,0.727875),(0.6923,0.547459),(0.20605,0.63708),(0.824906,0.577229),(0.0745923,0.580035),(0.474218,0.598869),(0.768525,0.593629),(0.720822,0.159243),(0.537887,0.514305),(0.730097,0.550581),(0.707958,0.618766),(0.0158297,0.632642),(0.780037,0.541112),(0.0320758,0.239507),(0.852828,0.586925),(0.815495,0.256063),(0.740616,0.740616),(0.665126,0.687615),(0.00438569,0.602307),(0.78415,0.701144),(0.637824,0.210538),(0.577701,0.509014),(0.0317158,0.517785),(0.656986,0.240657),(0.520656,0.531883),(0.229995,0.531883),(0.0150814,0.0267261),(0.597147,0.545359),(0.559753,0.511964),(0.549546,0.0264233))	
OG0000162	(pmar_0:480.713,((cmil_0:358,((cpun_0:42.6663,rtyp_0:42.6663)_0:55.967,(ccar_3:76.7847,stor_0:76.7847)_1:21.8486)_1:259.367)_1:77.3349,((locu_1:269.425,(sfor_0:221.315,(drer_0:196.545,(eluc_0:171.212,(gmor_0:138.656,((olat_0:96.8841,onil_0:96.8841)_0:11.1768,(gacu_0:103.223,(mmol_0:87.2367,(dnig_0:46.5407,trub_0:46.5407)_0:40.6959)_0:15.9868)_0:4.83735)_0:30.5957)_0:32.5555)_0:25.3334)_0:24.7694)_0:48.1102)_1:151.275,(lcha_1:408,(xtro_37:351,((acar_0:243.303,(amis_5:167.652,ggal_1:167.652)_4:75.6516)_4:74.6966,(oana_9:228.033,(mdom_12:187.052,((lafr_14:58.4246,pcap_9:58.4246)_12:29.1658,(dnov_17:83.8291,((hsap_16:69.6836,mmus_11:69.6836)_12:7.27911,(clup_12:65.6646,(sscr_11:54.3017,(btau_12:47.8908,(ttru_11:27.8472,(bacu_12:22.2751,bmys_13:22.2751)_12:5.5721)_12:20.0436)_12:6.41084)_12:11.363)_12:11.298)_12:6.86642)_12:3.76132)_12:99.4615)_10:40.9813)_9:89.9668)_6:33)_6:57)_1:12.7)_1:14.6349)_1:45.3779)_1	0	((0.288188,0.526326),(0.236507,0.626992),(0.5,0.5),(0.0475777,0.512552),(0.000977095,0.0644163),(0.543802,0.508421),(0.630886,0.0418082),(0.5,0.5),(0.5,0.5),(0.5,0.5),(0.5,0.5),(0.5,0.5),(0.5,0.5),(0.5,0.5),(0.5,0.5),(0.5,0.5),(0.58069,0.507231),(0.679256,2.12563e-08),(1.21864e-19,0.601448),(0.000300565,0.641468),(0.17785,0.00277642),(0.0141398,0.0046737),(0.865323,0.10475),(0.139412,0.119515),(0.073362,0.00373884),(0.657926,0.521227),(0.000349904,0.541111),(0.00165032,0.429048),(0.547458,0.571523),(0.760584,0.571523),(0.373031,0.541111),(0.717956,0.618753),(0.23084,0.534626),(0.628094,0.0782765))	
OG0000163	(pmar_4:480.713,((cmil_5:358,((cpun_5:42.6663,rtyp_5:42.6663)_5:55.967,(ccar_5:76.7847,stor_5:76.7847)_5:21.8486)_5:259.367)_5:77.3349,((locu_6:269.425,(sfor_8:221.315,(drer_8:196.545,(eluc_9:171.212,(gmor_7:138.656,((olat_7:96.8841,onil_7:96.8841)_7:11.1768,(gacu_7:103.223,(mmol_8:87.2367,(dnig_8:46.5407,trub_8:46.5407)_8:40.6959)_8:15.9868)_7:4.83735)_7:30.5957)_7:32.5555)_7:25.3334)_7:24.7694)_7:48.1102)_7:151.275,(lcha_5:408,(xtro_7:351,((acar_5:243.303,(amis_4:167.652,ggal_5:167.652)_5:75.6516)_5:74.6966,(oana_5:228.033,(mdom_3:187.052,((lafr_6:58.4246,pcap_3:58.4246)_5:29.1658,(dnov_4:83.8291,((hsap_5:69.6836,mmus_6:69.6836)_5:7.27911,(clup_5:65.6646,(sscr_4:54.3017,(btau_6:47.8908,(ttru_3:27.8472,(bacu_4:22.2751,bmys_5:22.2751)_4:5.5721)_4:20.0436)_5:6.41084)_5:11.363)_5:11.298)_5:6.86642)_5:3.76132)_5:99.4615)_5:40.9813)_5:89.9668)_5:33)_5:57)_5:12.7)_5:14.6349)_5:45.3779)_5	0.167	((-,-),(-,-),(-,-),(-,-),(-,-),(-,-),(-,-),(-,-),(-,-),(-,-),(-,-),(-,-),(-,-),(-,-),(-,-),(-,-),(-,-),(-,-),(-,-),(-,-),(-,-),(-,-),(-,-),(-,-),(-,-),(-,-),(-,-),(-,-),(-,-),(-,-),(-,-),(-,-),(-,-),(-,-))	
OG0000164	(pmar_2:480.713,((cmil_8:358,((cpun_9:42.6663,rtyp_9:42.6663)_9:55.967,(ccar_8:76.7847,stor_9:76.7847)_9:21.8486)_9:259.367)_7:77.3349,((locu_4:269.425,(sfor_6:221.315,(drer_7:196.545,(eluc_7:171.212,(gmor_6:138.656,((olat_6:96.8841,onil_6:96.8841)_6:11.1768,(gacu_7:103.223,(mmol_5:87.2367,(dnig_6:46.5407,trub_5:46.5407)_6:40.6959)_6:15.9868)_6:4.83735)_6:30.5957)_6:32.5555)_6:25.3334)_6:24.7694)_6:48.1102)_6:151.275,(lcha_8:408,(xtro_7:351,((acar_5:243.303,(amis_5:167.652,ggal_4:167.652)_5:75.6516)_5:74.6966,(oana_5:228.033,(mdom_4:187.052,((lafr_5:58.4246,pcap_3:58.4246)_5:29.1658,(dnov_5:83.8291,((hsap_6:69.6836,mmus_6:69.6836)_5:7.27911,(clup_5:65.6646,(sscr_6:54.3017,(btau_5:47.8908,(ttru_5:27.8472,(bacu_5:22.2751,bmys_4:22.2751)_5:5.5721)_5:20.0436)_5:6.41084)_5:11.363)_5:11.298)_5:6.86642)_5:3.76132)_5:99.4615)_5:40.9813)_5:89.9668)_5:33)_6:57)_6:12.7)_6:14.6349)_6:45.3779)_6	0.376	((-,-),(-,-),(-,-),(-,-),(-,-),(-,-),(-,-),(-,-),(-,-),(-,-),(-,-),(-,-),(-,-),(-,-),(-,-),(-,-),(-,-),(-,-),(-,-),(-,-),(-,-),(-,-),(-,-),(-,-),(-,-),(-,-),(-,-),(-,-),(-,-),(-,-),(-,-),(-,-),(-,-),(-,-))	
OG0000165	(pmar_11:480.713,((cmil_3:358,((cpun_5:42.6663,rtyp_3:42.6663)_5:55.967,(ccar_6:76.7847,stor_5:76.7847)_5:21.8486)_5:259.367)_6:77.3349,((locu_4:269.425,(sfor_20:221.315,(drer_8:196.545,(eluc_3:171.212,(gmor_0:138.656,((olat_0:96.8841,onil_0:96.8841)_0:11.1768,(gacu_0:103.223,(mmol_0:87.2367,(dnig_0:46.5407,trub_0:46.5407)_0:40.6959)_0:15.9868)_0:4.83735)_0:30.5957)_0:32.5555)_3:25.3334)_6:24.7694)_6:48.1102)_6:151.275,(lcha_10:408,(xtro_9:351,((acar_3:243.303,(amis_5:167.652,ggal_6:167.652)_6:75.6516)_6:74.6966,(oana_8:228.033,(mdom_7:187.052,((lafr_10:58.4246,pcap_5:58.4246)_7:29.1658,(dnov_9:83.8291,((hsap_7:69.6836,mmus_12:69.6836)_7:7.27911,(clup_3:65.6646,(sscr_7:54.3017,(btau_16:47.8908,(ttru_4:27.8472,(bacu_5:22.2751,bmys_5:22.2751)_5:5.5721)_5:20.0436)_7:6.41084)_7:11.363)_7:11.298)_7:6.86642)_7:3.76132)_7:99.4615)_7:40.9813)_7:89.9668)_7:33)_7:57)_7:12.7)_7:14.6349)_7:45.3779)_7	0	((0.0630972,0.64673),(0.0505374,0.563147),(0.606532,0.00326555),(0.632279,0.558243),(0.108682,0.668289),(0.330712,0.554692),(0.20605,0.63708),(1.99423e-10,0.577229),(0.0745923,3.70559e-05),(0.706039,5.33133e-06),(0.5,0.5),(0.5,0.5),(0.5,0.5),(0.5,0.5),(0.5,0.5),(0.5,0.5),(0.481968,0.547458),(0.0838223,0.674109),(0.186758,0.615156),(0.0222743,0.688981),(0.46892,0.792581),(0.322189,0.731118),(0.352698,0.634124),(0.823377,0.74518),(0.00232856,0.0120822),(0.603573,0.512551),(0.055317,0.524631),(0.697928,1.8409e-05),(0.528557,0.543773),(5.42141e-05,0.543773),(0.667621,0.524631),(3.1488e-11,0.00153297),(0.110367,0.514888),(0.560752,0.560752))	
OG0000166	(pmar_1:480.713,((cmil_4:358,((cpun_4:42.6663,rtyp_7:42.6663)_5:55.967,(ccar_4:76.7847,stor_5:76.7847)_5:21.8486)_5:259.367)_5:77.3349,((locu_4:269.425,(sfor_9:221.315,(drer_8:196.545,(eluc_11:171.212,(gmor_7:138.656,((olat_6:96.8841,onil_8:96.8841)_8:11.1768,(gacu_6:103.223,(mmol_9:87.2367,(dnig_9:46.5407,trub_7:46.5407)_8:40.6959)_8:15.9868)_8:4.83735)_8:30.5957)_8:32.5555)_8:25.3334)_8:24.7694)_8:48.1102)_6:151.275,(lcha_6:408,(xtro_5:351,((acar_5:243.303,(amis_5:167.652,ggal_4:167.652)_5:75.6516)_5:74.6966,(oana_5:228.033,(mdom_5:187.052,((lafr_5:58.4246,pcap_5:58.4246)_5:29.1658,(dnov_5:83.8291,((hsap_5:69.6836,mmus_5:69.6836)_5:7.27911,(clup_5:65.6646,(sscr_6:54.3017,(btau_5:47.8908,(ttru_5:27.8472,(bacu_5:22.2751,bmys_7:22.2751)_5:5.5721)_5:20.0436)_5:6.41084)_5:11.363)_5:11.298)_5:6.86642)_5:3.76132)_5:99.4615)_5:40.9813)_5:89.9668)_5:33)_5:57)_5:12.7)_5:14.6349)_5:45.3779)_5	0.014	((0.0161549,0.612733),(0.589201,0.822575),(0.161907,0.00958484),(0.632279,0.558243),(0.258564,0.668289),(0.66985,0.540041),(0.20605,0.0170668),(0.377321,0.598864),(0.841756,0.602297),(0.0409016,0.62503),(0.49251,0.618758),(0.0382602,0.758639),(0.549544,0.518936),(0.0430865,0.5657),(0.189152,0.648463),(0.106712,0.253606),(0.199367,0.534627),(0.404611,0.635991),(0.852828,0.586925),(0.815495,0.666714),(0.769734,0.426451),(0.665126,0.687615),(0.808188,0.602307),(0.78415,0.701144),(0.637824,0.637824),(0.577701,0.509014),(0.678952,0.517785),(0.656986,0.656986),(0.520656,0.531883),(0.650223,0.531883),(0.078855,0.517785),(0.616778,0.555712),(0.572965,0.514888),(0.560752,0.00285981))	
OG0000167	(pmar_2:480.713,((cmil_5:358,((cpun_6:42.6663,rtyp_6:42.6663)_6:55.967,(ccar_7:76.7847,stor_7:76.7847)_7:21.8486)_7:259.367)_5:77.3349,((locu_6:269.425,(sfor_8:221.315,(drer_8:196.545,(eluc_9:171.212,(gmor_7:138.656,((olat_5:96.8841,onil_6:96.8841)_6:11.1768,(gacu_6:103.223,(mmol_4:87.2367,(dnig_7:46.5407,trub_7:46.5407)_7:40.6959)_6:15.9868)_6:4.83735)_6:30.5957)_7:32.5555)_7:25.3334)_7:24.7694)_7:48.1102)_7:151.275,(lcha_6:408,(xtro_5:351,((acar_3:243.303,(amis_5:167.652,ggal_5:167.652)_5:75.6516)_5:74.6966,(oana_3:228.033,(mdom_3:187.052,((lafr_5:58.4246,pcap_2:58.4246)_4:29.1658,(dnov_5:83.8291,((hsap_5:69.6836,mmus_5:69.6836)_4:7.27911,(clup_4:65.6646,(sscr_5:54.3017,(btau_4:47.8908,(ttru_3:27.8472,(bacu_5:22.2751,bmys_4:22.2751)_4:5.5721)_4:20.0436)_4:6.41084)_4:11.363)_4:11.298)_4:6.86642)_4:3.76132)_4:99.4615)_4:40.9813)_4:89.9668)_5:33)_5:57)_5:12.7)_5:14.6349)_5:45.3779)_5	0.024	((0.061076,0.612733),(0.854588,0.0844697),(0.623487,0.623487),(0.261922,0.578634),(0.710393,0.710393),(0.66985,0.540041),(0.6021,0.653941),(0.345659,0.588275),(0.31897,0.59141),(0.0768128,0.612313),(0.787977,0.162245),(0.344519,0.720822),(0.537887,0.514305),(0.730097,0.550581),(0.0190847,0.0707429),(0.649162,0.649162),(0.0811608,0.534627),(0.404611,0.635991),(0.852828,0.586925),(0.15148,0.666714),(0.769734,0.769734),(0.665126,0.289462),(0.444264,0.584654),(0.399904,0.673291),(0.0678325,0.00383561),(0.563735,0.507231),(0.0951324,0.514305),(0.0799955,0.0799955),(0.516629,0.525758),(0.626609,0.525758),(0.0633514,0.514305),(0.597147,0.545359),(0.0901357,0.511964),(0.0264233,0.549546))	
OG0000168	(pmar_5:480.713,((cmil_8:358,((cpun_5:42.6663,rtyp_10:42.6663)_7:55.967,(ccar_8:76.7847,stor_7:76.7847)_7:21.8486)_7:259.367)_7:77.3349,((locu_9:269.425,(sfor_7:221.315,(drer_12:196.545,(eluc_10:171.212,(gmor_6:138.656,((olat_5:96.8841,onil_10:96.8841)_6:11.1768,(gacu_6:103.223,(mmol_2:87.2367,(dnig_4:46.5407,trub_5:46.5407)_5:40.6959)_5:15.9868)_6:4.83735)_6:30.5957)_6:32.5555)_8:25.3334)_8:24.7694)_8:48.1102)_8:151.275,(lcha_13:408,(xtro_6:351,((acar_3:243.303,(amis_6:167.652,ggal_5:167.652)_5:75.6516)_5:74.6966,(oana_3:228.033,(mdom_5:187.052,((lafr_4:58.4246,pcap_4:58.4246)_4:29.1658,(dnov_4:83.8291,((hsap_4:69.6836,mmus_4:69.6836)_4:7.27911,(clup_4:65.6646,(sscr_4:54.3017,(btau_4:47.8908,(ttru_4:27.8472,(bacu_4:22.2751,bmys_4:22.2751)_4:5.5721)_4:20.0436)_4:6.41084)_4:11.363)_4:11.298)_4:6.86642)_4:3.76132)_4:99.4615)_4:40.9813)_4:89.9668)_5:33)_6:57)_7:12.7)_7:14.6349)_7:45.3779)_7	0.001	((0.373014,0.64673),(0.456219,0.855212),(0.00653768,0.000978456),(0.669809,0.578634),(0.149087,0.710393),(0.712095,0.554692),(0.422586,0.669488),(0.591071,0.598864),(0.0109673,0.602297),(0.0927156,0.00506051),(0.768525,0.593629),(0.344519,0.000491408),(0.537887,0.514305),(0.730097,0.0763384),(0.000846324,0.602307),(0.174641,0.614764),(0.264078,0.547458),(0.00679933,0.268823),(0.867807,0.154249),(0.15148,0.666714),(0.216566,0.769734),(0.665126,0.289462),(0.444264,0.584654),(0.195559,0.673291),(0.615585,0.615585),(0.563735,0.507231),(0.65265,0.514305),(0.632675,0.632675),(0.516629,0.525758),(0.626609,0.525758),(0.609043,0.514305),(0.597147,0.545359),(0.559753,0.511964),(0.549546,0.549546))	
OG0000169	(pmar_6:480.713,((cmil_3:358,((cpun_4:42.6663,rtyp_4:42.6663)_4:55.967,(ccar_1:76.7847,stor_3:76.7847)_3:21.8486)_3:259.367)_4:77.3349,((locu_6:269.425,(sfor_9:221.315,(drer_10:196.545,(eluc_11:171.212,(gmor_5:138.656,((olat_5:96.8841,onil_8:96.8841)_7:11.1768,(gacu_7:103.223,(mmol_5:87.2367,(dnig_6:46.5407,trub_8:46.5407)_7:40.6959)_7:15.9868)_7:4.83735)_7:30.5957)_7:32.5555)_8:25.3334)_8:24.7694)_8:48.1102)_7:151.275,(lcha_8:408,(xtro_8:351,((acar_5:243.303,(amis_5:167.652,ggal_2:167.652)_5:75.6516)_5:74.6966,(oana_4:228.033,(mdom_6:187.052,((lafr_6:58.4246,pcap_4:58.4246)_5:29.1658,(dnov_4:83.8291,((hsap_9:69.6836,mmus_5:69.6836)_5:7.27911,(clup_5:65.6646,(sscr_5:54.3017,(btau_6:47.8908,(ttru_6:27.8472,(bacu_5:22.2751,bmys_5:22.2751)_5:5.5721)_5:20.0436)_5:6.41084)_5:11.363)_5:11.298)_5:6.86642)_5:3.76132)_5:99.4615)_5:40.9813)_5:89.9668)_5:33)_5:57)_5:12.7)_5:14.6349)_5:45.3779)_5	0	((0.442188,0.612733),(0.541896,0.472577),(0.588286,0.588286),(0.0485049,0.536262),(0.00347885,0.613995),(0.261047,0.540041),(0.6021,0.0977292),(0.377321,0.598864),(0.11105,0.602297),(0.0409016,0.191223),(0.0558127,0.606522),(0.0302566,0.182911),(0.543773,0.516629),(0.750399,0.558242),(0.0254212,0.634124),(0.229038,0.0938861),(0.0811608,0.534627),(0.0814896,0.635991),(0.062833,0.586925),(0.815495,0.666714),(0.769734,0.00539591),(0.665126,0.687615),(0.495952,0.602307),(0.237068,0.701144),(0.0843849,0.210538),(0.577701,0.509014),(0.275566,0.517785),(8.37381e-05,0.656986),(0.520656,0.531883),(0.650223,0.531883),(0.630399,0.517785),(0.0690662,0.555712),(0.0403467,0.514888),(0.560752,0.560752))	
OG0000170	(pmar_6:480.713,((cmil_8:358,((cpun_7:42.6663,rtyp_9:42.6663)_7:55.967,(ccar_4:76.7847,stor_6:76.7847)_6:21.8486)_6:259.367)_5:77.3349,((locu_5:269.425,(sfor_5:221.315,(drer_6:196.545,(eluc_5:171.212,(gmor_6:138.656,((olat_4:96.8841,onil_6:96.8841)_5:11.1768,(gacu_5:103.223,(mmol_5:87.2367,(dnig_6:46.5407,trub_7:46.5407)_6:40.6959)_5:15.9868)_5:4.83735)_5:30.5957)_5:32.5555)_5:25.3334)_5:24.7694)_5:48.1102)_5:151.275,(lcha_5:408,(xtro_6:351,((acar_4:243.303,(amis_5:167.652,ggal_4:167.652)_5:75.6516)_5:74.6966,(oana_5:228.033,(mdom_9:187.052,((lafr_4:58.4246,pcap_4:58.4246)_4:29.1658,(dnov_3:83.8291,((hsap_5:69.6836,mmus_4:69.6836)_4:7.27911,(clup_4:65.6646,(sscr_4:54.3017,(btau_4:47.8908,(ttru_4:27.8472,(bacu_4:22.2751,bmys_5:22.2751)_4:5.5721)_4:20.0436)_4:6.41084)_4:11.363)_4:11.298)_4:6.86642)_4:3.76132)_4:99.4615)_5:40.9813)_5:89.9668)_5:33)_5:57)_5:12.7)_5:14.6349)_5:45.3779)_5	0.24	((-,-),(-,-),(-,-),(-,-),(-,-),(-,-),(-,-),(-,-),(-,-),(-,-),(-,-),(-,-),(-,-),(-,-),(-,-),(-,-),(-,-),(-,-),(-,-),(-,-),(-,-),(-,-),(-,-),(-,-),(-,-),(-,-),(-,-),(-,-),(-,-),(-,-),(-,-),(-,-),(-,-),(-,-))	
OG0000171	(pmar_2:480.713,((cmil_6:358,((cpun_8:42.6663,rtyp_7:42.6663)_7:55.967,(ccar_6:76.7847,stor_8:76.7847)_7:21.8486)_7:259.367)_5:77.3349,((locu_4:269.425,(sfor_11:221.315,(drer_8:196.545,(eluc_8:171.212,(gmor_7:138.656,((olat_8:96.8841,onil_7:96.8841)_7:11.1768,(gacu_8:103.223,(mmol_7:87.2367,(dnig_7:46.5407,trub_6:46.5407)_7:40.6959)_7:15.9868)_7:4.83735)_7:30.5957)_7:32.5555)_7:25.3334)_7:24.7694)_7:48.1102)_6:151.275,(lcha_4:408,(xtro_3:351,((acar_4:243.303,(amis_5:167.652,ggal_4:167.652)_5:75.6516)_5:74.6966,(oana_6:228.033,(mdom_4:187.052,((lafr_5:58.4246,pcap_4:58.4246)_5:29.1658,(dnov_3:83.8291,((hsap_5:69.6836,mmus_5:69.6836)_5:7.27911,(clup_5:65.6646,(sscr_7:54.3017,(btau_4:47.8908,(ttru_5:27.8472,(bacu_5:22.2751,bmys_5:22.2751)_5:5.5721)_5:20.0436)_5:6.41084)_5:11.363)_5:11.298)_5:6.86642)_5:3.76132)_5:99.4615)_5:40.9813)_5:89.9668)_5:33)_5:57)_5:12.7)_5:14.6349)_5:45.3779)_5	0.067	((-,-),(-,-),(-,-),(-,-),(-,-),(-,-),(-,-),(-,-),(-,-),(-,-),(-,-),(-,-),(-,-),(-,-),(-,-),(-,-),(-,-),(-,-),(-,-),(-,-),(-,-),(-,-),(-,-),(-,-),(-,-),(-,-),(-,-),(-,-),(-,-),(-,-),(-,-),(-,-),(-,-),(-,-))	
OG0000172	(pmar_1:480.713,((cmil_5:358,((cpun_8:42.6663,rtyp_6:42.6663)_7:55.967,(ccar_10:76.7847,stor_6:76.7847)_7:21.8486)_7:259.367)_5:77.3349,((locu_6:269.425,(sfor_9:221.315,(drer_7:196.545,(eluc_9:171.212,(gmor_8:138.656,((olat_8:96.8841,onil_9:96.8841)_8:11.1768,(gacu_7:103.223,(mmol_8:87.2367,(dnig_9:46.5407,trub_9:46.5407)_9:40.6959)_8:15.9868)_8:4.83735)_8:30.5957)_8:32.5555)_8:25.3334)_8:24.7694)_8:48.1102)_7:151.275,(lcha_6:408,(xtro_5:351,((acar_4:243.303,(amis_3:167.652,ggal_5:167.652)_4:75.6516)_4:74.6966,(oana_2:228.033,(mdom_3:187.052,((lafr_4:58.4246,pcap_3:58.4246)_4:29.1658,(dnov_6:83.8291,((hsap_6:69.6836,mmus_5:69.6836)_5:7.27911,(clup_4:65.6646,(sscr_3:54.3017,(btau_4:47.8908,(ttru_4:27.8472,(bacu_4:22.2751,bmys_4:22.2751)_4:5.5721)_4:20.0436)_4:6.41084)_4:11.363)_4:11.298)_4:6.86642)_4:3.76132)_4:99.4615)_4:40.9813)_4:89.9668)_4:33)_4:57)_5:12.7)_5:14.6349)_5:45.3779)_5	0.01	((0.0161549,0.612733),(0.854588,0.0844697),(0.0861328,0.213398),(0.669809,0.578634),(0.00468654,0.327899),(0.66985,0.540041),(0.6021,0.0977292),(0.377321,0.598864),(0.567296,0.602297),(0.319533,0.62503),(0.804053,0.618758),(0.758639,0.205499),(0.549544,0.518936),(0.426325,0.5657),(0.745715,0.093563),(0.678587,0.678587),(0.0811608,0.534627),(0.404611,0.207672),(0.316104,0.571531),(0.789281,0.641468),(0.374747,0.17785),(0.640027,0.660649),(0.0497835,0.584654),(0.399904,0.673291),(0.615585,0.175545),(0.563735,0.507231),(0.0213764,0.514305),(0.0993484,0.656986),(0.00849151,0.525758),(0.626609,0.525758),(0.165461,0.514305),(0.597147,0.545359),(0.559753,0.511964),(0.549546,0.549546))	
OG0000173	(pmar_0:480.713,((cmil_6:358,((cpun_0:42.6663,rtyp_3:42.6663)_3:55.967,(ccar_0:76.7847,stor_31:76.7847)_4:21.8486)_4:259.367)_4:77.3349,((locu_0:269.425,(sfor_0:221.315,(drer_2:196.545,(eluc_9:171.212,(gmor_15:138.656,((olat_0:96.8841,onil_5:96.8841)_5:11.1768,(gacu_5:103.223,(mmol_8:87.2367,(dnig_0:46.5407,trub_0:46.5407)_0:40.6959)_5:15.9868)_5:4.83735)_5:30.5957)_5:32.5555)_5:25.3334)_3:24.7694)_3:48.1102)_3:151.275,(lcha_92:408,(xtro_3:351,((acar_15:243.303,(amis_3:167.652,ggal_0:167.652)_3:75.6516)_4:74.6966,(oana_0:228.033,(mdom_0:187.052,((lafr_1:58.4246,pcap_0:58.4246)_1:29.1658,(dnov_0:83.8291,((hsap_0:69.6836,mmus_0:69.6836)_0:7.27911,(clup_0:65.6646,(sscr_0:54.3017,(btau_0:47.8908,(ttru_0:27.8472,(bacu_0:22.2751,bmys_0:22.2751)_0:5.5721)_0:20.0436)_0:6.41084)_0:11.363)_0:11.298)_0:6.86642)_0:3.76132)_1:99.4615)_1:40.9813)_1:89.9668)_4:33)_4:57)_4:12.7)_4:14.6349)_4:45.3779)_4	0	((0.0037372,0.59364),(0.0946952,0.79713),(1.2941e-05,0.568639),(0.168006,0.54746),(2.38721e-06,4.29313e-34),(0.644321,0.532434),(0.00443359,0.577243),(0.00253877,0.541114),(0.344601,0.0013068),(0.00183563,0.584649),(2.19787e-09,0.580037),(5.80404e-07,0.6972),(0.531883,0.511964),(0.706258,0.542712),(0.00271568,4.96946e-09),(0.5,0.5),(0.352638,0.528),(3.23338e-58,0.613967),(0.537813,0.571531),(1.39612e-08,0.215679),(0.702967,0.00110183),(0.640027,0.000427811),(0.16806,0.523505),(0.142943,0.555262),(0.533545,0.0500259),(0.517209,0.00273302),(0.5,0.5),(0.5,0.5),(0.5,0.5),(0.5,0.5),(0.5,0.5),(0.5,0.5),(0.5,0.5),(0.5,0.5))	
OG0000174	(pmar_1:480.713,((cmil_6:358,((cpun_7:42.6663,rtyp_4:42.6663)_6:55.967,(ccar_6:76.7847,stor_6:76.7847)_6:21.8486)_6:259.367)_5:77.3349,((locu_6:269.425,(sfor_7:221.315,(drer_8:196.545,(eluc_9:171.212,(gmor_8:138.656,((olat_8:96.8841,onil_7:96.8841)_8:11.1768,(gacu_8:103.223,(mmol_8:87.2367,(dnig_8:46.5407,trub_9:46.5407)_8:40.6959)_8:15.9868)_8:4.83735)_8:30.5957)_8:32.5555)_8:25.3334)_8:24.7694)_8:48.1102)_7:151.275,(lcha_6:408,(xtro_5:351,((acar_5:243.303,(amis_5:167.652,ggal_3:167.652)_5:75.6516)_5:74.6966,(oana_4:228.033,(mdom_5:187.052,((lafr_5:58.4246,pcap_2:58.4246)_5:29.1658,(dnov_5:83.8291,((hsap_5:69.6836,mmus_5:69.6836)_5:7.27911,(clup_5:65.6646,(sscr_4:54.3017,(btau_5:47.8908,(ttru_5:27.8472,(bacu_5:22.2751,bmys_5:22.2751)_5:5.5721)_5:20.0436)_5:6.41084)_5:11.363)_5:11.298)_5:6.86642)_5:3.76132)_5:99.4615)_5:40.9813)_5:89.9668)_5:33)_5:57)_5:12.7)_5:14.6349)_5:45.3779)_5	0.194	((-,-),(-,-),(-,-),(-,-),(-,-),(-,-),(-,-),(-,-),(-,-),(-,-),(-,-),(-,-),(-,-),(-,-),(-,-),(-,-),(-,-),(-,-),(-,-),(-,-),(-,-),(-,-),(-,-),(-,-),(-,-),(-,-),(-,-),(-,-),(-,-),(-,-),(-,-),(-,-),(-,-),(-,-))	
OG0000175	(pmar_1:480.713,((cmil_16:358,((cpun_5:42.6663,rtyp_7:42.6663)_5:55.967,(ccar_4:76.7847,stor_5:76.7847)_5:21.8486)_5:259.367)_6:77.3349,((locu_6:269.425,(sfor_43:221.315,(drer_11:196.545,(eluc_17:171.212,(gmor_11:138.656,((olat_2:96.8841,onil_10:96.8841)_5:11.1768,(gacu_4:103.223,(mmol_3:87.2367,(dnig_3:46.5407,trub_3:46.5407)_3:40.6959)_3:15.9868)_4:4.83735)_5:30.5957)_10:32.5555)_11:25.3334)_11:24.7694)_11:48.1102)_8:151.275,(lcha_6:408,(xtro_2:351,((acar_3:243.303,(amis_2:167.652,ggal_2:167.652)_2:75.6516)_3:74.6966,(oana_1:228.033,(mdom_2:187.052,((lafr_3:58.4246,pcap_1:58.4246)_3:29.1658,(dnov_3:83.8291,((hsap_4:69.6836,mmus_3:69.6836)_3:7.27911,(clup_3:65.6646,(sscr_2:54.3017,(btau_2:47.8908,(ttru_2:27.8472,(bacu_2:22.2751,bmys_2:22.2751)_2:5.5721)_2:20.0436)_2:6.41084)_2:11.363)_3:11.298)_3:6.86642)_3:3.76132)_3:99.4615)_3:40.9813)_3:89.9668)_3:33)_3:57)_5:12.7)_5:14.6349)_5:45.3779)_5	0	((0.0161549,0.612733),(9.12095e-06,0.563147),(0.606532,0.00958484),(0.632279,0.558243),(0.258564,0.668289),(0.110003,0.540041),(0.270232,0.00202867),(1.57837e-22,0.628095),(0.869067,0.63225),(0.000725536,0.245783),(0.323099,3.24066e-07),(0.00113055,2.28388e-05),(0.531883,0.0179681),(0.678118,0.0521015),(0.627033,0.56571),(0.574405,0.574405),(0.0107383,0.534627),(0.404611,0.00594831),(0.472329,0.555208),(0.752574,0.170617),(0.653614,0.653614),(0.611544,0.629326),(0.0294387,0.56571),(0.334591,0.640444),(0.590991,0.00201022),(0.549028,0.505438),(0.622377,0.510787),(0.0602746,0.605304),(0.512551,0.519511),(0.600194,0.0292992),(0.559767,0.507231),(0.552656,0.523502),(0.531333,0.506037),(0.525759,0.525759))	
OG0000176	(pmar_1:480.713,((cmil_2:358,((cpun_2:42.6663,rtyp_1:42.6663)_2:55.967,(ccar_3:76.7847,stor_3:76.7847)_3:21.8486)_3:259.367)_3:77.3349,((locu_3:269.425,(sfor_7:221.315,(drer_3:196.545,(eluc_4:171.212,(gmor_2:138.656,((olat_3:96.8841,onil_4:96.8841)_4:11.1768,(gacu_2:103.223,(mmol_4:87.2367,(dnig_5:46.5407,trub_7:46.5407)_5:40.6959)_4:15.9868)_4:4.83735)_4:30.5957)_4:32.5555)_4:25.3334)_4:24.7694)_4:48.1102)_4:151.275,(lcha_1:408,(xtro_9:351,((acar_8:243.303,(amis_8:167.652,ggal_4:167.652)_6:75.6516)_6:74.6966,(oana_8:228.033,(mdom_12:187.052,((lafr_6:58.4246,pcap_6:58.4246)_6:29.1658,(dnov_7:83.8291,((hsap_5:69.6836,mmus_9:69.6836)_7:7.27911,(clup_7:65.6646,(sscr_7:54.3017,(btau_7:47.8908,(ttru_6:27.8472,(bacu_7:22.2751,bmys_10:22.2751)_7:5.5721)_7:20.0436)_7:6.41084)_7:11.363)_7:11.298)_7:6.86642)_7:3.76132)_7:99.4615)_7:40.9813)_7:89.9668)_6:33)_6:57)_4:12.7)_4:14.6349)_4:45.3779)_4	0	((0.0382411,0.59364),(0.476618,0.761013),(0.547467,0.0712159),(0.131214,0.536262),(0.613995,0.613995),(0.220128,0.532434),(0.480911,0.598882),(0.0150443,0.553672),(0.410416,0.555714),(0.743754,0.569603),(0.0205113,0.565705),(0.259793,0.669586),(0.525758,0.509606),(0.0118116,0.534627),(0.658019,0.0474275),(0.614764,0.011309),(0.727267,0.528),(0.027121,0.0109609),(0.087482,0.601448),(0.0997994,0.688981),(0.120654,0.0589992),(0.687297,0.148925),(0.352698,0.634124),(0.00109335,0.74518),(0.657961,0.657961),(0.157673,0.512551),(0.72192,0.524631),(0.0166919,0.0412635),(0.528557,0.543773),(0.690349,0.543773),(0.667621,0.524631),(0.651566,0.57534),(0.148377,0.520656),(0.581888,0.00016009))	
OG0000177	(pmar_2:480.713,((cmil_8:358,((cpun_2:42.6663,rtyp_8:42.6663)_5:55.967,(ccar_9:76.7847,stor_2:76.7847)_5:21.8486)_5:259.367)_5:77.3349,((locu_5:269.425,(sfor_6:221.315,(drer_6:196.545,(eluc_5:171.212,(gmor_6:138.656,((olat_4:96.8841,onil_6:96.8841)_6:11.1768,(gacu_6:103.223,(mmol_6:87.2367,(dnig_7:46.5407,trub_5:46.5407)_6:40.6959)_6:15.9868)_6:4.83735)_6:30.5957)_6:32.5555)_6:25.3334)_6:24.7694)_6:48.1102)_6:151.275,(lcha_5:408,(xtro_6:351,((acar_5:243.303,(amis_5:167.652,ggal_5:167.652)_5:75.6516)_5:74.6966,(oana_5:228.033,(mdom_5:187.052,((lafr_5:58.4246,pcap_6:58.4246)_5:29.1658,(dnov_5:83.8291,((hsap_5:69.6836,mmus_5:69.6836)_5:7.27911,(clup_5:65.6646,(sscr_8:54.3017,(btau_5:47.8908,(ttru_5:27.8472,(bacu_5:22.2751,bmys_5:22.2751)_5:5.5721)_5:20.0436)_5:6.41084)_5:11.363)_5:11.298)_5:6.86642)_5:3.76132)_5:99.4615)_5:40.9813)_5:89.9668)_5:33)_5:57)_5:12.7)_5:14.6349)_5:45.3779)_5	0	((0.061076,0.612733),(0.0650816,0.822575),(9.41521e-05,0.000376097),(0.632279,0.558243),(0.000118528,0.000566461),(0.66985,0.540041),(0.570765,0.63708),(0.824906,0.577229),(0.811579,0.580035),(0.474218,0.598869),(0.768525,0.593629),(0.0228333,0.720822),(0.537887,0.514305),(0.730097,0.550581),(0.707958,0.618766),(0.0808609,0.202766),(0.199367,0.534627),(0.865625,0.635991),(0.369973,0.586925),(0.815495,0.666714),(0.769734,0.769734),(0.665126,0.687615),(0.808188,0.602307),(0.78415,0.701144),(0.637824,0.0843849),(0.577701,0.509014),(0.678952,0.517785),(0.656986,0.656986),(0.520656,0.531883),(0.650223,0.531883),(0.000755549,0.517785),(0.616778,0.555712),(0.572965,0.514888),(0.560752,0.560752))	
OG0000178	(pmar_4:480.713,((cmil_4:358,((cpun_10:42.6663,rtyp_9:42.6663)_9:55.967,(ccar_9:76.7847,stor_11:76.7847)_9:21.8486)_9:259.367)_5:77.3349,((locu_4:269.425,(sfor_6:221.315,(drer_6:196.545,(eluc_7:171.212,(gmor_6:138.656,((olat_6:96.8841,onil_6:96.8841)_6:11.1768,(gacu_6:103.223,(mmol_6:87.2367,(dnig_7:46.5407,trub_7:46.5407)_7:40.6959)_6:15.9868)_6:4.83735)_6:30.5957)_6:32.5555)_6:25.3334)_6:24.7694)_6:48.1102)_6:151.275,(lcha_5:408,(xtro_5:351,((acar_6:243.303,(amis_5:167.652,ggal_3:167.652)_5:75.6516)_5:74.6966,(oana_7:228.033,(mdom_4:187.052,((lafr_4:58.4246,pcap_3:58.4246)_4:29.1658,(dnov_9:83.8291,((hsap_3:69.6836,mmus_4:69.6836)_4:7.27911,(clup_5:65.6646,(sscr_7:54.3017,(btau_4:47.8908,(ttru_3:27.8472,(bacu_4:22.2751,bmys_2:22.2751)_3:5.5721)_3:20.0436)_4:6.41084)_4:11.363)_4:11.298)_4:6.86642)_4:3.76132)_4:99.4615)_5:40.9813)_5:89.9668)_5:33)_5:57)_5:12.7)_5:14.6349)_5:45.3779)_5	0.001	((0.642702,0.612733),(0.589201,0.00631406),(0.109645,0.667604),(0.701042,0.597564),(0.743399,0.0712399),(0.66985,0.540041),(0.20605,0.63708),(0.824906,0.577229),(0.811579,0.580035),(0.256782,0.598869),(0.768525,0.593629),(0.720822,0.720822),(0.537887,0.514305),(0.730097,0.550581),(0.707958,0.0707429),(0.649162,0.649162),(0.199367,0.534627),(0.865625,0.635991),(0.852828,0.586925),(0.289002,0.666714),(0.769734,0.0434221),(0.665126,0.687615),(0.0709488,0.602307),(0.451934,0.31133),(0.615585,0.175545),(0.563735,0.507231),(1.10226e-05,0.514305),(0.201998,0.632675),(0.516629,0.525758),(0.0755999,0.525758),(0.000401666,0.514305),(0.597147,0.0683218),(0.545888,0.509014),(0.0198284,0.0569646))	
OG0000179	(pmar_1:480.713,((cmil_4:358,((cpun_4:42.6663,rtyp_5:42.6663)_5:55.967,(ccar_6:76.7847,stor_9:76.7847)_6:21.8486)_6:259.367)_5:77.3349,((locu_5:269.425,(sfor_5:221.315,(drer_6:196.545,(eluc_5:171.212,(gmor_3:138.656,((olat_5:96.8841,onil_4:96.8841)_5:11.1768,(gacu_5:103.223,(mmol_3:87.2367,(dnig_6:46.5407,trub_4:46.5407)_5:40.6959)_5:15.9868)_5:4.83735)_5:30.5957)_5:32.5555)_5:25.3334)_5:24.7694)_5:48.1102)_5:151.275,(lcha_5:408,(xtro_5:351,((acar_5:243.303,(amis_5:167.652,ggal_6:167.652)_5:75.6516)_5:74.6966,(oana_13:228.033,(mdom_5:187.052,((lafr_4:58.4246,pcap_4:58.4246)_4:29.1658,(dnov_5:83.8291,((hsap_6:69.6836,mmus_4:69.6836)_5:7.27911,(clup_5:65.6646,(sscr_11:54.3017,(btau_4:47.8908,(ttru_4:27.8472,(bacu_6:22.2751,bmys_9:22.2751)_6:5.5721)_5:20.0436)_5:6.41084)_5:11.363)_5:11.298)_5:6.86642)_5:3.76132)_5:99.4615)_5:40.9813)_5:89.9668)_5:33)_5:57)_5:12.7)_5:14.6349)_5:45.3779)_5	0	((0.0161549,0.612733),(0.589201,0.302477),(0.161907,0.606532),(0.233097,0.568629),(0.690648,0.00311764),(0.66985,0.540041),(0.826665,0.618775),(0.804531,0.565702),(0.245945,0.568145),(0.772783,0.584649),(0.0312211,0.580037),(0.6972,0.304933),(0.531883,0.511964),(0.706258,0.542712),(0.0134095,0.602307),(0.0676564,0.174641),(0.756613,0.534627),(0.865625,0.635991),(0.852828,0.586925),(0.815495,0.666714),(0.769734,0.216566),(0.665126,0.687615),(4.89552e-06,0.602307),(0.78415,0.701144),(0.615585,0.615585),(0.117605,0.509014),(0.678952,0.517785),(0.0993484,0.240657),(0.520656,0.531883),(0.650223,0.531883),(1.20645e-07,0.517785),(0.177763,0.555712),(0.110367,0.00759096),(0.571526,0.000101811))	
OG0000180	(pmar_1:480.713,((cmil_4:358,((cpun_6:42.6663,rtyp_3:42.6663)_6:55.967,(ccar_8:76.7847,stor_6:76.7847)_6:21.8486)_6:259.367)_5:77.3349,((locu_7:269.425,(sfor_9:221.315,(drer_10:196.545,(eluc_8:171.212,(gmor_8:138.656,((olat_7:96.8841,onil_11:96.8841)_8:11.1768,(gacu_9:103.223,(mmol_5:87.2367,(dnig_7:46.5407,trub_7:46.5407)_7:40.6959)_7:15.9868)_8:4.83735)_8:30.5957)_8:32.5555)_8:25.3334)_8:24.7694)_8:48.1102)_7:151.275,(lcha_7:408,(xtro_7:351,((acar_4:243.303,(amis_5:167.652,ggal_4:167.652)_5:75.6516)_5:74.6966,(oana_4:228.033,(mdom_4:187.052,((lafr_4:58.4246,pcap_3:58.4246)_4:29.1658,(dnov_3:83.8291,((hsap_4:69.6836,mmus_4:69.6836)_4:7.27911,(clup_4:65.6646,(sscr_4:54.3017,(btau_4:47.8908,(ttru_3:27.8472,(bacu_4:22.2751,bmys_4:22.2751)_4:5.5721)_4:20.0436)_4:6.41084)_4:11.363)_4:11.298)_4:6.86642)_4:3.76132)_4:99.4615)_4:40.9813)_4:89.9668)_5:33)_5:57)_5:12.7)_5:14.6349)_5:45.3779)_5	0.012	((0.0161549,0.612733),(0.589201,0.302477),(0.623487,0.000176944),(0.651917,0.568629),(0.0373752,0.690648),(0.66985,0.540041),(0.858474,0.0977292),(0.377321,0.598864),(0.11105,0.602297),(0.827987,0.62503),(0.804053,0.618758),(0.410261,0.0116335),(0.549544,0.518936),(0.217788,0.0994542),(0.0254212,0.634124),(0.649162,0.649162),(0.0811608,0.534627),(0.148315,0.635991),(0.124387,0.586925),(0.5098,0.666714),(0.769734,0.426451),(0.665126,0.289462),(0.781273,0.584654),(0.755578,0.673291),(0.615585,0.175545),(0.563735,0.507231),(0.233151,0.514305),(0.632675,0.632675),(0.516629,0.525758),(0.626609,0.525758),(0.609043,0.514305),(0.597147,0.545359),(0.0901357,0.511964),(0.549546,0.549546))	
OG0000181	(pmar_1:480.713,((cmil_1:358,((cpun_1:42.6663,rtyp_0:42.6663)_1:55.967,(ccar_1:76.7847,stor_0:76.7847)_1:21.8486)_1:259.367)_2:77.3349,((locu_17:269.425,(sfor_18:221.315,(drer_41:196.545,(eluc_16:171.212,(gmor_9:138.656,((olat_22:96.8841,onil_16:96.8841)_15:11.1768,(gacu_9:103.223,(mmol_7:87.2367,(dnig_10:46.5407,trub_15:46.5407)_12:40.6959)_12:15.9868)_12:4.83735)_13:30.5957)_13:32.5555)_15:25.3334)_16:24.7694)_16:48.1102)_14:151.275,(lcha_11:408,(xtro_4:351,((acar_0:243.303,(amis_0:167.652,ggal_0:167.652)_0:75.6516)_0:74.6966,(oana_0:228.033,(mdom_0:187.052,((lafr_0:58.4246,pcap_0:58.4246)_0:29.1658,(dnov_0:83.8291,((hsap_0:69.6836,mmus_0:69.6836)_0:7.27911,(clup_0:65.6646,(sscr_0:54.3017,(btau_0:47.8908,(ttru_0:27.8472,(bacu_0:22.2751,bmys_0:22.2751)_0:5.5721)_0:20.0436)_0:6.41084)_0:11.363)_0:11.298)_0:6.86642)_0:3.76132)_0:99.4615)_0:40.9813)_0:89.9668)_0:33)_2:57)_3:12.7)_3:14.6349)_3:45.3779)_3	0	((0.176492,0.572975),(0.381883,0.314085),(0.524636,0.036799),(0.531894,0.512552),(0.543271,0.0644163),(0.17435,0.524632),(0.129355,0.0697588),(0.272118,0.669463),(7.16713e-16,0.27062),(0.466649,0.0169713),(0.00780908,0.671324),(2.89365e-05,0.334698),(0.00487856,0.0455385),(0.0159729,0.593622),(0.000142242,0.697085),(0.0217075,0.00531587),(4.26303e-11,0.521227),(2.49472e-05,0.135331),(0.0662869,0.000223174),(0.5,0.5),(0.5,0.5),(0.5,0.5),(0.5,0.5),(0.5,0.5),(0.5,0.5),(0.5,0.5),(0.5,0.5),(0.5,0.5),(0.5,0.5),(0.5,0.5),(0.5,0.5),(0.5,0.5),(0.5,0.5),(0.5,0.5))	
OG0000182	(pmar_3:480.713,((cmil_3:358,((cpun_3:42.6663,rtyp_5:42.6663)_3:55.967,(ccar_1:76.7847,stor_3:76.7847)_3:21.8486)_3:259.367)_4:77.3349,((locu_3:269.425,(sfor_16:221.315,(drer_8:196.545,(eluc_4:171.212,(gmor_8:138.656,((olat_0:96.8841,onil_15:96.8841)_4:11.1768,(gacu_4:103.223,(mmol_1:87.2367,(dnig_2:46.5407,trub_2:46.5407)_2:40.6959)_2:15.9868)_4:4.83735)_4:30.5957)_5:32.5555)_5:25.3334)_5:24.7694)_5:48.1102)_5:151.275,(lcha_25:408,(xtro_22:351,((acar_2:243.303,(amis_0:167.652,ggal_0:167.652)_0:75.6516)_2:74.6966,(oana_6:228.033,(mdom_1:187.052,((lafr_0:58.4246,pcap_0:58.4246)_0:29.1658,(dnov_0:83.8291,((hsap_0:69.6836,mmus_0:69.6836)_0:7.27911,(clup_0:65.6646,(sscr_0:54.3017,(btau_0:47.8908,(ttru_0:27.8472,(bacu_0:22.2751,bmys_0:22.2751)_0:5.5721)_0:20.0436)_0:6.41084)_0:11.363)_0:11.298)_0:6.86642)_0:3.76132)_0:99.4615)_1:40.9813)_3:89.9668)_3:33)_5:57)_5:12.7)_5:14.6349)_5:45.3779)_5	0	((0.290336,0.612733),(0.541896,0.472577),(0.568639,0.00353603),(0.586942,0.536262),(0.00347885,0.613995),(0.261047,0.540041),(0.169551,0.618775),(1.79285e-08,0.565702),(0.0195053,0.568145),(0.431792,0.584649),(0.00866238,0.121179),(6.31493e-06,1.94901e-12),(0.525758,0.509606),(0.678118,0.000254162),(0.136669,0.545366),(0.551626,0.551626),(0.756613,0.534627),(9.45025e-12,0.635991),(1.06078e-10,0.00202501),(0.699543,0.00124996),(0.5,0.5),(0.168737,0.629326),(0.00796192,0.00094326),(0.597039,0.0820836),(0.5,0.5),(0.5,0.5),(0.5,0.5),(0.5,0.5),(0.5,0.5),(0.5,0.5),(0.5,0.5),(0.5,0.5),(0.5,0.5),(0.5,0.5))	
OG0000183	(pmar_0:480.713,((cmil_2:358,((cpun_2:42.6663,rtyp_4:42.6663)_2:55.967,(ccar_1:76.7847,stor_3:76.7847)_2:21.8486)_2:259.367)_2:77.3349,((locu_1:269.425,(sfor_2:221.315,(drer_4:196.545,(eluc_2:171.212,(gmor_2:138.656,((olat_3:96.8841,onil_4:96.8841)_3:11.1768,(gacu_2:103.223,(mmol_2:87.2367,(dnig_2:46.5407,trub_7:46.5407)_2:40.6959)_2:15.9868)_2:4.83735)_2:30.5957)_2:32.5555)_2:25.3334)_2:24.7694)_2:48.1102)_2:151.275,(lcha_0:408,(xtro_6:351,((acar_7:243.303,(amis_4:167.652,ggal_3:167.652)_4:75.6516)_4:74.6966,(oana_5:228.033,(mdom_8:187.052,((lafr_8:58.4246,pcap_7:58.4246)_7:29.1658,(dnov_3:83.8291,((hsap_7:69.6836,mmus_19:69.6836)_7:7.27911,(clup_3:65.6646,(sscr_4:54.3017,(btau_7:47.8908,(ttru_3:27.8472,(bacu_5:22.2751,bmys_4:22.2751)_4:5.5721)_4:20.0436)_5:6.41084)_5:11.363)_5:11.298)_6:6.86642)_6:3.76132)_6:99.4615)_6:40.9813)_5:89.9668)_4:33)_4:57)_2:12.7)_2:14.6349)_2:45.3779)_2	0	((0.0495414,0.550591),(0.751276,0.707875),(0.547467,0.00152455),(0.560769,0.524633),(0.121596,0.0441741),(0.581935,0.516629),(0.32181,0.553683),(0.68738,0.528001),(0.0259385,0.529116),(0.656324,0.536808),(0.632853,0.53463),(0.637168,0.0823032),(0.00665617,0.504838),(0.604945,0.517785),(0.591031,0.545366),(0.551626,4.30891e-08),(0.642408,0.514305),(0.0375355,0.00273873),(0.0923498,0.571531),(0.0185919,0.641468),(0.740616,0.374747),(0.640027,0.101501),(0.808188,0.0591384),(0.0698029,0.724872),(0.116601,0.676222),(0.0518289,0.510787),(0.00131978,0.521227),(0.697928,1.09538e-13),(0.0127347,0.0570858),(0.0076773,0.531883),(0.198942,0.517785),(0.0117575,0.0840859),(0.0901357,0.511964),(0.0264233,0.549546))	
OG0000184	(pmar_3:480.713,((cmil_4:358,((cpun_5:42.6663,rtyp_7:42.6663)_5:55.967,(ccar_4:76.7847,stor_4:76.7847)_4:21.8486)_4:259.367)_5:77.3349,((locu_4:269.425,(sfor_9:221.315,(drer_7:196.545,(eluc_7:171.212,(gmor_8:138.656,((olat_7:96.8841,onil_9:96.8841)_7:11.1768,(gacu_7:103.223,(mmol_6:87.2367,(dnig_9:46.5407,trub_8:46.5407)_8:40.6959)_7:15.9868)_7:4.83735)_7:30.5957)_7:32.5555)_7:25.3334)_7:24.7694)_7:48.1102)_6:151.275,(lcha_5:408,(xtro_4:351,((acar_4:243.303,(amis_5:167.652,ggal_5:167.652)_5:75.6516)_5:74.6966,(oana_5:228.033,(mdom_5:187.052,((lafr_5:58.4246,pcap_4:58.4246)_5:29.1658,(dnov_5:83.8291,((hsap_6:69.6836,mmus_5:69.6836)_5:7.27911,(clup_5:65.6646,(sscr_6:54.3017,(btau_5:47.8908,(ttru_4:27.8472,(bacu_5:22.2751,bmys_6:22.2751)_5:5.5721)_5:20.0436)_5:6.41084)_5:11.363)_5:11.298)_5:6.86642)_5:3.76132)_5:99.4615)_5:40.9813)_5:89.9668)_5:33)_5:57)_5:12.7)_5:14.6349)_5:45.3779)_5	0.134	((-,-),(-,-),(-,-),(-,-),(-,-),(-,-),(-,-),(-,-),(-,-),(-,-),(-,-),(-,-),(-,-),(-,-),(-,-),(-,-),(-,-),(-,-),(-,-),(-,-),(-,-),(-,-),(-,-),(-,-),(-,-),(-,-),(-,-),(-,-),(-,-),(-,-),(-,-),(-,-),(-,-),(-,-))	
OG0000185	(pmar_0:480.713,((cmil_5:358,((cpun_9:42.6663,rtyp_12:42.6663)_10:55.967,(ccar_9:76.7847,stor_12:76.7847)_10:21.8486)_10:259.367)_5:77.3349,((locu_6:269.425,(sfor_8:221.315,(drer_5:196.545,(eluc_7:171.212,(gmor_2:138.656,((olat_3:96.8841,onil_8:96.8841)_4:11.1768,(gacu_4:103.223,(mmol_3:87.2367,(dnig_3:46.5407,trub_2:46.5407)_3:40.6959)_3:15.9868)_4:4.83735)_4:30.5957)_4:32.5555)_5:25.3334)_5:24.7694)_5:48.1102)_5:151.275,(lcha_7:408,(xtro_4:351,((acar_5:243.303,(amis_4:167.652,ggal_2:167.652)_4:75.6516)_4:74.6966,(oana_3:228.033,(mdom_4:187.052,((lafr_5:58.4246,pcap_5:58.4246)_5:29.1658,(dnov_5:83.8291,((hsap_18:69.6836,mmus_5:69.6836)_5:7.27911,(clup_5:65.6646,(sscr_5:54.3017,(btau_5:47.8908,(ttru_4:27.8472,(bacu_5:22.2751,bmys_6:22.2751)_5:5.5721)_5:20.0436)_5:6.41084)_5:11.363)_5:11.298)_5:6.86642)_5:3.76132)_5:99.4615)_4:40.9813)_4:89.9668)_4:33)_4:57)_5:12.7)_5:14.6349)_5:45.3779)_5	0	((0.000755926,0.612733),(0.854588,0.00249772),(0.27966,0.0331067),(0.714684,0.606517),(0.408766,0.0831898),(0.66985,0.540041),(0.310616,0.618775),(0.0253139,0.565702),(0.790008,0.568145),(0.0968856,0.128243),(0.0205113,0.565705),(0.259793,0.000133745),(0.525758,0.509606),(0.678118,0.0521015),(0.627033,0.56571),(0.574405,0.112173),(0.756613,0.534627),(0.148315,0.207672),(0.831653,0.571531),(0.241404,0.641468),(0.740616,0.0290361),(0.640027,0.660649),(0.444264,0.584654),(0.755578,0.111956),(0.637824,0.637824),(0.577701,0.509014),(0.678952,0.517785),(6.56456e-16,0.656986),(0.520656,0.531883),(0.650223,0.531883),(0.630399,0.517785),(0.616778,0.555712),(0.110367,0.514888),(0.560752,0.0330024))	
OG0000186	(pmar_0:480.713,((cmil_2:358,((cpun_8:42.6663,rtyp_7:42.6663)_8:55.967,(ccar_11:76.7847,stor_10:76.7847)_10:21.8486)_9:259.367)_5:77.3349,((locu_4:269.425,(sfor_8:221.315,(drer_6:196.545,(eluc_8:171.212,(gmor_7:138.656,((olat_5:96.8841,onil_6:96.8841)_6:11.1768,(gacu_7:103.223,(mmol_1:87.2367,(dnig_3:46.5407,trub_4:46.5407)_4:40.6959)_4:15.9868)_6:4.83735)_6:30.5957)_6:32.5555)_6:25.3334)_6:24.7694)_6:48.1102)_6:151.275,(lcha_2:408,(xtro_3:351,((acar_8:243.303,(amis_6:167.652,ggal_3:167.652)_5:75.6516)_5:74.6966,(oana_6:228.033,(mdom_9:187.052,((lafr_6:58.4246,pcap_4:58.4246)_5:29.1658,(dnov_3:83.8291,((hsap_5:69.6836,mmus_8:69.6836)_5:7.27911,(clup_3:65.6646,(sscr_6:54.3017,(btau_6:47.8908,(ttru_5:27.8472,(bacu_5:22.2751,bmys_7:22.2751)_5:5.5721)_5:20.0436)_5:6.41084)_5:11.363)_5:11.298)_5:6.86642)_5:3.76132)_5:99.4615)_5:40.9813)_5:89.9668)_5:33)_5:57)_5:12.7)_5:14.6349)_5:45.3779)_5	0	((0.000755926,0.612733),(0.0342549,0.00631406),(0.653934,0.236839),(0.313255,0.0564589),(0.204742,0.757223),(0.66985,0.540041),(0.20605,0.63708),(0.0879859,0.577229),(0.811579,0.580035),(0.124435,0.598869),(0.216708,0.593629),(0.344519,0.720822),(0.537887,0.514305),(0.169346,0.000624222),(0.000399016,0.584654),(0.144503,0.595399),(0.199367,0.534627),(0.0447769,0.635991),(0.221835,0.586925),(0.0308947,0.666714),(0.216566,0.0434221),(0.665126,0.687615),(0.27584,0.602307),(0.00242296,0.701144),(0.0843849,0.210538),(0.577701,0.509014),(0.0122667,0.517785),(0.656986,0.00147048),(0.520656,0.531883),(0.0076773,0.531883),(0.078855,0.517785),(0.0690662,0.555712),(0.572965,0.514888),(0.560752,0.00285981))	
OG0000187	(pmar_2:480.713,((cmil_3:358,((cpun_3:42.6663,rtyp_3:42.6663)_3:55.967,(ccar_1:76.7847,stor_3:76.7847)_3:21.8486)_3:259.367)_4:77.3349,((locu_11:269.425,(sfor_10:221.315,(drer_12:196.545,(eluc_12:171.212,(gmor_7:138.656,((olat_6:96.8841,onil_20:96.8841)_8:11.1768,(gacu_7:103.223,(mmol_8:87.2367,(dnig_6:46.5407,trub_4:46.5407)_6:40.6959)_8:15.9868)_8:4.83735)_8:30.5957)_8:32.5555)_9:25.3334)_9:24.7694)_9:48.1102)_9:151.275,(lcha_5:408,(xtro_6:351,((acar_5:243.303,(amis_3:167.652,ggal_2:167.652)_3:75.6516)_4:74.6966,(oana_3:228.033,(mdom_3:187.052,((lafr_3:58.4246,pcap_6:58.4246)_4:29.1658,(dnov_4:83.8291,((hsap_3:69.6836,mmus_3:69.6836)_4:7.27911,(clup_4:65.6646,(sscr_4:54.3017,(btau_4:47.8908,(ttru_3:27.8472,(bacu_4:22.2751,bmys_4:22.2751)_4:5.5721)_4:20.0436)_4:6.41084)_4:11.363)_4:11.298)_4:6.86642)_4:3.76132)_4:99.4615)_4:40.9813)_4:89.9668)_4:33)_4:57)_4:12.7)_4:14.6349)_4:45.3779)_4	0	((0.23779,0.59364),(0.541896,0.472577),(0.568639,0.568639),(0.586942,0.536262),(0.00347885,0.613995),(0.644321,0.532434),(0.186203,0.683837),(0.405427,0.609017),(0.0662805,0.612717),(0.0516576,0.210274),(0.49251,0.618758),(0.0382602,9.87584e-12),(0.549544,0.518936),(0.426325,0.5657),(0.745715,0.0077675),(0.632642,0.00570445),(0.000127204,0.528),(0.349406,0.613967),(0.0923498,0.571531),(0.241404,0.215679),(0.702967,0.31095),(0.640027,0.660649),(0.444264,0.584654),(0.399904,0.673291),(0.175545,0.011312),(0.563735,0.507231),(0.65265,0.514305),(0.201998,0.201998),(0.516629,0.525758),(0.626609,0.525758),(0.609043,0.514305),(0.597147,0.545359),(0.0901357,0.511964),(0.549546,0.549546))	
OG0000188	(pmar_0:480.713,((cmil_0:358,((cpun_0:42.6663,rtyp_0:42.6663)_0:55.967,(ccar_1:76.7847,stor_0:76.7847)_1:21.8486)_1:259.367)_1:77.3349,((locu_7:269.425,(sfor_11:221.315,(drer_20:196.545,(eluc_27:171.212,(gmor_2:138.656,((olat_5:96.8841,onil_96:96.8841)_9:11.1768,(gacu_6:103.223,(mmol_7:87.2367,(dnig_2:46.5407,trub_2:46.5407)_2:40.6959)_7:15.9868)_7:4.83735)_8:30.5957)_8:32.5555)_11:25.3334)_11:24.7694)_10:48.1102)_7:151.275,(lcha_0:408,(xtro_0:351,((acar_0:243.303,(amis_0:167.652,ggal_0:167.652)_0:75.6516)_0:74.6966,(oana_0:228.033,(mdom_0:187.052,((lafr_0:58.4246,pcap_0:58.4246)_0:29.1658,(dnov_0:83.8291,((hsap_8:69.6836,mmus_0:69.6836)_1:7.27911,(clup_0:65.6646,(sscr_0:54.3017,(btau_0:47.8908,(ttru_0:27.8472,(bacu_0:22.2751,bmys_0:22.2751)_0:5.5721)_0:20.0436)_0:6.41084)_0:11.363)_0:11.298)_1:6.86642)_1:3.76132)_1:99.4615)_1:40.9813)_1:89.9668)_1:33)_1:57)_1:12.7)_1:14.6349)_1:45.3779)_1	0	((0.288188,0.526326),(0.236507,0.626992),(0.5,0.5),(0.0475777,0.512552),(0.543271,0.0644163),(0.543802,0.508421),(0.858474,0.00140576),(0.430471,0.0712709),(1.37664e-05,0.63225),(2.23782e-11,0.000554047),(5.12337e-06,0.618758),(0.000664461,9.47379e-100),(0.0265857,0.0284735),(0.395284,0.558242),(0.728119,1.99329e-07),(0.551626,0.551626),(1.77394e-07,0.507231),(0.258976,0.532995),(0.233205,0.519513),(0.5,0.5),(0.5,0.5),(0.0628424,0.550107),(0.16806,0.523505),(0.142943,0.555262),(0.5,0.5),(0.0257383,0.501823),(0.0698772,0.503635),(8.67542e-11,0.0588804),(0.504237,0.00994038),(0.5,0.5),(0.5,0.5),(0.5,0.5),(0.5,0.5),(0.5,0.5))	
OG0000189	(pmar_4:480.713,((cmil_2:358,((cpun_3:42.6663,rtyp_5:42.6663)_3:55.967,(ccar_2:76.7847,stor_3:76.7847)_3:21.8486)_3:259.367)_4:77.3349,((locu_4:269.425,(sfor_8:221.315,(drer_9:196.545,(eluc_10:171.212,(gmor_5:138.656,((olat_6:96.8841,onil_9:96.8841)_6:11.1768,(gacu_5:103.223,(mmol_4:87.2367,(dnig_6:46.5407,trub_4:46.5407)_6:40.6959)_6:15.9868)_6:4.83735)_6:30.5957)_6:32.5555)_7:25.3334)_7:24.7694)_7:48.1102)_6:151.275,(lcha_4:408,(xtro_6:351,((acar_6:243.303,(amis_6:167.652,ggal_3:167.652)_5:75.6516)_5:74.6966,(oana_3:228.033,(mdom_6:187.052,((lafr_8:58.4246,pcap_7:58.4246)_7:29.1658,(dnov_4:83.8291,((hsap_6:69.6836,mmus_6:69.6836)_6:7.27911,(clup_6:65.6646,(sscr_8:54.3017,(btau_6:47.8908,(ttru_6:27.8472,(bacu_6:22.2751,bmys_6:22.2751)_6:5.5721)_6:20.0436)_6:6.41084)_6:11.363)_6:11.298)_6:6.86642)_6:3.76132)_6:99.4615)_5:40.9813)_5:89.9668)_5:33)_5:57)_5:12.7)_5:14.6349)_5:45.3779)_5	0	((0.642702,0.612733),(0.179352,0.472577),(0.568639,0.00353603),(0.586942,0.536262),(0.172488,0.613995),(0.261047,0.540041),(0.20605,0.0842012),(0.345659,0.588275),(0.0926834,0.59141),(0.0309251,0.171239),(0.425827,0.593629),(0.720822,0.00565453),(0.537887,0.514305),(0.359991,0.550581),(0.0190847,0.618766),(0.632642,0.00570445),(0.199367,0.534627),(0.613788,0.635991),(0.369973,0.586925),(0.289002,0.666714),(0.216566,0.0434221),(0.665126,0.687615),(0.140752,0.602307),(0.237068,0.1383),(0.116601,0.676222),(0.0518289,0.510787),(0.0175014,0.521227),(0.678625,0.678625),(0.524631,0.537887),(0.671372,0.537887),(0.0209736,0.521227),(0.634872,0.565701),(0.585559,0.517785),(0.571526,0.571526))	
OG0000190	(pmar_0:480.713,((cmil_5:358,((cpun_7:42.6663,rtyp_6:42.6663)_6:55.967,(ccar_5:76.7847,stor_5:76.7847)_5:21.8486)_5:259.367)_5:77.3349,((locu_5:269.425,(sfor_7:221.315,(drer_6:196.545,(eluc_7:171.212,(gmor_7:138.656,((olat_6:96.8841,onil_7:96.8841)_7:11.1768,(gacu_7:103.223,(mmol_6:87.2367,(dnig_8:46.5407,trub_7:46.5407)_7:40.6959)_7:15.9868)_7:4.83735)_7:30.5957)_7:32.5555)_7:25.3334)_7:24.7694)_7:48.1102)_6:151.275,(lcha_6:408,(xtro_6:351,((acar_4:243.303,(amis_5:167.652,ggal_4:167.652)_5:75.6516)_5:74.6966,(oana_2:228.033,(mdom_6:187.052,((lafr_6:58.4246,pcap_3:58.4246)_5:29.1658,(dnov_4:83.8291,((hsap_13:69.6836,mmus_6:69.6836)_6:7.27911,(clup_5:65.6646,(sscr_5:54.3017,(btau_5:47.8908,(ttru_1:27.8472,(bacu_5:22.2751,bmys_4:22.2751)_4:5.5721)_4:20.0436)_5:6.41084)_5:11.363)_5:11.298)_5:6.86642)_5:3.76132)_5:99.4615)_5:40.9813)_5:89.9668)_5:33)_5:57)_5:12.7)_5:14.6349)_5:45.3779)_5	0	((0.000755926,0.612733),(0.854588,0.822575),(0.0741316,0.623487),(0.0802419,0.558243),(0.668289,0.668289),(0.66985,0.540041),(0.570765,0.0842012),(0.840555,0.588275),(0.538718,0.59141),(0.813473,0.612313),(0.787977,0.606522),(0.379394,0.741119),(0.543773,0.516629),(0.750399,0.558242),(0.357414,0.634124),(0.0938861,0.649162),(0.199367,0.534627),(0.404611,0.635991),(0.369973,0.586925),(0.5098,0.666714),(0.769734,0.426451),(0.665126,0.687615),(0.0121031,0.602307),(0.237068,0.701144),(0.0843849,0.00615342),(0.577701,0.509014),(0.275566,0.517785),(5.24834e-08,0.678625),(0.0106135,0.531883),(0.650223,0.531883),(0.630399,0.517785),(0.616778,0.0840859),(1.04346e-05,0.511964),(0.0264233,0.549546))	
OG0000191	(pmar_4:480.713,((cmil_5:358,((cpun_6:42.6663,rtyp_3:42.6663)_4:55.967,(ccar_3:76.7847,stor_4:76.7847)_4:21.8486)_4:259.367)_5:77.3349,((locu_4:269.425,(sfor_6:221.315,(drer_6:196.545,(eluc_7:171.212,(gmor_5:138.656,((olat_4:96.8841,onil_7:96.8841)_5:11.1768,(gacu_5:103.223,(mmol_3:87.2367,(dnig_6:46.5407,trub_5:46.5407)_5:40.6959)_5:15.9868)_5:4.83735)_5:30.5957)_5:32.5555)_5:25.3334)_5:24.7694)_5:48.1102)_5:151.275,(lcha_6:408,(xtro_8:351,((acar_10:243.303,(amis_6:167.652,ggal_5:167.652)_6:75.6516)_6:74.6966,(oana_5:228.033,(mdom_4:187.052,((lafr_5:58.4246,pcap_5:58.4246)_5:29.1658,(dnov_5:83.8291,((hsap_6:69.6836,mmus_6:69.6836)_6:7.27911,(clup_6:65.6646,(sscr_7:54.3017,(btau_6:47.8908,(ttru_6:27.8472,(bacu_6:22.2751,bmys_5:22.2751)_6:5.5721)_6:20.0436)_6:6.41084)_6:11.363)_6:11.298)_6:6.86642)_5:3.76132)_5:99.4615)_5:40.9813)_5:89.9668)_5:33)_5:57)_5:12.7)_5:14.6349)_5:45.3779)_5	0.038	((0.642702,0.612733),(0.854588,0.523468),(0.00625113,0.133611),(0.610695,0.54746),(0.217911,0.642899),(0.66985,0.540041),(0.531488,0.618775),(0.269516,0.565702),(0.245945,0.568145),(0.0968856,0.584649),(0.744749,0.580037),(0.304933,0.0403254),(0.531883,0.511964),(0.706258,0.542712),(0.0134095,0.602307),(0.0676564,0.614764),(0.756613,0.534627),(0.404611,0.635991),(0.062833,0.586925),(0.00882483,0.688981),(0.792581,0.46892),(0.10603,0.687615),(0.808188,0.602307),(0.451934,0.701144),(0.637824,0.637824),(0.577701,0.509014),(0.678952,0.00910323),(0.678625,0.678625),(0.524631,0.537887),(0.671372,0.537887),(0.0941232,0.521227),(0.634872,0.565701),(0.585559,0.517785),(0.571526,0.108261))	
OG0000192	(pmar_2:480.713,((cmil_6:358,((cpun_7:42.6663,rtyp_4:42.6663)_4:55.967,(ccar_4:76.7847,stor_2:76.7847)_4:21.8486)_4:259.367)_5:77.3349,((locu_7:269.425,(sfor_11:221.315,(drer_9:196.545,(eluc_9:171.212,(gmor_7:138.656,((olat_8:96.8841,onil_10:96.8841)_8:11.1768,(gacu_9:103.223,(mmol_6:87.2367,(dnig_9:46.5407,trub_7:46.5407)_8:40.6959)_8:15.9868)_8:4.83735)_8:30.5957)_8:32.5555)_8:25.3334)_8:24.7694)_8:48.1102)_7:151.275,(lcha_5:408,(xtro_0:351,((acar_7:243.303,(amis_6:167.652,ggal_5:167.652)_5:75.6516)_5:74.6966,(oana_5:228.033,(mdom_3:187.052,((lafr_2:58.4246,pcap_4:58.4246)_4:29.1658,(dnov_5:83.8291,((hsap_5:69.6836,mmus_5:69.6836)_5:7.27911,(clup_5:65.6646,(sscr_3:54.3017,(btau_4:47.8908,(ttru_5:27.8472,(bacu_5:22.2751,bmys_2:22.2751)_5:5.5721)_5:20.0436)_5:6.41084)_5:11.363)_5:11.298)_5:6.86642)_5:3.76132)_5:99.4615)_5:40.9813)_5:89.9668)_5:33)_5:57)_5:12.7)_5:14.6349)_5:45.3779)_5	0	((0.061076,0.612733),(0.374492,0.523468),(0.000198093,0.588286),(0.610695,0.54746),(0.642899,0.00654403),(0.66985,0.540041),(0.858474,0.0977292),(0.0661793,0.598864),(0.349965,0.602297),(0.319533,0.62503),(0.49251,0.618758),(0.758639,0.0841832),(0.549544,0.518936),(0.217788,0.5657),(0.0323055,0.648463),(0.106712,0.253606),(0.0811608,0.534627),(0.865625,0.635991),(0.000182127,0.586925),(0.0774791,0.666714),(0.216566,0.769734),(0.665126,0.687615),(0.808188,0.602307),(0.0524381,0.701144),(0.00383561,0.615585),(0.117605,0.509014),(0.678952,0.517785),(0.656986,0.656986),(0.520656,0.531883),(0.650223,0.531883),(0.00535226,0.517785),(0.177763,0.555712),(0.572965,0.514888),(0.560752,1.30369e-05))	
OG0000193	(pmar_2:480.713,((cmil_6:358,((cpun_4:42.6663,rtyp_7:42.6663)_4:55.967,(ccar_2:76.7847,stor_4:76.7847)_4:21.8486)_4:259.367)_5:77.3349,((locu_5:269.425,(sfor_7:221.315,(drer_6:196.545,(eluc_8:171.212,(gmor_8:138.656,((olat_8:96.8841,onil_8:96.8841)_8:11.1768,(gacu_7:103.223,(mmol_8:87.2367,(dnig_9:46.5407,trub_8:46.5407)_8:40.6959)_8:15.9868)_8:4.83735)_8:30.5957)_8:32.5555)_8:25.3334)_7:24.7694)_7:48.1102)_6:151.275,(lcha_5:408,(xtro_5:351,((acar_4:243.303,(amis_5:167.652,ggal_6:167.652)_5:75.6516)_5:74.6966,(oana_5:228.033,(mdom_6:187.052,((lafr_4:58.4246,pcap_3:58.4246)_4:29.1658,(dnov_5:83.8291,((hsap_4:69.6836,mmus_4:69.6836)_4:7.27911,(clup_4:65.6646,(sscr_5:54.3017,(btau_4:47.8908,(ttru_4:27.8472,(bacu_4:22.2751,bmys_4:22.2751)_4:5.5721)_4:20.0436)_4:6.41084)_4:11.363)_4:11.298)_4:6.86642)_4:3.76132)_4:99.4615)_5:40.9813)_5:89.9668)_5:33)_5:57)_5:12.7)_5:14.6349)_5:45.3779)_5	0.177	((-,-),(-,-),(-,-),(-,-),(-,-),(-,-),(-,-),(-,-),(-,-),(-,-),(-,-),(-,-),(-,-),(-,-),(-,-),(-,-),(-,-),(-,-),(-,-),(-,-),(-,-),(-,-),(-,-),(-,-),(-,-),(-,-),(-,-),(-,-),(-,-),(-,-),(-,-),(-,-),(-,-),(-,-))	
OG0000194	(pmar_1:480.713,((cmil_3:358,((cpun_6:42.6663,rtyp_3:42.6663)_4:55.967,(ccar_3:76.7847,stor_5:76.7847)_4:21.8486)_4:259.367)_4:77.3349,((locu_3:269.425,(sfor_7:221.315,(drer_5:196.545,(eluc_6:171.212,(gmor_4:138.656,((olat_5:96.8841,onil_5:96.8841)_5:11.1768,(gacu_5:103.223,(mmol_4:87.2367,(dnig_4:46.5407,trub_4:46.5407)_4:40.6959)_4:15.9868)_5:4.83735)_5:30.5957)_5:32.5555)_5:25.3334)_5:24.7694)_5:48.1102)_4:151.275,(lcha_4:408,(xtro_3:351,((acar_6:243.303,(amis_3:167.652,ggal_2:167.652)_3:75.6516)_4:74.6966,(oana_4:228.033,(mdom_4:187.052,((lafr_4:58.4246,pcap_4:58.4246)_4:29.1658,(dnov_45:83.8291,((hsap_8:69.6836,mmus_4:69.6836)_4:7.27911,(clup_4:65.6646,(sscr_4:54.3017,(btau_4:47.8908,(ttru_4:27.8472,(bacu_4:22.2751,bmys_4:22.2751)_4:5.5721)_4:20.0436)_4:6.41084)_4:11.363)_4:11.298)_4:6.86642)_4:3.76132)_4:99.4615)_4:40.9813)_4:89.9668)_4:33)_4:57)_4:12.7)_4:14.6349)_4:45.3779)_4	0	((0.0382411,0.59364),(0.541896,0.79713),(0.00625113,0.133611),(0.610695,0.54746),(0.217911,0.0876123),(0.644321,0.532434),(0.480911,0.0565722),(0.0679141,0.565702),(0.790008,0.568145),(0.220754,0.584649),(0.383518,0.580037),(0.6972,0.6972),(0.531883,0.511964),(0.706258,0.0643641),(0.658019,0.584654),(0.595399,0.595399),(0.727267,0.528),(0.846668,0.613967),(0.537813,0.571531),(0.114446,0.215679),(0.702967,0.31095),(0.640027,0.660649),(0.781273,0.584654),(0.755578,0.673291),(0.615585,0.615585),(0.563735,0.507231),(4.71466e-51,0.514305),(4.07156e-05,0.632675),(0.516629,0.525758),(0.626609,0.525758),(0.609043,0.514305),(0.597147,0.545359),(0.559753,0.511964),(0.549546,0.549546))	
OG0000195	(pmar_1:480.713,((cmil_8:358,((cpun_5:42.6663,rtyp_8:42.6663)_6:55.967,(ccar_6:76.7847,stor_6:76.7847)_6:21.8486)_6:259.367)_5:77.3349,((locu_6:269.425,(sfor_7:221.315,(drer_8:196.545,(eluc_7:171.212,(gmor_7:138.656,((olat_5:96.8841,onil_7:96.8841)_5:11.1768,(gacu_5:103.223,(mmol_5:87.2367,(dnig_5:46.5407,trub_5:46.5407)_5:40.6959)_5:15.9868)_5:4.83735)_5:30.5957)_6:32.5555)_6:25.3334)_6:24.7694)_6:48.1102)_6:151.275,(lcha_6:408,(xtro_7:351,((acar_5:243.303,(amis_4:167.652,ggal_4:167.652)_4:75.6516)_5:74.6966,(oana_2:228.033,(mdom_4:187.052,((lafr_5:58.4246,pcap_5:58.4246)_5:29.1658,(dnov_5:83.8291,((hsap_5:69.6836,mmus_5:69.6836)_5:7.27911,(clup_4:65.6646,(sscr_4:54.3017,(btau_5:47.8908,(ttru_5:27.8472,(bacu_5:22.2751,bmys_5:22.2751)_5:5.5721)_5:20.0436)_5:6.41084)_5:11.363)_5:11.298)_5:6.86642)_5:3.76132)_5:99.4615)_5:40.9813)_5:89.9668)_5:33)_5:57)_5:12.7)_5:14.6349)_5:45.3779)_5	0.287	((-,-),(-,-),(-,-),(-,-),(-,-),(-,-),(-,-),(-,-),(-,-),(-,-),(-,-),(-,-),(-,-),(-,-),(-,-),(-,-),(-,-),(-,-),(-,-),(-,-),(-,-),(-,-),(-,-),(-,-),(-,-),(-,-),(-,-),(-,-),(-,-),(-,-),(-,-),(-,-),(-,-),(-,-))	
OG0000196	(pmar_2:480.713,((cmil_3:358,((cpun_5:42.6663,rtyp_5:42.6663)_5:55.967,(ccar_5:76.7847,stor_5:76.7847)_5:21.8486)_5:259.367)_5:77.3349,((locu_5:269.425,(sfor_7:221.315,(drer_7:196.545,(eluc_8:171.212,(gmor_7:138.656,((olat_6:96.8841,onil_8:96.8841)_7:11.1768,(gacu_7:103.223,(mmol_5:87.2367,(dnig_7:46.5407,trub_7:46.5407)_7:40.6959)_7:15.9868)_7:4.83735)_7:30.5957)_7:32.5555)_7:25.3334)_7:24.7694)_7:48.1102)_6:151.275,(lcha_5:408,(xtro_5:351,((acar_4:243.303,(amis_5:167.652,ggal_5:167.652)_5:75.6516)_5:74.6966,(oana_3:228.033,(mdom_4:187.052,((lafr_5:58.4246,pcap_5:58.4246)_5:29.1658,(dnov_6:83.8291,((hsap_5:69.6836,mmus_5:69.6836)_5:7.27911,(clup_5:65.6646,(sscr_6:54.3017,(btau_5:47.8908,(ttru_5:27.8472,(bacu_5:22.2751,bmys_7:22.2751)_5:5.5721)_5:20.0436)_5:6.41084)_5:11.363)_5:11.298)_5:6.86642)_5:3.76132)_5:99.4615)_5:40.9813)_5:89.9668)_5:33)_5:57)_5:12.7)_5:14.6349)_5:45.3779)_5	0.489	((-,-),(-,-),(-,-),(-,-),(-,-),(-,-),(-,-),(-,-),(-,-),(-,-),(-,-),(-,-),(-,-),(-,-),(-,-),(-,-),(-,-),(-,-),(-,-),(-,-),(-,-),(-,-),(-,-),(-,-),(-,-),(-,-),(-,-),(-,-),(-,-),(-,-),(-,-),(-,-),(-,-),(-,-))	
OG0000197	(pmar_0:480.713,((cmil_0:358,((cpun_2:42.6663,rtyp_7:42.6663)_4:55.967,(ccar_2:76.7847,stor_4:76.7847)_4:21.8486)_4:259.367)_4:77.3349,((locu_24:269.425,(sfor_38:221.315,(drer_0:196.545,(eluc_8:171.212,(gmor_0:138.656,((olat_0:96.8841,onil_0:96.8841)_0:11.1768,(gacu_0:103.223,(mmol_46:87.2367,(dnig_0:46.5407,trub_0:46.5407)_0:40.6959)_1:15.9868)_1:4.83735)_1:30.5957)_1:32.5555)_5:25.3334)_5:24.7694)_9:48.1102)_9:151.275,(lcha_37:408,(xtro_0:351,((acar_3:243.303,(amis_0:167.652,ggal_0:167.652)_0:75.6516)_2:74.6966,(oana_2:228.033,(mdom_12:187.052,((lafr_0:58.4246,pcap_0:58.4246)_0:29.1658,(dnov_0:83.8291,((hsap_0:69.6836,mmus_0:69.6836)_0:7.27911,(clup_0:65.6646,(sscr_0:54.3017,(btau_0:47.8908,(ttru_0:27.8472,(bacu_0:22.2751,bmys_0:22.2751)_0:5.5721)_0:20.0436)_0:6.41084)_0:11.363)_0:11.298)_0:6.86642)_0:3.76132)_0:99.4615)_2:40.9813)_2:89.9668)_2:33)_2:57)_4:12.7)_4:14.6349)_4:45.3779)_4	0	((0.0037372,0.59364),(0.00133877,0.79713),(0.00201361,0.000198093),(0.610695,0.54746),(0.00654403,0.642899),(0.644321,0.532434),(4.65367e-09,0.683837),(4.00532e-21,3.06048e-06),(1.01739e-05,0.568145),(0.014345,5.98691e-07),(0.110309,0.517787),(0.5,0.5),(0.00994038,0.502428),(0.0850766,0.509014),(1.90882e-59,0.0351159),(0.5,0.5),(0.000127204,0.528),(7.0629e-21,0.00370525),(0.0286753,0.537891),(0.127559,0.00124996),(0.5,0.5),(0.579144,0.592812),(0.691342,0.545366),(5.60497e-10,0.00224553),(0.5,0.5),(0.5,0.5),(0.5,0.5),(0.5,0.5),(0.5,0.5),(0.5,0.5),(0.5,0.5),(0.5,0.5),(0.5,0.5),(0.5,0.5))	
OG0000198	(pmar_1:480.713,((cmil_4:358,((cpun_10:42.6663,rtyp_15:42.6663)_10:55.967,(ccar_9:76.7847,stor_9:76.7847)_9:21.8486)_9:259.367)_4:77.3349,((locu_6:269.425,(sfor_4:221.315,(drer_4:196.545,(eluc_5:171.212,(gmor_4:138.656,((olat_4:96.8841,onil_4:96.8841)_4:11.1768,(gacu_4:103.223,(mmol_4:87.2367,(dnig_5:46.5407,trub_6:46.5407)_5:40.6959)_4:15.9868)_4:4.83735)_4:30.5957)_4:32.5555)_4:25.3334)_4:24.7694)_4:48.1102)_4:151.275,(lcha_2:408,(xtro_6:351,((acar_5:243.303,(amis_4:167.652,ggal_5:167.652)_4:75.6516)_4:74.6966,(oana_4:228.033,(mdom_4:187.052,((lafr_4:58.4246,pcap_4:58.4246)_4:29.1658,(dnov_4:83.8291,((hsap_4:69.6836,mmus_4:69.6836)_4:7.27911,(clup_4:65.6646,(sscr_4:54.3017,(btau_5:47.8908,(ttru_3:27.8472,(bacu_4:22.2751,bmys_4:22.2751)_4:5.5721)_4:20.0436)_4:6.41084)_4:11.363)_4:11.298)_4:6.86642)_4:3.76132)_4:99.4615)_4:40.9813)_4:89.9668)_4:33)_4:57)_4:12.7)_4:14.6349)_4:45.3779)_4	0.062	((-,-),(-,-),(-,-),(-,-),(-,-),(-,-),(-,-),(-,-),(-,-),(-,-),(-,-),(-,-),(-,-),(-,-),(-,-),(-,-),(-,-),(-,-),(-,-),(-,-),(-,-),(-,-),(-,-),(-,-),(-,-),(-,-),(-,-),(-,-),(-,-),(-,-),(-,-),(-,-),(-,-),(-,-))	
OG0000199	(pmar_1:480.713,((cmil_2:358,((cpun_5:42.6663,rtyp_4:42.6663)_5:55.967,(ccar_5:76.7847,stor_4:76.7847)_5:21.8486)_5:259.367)_5:77.3349,((locu_10:269.425,(sfor_12:221.315,(drer_13:196.545,(eluc_30:171.212,(gmor_10:138.656,((olat_7:96.8841,onil_23:96.8841)_8:11.1768,(gacu_5:103.223,(mmol_6:87.2367,(dnig_5:46.5407,trub_5:46.5407)_5:40.6959)_6:15.9868)_7:4.83735)_8:30.5957)_10:32.5555)_11:25.3334)_11:24.7694)_11:48.1102)_10:151.275,(lcha_8:408,(xtro_8:351,((acar_3:243.303,(amis_6:167.652,ggal_2:167.652)_4:75.6516)_4:74.6966,(oana_3:228.033,(mdom_1:187.052,((lafr_1:58.4246,pcap_1:58.4246)_1:29.1658,(dnov_1:83.8291,((hsap_1:69.6836,mmus_1:69.6836)_1:7.27911,(clup_1:65.6646,(sscr_1:54.3017,(btau_1:47.8908,(ttru_1:27.8472,(bacu_1:22.2751,bmys_1:22.2751)_1:5.5721)_1:20.0436)_1:6.41084)_1:11.363)_1:11.298)_1:6.86642)_1:3.76132)_1:99.4615)_1:40.9813)_3:89.9668)_4:33)_5:57)_5:12.7)_5:14.6349)_5:45.3779)_5	0	((0.0161549,0.612733),(0.0342549,0.822575),(0.606532,0.161907),(0.632279,0.558243),(0.668289,0.258564),(0.66985,0.540041),(0.884758,0.136914),(0.452887,0.628095),(0.165119,0.63225),(5.2746e-14,0.245783),(0.828793,0.00696325),(0.410261,5.56057e-15),(0.549544,0.0284735),(0.0342028,0.0880325),(0.707958,0.181105),(0.614764,0.614764),(0.000366072,0.534627),(0.0814896,0.635991),(0.062833,0.131732),(0.458459,0.641468),(0.0669769,0.0290361),(0.640027,0.245707),(0.7441,0.00094326),(0.597039,0.555262),(0.533545,0.533545),(0.517209,0.501823),(0.546971,0.503635),(0.539525,0.539525),(0.504237,0.506634),(0.537364,0.506634),(0.531341,0.503635),(0.527447,0.511965),(0.516051,0.503032),(0.513137,0.513137))	
OG0000200	(pmar_3:480.713,((cmil_3:358,((cpun_4:42.6663,rtyp_5:42.6663)_4:55.967,(ccar_4:76.7847,stor_5:76.7847)_4:21.8486)_4:259.367)_4:77.3349,((locu_4:269.425,(sfor_6:221.315,(drer_7:196.545,(eluc_7:171.212,(gmor_5:138.656,((olat_6:96.8841,onil_6:96.8841)_6:11.1768,(gacu_6:103.223,(mmol_6:87.2367,(dnig_5:46.5407,trub_5:46.5407)_5:40.6959)_6:15.9868)_6:4.83735)_6:30.5957)_6:32.5555)_6:25.3334)_6:24.7694)_6:48.1102)_5:151.275,(lcha_4:408,(xtro_3:351,((acar_4:243.303,(amis_4:167.652,ggal_5:167.652)_4:75.6516)_4:74.6966,(oana_2:228.033,(mdom_3:187.052,((lafr_14:58.4246,pcap_4:58.4246)_5:29.1658,(dnov_16:83.8291,((hsap_4:69.6836,mmus_4:69.6836)_5:7.27911,(clup_4:65.6646,(sscr_4:54.3017,(btau_5:47.8908,(ttru_4:27.8472,(bacu_6:22.2751,bmys_9:22.2751)_6:5.5721)_5:20.0436)_5:6.41084)_5:11.363)_5:11.298)_5:6.86642)_5:3.76132)_5:99.4615)_4:40.9813)_4:89.9668)_4:33)_4:57)_4:12.7)_4:14.6349)_4:45.3779)_4	0	((0.599772,0.59364),(0.541896,0.79713),(0.588286,0.0497249),(0.610695,0.54746),(0.642899,0.0876123),(0.644321,0.532434),(0.531488,0.0704732),(0.824906,0.577229),(0.284417,0.580035),(0.256782,0.598869),(0.425827,0.593629),(0.720822,0.720822),(0.537887,0.514305),(0.730097,0.550581),(0.707958,0.181105),(0.614764,0.614764),(0.163147,0.528),(0.846668,0.613967),(0.537813,0.571531),(0.789281,0.641468),(0.740616,0.17785),(0.640027,0.660649),(0.0497835,0.584654),(0.399904,0.111956),(1.74952e-11,0.210538),(0.577701,0.509014),(1.52734e-12,0.517785),(0.240657,0.240657),(0.520656,0.531883),(0.229995,0.531883),(0.198942,0.517785),(0.616778,0.555712),(0.110367,0.00759096),(0.571526,0.000101811))	
OG0000201	(pmar_1:480.713,((cmil_5:358,((cpun_6:42.6663,rtyp_4:42.6663)_6:55.967,(ccar_11:76.7847,stor_6:76.7847)_6:21.8486)_6:259.367)_5:77.3349,((locu_6:269.425,(sfor_8:221.315,(drer_7:196.545,(eluc_8:171.212,(gmor_8:138.656,((olat_6:96.8841,onil_7:96.8841)_7:11.1768,(gacu_6:103.223,(mmol_7:87.2367,(dnig_8:46.5407,trub_6:46.5407)_7:40.6959)_7:15.9868)_7:4.83735)_7:30.5957)_7:32.5555)_7:25.3334)_7:24.7694)_7:48.1102)_7:151.275,(lcha_5:408,(xtro_4:351,((acar_3:243.303,(amis_4:167.652,ggal_4:167.652)_4:75.6516)_4:74.6966,(oana_6:228.033,(mdom_5:187.052,((lafr_4:58.4246,pcap_4:58.4246)_4:29.1658,(dnov_3:83.8291,((hsap_5:69.6836,mmus_4:69.6836)_4:7.27911,(clup_4:65.6646,(sscr_4:54.3017,(btau_4:47.8908,(ttru_4:27.8472,(bacu_4:22.2751,bmys_2:22.2751)_4:5.5721)_4:20.0436)_4:6.41084)_4:11.363)_4:11.298)_4:6.86642)_4:3.76132)_4:99.4615)_5:40.9813)_5:89.9668)_5:33)_5:57)_5:12.7)_5:14.6349)_5:45.3779)_5	0.009	((0.0161549,0.612733),(0.854588,0.302477),(0.623487,0.00477942),(0.651917,0.568629),(1.56881e-05,0.690648),(0.66985,0.540041),(0.6021,0.653941),(0.345659,0.588275),(0.828389,0.59141),(0.28964,0.612313),(0.246385,0.606522),(0.379394,0.741119),(0.543773,0.516629),(0.395284,0.558242),(0.728119,0.634124),(0.0938861,0.229038),(0.0811608,0.534627),(0.865625,0.635991),(0.585385,0.586925),(0.458459,0.641468),(0.740616,0.740616),(0.253543,0.687615),(0.27584,0.602307),(0.78415,0.31133),(0.615585,0.615585),(0.563735,0.507231),(0.233151,0.514305),(0.0799955,0.632675),(0.516629,0.525758),(0.626609,0.525758),(0.609043,0.514305),(0.597147,0.545359),(0.559753,0.511964),(0.549546,0.000549174))	
OG0000202	(pmar_2:480.713,((cmil_3:358,((cpun_8:42.6663,rtyp_4:42.6663)_7:55.967,(ccar_7:76.7847,stor_8:76.7847)_7:21.8486)_7:259.367)_5:77.3349,((locu_5:269.425,(sfor_6:221.315,(drer_7:196.545,(eluc_7:171.212,(gmor_5:138.656,((olat_6:96.8841,onil_6:96.8841)_6:11.1768,(gacu_4:103.223,(mmol_6:87.2367,(dnig_5:46.5407,trub_5:46.5407)_5:40.6959)_6:15.9868)_6:4.83735)_6:30.5957)_6:32.5555)_6:25.3334)_6:24.7694)_6:48.1102)_6:151.275,(lcha_6:408,(xtro_4:351,((acar_5:243.303,(amis_5:167.652,ggal_4:167.652)_5:75.6516)_5:74.6966,(oana_5:228.033,(mdom_5:187.052,((lafr_6:58.4246,pcap_5:58.4246)_5:29.1658,(dnov_4:83.8291,((hsap_5:69.6836,mmus_5:69.6836)_5:7.27911,(clup_5:65.6646,(sscr_7:54.3017,(btau_5:47.8908,(ttru_5:27.8472,(bacu_5:22.2751,bmys_4:22.2751)_5:5.5721)_5:20.0436)_5:6.41084)_5:11.363)_5:11.298)_5:6.86642)_5:3.76132)_5:99.4615)_5:40.9813)_5:89.9668)_5:33)_5:57)_5:12.7)_5:14.6349)_5:45.3779)_5	0.077	((-,-),(-,-),(-,-),(-,-),(-,-),(-,-),(-,-),(-,-),(-,-),(-,-),(-,-),(-,-),(-,-),(-,-),(-,-),(-,-),(-,-),(-,-),(-,-),(-,-),(-,-),(-,-),(-,-),(-,-),(-,-),(-,-),(-,-),(-,-),(-,-),(-,-),(-,-),(-,-),(-,-),(-,-))	
OG0000203	(pmar_0:480.713,((cmil_5:358,((cpun_4:42.6663,rtyp_5:42.6663)_5:55.967,(ccar_6:76.7847,stor_3:76.7847)_5:21.8486)_5:259.367)_5:77.3349,((locu_4:269.425,(sfor_4:221.315,(drer_4:196.545,(eluc_6:171.212,(gmor_4:138.656,((olat_3:96.8841,onil_4:96.8841)_4:11.1768,(gacu_4:103.223,(mmol_3:87.2367,(dnig_4:46.5407,trub_4:46.5407)_4:40.6959)_4:15.9868)_4:4.83735)_4:30.5957)_4:32.5555)_4:25.3334)_4:24.7694)_4:48.1102)_4:151.275,(lcha_5:408,(xtro_7:351,((acar_4:243.303,(amis_5:167.652,ggal_4:167.652)_5:75.6516)_5:74.6966,(oana_7:228.033,(mdom_8:187.052,((lafr_7:58.4246,pcap_5:58.4246)_7:29.1658,(dnov_14:83.8291,((hsap_7:69.6836,mmus_6:69.6836)_7:7.27911,(clup_7:65.6646,(sscr_5:54.3017,(btau_11:47.8908,(ttru_6:27.8472,(bacu_6:22.2751,bmys_4:22.2751)_6:5.5721)_6:20.0436)_7:6.41084)_7:11.363)_7:11.298)_7:6.86642)_7:3.76132)_7:99.4615)_7:40.9813)_7:89.9668)_5:33)_5:57)_5:12.7)_5:14.6349)_5:45.3779)_5	0	((0.000755926,0.612733),(0.854588,0.822575),(0.161907,0.606532),(0.632279,0.558243),(0.108682,0.0103716),(0.66985,0.540041),(0.801706,0.598882),(0.777301,0.553672),(0.761752,0.555714),(0.0694079,0.569603),(0.715402,0.565705),(0.259793,0.669586),(0.525758,0.509606),(0.678118,0.534627),(0.241572,0.584654),(0.595399,0.595399),(0.403731,0.534627),(0.865625,0.635991),(0.124387,0.586925),(0.5098,0.666714),(0.769734,0.426451),(0.665126,0.0356176),(0.843563,0.634124),(0.308731,0.74518),(0.676222,0.0120822),(0.603573,0.512551),(3.87859e-07,0.524631),(0.697928,0.307419),(0.528557,0.543773),(0.690349,0.543773),(0.0105605,0.524631),(6.63519e-05,0.114168),(0.585559,0.517785),(0.571526,0.00133714))	
OG0000204	(pmar_1:480.713,((cmil_5:358,((cpun_6:42.6663,rtyp_6:42.6663)_6:55.967,(ccar_6:76.7847,stor_5:76.7847)_6:21.8486)_6:259.367)_5:77.3349,((locu_5:269.425,(sfor_6:221.315,(drer_5:196.545,(eluc_6:171.212,(gmor_5:138.656,((olat_4:96.8841,onil_6:96.8841)_6:11.1768,(gacu_6:103.223,(mmol_6:87.2367,(dnig_6:46.5407,trub_5:46.5407)_6:40.6959)_6:15.9868)_6:4.83735)_6:30.5957)_6:32.5555)_6:25.3334)_6:24.7694)_6:48.1102)_6:151.275,(lcha_5:408,(xtro_5:351,((acar_5:243.303,(amis_5:167.652,ggal_5:167.652)_5:75.6516)_5:74.6966,(oana_6:228.033,(mdom_5:187.052,((lafr_5:58.4246,pcap_4:58.4246)_5:29.1658,(dnov_5:83.8291,((hsap_5:69.6836,mmus_6:69.6836)_5:7.27911,(clup_5:65.6646,(sscr_8:54.3017,(btau_5:47.8908,(ttru_5:27.8472,(bacu_5:22.2751,bmys_4:22.2751)_5:5.5721)_5:20.0436)_5:6.41084)_5:11.363)_5:11.298)_5:6.86642)_5:3.76132)_5:99.4615)_5:40.9813)_5:89.9668)_5:33)_5:57)_5:12.7)_5:14.6349)_5:45.3779)_5	0.356	((-,-),(-,-),(-,-),(-,-),(-,-),(-,-),(-,-),(-,-),(-,-),(-,-),(-,-),(-,-),(-,-),(-,-),(-,-),(-,-),(-,-),(-,-),(-,-),(-,-),(-,-),(-,-),(-,-),(-,-),(-,-),(-,-),(-,-),(-,-),(-,-),(-,-),(-,-),(-,-),(-,-),(-,-))	
OG0000205	(pmar_3:480.713,((cmil_4:358,((cpun_4:42.6663,rtyp_7:42.6663)_4:55.967,(ccar_4:76.7847,stor_4:76.7847)_4:21.8486)_4:259.367)_4:77.3349,((locu_4:269.425,(sfor_5:221.315,(drer_6:196.545,(eluc_6:171.212,(gmor_6:138.656,((olat_6:96.8841,onil_7:96.8841)_6:11.1768,(gacu_7:103.223,(mmol_6:87.2367,(dnig_6:46.5407,trub_6:46.5407)_6:40.6959)_6:15.9868)_6:4.83735)_6:30.5957)_6:32.5555)_6:25.3334)_6:24.7694)_6:48.1102)_5:151.275,(lcha_4:408,(xtro_4:351,((acar_4:243.303,(amis_4:167.652,ggal_4:167.652)_4:75.6516)_4:74.6966,(oana_3:228.033,(mdom_3:187.052,((lafr_4:58.4246,pcap_3:58.4246)_4:29.1658,(dnov_4:83.8291,((hsap_3:69.6836,mmus_5:69.6836)_4:7.27911,(clup_11:65.6646,(sscr_7:54.3017,(btau_15:47.8908,(ttru_3:27.8472,(bacu_4:22.2751,bmys_5:22.2751)_5:5.5721)_5:20.0436)_7:6.41084)_7:11.363)_7:11.298)_4:6.86642)_4:3.76132)_4:99.4615)_4:40.9813)_4:89.9668)_4:33)_4:57)_4:12.7)_4:14.6349)_4:45.3779)_4	0	((0.599772,0.59364),(0.833706,0.79713),(0.588286,0.000198093),(0.610695,0.54746),(0.642899,0.642899),(0.644321,0.532434),(0.531488,0.0704732),(0.530238,0.577229),(0.811579,0.580035),(0.795468,0.598869),(0.768525,0.593629),(0.720822,0.159243),(0.537887,0.514305),(0.169346,0.550581),(0.707958,0.618766),(0.632642,0.632642),(0.163147,0.528),(0.846668,0.613967),(0.831653,0.571531),(0.789281,0.641468),(0.740616,0.740616),(0.640027,0.660649),(0.444264,0.584654),(0.399904,0.673291),(0.615585,0.175545),(0.563735,0.507231),(0.65265,0.514305),(0.201998,0.0799955),(0.516629,4.0282e-06),(0.000213457,0.543773),(0.667621,0.524631),(4.14264e-10,0.00153297),(0.00135822,0.514888),(0.0917494,0.560752))	
OG0000206	(pmar_1:480.713,((cmil_3:358,((cpun_6:42.6663,rtyp_7:42.6663)_7:55.967,(ccar_7:76.7847,stor_9:76.7847)_7:21.8486)_7:259.367)_5:77.3349,((locu_4:269.425,(sfor_6:221.315,(drer_5:196.545,(eluc_6:171.212,(gmor_6:138.656,((olat_7:96.8841,onil_6:96.8841)_6:11.1768,(gacu_6:103.223,(mmol_6:87.2367,(dnig_8:46.5407,trub_5:46.5407)_6:40.6959)_6:15.9868)_6:4.83735)_6:30.5957)_6:32.5555)_6:25.3334)_6:24.7694)_6:48.1102)_6:151.275,(lcha_5:408,(xtro_4:351,((acar_4:243.303,(amis_5:167.652,ggal_3:167.652)_5:75.6516)_5:74.6966,(oana_7:228.033,(mdom_5:187.052,((lafr_4:58.4246,pcap_4:58.4246)_4:29.1658,(dnov_4:83.8291,((hsap_4:69.6836,mmus_4:69.6836)_4:7.27911,(clup_4:65.6646,(sscr_6:54.3017,(btau_4:47.8908,(ttru_4:27.8472,(bacu_4:22.2751,bmys_7:22.2751)_4:5.5721)_4:20.0436)_4:6.41084)_4:11.363)_4:11.298)_4:6.86642)_4:3.76132)_4:99.4615)_5:40.9813)_5:89.9668)_5:33)_5:57)_5:12.7)_5:14.6349)_5:45.3779)_5	0.013	((0.0161549,0.612733),(0.225966,0.0844697),(0.213398,0.639257),(0.669809,0.578634),(0.710393,0.0481738),(0.66985,0.540041),(0.20605,0.63708),(0.824906,0.577229),(0.504385,0.580035),(0.795468,0.598869),(0.768525,0.593629),(0.159243,0.720822),(0.537887,0.514305),(0.730097,0.550581),(0.707958,0.618766),(0.0158297,0.202766),(0.199367,0.534627),(0.865625,0.635991),(0.585385,0.586925),(0.5098,0.666714),(0.769734,0.0434221),(0.665126,0.687615),(0.0709488,0.602307),(0.78415,0.31133),(0.615585,0.615585),(0.563735,0.507231),(0.65265,0.514305),(0.632675,0.632675),(0.516629,0.525758),(0.626609,0.525758),(0.00993418,0.514305),(0.597147,0.545359),(0.559753,0.511964),(0.549546,3.08275e-05))	
OG0000207	(pmar_4:480.713,((cmil_7:358,((cpun_4:42.6663,rtyp_4:42.6663)_4:55.967,(ccar_4:76.7847,stor_6:76.7847)_4:21.8486)_4:259.367)_4:77.3349,((locu_5:269.425,(sfor_6:221.315,(drer_4:196.545,(eluc_4:171.212,(gmor_6:138.656,((olat_3:96.8841,onil_7:96.8841)_5:11.1768,(gacu_4:103.223,(mmol_4:87.2367,(dnig_6:46.5407,trub_5:46.5407)_5:40.6959)_5:15.9868)_5:4.83735)_5:30.5957)_5:32.5555)_5:25.3334)_5:24.7694)_5:48.1102)_5:151.275,(lcha_4:408,(xtro_3:351,((acar_3:243.303,(amis_4:167.652,ggal_5:167.652)_4:75.6516)_4:74.6966,(oana_4:228.033,(mdom_3:187.052,((lafr_4:58.4246,pcap_4:58.4246)_4:29.1658,(dnov_4:83.8291,((hsap_4:69.6836,mmus_4:69.6836)_4:7.27911,(clup_4:65.6646,(sscr_4:54.3017,(btau_4:47.8908,(ttru_4:27.8472,(bacu_5:22.2751,bmys_4:22.2751)_4:5.5721)_4:20.0436)_4:6.41084)_4:11.363)_4:11.298)_4:6.86642)_4:3.76132)_4:99.4615)_4:40.9813)_4:89.9668)_4:33)_4:57)_4:12.7)_4:14.6349)_4:45.3779)_4	0.531	((-,-),(-,-),(-,-),(-,-),(-,-),(-,-),(-,-),(-,-),(-,-),(-,-),(-,-),(-,-),(-,-),(-,-),(-,-),(-,-),(-,-),(-,-),(-,-),(-,-),(-,-),(-,-),(-,-),(-,-),(-,-),(-,-),(-,-),(-,-),(-,-),(-,-),(-,-),(-,-),(-,-),(-,-))	
OG0000208	(pmar_3:480.713,((cmil_4:358,((cpun_3:42.6663,rtyp_3:42.6663)_3:55.967,(ccar_1:76.7847,stor_3:76.7847)_3:21.8486)_3:259.367)_5:77.3349,((locu_3:269.425,(sfor_5:221.315,(drer_6:196.545,(eluc_5:171.212,(gmor_6:138.656,((olat_5:96.8841,onil_4:96.8841)_5:11.1768,(gacu_4:103.223,(mmol_5:87.2367,(dnig_4:46.5407,trub_9:46.5407)_5:40.6959)_5:15.9868)_5:4.83735)_5:30.5957)_5:32.5555)_5:25.3334)_5:24.7694)_5:48.1102)_5:151.275,(lcha_5:408,(xtro_5:351,((acar_5:243.303,(amis_7:167.652,ggal_5:167.652)_5:75.6516)_5:74.6966,(oana_3:228.033,(mdom_7:187.052,((lafr_7:58.4246,pcap_4:58.4246)_7:29.1658,(dnov_8:83.8291,((hsap_7:69.6836,mmus_8:69.6836)_7:7.27911,(clup_10:65.6646,(sscr_6:54.3017,(btau_7:47.8908,(ttru_4:27.8472,(bacu_6:22.2751,bmys_6:22.2751)_6:5.5721)_6:20.0436)_7:6.41084)_7:11.363)_7:11.298)_7:6.86642)_7:3.76132)_7:99.4615)_6:40.9813)_5:89.9668)_5:33)_5:57)_5:12.7)_5:14.6349)_5:45.3779)_5	0	((0.290336,0.612733),(0.589201,0.162683),(0.568639,0.568639),(0.586942,0.536262),(0.00347885,0.613995),(0.66985,0.540041),(0.169551,0.618775),(0.804531,0.565702),(0.245945,0.568145),(0.772783,0.584649),(0.184853,0.580037),(0.6972,0.304933),(0.531883,0.511964),(0.319652,0.542712),(0.684774,0.602307),(0.174641,1.88415e-05),(0.756613,0.534627),(0.865625,0.635991),(0.852828,0.586925),(0.815495,0.666714),(0.0937269,0.769734),(0.665126,0.687615),(0.140752,0.0591384),(0.274726,0.163599),(0.676222,0.000759556),(0.603573,0.512551),(0.161197,0.524631),(0.697928,0.136683),(0.528557,0.543773),(0.00313752,0.543773),(0.258418,0.524631),(0.651566,0.114168),(0.00200617,0.517785),(0.571526,0.571526))	
OG0000209	(pmar_6:480.713,((cmil_4:358,((cpun_5:42.6663,rtyp_6:42.6663)_5:55.967,(ccar_3:76.7847,stor_5:76.7847)_5:21.8486)_5:259.367)_5:77.3349,((locu_4:269.425,(sfor_7:221.315,(drer_8:196.545,(eluc_7:171.212,(gmor_7:138.656,((olat_7:96.8841,onil_7:96.8841)_7:11.1768,(gacu_7:103.223,(mmol_7:87.2367,(dnig_7:46.5407,trub_7:46.5407)_7:40.6959)_7:15.9868)_7:4.83735)_7:30.5957)_7:32.5555)_7:25.3334)_7:24.7694)_7:48.1102)_6:151.275,(lcha_4:408,(xtro_4:351,((acar_4:243.303,(amis_4:167.652,ggal_4:167.652)_4:75.6516)_4:74.6966,(oana_5:228.033,(mdom_4:187.052,((lafr_4:58.4246,pcap_4:58.4246)_4:29.1658,(dnov_4:83.8291,((hsap_4:69.6836,mmus_4:69.6836)_4:7.27911,(clup_4:65.6646,(sscr_7:54.3017,(btau_5:47.8908,(ttru_4:27.8472,(bacu_4:22.2751,bmys_5:22.2751)_4:5.5721)_4:20.0436)_4:6.41084)_4:11.363)_4:11.298)_4:6.86642)_4:3.76132)_4:99.4615)_4:40.9813)_4:89.9668)_4:33)_4:57)_5:12.7)_5:14.6349)_5:45.3779)_5	0.613	((-,-),(-,-),(-,-),(-,-),(-,-),(-,-),(-,-),(-,-),(-,-),(-,-),(-,-),(-,-),(-,-),(-,-),(-,-),(-,-),(-,-),(-,-),(-,-),(-,-),(-,-),(-,-),(-,-),(-,-),(-,-),(-,-),(-,-),(-,-),(-,-),(-,-),(-,-),(-,-),(-,-),(-,-))	
OG0000211	(pmar_3:480.713,((cmil_4:358,((cpun_4:42.6663,rtyp_3:42.6663)_4:55.967,(ccar_4:76.7847,stor_4:76.7847)_4:21.8486)_4:259.367)_4:77.3349,((locu_2:269.425,(sfor_6:221.315,(drer_3:196.545,(eluc_5:171.212,(gmor_3:138.656,((olat_5:96.8841,onil_4:96.8841)_4:11.1768,(gacu_3:103.223,(mmol_4:87.2367,(dnig_3:46.5407,trub_3:46.5407)_3:40.6959)_4:15.9868)_4:4.83735)_4:30.5957)_4:32.5555)_4:25.3334)_4:24.7694)_4:48.1102)_4:151.275,(lcha_3:408,(xtro_12:351,((acar_12:243.303,(amis_6:167.652,ggal_5:167.652)_6:75.6516)_6:74.6966,(oana_4:228.033,(mdom_2:187.052,((lafr_5:58.4246,pcap_5:58.4246)_5:29.1658,(dnov_4:83.8291,((hsap_5:69.6836,mmus_11:69.6836)_5:7.27911,(clup_5:65.6646,(sscr_8:54.3017,(btau_5:47.8908,(ttru_6:27.8472,(bacu_6:22.2751,bmys_5:22.2751)_6:5.5721)_6:20.0436)_6:6.41084)_6:11.363)_5:11.298)_5:6.86642)_5:3.76132)_5:99.4615)_5:40.9813)_5:89.9668)_5:33)_5:57)_4:12.7)_4:14.6349)_4:45.3779)_4	0	((0.599772,0.59364),(0.833706,0.79713),(0.588286,0.133611),(0.610695,0.54746),(0.642899,0.642899),(0.644321,0.532434),(0.130471,0.598882),(0.100557,0.553672),(0.410416,0.555714),(0.18145,0.569603),(0.333216,0.565705),(0.108841,0.669586),(0.525758,0.509606),(0.273304,0.534627),(0.658019,0.128058),(0.574405,0.574405),(0.727267,0.528),(0.568356,0.0667151),(0.000406777,0.586925),(0.000511224,0.688981),(0.792581,0.46892),(0.10603,0.687615),(0.495952,0.602307),(0.00728916,0.701144),(0.637824,0.637824),(0.577701,0.509014),(0.275566,0.517785),(0.656986,4.48628e-07),(0.520656,0.531883),(0.650223,0.0166333),(0.0209736,0.521227),(0.206261,0.565701),(0.585559,0.517785),(0.571526,0.108261))	
OG0000212	(pmar_1:480.713,((cmil_2:358,((cpun_3:42.6663,rtyp_3:42.6663)_3:55.967,(ccar_4:76.7847,stor_3:76.7847)_3:21.8486)_3:259.367)_3:77.3349,((locu_2:269.425,(sfor_7:221.315,(drer_7:196.545,(eluc_8:171.212,(gmor_8:138.656,((olat_8:96.8841,onil_8:96.8841)_8:11.1768,(gacu_8:103.223,(mmol_8:87.2367,(dnig_10:46.5407,trub_8:46.5407)_8:40.6959)_8:15.9868)_8:4.83735)_8:30.5957)_8:32.5555)_8:25.3334)_7:24.7694)_7:48.1102)_4:151.275,(lcha_3:408,(xtro_4:351,((acar_2:243.303,(amis_4:167.652,ggal_4:167.652)_4:75.6516)_3:74.6966,(oana_3:228.033,(mdom_4:187.052,((lafr_3:58.4246,pcap_2:58.4246)_3:29.1658,(dnov_3:83.8291,((hsap_3:69.6836,mmus_4:69.6836)_3:7.27911,(clup_2:65.6646,(sscr_3:54.3017,(btau_3:47.8908,(ttru_3:27.8472,(bacu_3:22.2751,bmys_2:22.2751)_3:5.5721)_3:20.0436)_3:6.41084)_3:11.363)_3:11.298)_3:6.86642)_3:3.76132)_3:99.4615)_3:40.9813)_3:89.9668)_3:33)_3:57)_3:12.7)_3:14.6349)_3:45.3779)_3	0.06	((-,-),(-,-),(-,-),(-,-),(-,-),(-,-),(-,-),(-,-),(-,-),(-,-),(-,-),(-,-),(-,-),(-,-),(-,-),(-,-),(-,-),(-,-),(-,-),(-,-),(-,-),(-,-),(-,-),(-,-),(-,-),(-,-),(-,-),(-,-),(-,-),(-,-),(-,-),(-,-),(-,-),(-,-))	
OG0000213	(pmar_2:480.713,((cmil_47:358,((cpun_23:42.6663,rtyp_11:42.6663)_20:55.967,(ccar_24:76.7847,stor_23:76.7847)_22:21.8486)_21:259.367)_17:77.3349,((locu_2:269.425,(sfor_0:221.315,(drer_1:196.545,(eluc_4:171.212,(gmor_3:138.656,((olat_1:96.8841,onil_0:96.8841)_1:11.1768,(gacu_1:103.223,(mmol_0:87.2367,(dnig_1:46.5407,trub_0:46.5407)_1:40.6959)_1:15.9868)_1:4.83735)_1:30.5957)_2:32.5555)_2:25.3334)_2:24.7694)_2:48.1102)_2:151.275,(lcha_19:408,(xtro_1:351,((acar_9:243.303,(amis_4:167.652,ggal_0:167.652)_4:75.6516)_4:74.6966,(oana_2:228.033,(mdom_2:187.052,((lafr_0:58.4246,pcap_0:58.4246)_0:29.1658,(dnov_0:83.8291,((hsap_0:69.6836,mmus_0:69.6836)_0:7.27911,(clup_0:65.6646,(sscr_0:54.3017,(btau_0:47.8908,(ttru_0:27.8472,(bacu_0:22.2751,bmys_0:22.2751)_0:5.5721)_0:20.0436)_0:6.41084)_0:11.363)_0:11.298)_0:6.86642)_0:3.76132)_0:99.4615)_2:40.9813)_2:89.9668)_4:33)_4:57)_6:12.7)_6:14.6349)_6:45.3779)_6	0	((0.0260615,0.630388),(6.09118e-14,0.106568),(0.0148908,2.4288e-10),(0.506393,0.127751),(0.123012,0.369951),(2.1014e-12,0.547459),(0.712876,0.553683),(0.0118097,0.528001),(0.259837,0.529116),(0.0205211,0.536808),(0.0771851,0.0519503),(0.553724,0.0798236),(0.506634,0.502428),(0.557299,0.509014),(0.0729644,0.523505),(0.526887,0.0401451),(0.000745381,0.541112),(4.52121e-07,0.00862506),(0.0193053,0.571531),(0.000784202,0.641468),(0.740616,6.44464e-05),(0.640027,0.00890847),(0.691342,0.545366),(0.666815,0.00224553),(0.5,0.5),(0.5,0.5),(0.5,0.5),(0.5,0.5),(0.5,0.5),(0.5,0.5),(0.5,0.5),(0.5,0.5),(0.5,0.5),(0.5,0.5))	
OG0000214	(pmar_0:480.713,((cmil_0:358,((cpun_1:42.6663,rtyp_10:42.6663)_2:55.967,(ccar_0:76.7847,stor_2:76.7847)_2:21.8486)_2:259.367)_2:77.3349,((locu_8:269.425,(sfor_39:221.315,(drer_4:196.545,(eluc_16:171.212,(gmor_1:138.656,((olat_2:96.8841,onil_1:96.8841)_2:11.1768,(gacu_2:103.223,(mmol_16:87.2367,(dnig_2:46.5407,trub_8:46.5407)_5:40.6959)_5:15.9868)_3:4.83735)_3:30.5957)_3:32.5555)_7:25.3334)_7:24.7694)_7:48.1102)_7:151.275,(lcha_16:408,(xtro_6:351,((acar_44:243.303,(amis_4:167.652,ggal_0:167.652)_4:75.6516)_6:74.6966,(oana_0:228.033,(mdom_0:187.052,((lafr_0:58.4246,pcap_0:58.4246)_0:29.1658,(dnov_0:83.8291,((hsap_0:69.6836,mmus_0:69.6836)_0:7.27911,(clup_0:65.6646,(sscr_0:54.3017,(btau_0:47.8908,(ttru_0:27.8472,(bacu_0:22.2751,bmys_0:22.2751)_0:5.5721)_0:20.0436)_0:6.41084)_0:11.363)_0:11.298)_0:6.86642)_0:3.76132)_0:99.4615)_0:40.9813)_0:89.9668)_5:33)_5:57)_5:12.7)_5:14.6349)_4:45.3779)_4	0	((0.0037372,0.59364),(0.0297251,0.707875),(0.0712159,6.45193e-13),(0.560769,0.524633),(0.00128541,0.581008),(0.00671409,0.016906),(0.390501,0.653941),(7.61529e-25,0.588275),(0.0196503,0.59141),(5.89783e-07,3.07393e-06),(0.0114238,0.550585),(0.598952,0.148589),(0.0292992,0.507231),(0.21977,0.000482375),(2.45694e-12,0.602307),(0.000124254,0.000484881),(0.0811608,0.534627),(2.72687e-06,0.635991),(0.369973,0.586925),(1.96212e-29,0.014499),(0.740616,6.44464e-05),(0.10603,3.82012e-07),(0.5,0.5),(0.5,0.5),(0.5,0.5),(0.5,0.5),(0.5,0.5),(0.5,0.5),(0.5,0.5),(0.5,0.5),(0.5,0.5),(0.5,0.5),(0.5,0.5),(0.5,0.5))	
OG0000215	(pmar_0:480.713,((cmil_4:358,((cpun_4:42.6663,rtyp_4:42.6663)_4:55.967,(ccar_6:76.7847,stor_5:76.7847)_5:21.8486)_5:259.367)_4:77.3349,((locu_4:269.425,(sfor_9:221.315,(drer_7:196.545,(eluc_8:171.212,(gmor_8:138.656,((olat_7:96.8841,onil_8:96.8841)_8:11.1768,(gacu_8:103.223,(mmol_8:87.2367,(dnig_9:46.5407,trub_7:46.5407)_8:40.6959)_8:15.9868)_8:4.83735)_8:30.5957)_8:32.5555)_8:25.3334)_8:24.7694)_8:48.1102)_6:151.275,(lcha_4:408,(xtro_4:351,((acar_5:243.303,(amis_4:167.652,ggal_3:167.652)_4:75.6516)_4:74.6966,(oana_5:228.033,(mdom_4:187.052,((lafr_4:58.4246,pcap_4:58.4246)_4:29.1658,(dnov_4:83.8291,((hsap_5:69.6836,mmus_4:69.6836)_4:7.27911,(clup_4:65.6646,(sscr_4:54.3017,(btau_4:47.8908,(ttru_4:27.8472,(bacu_7:22.2751,bmys_4:22.2751)_4:5.5721)_4:20.0436)_4:6.41084)_4:11.363)_4:11.298)_4:6.86642)_4:3.76132)_4:99.4615)_4:40.9813)_4:89.9668)_4:33)_4:57)_4:12.7)_4:14.6349)_4:45.3779)_4	0.043	((0.0037372,0.59364),(0.833706,0.253549),(0.588286,0.588286),(0.201875,0.558243),(0.108682,0.668289),(0.644321,0.532434),(0.20605,0.0170668),(0.377321,0.598864),(0.567296,0.602297),(0.827987,0.62503),(0.804053,0.618758),(0.410261,0.758639),(0.549544,0.518936),(0.76778,0.5657),(0.745715,0.648463),(0.106712,0.253606),(0.0574047,0.528),(0.846668,0.613967),(0.831653,0.571531),(0.241404,0.641468),(0.740616,0.374747),(0.640027,0.660649),(0.229644,0.584654),(0.755578,0.673291),(0.615585,0.615585),(0.563735,0.507231),(0.65265,0.514305),(0.0799955,0.632675),(0.516629,0.525758),(0.626609,0.525758),(0.609043,0.514305),(0.597147,0.545359),(0.559753,0.511964),(3.08275e-05,0.549546))	
OG0000217	(pmar_2:480.713,((cmil_5:358,((cpun_3:42.6663,rtyp_3:42.6663)_3:55.967,(ccar_8:76.7847,stor_6:76.7847)_6:21.8486)_5:259.367)_4:77.3349,((locu_3:269.425,(sfor_7:221.315,(drer_8:196.545,(eluc_8:171.212,(gmor_7:138.656,((olat_7:96.8841,onil_7:96.8841)_7:11.1768,(gacu_6:103.223,(mmol_8:87.2367,(dnig_10:46.5407,trub_7:46.5407)_7:40.6959)_7:15.9868)_7:4.83735)_7:30.5957)_7:32.5555)_7:25.3334)_7:24.7694)_7:48.1102)_5:151.275,(lcha_4:408,(xtro_4:351,((acar_4:243.303,(amis_4:167.652,ggal_4:167.652)_4:75.6516)_4:74.6966,(oana_4:228.033,(mdom_4:187.052,((lafr_3:58.4246,pcap_4:58.4246)_4:29.1658,(dnov_4:83.8291,((hsap_4:69.6836,mmus_4:69.6836)_4:7.27911,(clup_4:65.6646,(sscr_6:54.3017,(btau_4:47.8908,(ttru_4:27.8472,(bacu_4:22.2751,bmys_5:22.2751)_4:5.5721)_4:20.0436)_4:6.41084)_4:11.363)_4:11.298)_4:6.86642)_4:3.76132)_4:99.4615)_4:40.9813)_4:89.9668)_4:33)_4:57)_4:12.7)_4:14.6349)_4:45.3779)_4	0.039	((0.23779,0.59364),(0.320401,0.253549),(0.568639,0.568639),(0.00554771,0.0315261),(0.0373752,0.690648),(0.644321,0.532434),(0.169551,0.0122128),(0.840555,0.588275),(0.31897,0.59141),(0.28964,0.612313),(0.787977,0.606522),(0.741119,0.741119),(0.543773,0.516629),(0.395284,0.558242),(0.167986,0.634124),(0.00125309,0.649162),(0.163147,0.528),(0.846668,0.613967),(0.831653,0.571531),(0.789281,0.641468),(0.740616,0.740616),(0.640027,0.660649),(0.781273,0.584654),(0.755578,0.673291),(0.175545,0.615585),(0.563735,0.507231),(0.65265,0.514305),(0.632675,0.632675),(0.516629,0.525758),(0.626609,0.525758),(0.00993418,0.514305),(0.597147,0.545359),(0.559753,0.511964),(0.549546,0.0264233))	
OG0000218	(pmar_5:480.713,((cmil_4:358,((cpun_4:42.6663,rtyp_4:42.6663)_4:55.967,(ccar_2:76.7847,stor_5:76.7847)_4:21.8486)_4:259.367)_4:77.3349,((locu_5:269.425,(sfor_9:221.315,(drer_8:196.545,(eluc_8:171.212,(gmor_6:138.656,((olat_6:96.8841,onil_7:96.8841)_6:11.1768,(gacu_6:103.223,(mmol_6:87.2367,(dnig_6:46.5407,trub_7:46.5407)_6:40.6959)_6:15.9868)_6:4.83735)_6:30.5957)_6:32.5555)_6:25.3334)_6:24.7694)_6:48.1102)_5:151.275,(lcha_3:408,(xtro_4:351,((acar_5:243.303,(amis_5:167.652,ggal_4:167.652)_4:75.6516)_4:74.6966,(oana_3:228.033,(mdom_3:187.052,((lafr_4:58.4246,pcap_4:58.4246)_4:29.1658,(dnov_4:83.8291,((hsap_5:69.6836,mmus_5:69.6836)_5:7.27911,(clup_4:65.6646,(sscr_7:54.3017,(btau_5:47.8908,(ttru_5:27.8472,(bacu_5:22.2751,bmys_4:22.2751)_5:5.5721)_5:20.0436)_5:6.41084)_5:11.363)_5:11.298)_5:6.86642)_4:3.76132)_4:99.4615)_4:40.9813)_4:89.9668)_4:33)_4:57)_4:12.7)_4:14.6349)_4:45.3779)_4	0.164	((-,-),(-,-),(-,-),(-,-),(-,-),(-,-),(-,-),(-,-),(-,-),(-,-),(-,-),(-,-),(-,-),(-,-),(-,-),(-,-),(-,-),(-,-),(-,-),(-,-),(-,-),(-,-),(-,-),(-,-),(-,-),(-,-),(-,-),(-,-),(-,-),(-,-),(-,-),(-,-),(-,-),(-,-))	
OG0000219	(pmar_1:480.713,((cmil_4:358,((cpun_6:42.6663,rtyp_5:42.6663)_6:55.967,(ccar_9:76.7847,stor_5:76.7847)_6:21.8486)_6:259.367)_4:77.3349,((locu_4:269.425,(sfor_10:221.315,(drer_6:196.545,(eluc_8:171.212,(gmor_7:138.656,((olat_5:96.8841,onil_6:96.8841)_7:11.1768,(gacu_7:103.223,(mmol_7:87.2367,(dnig_7:46.5407,trub_7:46.5407)_7:40.6959)_7:15.9868)_7:4.83735)_7:30.5957)_7:32.5555)_7:25.3334)_7:24.7694)_7:48.1102)_6:151.275,(lcha_4:408,(xtro_4:351,((acar_5:243.303,(amis_5:167.652,ggal_3:167.652)_4:75.6516)_4:74.6966,(oana_5:228.033,(mdom_4:187.052,((lafr_3:58.4246,pcap_4:58.4246)_4:29.1658,(dnov_4:83.8291,((hsap_4:69.6836,mmus_4:69.6836)_4:7.27911,(clup_4:65.6646,(sscr_5:54.3017,(btau_4:47.8908,(ttru_4:27.8472,(bacu_4:22.2751,bmys_5:22.2751)_4:5.5721)_4:20.0436)_4:6.41084)_4:11.363)_4:11.298)_4:6.86642)_4:3.76132)_4:99.4615)_4:40.9813)_4:89.9668)_4:33)_4:57)_4:12.7)_4:14.6349)_4:45.3779)_4	0.067	((-,-),(-,-),(-,-),(-,-),(-,-),(-,-),(-,-),(-,-),(-,-),(-,-),(-,-),(-,-),(-,-),(-,-),(-,-),(-,-),(-,-),(-,-),(-,-),(-,-),(-,-),(-,-),(-,-),(-,-),(-,-),(-,-),(-,-),(-,-),(-,-),(-,-),(-,-),(-,-),(-,-),(-,-))	
OG0000220	(pmar_3:480.713,((cmil_4:358,((cpun_5:42.6663,rtyp_4:42.6663)_4:55.967,(ccar_5:76.7847,stor_4:76.7847)_4:21.8486)_4:259.367)_4:77.3349,((locu_4:269.425,(sfor_9:221.315,(drer_7:196.545,(eluc_7:171.212,(gmor_6:138.656,((olat_6:96.8841,onil_7:96.8841)_7:11.1768,(gacu_7:103.223,(mmol_7:87.2367,(dnig_7:46.5407,trub_7:46.5407)_7:40.6959)_7:15.9868)_7:4.83735)_7:30.5957)_7:32.5555)_7:25.3334)_7:24.7694)_7:48.1102)_6:151.275,(lcha_4:408,(xtro_4:351,((acar_4:243.303,(amis_4:167.652,ggal_4:167.652)_4:75.6516)_4:74.6966,(oana_1:228.033,(mdom_4:187.052,((lafr_4:58.4246,pcap_4:58.4246)_4:29.1658,(dnov_3:83.8291,((hsap_6:69.6836,mmus_3:69.6836)_4:7.27911,(clup_4:65.6646,(sscr_5:54.3017,(btau_4:47.8908,(ttru_5:27.8472,(bacu_9:22.2751,bmys_4:22.2751)_5:5.5721)_5:20.0436)_4:6.41084)_4:11.363)_4:11.298)_4:6.86642)_4:3.76132)_4:99.4615)_4:40.9813)_4:89.9668)_4:33)_4:57)_4:12.7)_4:14.6349)_4:45.3779)_4	0.006	((0.599772,0.59364),(0.833706,0.79713),(0.0497249,0.588286),(0.610695,0.54746),(0.0876123,0.642899),(0.644321,0.532434),(0.20605,0.0842012),(0.108562,0.588275),(0.828389,0.59141),(0.813473,0.612313),(0.461743,0.606522),(0.379394,0.741119),(0.543773,0.516629),(0.750399,0.558242),(0.728119,0.634124),(0.649162,0.649162),(0.0574047,0.528),(0.846668,0.613967),(0.831653,0.571531),(0.789281,0.641468),(0.740616,0.740616),(0.640027,0.660649),(0.00655765,0.584654),(0.755578,0.673291),(0.615585,0.615585),(0.563735,0.507231),(0.233151,0.514305),(0.0154497,0.201998),(0.516629,0.525758),(0.626609,0.525758),(0.0633514,0.514305),(0.597147,0.0240542),(0.572965,0.514888),(1.13282e-06,0.0917494))	
OG0000221	(pmar_1:480.713,((cmil_0:358,((cpun_0:42.6663,rtyp_2:42.6663)_2:55.967,(ccar_2:76.7847,stor_1:76.7847)_2:21.8486)_2:259.367)_2:77.3349,((locu_11:269.425,(sfor_18:221.315,(drer_54:196.545,(eluc_26:171.212,(gmor_9:138.656,((olat_3:96.8841,onil_13:96.8841)_6:11.1768,(gacu_3:103.223,(mmol_4:87.2367,(dnig_7:46.5407,trub_4:46.5407)_6:40.6959)_6:15.9868)_6:4.83735)_6:30.5957)_9:32.5555)_16:25.3334)_16:24.7694)_15:48.1102)_11:151.275,(lcha_4:408,(xtro_2:351,((acar_2:243.303,(amis_1:167.652,ggal_0:167.652)_1:75.6516)_2:74.6966,(oana_1:228.033,(mdom_1:187.052,((lafr_1:58.4246,pcap_1:58.4246)_1:29.1658,(dnov_1:83.8291,((hsap_1:69.6836,mmus_1:69.6836)_1:7.27911,(clup_1:65.6646,(sscr_1:54.3017,(btau_1:47.8908,(ttru_1:27.8472,(bacu_1:22.2751,bmys_1:22.2751)_1:5.5721)_1:20.0436)_1:6.41084)_1:11.363)_1:11.298)_1:6.86642)_1:3.76132)_1:99.4615)_1:40.9813)_1:89.9668)_2:33)_2:57)_2:12.7)_2:14.6349)_2:45.3779)_2	0	((0.444827,0.550591),(0.0297251,0.707875),(0.000369152,0.547467),(0.560769,0.524633),(0.581008,0.121596),(0.581935,0.516629),(0.890698,0.000359508),(0.108338,0.105415),(1.44145e-26,0.674374),(9.41216e-06,8.98883e-09),(0.817474,0.000246065),(0.00199978,4.09674e-07),(0.537887,0.514305),(0.00243865,0.550581),(0.0190847,0.618766),(0.0808609,0.00570445),(9.05867e-10,0.514305),(0.0828188,0.562761),(0.748611,0.537891),(0.699543,0.120197),(0.588077,0.129984),(0.579144,0.139349),(0.614519,0.523505),(0.597039,0.555262),(0.533545,0.533545),(0.517209,0.501823),(0.546971,0.503635),(0.539525,0.539525),(0.504237,0.506634),(0.537364,0.506634),(0.531341,0.503635),(0.527447,0.511965),(0.516051,0.503032),(0.513137,0.513137))	
OG0000222	(pmar_0:480.713,((cmil_2:358,((cpun_3:42.6663,rtyp_2:42.6663)_3:55.967,(ccar_5:76.7847,stor_2:76.7847)_3:21.8486)_3:259.367)_3:77.3349,((locu_3:269.425,(sfor_9:221.315,(drer_9:196.545,(eluc_7:171.212,(gmor_8:138.656,((olat_8:96.8841,onil_9:96.8841)_8:11.1768,(gacu_8:103.223,(mmol_6:87.2367,(dnig_9:46.5407,trub_9:46.5407)_9:40.6959)_8:15.9868)_8:4.83735)_8:30.5957)_8:32.5555)_8:25.3334)_8:24.7694)_8:48.1102)_6:151.275,(lcha_5:408,(xtro_4:351,((acar_2:243.303,(amis_5:167.652,ggal_2:167.652)_4:75.6516)_4:74.6966,(oana_4:228.033,(mdom_5:187.052,((lafr_4:58.4246,pcap_5:58.4246)_5:29.1658,(dnov_3:83.8291,((hsap_6:69.6836,mmus_5:69.6836)_5:7.27911,(clup_4:65.6646,(sscr_6:54.3017,(btau_5:47.8908,(ttru_5:27.8472,(bacu_5:22.2751,bmys_5:22.2751)_5:5.5721)_5:20.0436)_5:6.41084)_5:11.363)_5:11.298)_5:6.86642)_5:3.76132)_5:99.4615)_5:40.9813)_5:89.9668)_4:33)_4:57)_4:12.7)_4:14.6349)_4:45.3779)_4	0	((0.0037372,0.59364),(0.476618,0.761013),(0.568639,0.103431),(0.586942,0.536262),(0.0106581,0.172488),(0.220128,0.532434),(0.0279733,0.0170668),(0.377321,0.598864),(0.349965,0.602297),(0.539065,0.62503),(0.804053,0.618758),(0.758639,0.205499),(0.549544,0.518936),(0.76778,0.5657),(0.0323055,0.093563),(0.678587,0.678587),(0.0574047,0.528),(0.349406,0.613967),(0.831653,0.571531),(0.0553049,0.641468),(0.17785,0.0290361),(0.640027,0.101501),(0.495952,0.602307),(0.78415,0.701144),(0.210538,0.637824),(0.577701,0.509014),(0.0122667,0.517785),(0.0993484,0.656986),(0.520656,0.531883),(0.229995,0.531883),(0.078855,0.517785),(0.616778,0.555712),(0.572965,0.514888),(0.560752,0.560752))	
OG0000223	(pmar_0:480.713,((cmil_6:358,((cpun_6:42.6663,rtyp_6:42.6663)_6:55.967,(ccar_4:76.7847,stor_5:76.7847)_5:21.8486)_5:259.367)_5:77.3349,((locu_5:269.425,(sfor_9:221.315,(drer_7:196.545,(eluc_7:171.212,(gmor_6:138.656,((olat_5:96.8841,onil_5:96.8841)_5:11.1768,(gacu_5:103.223,(mmol_5:87.2367,(dnig_6:46.5407,trub_6:46.5407)_6:40.6959)_5:15.9868)_5:4.83735)_5:30.5957)_6:32.5555)_6:25.3334)_6:24.7694)_6:48.1102)_6:151.275,(lcha_4:408,(xtro_5:351,((acar_4:243.303,(amis_5:167.652,ggal_5:167.652)_5:75.6516)_5:74.6966,(oana_4:228.033,(mdom_5:187.052,((lafr_5:58.4246,pcap_2:58.4246)_5:29.1658,(dnov_5:83.8291,((hsap_5:69.6836,mmus_5:69.6836)_5:7.27911,(clup_5:65.6646,(sscr_5:54.3017,(btau_5:47.8908,(ttru_5:27.8472,(bacu_4:22.2751,bmys_5:22.2751)_5:5.5721)_5:20.0436)_5:6.41084)_5:11.363)_5:11.298)_5:6.86642)_5:3.76132)_5:99.4615)_5:40.9813)_5:89.9668)_5:33)_5:57)_5:12.7)_5:14.6349)_5:45.3779)_5	0.186	((-,-),(-,-),(-,-),(-,-),(-,-),(-,-),(-,-),(-,-),(-,-),(-,-),(-,-),(-,-),(-,-),(-,-),(-,-),(-,-),(-,-),(-,-),(-,-),(-,-),(-,-),(-,-),(-,-),(-,-),(-,-),(-,-),(-,-),(-,-),(-,-),(-,-),(-,-),(-,-),(-,-),(-,-))	
OG0000224	(pmar_3:480.713,((cmil_6:358,((cpun_6:42.6663,rtyp_6:42.6663)_6:55.967,(ccar_8:76.7847,stor_9:76.7847)_8:21.8486)_7:259.367)_5:77.3349,((locu_4:269.425,(sfor_7:221.315,(drer_5:196.545,(eluc_7:171.212,(gmor_5:138.656,((olat_5:96.8841,onil_5:96.8841)_5:11.1768,(gacu_5:103.223,(mmol_5:87.2367,(dnig_5:46.5407,trub_6:46.5407)_5:40.6959)_5:15.9868)_5:4.83735)_5:30.5957)_5:32.5555)_5:25.3334)_5:24.7694)_5:48.1102)_5:151.275,(lcha_4:408,(xtro_4:351,((acar_4:243.303,(amis_6:167.652,ggal_5:167.652)_5:75.6516)_5:74.6966,(oana_7:228.033,(mdom_4:187.052,((lafr_4:58.4246,pcap_4:58.4246)_4:29.1658,(dnov_4:83.8291,((hsap_4:69.6836,mmus_4:69.6836)_4:7.27911,(clup_4:65.6646,(sscr_8:54.3017,(btau_4:47.8908,(ttru_4:27.8472,(bacu_4:22.2751,bmys_5:22.2751)_4:5.5721)_4:20.0436)_4:6.41084)_4:11.363)_4:11.298)_4:6.86642)_4:3.76132)_4:99.4615)_5:40.9813)_5:89.9668)_5:33)_5:57)_5:12.7)_5:14.6349)_5:45.3779)_5	0.232	((-,-),(-,-),(-,-),(-,-),(-,-),(-,-),(-,-),(-,-),(-,-),(-,-),(-,-),(-,-),(-,-),(-,-),(-,-),(-,-),(-,-),(-,-),(-,-),(-,-),(-,-),(-,-),(-,-),(-,-),(-,-),(-,-),(-,-),(-,-),(-,-),(-,-),(-,-),(-,-),(-,-),(-,-))	
OG0000225	(pmar_0:480.713,((cmil_0:358,((cpun_0:42.6663,rtyp_0:42.6663)_0:55.967,(ccar_0:76.7847,stor_0:76.7847)_0:21.8486)_0:259.367)_0:77.3349,((locu_0:269.425,(sfor_0:221.315,(drer_0:196.545,(eluc_0:171.212,(gmor_0:138.656,((olat_0:96.8841,onil_0:96.8841)_0:11.1768,(gacu_0:103.223,(mmol_0:87.2367,(dnig_1:46.5407,trub_0:46.5407)_1:40.6959)_1:15.9868)_1:4.83735)_1:30.5957)_1:32.5555)_1:25.3334)_1:24.7694)_1:48.1102)_1:151.275,(lcha_0:408,(xtro_0:351,((acar_2:243.303,(amis_1:167.652,ggal_1:167.652)_1:75.6516)_1:74.6966,(oana_0:228.033,(mdom_3:187.052,((lafr_1:58.4246,pcap_7:58.4246)_7:29.1658,(dnov_12:83.8291,((hsap_34:69.6836,mmus_9:69.6836)_13:7.27911,(clup_17:65.6646,(sscr_11:54.3017,(btau_14:47.8908,(ttru_22:27.8472,(bacu_25:22.2751,bmys_21:22.2751)_21:5.5721)_21:20.0436)_14:6.41084)_14:11.363)_14:11.298)_13:6.86642)_11:3.76132)_9:99.4615)_3:40.9813)_1:89.9668)_1:33)_1:57)_1:12.7)_1:14.6349)_1:45.3779)_1	0	((0.288188,0.526326),(0.5,0.5),(0.5,0.5),(0.5,0.5),(0.5,0.5),(0.065201,0.508421),(0.191374,0.528007),(0.163904,0.514306),(0.14862,0.514889),(0.132614,0.518938),(0.110309,0.517787),(0.5,0.5),(0.00994038,0.502428),(0.0850766,0.509014),(0.0729644,0.523505),(0.526887,0.0401451),(0.58069,0.507231),(0.258976,0.532995),(0.233205,0.519513),(0.0634003,0.542738),(0.588077,0.588077),(0.542205,0.550107),(0.16806,0.000282771),(0.71776,3.87327e-07),(8.8355e-09,0.676222),(0.00529827,0.000190719),(0.238249,0.00110791),(3.66183e-22,0.000808497),(0.551097,0.0430747),(0.017677,0.581884),(0.00471901,0.547458),(0.738237,1.18779e-09),(0.160492,0.55824),(0.000230699,0.692218))	
OG0000226	(pmar_1:480.713,((cmil_4:358,((cpun_4:42.6663,rtyp_8:42.6663)_7:55.967,(ccar_7:76.7847,stor_10:76.7847)_7:21.8486)_7:259.367)_4:77.3349,((locu_4:269.425,(sfor_7:221.315,(drer_5:196.545,(eluc_8:171.212,(gmor_6:138.656,((olat_5:96.8841,onil_5:96.8841)_5:11.1768,(gacu_6:103.223,(mmol_5:87.2367,(dnig_5:46.5407,trub_5:46.5407)_5:40.6959)_5:15.9868)_5:4.83735)_5:30.5957)_5:32.5555)_5:25.3334)_5:24.7694)_5:48.1102)_5:151.275,(lcha_5:408,(xtro_4:351,((acar_4:243.303,(amis_4:167.652,ggal_4:167.652)_4:75.6516)_4:74.6966,(oana_9:228.033,(mdom_4:187.052,((lafr_5:58.4246,pcap_4:58.4246)_4:29.1658,(dnov_4:83.8291,((hsap_5:69.6836,mmus_4:69.6836)_4:7.27911,(clup_4:65.6646,(sscr_5:54.3017,(btau_4:47.8908,(ttru_4:27.8472,(bacu_5:22.2751,bmys_6:22.2751)_5:5.5721)_4:20.0436)_4:6.41084)_4:11.363)_4:11.298)_4:6.86642)_4:3.76132)_4:99.4615)_4:40.9813)_4:89.9668)_4:33)_4:57)_4:12.7)_4:14.6349)_4:45.3779)_4	0.005	((0.0382411,0.59364),(0.833706,0.0213673),(0.000295017,0.0861328),(0.669809,0.578634),(0.710393,0.00468654),(0.644321,0.532434),(0.531488,0.618775),(0.0679141,0.565702),(0.790008,0.568145),(0.014345,0.584649),(0.184853,0.580037),(0.6972,0.6972),(0.531883,0.511964),(0.143287,0.542712),(0.684774,0.602307),(0.614764,0.614764),(0.163147,0.528),(0.349406,0.613967),(0.831653,0.571531),(0.789281,0.641468),(0.740616,0.740616),(0.640027,0.660649),(0.000620353,0.584654),(0.755578,0.673291),(0.0678325,0.615585),(0.563735,0.507231),(0.65265,0.514305),(0.0799955,0.632675),(0.516629,0.525758),(0.626609,0.525758),(0.0633514,0.514305),(0.597147,0.545359),(0.559753,0.00607304),(0.560752,0.0330024))	
OG0000227	(pmar_6:480.713,((cmil_6:358,((cpun_5:42.6663,rtyp_8:42.6663)_6:55.967,(ccar_6:76.7847,stor_6:76.7847)_6:21.8486)_6:259.367)_5:77.3349,((locu_4:269.425,(sfor_5:221.315,(drer_6:196.545,(eluc_8:171.212,(gmor_6:138.656,((olat_7:96.8841,onil_7:96.8841)_6:11.1768,(gacu_7:103.223,(mmol_6:87.2367,(dnig_5:46.5407,trub_5:46.5407)_5:40.6959)_6:15.9868)_6:4.83735)_6:30.5957)_6:32.5555)_6:25.3334)_6:24.7694)_6:48.1102)_6:151.275,(lcha_4:408,(xtro_4:351,((acar_4:243.303,(amis_6:167.652,ggal_3:167.652)_4:75.6516)_4:74.6966,(oana_5:228.033,(mdom_3:187.052,((lafr_4:58.4246,pcap_4:58.4246)_4:29.1658,(dnov_4:83.8291,((hsap_4:69.6836,mmus_4:69.6836)_4:7.27911,(clup_5:65.6646,(sscr_6:54.3017,(btau_4:47.8908,(ttru_4:27.8472,(bacu_4:22.2751,bmys_5:22.2751)_4:5.5721)_4:20.0436)_4:6.41084)_4:11.363)_4:11.298)_4:6.86642)_4:3.76132)_4:99.4615)_4:40.9813)_4:89.9668)_4:33)_4:57)_5:12.7)_5:14.6349)_5:45.3779)_5	0.291	((-,-),(-,-),(-,-),(-,-),(-,-),(-,-),(-,-),(-,-),(-,-),(-,-),(-,-),(-,-),(-,-),(-,-),(-,-),(-,-),(-,-),(-,-),(-,-),(-,-),(-,-),(-,-),(-,-),(-,-),(-,-),(-,-),(-,-),(-,-),(-,-),(-,-),(-,-),(-,-),(-,-),(-,-))	
OG0000228	(pmar_5:480.713,((cmil_3:358,((cpun_4:42.6663,rtyp_7:42.6663)_5:55.967,(ccar_5:76.7847,stor_7:76.7847)_5:21.8486)_5:259.367)_4:77.3349,((locu_6:269.425,(sfor_8:221.315,(drer_8:196.545,(eluc_8:171.212,(gmor_9:138.656,((olat_5:96.8841,onil_9:96.8841)_7:11.1768,(gacu_6:103.223,(mmol_7:87.2367,(dnig_5:46.5407,trub_5:46.5407)_5:40.6959)_7:15.9868)_7:4.83735)_7:30.5957)_7:32.5555)_7:25.3334)_7:24.7694)_7:48.1102)_6:151.275,(lcha_3:408,(xtro_3:351,((acar_5:243.303,(amis_4:167.652,ggal_3:167.652)_4:75.6516)_4:74.6966,(oana_7:228.033,(mdom_4:187.052,((lafr_4:58.4246,pcap_4:58.4246)_4:29.1658,(dnov_6:83.8291,((hsap_4:69.6836,mmus_3:69.6836)_4:7.27911,(clup_4:65.6646,(sscr_5:54.3017,(btau_4:47.8908,(ttru_3:27.8472,(bacu_4:22.2751,bmys_2:22.2751)_3:5.5721)_3:20.0436)_4:6.41084)_4:11.363)_4:11.298)_4:6.86642)_4:3.76132)_4:99.4615)_4:40.9813)_4:89.9668)_4:33)_4:57)_4:12.7)_4:14.6349)_4:45.3779)_4	0.001	((0.386513,0.59364),(0.541896,0.253549),(0.161907,0.00958484),(0.632279,0.558243),(0.668289,0.0273391),(0.644321,0.532434),(0.844801,0.0842012),(0.345659,0.588275),(0.31897,0.59141),(0.28964,0.612313),(0.115281,0.606522),(0.0302566,0.0690503),(0.543773,0.516629),(0.395284,0.558242),(0.728119,0.005951),(0.614764,0.614764),(0.0574047,0.528),(0.568356,0.613967),(0.537813,0.571531),(0.241404,0.641468),(0.740616,0.374747),(0.640027,0.660649),(0.0161379,0.584654),(0.755578,0.673291),(0.615585,0.615585),(0.563735,0.507231),(0.0213764,0.514305),(0.632675,0.201998),(0.516629,0.525758),(0.626609,0.525758),(0.0633514,0.514305),(0.597147,0.0683218),(0.545888,0.509014),(0.0198284,0.0569646))	
OG0000229	(pmar_1:480.713,((cmil_2:358,((cpun_5:42.6663,rtyp_3:42.6663)_3:55.967,(ccar_0:76.7847,stor_3:76.7847)_3:21.8486)_3:259.367)_3:77.3349,((locu_3:269.425,(sfor_4:221.315,(drer_5:196.545,(eluc_5:171.212,(gmor_2:138.656,((olat_3:96.8841,onil_4:96.8841)_3:11.1768,(gacu_4:103.223,(mmol_3:87.2367,(dnig_3:46.5407,trub_3:46.5407)_3:40.6959)_3:15.9868)_3:4.83735)_3:30.5957)_3:32.5555)_4:25.3334)_4:24.7694)_4:48.1102)_4:151.275,(lcha_3:408,(xtro_4:351,((acar_12:243.303,(amis_10:167.652,ggal_7:167.652)_8:75.6516)_8:74.6966,(oana_5:228.033,(mdom_9:187.052,((lafr_5:58.4246,pcap_6:58.4246)_6:29.1658,(dnov_5:83.8291,((hsap_6:69.6836,mmus_13:69.6836)_6:7.27911,(clup_5:65.6646,(sscr_5:54.3017,(btau_4:47.8908,(ttru_3:27.8472,(bacu_3:22.2751,bmys_3:22.2751)_3:5.5721)_3:20.0436)_4:6.41084)_5:11.363)_5:11.298)_6:6.86642)_6:3.76132)_6:99.4615)_6:40.9813)_6:89.9668)_6:33)_5:57)_4:12.7)_4:14.6349)_4:45.3779)_4	0	((0.0382411,0.59364),(0.476618,0.761013),(0.00353603,0.568639),(0.586942,0.536262),(9.01574e-05,0.613995),(0.220128,0.532434),(0.480911,0.598882),(0.777301,0.553672),(0.203292,0.555714),(0.18145,0.105107),(0.272848,0.550585),(0.637168,0.0823032),(0.519511,0.507231),(0.0878708,0.52632),(0.627033,0.56571),(0.574405,0.574405),(0.727267,0.528),(0.568356,0.0667151),(0.585385,0.0490756),(0.0192043,0.72613),(0.0897773,0.534048),(0.0357712,0.710913),(0.536827,0.618766),(0.0266537,0.724872),(0.242669,0.657961),(0.590967,0.510787),(0.313318,0.521227),(0.678625,5.24834e-08),(0.524631,0.0570858),(0.650223,0.531883),(0.630399,0.0267261),(0.597147,0.0683218),(0.545888,0.509014),(0.537888,0.537888))	
OG0000230	(pmar_3:480.713,((cmil_4:358,((cpun_9:42.6663,rtyp_5:42.6663)_6:55.967,(ccar_6:76.7847,stor_5:76.7847)_6:21.8486)_6:259.367)_4:77.3349,((locu_6:269.425,(sfor_7:221.315,(drer_5:196.545,(eluc_5:171.212,(gmor_4:138.656,((olat_5:96.8841,onil_5:96.8841)_5:11.1768,(gacu_5:103.223,(mmol_4:87.2367,(dnig_7:46.5407,trub_7:46.5407)_7:40.6959)_5:15.9868)_5:4.83735)_5:30.5957)_5:32.5555)_5:25.3334)_5:24.7694)_5:48.1102)_5:151.275,(lcha_4:408,(xtro_4:351,((acar_4:243.303,(amis_4:167.652,ggal_3:167.652)_4:75.6516)_4:74.6966,(oana_5:228.033,(mdom_4:187.052,((lafr_4:58.4246,pcap_3:58.4246)_4:29.1658,(dnov_5:83.8291,((hsap_4:69.6836,mmus_4:69.6836)_4:7.27911,(clup_4:65.6646,(sscr_7:54.3017,(btau_6:47.8908,(ttru_3:27.8472,(bacu_4:22.2751,bmys_4:22.2751)_4:5.5721)_4:20.0436)_4:6.41084)_4:11.363)_4:11.298)_4:6.86642)_4:3.76132)_4:99.4615)_4:40.9813)_4:89.9668)_4:33)_4:57)_4:12.7)_4:14.6349)_4:45.3779)_4	0.013	((0.599772,0.59364),(0.833706,0.124524),(0.000633138,0.18846),(0.651917,0.568629),(0.690648,0.295053),(0.644321,0.532434),(0.310616,0.618775),(0.0679141,0.565702),(0.790008,0.568145),(0.772783,0.584649),(0.383518,0.580037),(0.6972,0.6972),(0.531883,0.511964),(0.706258,0.542712),(0.284897,0.00876614),(0.649162,0.649162),(0.163147,0.528),(0.846668,0.613967),(0.831653,0.571531),(0.789281,0.641468),(0.740616,0.374747),(0.640027,0.660649),(0.229644,0.584654),(0.755578,0.673291),(0.615585,0.175545),(0.563735,0.507231),(0.0951324,0.514305),(0.632675,0.632675),(0.516629,0.525758),(0.626609,0.525758),(0.000401666,0.514305),(0.00770017,0.545359),(0.0901357,0.511964),(0.549546,0.549546))	
OG0000231	(pmar_3:480.713,((cmil_5:358,((cpun_2:42.6663,rtyp_2:42.6663)_2:55.967,(ccar_1:76.7847,stor_5:76.7847)_2:21.8486)_2:259.367)_4:77.3349,((locu_3:269.425,(sfor_7:221.315,(drer_6:196.545,(eluc_5:171.212,(gmor_7:138.656,((olat_3:96.8841,onil_4:96.8841)_4:11.1768,(gacu_4:103.223,(mmol_4:87.2367,(dnig_4:46.5407,trub_3:46.5407)_4:40.6959)_4:15.9868)_4:4.83735)_4:30.5957)_5:32.5555)_5:25.3334)_5:24.7694)_5:48.1102)_4:151.275,(lcha_4:408,(xtro_2:351,((acar_6:243.303,(amis_4:167.652,ggal_3:167.652)_4:75.6516)_4:74.6966,(oana_3:228.033,(mdom_8:187.052,((lafr_5:58.4246,pcap_5:58.4246)_5:29.1658,(dnov_5:83.8291,((hsap_4:69.6836,mmus_4:69.6836)_5:7.27911,(clup_7:65.6646,(sscr_6:54.3017,(btau_6:47.8908,(ttru_3:27.8472,(bacu_4:22.2751,bmys_5:22.2751)_4:5.5721)_4:20.0436)_5:6.41084)_5:11.363)_5:11.298)_5:6.86642)_5:3.76132)_5:99.4615)_5:40.9813)_4:89.9668)_4:33)_4:57)_4:12.7)_4:14.6349)_4:45.3779)_4	0	((0.599772,0.59364),(0.320401,0.0613228),(0.547467,0.547467),(0.560769,0.524633),(0.121596,0.000161649),(0.644321,0.532434),(0.480911,0.0565722),(0.0679141,0.565702),(0.245945,0.568145),(0.772783,0.584649),(0.0710881,0.121179),(0.259793,0.669586),(0.525758,0.509606),(0.678118,0.534627),(0.658019,0.584654),(0.595399,0.144503),(0.727267,0.528),(0.846668,0.613967),(0.175696,0.571531),(0.114446,0.641468),(0.740616,0.374747),(0.640027,0.660649),(0.444264,0.0474275),(0.0175686,0.701144),(0.637824,0.637824),(0.577701,0.509014),(0.678952,0.517785),(0.240657,0.240657),(0.520656,0.531883),(0.020898,0.531883),(0.078855,0.517785),(0.0690662,0.0840859),(0.0901357,0.511964),(0.549546,0.0264233))	
OG0000232	(pmar_3:480.713,((cmil_4:358,((cpun_4:42.6663,rtyp_8:42.6663)_5:55.967,(ccar_6:76.7847,stor_5:76.7847)_5:21.8486)_5:259.367)_4:77.3349,((locu_4:269.425,(sfor_7:221.315,(drer_8:196.545,(eluc_7:171.212,(gmor_7:138.656,((olat_7:96.8841,onil_6:96.8841)_7:11.1768,(gacu_7:103.223,(mmol_7:87.2367,(dnig_7:46.5407,trub_7:46.5407)_7:40.6959)_7:15.9868)_7:4.83735)_7:30.5957)_7:32.5555)_7:25.3334)_7:24.7694)_7:48.1102)_6:151.275,(lcha_4:408,(xtro_4:351,((acar_4:243.303,(amis_4:167.652,ggal_4:167.652)_4:75.6516)_4:74.6966,(oana_6:228.033,(mdom_4:187.052,((lafr_4:58.4246,pcap_4:58.4246)_4:29.1658,(dnov_5:83.8291,((hsap_7:69.6836,mmus_4:69.6836)_4:7.27911,(clup_4:65.6646,(sscr_6:54.3017,(btau_3:47.8908,(ttru_4:27.8472,(bacu_4:22.2751,bmys_2:22.2751)_4:5.5721)_4:20.0436)_4:6.41084)_4:11.363)_4:11.298)_4:6.86642)_4:3.76132)_4:99.4615)_4:40.9813)_4:89.9668)_4:33)_4:57)_4:12.7)_4:14.6349)_4:45.3779)_4	0.011	((0.599772,0.59364),(0.833706,0.253549),(0.161907,0.000376097),(0.632279,0.558243),(0.108682,0.668289),(0.644321,0.532434),(0.20605,0.0842012),(0.840555,0.588275),(0.31897,0.59141),(0.813473,0.612313),(0.787977,0.606522),(0.741119,0.379394),(0.543773,0.516629),(0.750399,0.558242),(0.728119,0.634124),(0.649162,0.649162),(0.0574047,0.528),(0.846668,0.613967),(0.831653,0.571531),(0.789281,0.641468),(0.740616,0.740616),(0.640027,0.660649),(0.104975,0.584654),(0.755578,0.673291),(0.615585,0.615585),(0.563735,0.507231),(0.0951324,0.514305),(0.000790663,0.632675),(0.516629,0.525758),(0.626609,0.525758),(0.00993418,0.514305),(0.147182,0.545359),(0.559753,0.511964),(0.549546,0.000549174))	
OG0000233	(pmar_3:480.713,((cmil_3:358,((cpun_4:42.6663,rtyp_4:42.6663)_4:55.967,(ccar_9:76.7847,stor_5:76.7847)_5:21.8486)_5:259.367)_4:77.3349,((locu_3:269.425,(sfor_5:221.315,(drer_6:196.545,(eluc_7:171.212,(gmor_6:138.656,((olat_7:96.8841,onil_7:96.8841)_6:11.1768,(gacu_5:103.223,(mmol_7:87.2367,(dnig_6:46.5407,trub_6:46.5407)_6:40.6959)_6:15.9868)_6:4.83735)_6:30.5957)_6:32.5555)_6:25.3334)_6:24.7694)_6:48.1102)_5:151.275,(lcha_4:408,(xtro_4:351,((acar_4:243.303,(amis_4:167.652,ggal_4:167.652)_4:75.6516)_4:74.6966,(oana_4:228.033,(mdom_4:187.052,((lafr_4:58.4246,pcap_4:58.4246)_4:29.1658,(dnov_3:83.8291,((hsap_10:69.6836,mmus_4:69.6836)_4:7.27911,(clup_11:65.6646,(sscr_4:54.3017,(btau_4:47.8908,(ttru_4:27.8472,(bacu_4:22.2751,bmys_5:22.2751)_4:5.5721)_4:20.0436)_4:6.41084)_4:11.363)_4:11.298)_4:6.86642)_4:3.76132)_4:99.4615)_4:40.9813)_4:89.9668)_4:33)_4:57)_4:12.7)_4:14.6349)_4:45.3779)_4	0	((0.599772,0.59364),(0.541896,0.253549),(0.588286,0.588286),(0.201875,0.558243),(0.000118528,0.668289),(0.644321,0.532434),(0.169551,0.0704732),(0.530238,0.577229),(0.811579,0.580035),(0.256782,0.598869),(0.768525,0.593629),(0.159243,0.159243),(0.537887,0.514305),(0.359991,0.550581),(0.145938,0.618766),(0.632642,0.632642),(0.163147,0.528),(0.846668,0.613967),(0.831653,0.571531),(0.789281,0.641468),(0.740616,0.740616),(0.640027,0.660649),(0.781273,0.584654),(0.755578,0.673291),(0.615585,0.615585),(0.563735,0.507231),(0.233151,0.514305),(1.46486e-07,0.632675),(0.516629,0.525758),(5.69234e-09,0.525758),(0.609043,0.514305),(0.597147,0.545359),(0.559753,0.511964),(0.549546,0.0264233))	
OG0000234	(pmar_1:480.713,((cmil_3:358,((cpun_5:42.6663,rtyp_3:42.6663)_3:55.967,(ccar_3:76.7847,stor_3:76.7847)_3:21.8486)_3:259.367)_4:77.3349,((locu_4:269.425,(sfor_7:221.315,(drer_7:196.545,(eluc_6:171.212,(gmor_7:138.656,((olat_6:96.8841,onil_7:96.8841)_7:11.1768,(gacu_7:103.223,(mmol_7:87.2367,(dnig_8:46.5407,trub_7:46.5407)_7:40.6959)_7:15.9868)_7:4.83735)_7:30.5957)_7:32.5555)_7:25.3334)_7:24.7694)_7:48.1102)_6:151.275,(lcha_4:408,(xtro_3:351,((acar_5:243.303,(amis_4:167.652,ggal_3:167.652)_4:75.6516)_4:74.6966,(oana_4:228.033,(mdom_5:187.052,((lafr_4:58.4246,pcap_3:58.4246)_4:29.1658,(dnov_3:83.8291,((hsap_5:69.6836,mmus_4:69.6836)_4:7.27911,(clup_7:65.6646,(sscr_4:54.3017,(btau_4:47.8908,(ttru_4:27.8472,(bacu_4:22.2751,bmys_4:22.2751)_4:5.5721)_4:20.0436)_4:6.41084)_4:11.363)_4:11.298)_4:6.86642)_4:3.76132)_4:99.4615)_4:40.9813)_4:89.9668)_4:33)_4:57)_4:12.7)_4:14.6349)_4:45.3779)_4	0.078	((-,-),(-,-),(-,-),(-,-),(-,-),(-,-),(-,-),(-,-),(-,-),(-,-),(-,-),(-,-),(-,-),(-,-),(-,-),(-,-),(-,-),(-,-),(-,-),(-,-),(-,-),(-,-),(-,-),(-,-),(-,-),(-,-),(-,-),(-,-),(-,-),(-,-),(-,-),(-,-),(-,-),(-,-))	
OG0000235	(pmar_0:480.713,((cmil_3:358,((cpun_7:42.6663,rtyp_6:42.6663)_6:55.967,(ccar_5:76.7847,stor_6:76.7847)_6:21.8486)_6:259.367)_4:77.3349,((locu_4:269.425,(sfor_7:221.315,(drer_6:196.545,(eluc_6:171.212,(gmor_7:138.656,((olat_6:96.8841,onil_6:96.8841)_6:11.1768,(gacu_7:103.223,(mmol_5:87.2367,(dnig_7:46.5407,trub_8:46.5407)_7:40.6959)_6:15.9868)_6:4.83735)_6:30.5957)_6:32.5555)_6:25.3334)_6:24.7694)_6:48.1102)_5:151.275,(lcha_5:408,(xtro_4:351,((acar_4:243.303,(amis_4:167.652,ggal_3:167.652)_4:75.6516)_4:74.6966,(oana_5:228.033,(mdom_5:187.052,((lafr_5:58.4246,pcap_4:58.4246)_4:29.1658,(dnov_4:83.8291,((hsap_4:69.6836,mmus_4:69.6836)_4:7.27911,(clup_5:65.6646,(sscr_5:54.3017,(btau_4:47.8908,(ttru_4:27.8472,(bacu_4:22.2751,bmys_5:22.2751)_4:5.5721)_4:20.0436)_4:6.41084)_4:11.363)_4:11.298)_4:6.86642)_4:3.76132)_4:99.4615)_4:40.9813)_4:89.9668)_4:33)_4:57)_4:12.7)_4:14.6349)_4:45.3779)_4	0.118	((-,-),(-,-),(-,-),(-,-),(-,-),(-,-),(-,-),(-,-),(-,-),(-,-),(-,-),(-,-),(-,-),(-,-),(-,-),(-,-),(-,-),(-,-),(-,-),(-,-),(-,-),(-,-),(-,-),(-,-),(-,-),(-,-),(-,-),(-,-),(-,-),(-,-),(-,-),(-,-),(-,-),(-,-))	
OG0000236	(pmar_2:480.713,((cmil_4:358,((cpun_4:42.6663,rtyp_3:42.6663)_3:55.967,(ccar_3:76.7847,stor_3:76.7847)_3:21.8486)_3:259.367)_3:77.3349,((locu_4:269.425,(sfor_7:221.315,(drer_13:196.545,(eluc_11:171.212,(gmor_10:138.656,((olat_11:96.8841,onil_11:96.8841)_10:11.1768,(gacu_11:103.223,(mmol_11:87.2367,(dnig_11:46.5407,trub_8:46.5407)_10:40.6959)_10:15.9868)_10:4.83735)_10:30.5957)_10:32.5555)_10:25.3334)_10:24.7694)_8:48.1102)_6:151.275,(lcha_4:408,(xtro_4:351,((acar_3:243.303,(amis_3:167.652,ggal_2:167.652)_3:75.6516)_3:74.6966,(oana_3:228.033,(mdom_2:187.052,((lafr_3:58.4246,pcap_3:58.4246)_3:29.1658,(dnov_2:83.8291,((hsap_3:69.6836,mmus_3:69.6836)_3:7.27911,(clup_3:65.6646,(sscr_2:54.3017,(btau_3:47.8908,(ttru_2:27.8472,(bacu_3:22.2751,bmys_2:22.2751)_3:5.5721)_3:20.0436)_3:6.41084)_3:11.363)_3:11.298)_3:6.86642)_3:3.76132)_3:99.4615)_3:40.9813)_3:89.9668)_3:33)_3:57)_3:12.7)_3:14.6349)_3:45.3779)_3	0.016	((0.53858,0.572975),(0.254688,0.761013),(0.0373637,0.568639),(0.586942,0.536262),(0.613995,0.613995),(0.615211,0.524632),(0.20605,0.0170668),(0.591071,0.00831491),(0.0798005,0.622694),(0.371444,0.648456),(0.828793,0.641407),(0.247424,0.247424),(0.560749,0.5235),(0.261292,0.580031),(0.228791,0.674388),(0.131701,0.0155112),(0.0028926,0.521227),(0.280481,0.589648),(0.250922,0.555208),(0.752574,0.612773),(0.702967,0.31095),(0.611544,0.629326),(0.7441,0.56571),(0.334591,0.640444),(0.590991,0.590991),(0.549028,0.505438),(0.185336,0.510787),(0.605304,0.605304),(0.512551,0.519511),(0.600194,0.519511),(0.12914,0.510787),(0.575828,0.534628),(0.0690297,0.509014),(0.537888,0.0569646))	
OG0000237	(pmar_3:480.713,((cmil_4:358,((cpun_5:42.6663,rtyp_8:42.6663)_7:55.967,(ccar_7:76.7847,stor_7:76.7847)_7:21.8486)_7:259.367)_5:77.3349,((locu_4:269.425,(sfor_6:221.315,(drer_7:196.545,(eluc_6:171.212,(gmor_6:138.656,((olat_5:96.8841,onil_6:96.8841)_6:11.1768,(gacu_6:103.223,(mmol_6:87.2367,(dnig_5:46.5407,trub_4:46.5407)_5:40.6959)_6:15.9868)_6:4.83735)_6:30.5957)_6:32.5555)_6:25.3334)_6:24.7694)_6:48.1102)_6:151.275,(lcha_6:408,(xtro_4:351,((acar_5:243.303,(amis_4:167.652,ggal_4:167.652)_4:75.6516)_4:74.6966,(oana_4:228.033,(mdom_5:187.052,((lafr_4:58.4246,pcap_4:58.4246)_4:29.1658,(dnov_5:83.8291,((hsap_4:69.6836,mmus_4:69.6836)_4:7.27911,(clup_4:65.6646,(sscr_6:54.3017,(btau_5:47.8908,(ttru_4:27.8472,(bacu_5:22.2751,bmys_5:22.2751)_5:5.5721)_5:20.0436)_5:6.41084)_5:11.363)_4:11.298)_4:6.86642)_4:3.76132)_4:99.4615)_4:40.9813)_4:89.9668)_4:33)_4:57)_5:12.7)_5:14.6349)_5:45.3779)_5	0.369	((-,-),(-,-),(-,-),(-,-),(-,-),(-,-),(-,-),(-,-),(-,-),(-,-),(-,-),(-,-),(-,-),(-,-),(-,-),(-,-),(-,-),(-,-),(-,-),(-,-),(-,-),(-,-),(-,-),(-,-),(-,-),(-,-),(-,-),(-,-),(-,-),(-,-),(-,-),(-,-),(-,-),(-,-))	
OG0000238	(pmar_4:480.713,((cmil_4:358,((cpun_3:42.6663,rtyp_4:42.6663)_4:55.967,(ccar_4:76.7847,stor_4:76.7847)_4:21.8486)_4:259.367)_4:77.3349,((locu_4:269.425,(sfor_8:221.315,(drer_7:196.545,(eluc_8:171.212,(gmor_7:138.656,((olat_7:96.8841,onil_8:96.8841)_7:11.1768,(gacu_6:103.223,(mmol_8:87.2367,(dnig_9:46.5407,trub_8:46.5407)_8:40.6959)_8:15.9868)_7:4.83735)_7:30.5957)_7:32.5555)_7:25.3334)_7:24.7694)_7:48.1102)_6:151.275,(lcha_4:408,(xtro_4:351,((acar_4:243.303,(amis_4:167.652,ggal_3:167.652)_4:75.6516)_4:74.6966,(oana_4:228.033,(mdom_4:187.052,((lafr_4:58.4246,pcap_4:58.4246)_4:29.1658,(dnov_4:83.8291,((hsap_4:69.6836,mmus_4:69.6836)_4:7.27911,(clup_4:65.6646,(sscr_5:54.3017,(btau_4:47.8908,(ttru_4:27.8472,(bacu_4:22.2751,bmys_6:22.2751)_4:5.5721)_4:20.0436)_4:6.41084)_4:11.363)_4:11.298)_4:6.86642)_4:3.76132)_4:99.4615)_4:40.9813)_4:89.9668)_4:33)_4:57)_4:12.7)_4:14.6349)_4:45.3779)_4	0.599	((-,-),(-,-),(-,-),(-,-),(-,-),(-,-),(-,-),(-,-),(-,-),(-,-),(-,-),(-,-),(-,-),(-,-),(-,-),(-,-),(-,-),(-,-),(-,-),(-,-),(-,-),(-,-),(-,-),(-,-),(-,-),(-,-),(-,-),(-,-),(-,-),(-,-),(-,-),(-,-),(-,-),(-,-))	
OG0000239	(pmar_6:480.713,((cmil_5:358,((cpun_4:42.6663,rtyp_7:42.6663)_5:55.967,(ccar_5:76.7847,stor_6:76.7847)_5:21.8486)_5:259.367)_5:77.3349,((locu_5:269.425,(sfor_7:221.315,(drer_7:196.545,(eluc_7:171.212,(gmor_6:138.656,((olat_6:96.8841,onil_6:96.8841)_6:11.1768,(gacu_5:103.223,(mmol_4:87.2367,(dnig_7:46.5407,trub_4:46.5407)_6:40.6959)_6:15.9868)_6:4.83735)_6:30.5957)_6:32.5555)_6:25.3334)_6:24.7694)_6:48.1102)_6:151.275,(lcha_6:408,(xtro_3:351,((acar_4:243.303,(amis_5:167.652,ggal_5:167.652)_5:75.6516)_5:74.6966,(oana_3:228.033,(mdom_4:187.052,((lafr_4:58.4246,pcap_4:58.4246)_4:29.1658,(dnov_4:83.8291,((hsap_4:69.6836,mmus_4:69.6836)_4:7.27911,(clup_4:65.6646,(sscr_3:54.3017,(btau_4:47.8908,(ttru_4:27.8472,(bacu_4:22.2751,bmys_3:22.2751)_4:5.5721)_4:20.0436)_4:6.41084)_4:11.363)_4:11.298)_4:6.86642)_4:3.76132)_4:99.4615)_4:40.9813)_4:89.9668)_5:33)_5:57)_5:12.7)_5:14.6349)_5:45.3779)_5	0.409	((-,-),(-,-),(-,-),(-,-),(-,-),(-,-),(-,-),(-,-),(-,-),(-,-),(-,-),(-,-),(-,-),(-,-),(-,-),(-,-),(-,-),(-,-),(-,-),(-,-),(-,-),(-,-),(-,-),(-,-),(-,-),(-,-),(-,-),(-,-),(-,-),(-,-),(-,-),(-,-),(-,-),(-,-))	
OG0000240	(pmar_2:480.713,((cmil_3:358,((cpun_3:42.6663,rtyp_3:42.6663)_3:55.967,(ccar_2:76.7847,stor_3:76.7847)_3:21.8486)_3:259.367)_4:77.3349,((locu_3:269.425,(sfor_4:221.315,(drer_4:196.545,(eluc_5:171.212,(gmor_4:138.656,((olat_3:96.8841,onil_4:96.8841)_4:11.1768,(gacu_4:103.223,(mmol_4:87.2367,(dnig_4:46.5407,trub_4:46.5407)_4:40.6959)_4:15.9868)_4:4.83735)_4:30.5957)_4:32.5555)_4:25.3334)_4:24.7694)_4:48.1102)_4:151.275,(lcha_3:408,(xtro_7:351,((acar_4:243.303,(amis_8:167.652,ggal_6:167.652)_6:75.6516)_6:74.6966,(oana_6:228.033,(mdom_8:187.052,((lafr_7:58.4246,pcap_4:58.4246)_7:29.1658,(dnov_6:83.8291,((hsap_7:69.6836,mmus_7:69.6836)_7:7.27911,(clup_8:65.6646,(sscr_6:54.3017,(btau_8:47.8908,(ttru_6:27.8472,(bacu_7:22.2751,bmys_6:22.2751)_7:5.5721)_7:20.0436)_7:6.41084)_7:11.363)_7:11.298)_7:6.86642)_7:3.76132)_7:99.4615)_7:40.9813)_7:89.9668)_6:33)_6:57)_4:12.7)_4:14.6349)_4:45.3779)_4	0.092	((-,-),(-,-),(-,-),(-,-),(-,-),(-,-),(-,-),(-,-),(-,-),(-,-),(-,-),(-,-),(-,-),(-,-),(-,-),(-,-),(-,-),(-,-),(-,-),(-,-),(-,-),(-,-),(-,-),(-,-),(-,-),(-,-),(-,-),(-,-),(-,-),(-,-),(-,-),(-,-),(-,-),(-,-))	
OG0000241	(pmar_3:480.713,((cmil_4:358,((cpun_5:42.6663,rtyp_5:42.6663)_5:55.967,(ccar_4:76.7847,stor_5:76.7847)_5:21.8486)_5:259.367)_5:77.3349,((locu_4:269.425,(sfor_7:221.315,(drer_4:196.545,(eluc_5:171.212,(gmor_5:138.656,((olat_6:96.8841,onil_6:96.8841)_6:11.1768,(gacu_6:103.223,(mmol_6:87.2367,(dnig_7:46.5407,trub_6:46.5407)_6:40.6959)_6:15.9868)_6:4.83735)_6:30.5957)_5:32.5555)_5:25.3334)_5:24.7694)_5:48.1102)_5:151.275,(lcha_5:408,(xtro_3:351,((acar_5:243.303,(amis_5:167.652,ggal_5:167.652)_5:75.6516)_5:74.6966,(oana_4:228.033,(mdom_5:187.052,((lafr_5:58.4246,pcap_4:58.4246)_5:29.1658,(dnov_5:83.8291,((hsap_5:69.6836,mmus_5:69.6836)_5:7.27911,(clup_5:65.6646,(sscr_7:54.3017,(btau_5:47.8908,(ttru_4:27.8472,(bacu_5:22.2751,bmys_5:22.2751)_5:5.5721)_5:20.0436)_5:6.41084)_5:11.363)_5:11.298)_5:6.86642)_5:3.76132)_5:99.4615)_5:40.9813)_5:89.9668)_5:33)_5:57)_5:12.7)_5:14.6349)_5:45.3779)_5	0.795	((-,-),(-,-),(-,-),(-,-),(-,-),(-,-),(-,-),(-,-),(-,-),(-,-),(-,-),(-,-),(-,-),(-,-),(-,-),(-,-),(-,-),(-,-),(-,-),(-,-),(-,-),(-,-),(-,-),(-,-),(-,-),(-,-),(-,-),(-,-),(-,-),(-,-),(-,-),(-,-),(-,-),(-,-))	
OG0000242	(pmar_4:480.713,((cmil_4:358,((cpun_4:42.6663,rtyp_5:42.6663)_5:55.967,(ccar_9:76.7847,stor_5:76.7847)_5:21.8486)_5:259.367)_4:77.3349,((locu_4:269.425,(sfor_5:221.315,(drer_6:196.545,(eluc_6:171.212,(gmor_6:138.656,((olat_6:96.8841,onil_7:96.8841)_6:11.1768,(gacu_6:103.223,(mmol_7:87.2367,(dnig_7:46.5407,trub_7:46.5407)_7:40.6959)_7:15.9868)_6:4.83735)_6:30.5957)_6:32.5555)_6:25.3334)_6:24.7694)_6:48.1102)_5:151.275,(lcha_4:408,(xtro_4:351,((acar_4:243.303,(amis_4:167.652,ggal_4:167.652)_4:75.6516)_4:74.6966,(oana_5:228.033,(mdom_4:187.052,((lafr_4:58.4246,pcap_4:58.4246)_4:29.1658,(dnov_5:83.8291,((hsap_4:69.6836,mmus_4:69.6836)_4:7.27911,(clup_4:65.6646,(sscr_6:54.3017,(btau_4:47.8908,(ttru_4:27.8472,(bacu_4:22.2751,bmys_6:22.2751)_4:5.5721)_4:20.0436)_4:6.41084)_4:11.363)_4:11.298)_4:6.86642)_4:3.76132)_4:99.4615)_4:40.9813)_4:89.9668)_4:33)_4:57)_4:12.7)_4:14.6349)_4:45.3779)_4	0.236	((-,-),(-,-),(-,-),(-,-),(-,-),(-,-),(-,-),(-,-),(-,-),(-,-),(-,-),(-,-),(-,-),(-,-),(-,-),(-,-),(-,-),(-,-),(-,-),(-,-),(-,-),(-,-),(-,-),(-,-),(-,-),(-,-),(-,-),(-,-),(-,-),(-,-),(-,-),(-,-),(-,-),(-,-))	
OG0000243	(pmar_1:480.713,((cmil_5:358,((cpun_5:42.6663,rtyp_6:42.6663)_5:55.967,(ccar_3:76.7847,stor_6:76.7847)_5:21.8486)_5:259.367)_5:77.3349,((locu_5:269.425,(sfor_8:221.315,(drer_5:196.545,(eluc_5:171.212,(gmor_5:138.656,((olat_5:96.8841,onil_7:96.8841)_5:11.1768,(gacu_5:103.223,(mmol_4:87.2367,(dnig_6:46.5407,trub_5:46.5407)_5:40.6959)_5:15.9868)_5:4.83735)_5:30.5957)_5:32.5555)_5:25.3334)_5:24.7694)_5:48.1102)_5:151.275,(lcha_5:408,(xtro_5:351,((acar_5:243.303,(amis_5:167.652,ggal_5:167.652)_5:75.6516)_5:74.6966,(oana_7:228.033,(mdom_5:187.052,((lafr_5:58.4246,pcap_3:58.4246)_4:29.1658,(dnov_5:83.8291,((hsap_4:69.6836,mmus_4:69.6836)_4:7.27911,(clup_5:65.6646,(sscr_4:54.3017,(btau_5:47.8908,(ttru_4:27.8472,(bacu_4:22.2751,bmys_5:22.2751)_4:5.5721)_4:20.0436)_4:6.41084)_4:11.363)_4:11.298)_4:6.86642)_4:3.76132)_4:99.4615)_5:40.9813)_5:89.9668)_5:33)_5:57)_5:12.7)_5:14.6349)_5:45.3779)_5	0.059	((-,-),(-,-),(-,-),(-,-),(-,-),(-,-),(-,-),(-,-),(-,-),(-,-),(-,-),(-,-),(-,-),(-,-),(-,-),(-,-),(-,-),(-,-),(-,-),(-,-),(-,-),(-,-),(-,-),(-,-),(-,-),(-,-),(-,-),(-,-),(-,-),(-,-),(-,-),(-,-),(-,-),(-,-))	
OG0000244	(pmar_5:480.713,((cmil_5:358,((cpun_4:42.6663,rtyp_4:42.6663)_4:55.967,(ccar_2:76.7847,stor_4:76.7847)_4:21.8486)_4:259.367)_5:77.3349,((locu_4:269.425,(sfor_8:221.315,(drer_7:196.545,(eluc_6:171.212,(gmor_6:138.656,((olat_6:96.8841,onil_6:96.8841)_6:11.1768,(gacu_6:103.223,(mmol_4:87.2367,(dnig_6:46.5407,trub_6:46.5407)_6:40.6959)_6:15.9868)_6:4.83735)_6:30.5957)_6:32.5555)_6:25.3334)_6:24.7694)_6:48.1102)_6:151.275,(lcha_4:408,(xtro_4:351,((acar_4:243.303,(amis_5:167.652,ggal_5:167.652)_5:75.6516)_5:74.6966,(oana_4:228.033,(mdom_4:187.052,((lafr_5:58.4246,pcap_4:58.4246)_5:29.1658,(dnov_5:83.8291,((hsap_5:69.6836,mmus_6:69.6836)_5:7.27911,(clup_5:65.6646,(sscr_5:54.3017,(btau_5:47.8908,(ttru_5:27.8472,(bacu_5:22.2751,bmys_6:22.2751)_5:5.5721)_5:20.0436)_5:6.41084)_5:11.363)_5:11.298)_5:6.86642)_5:3.76132)_5:99.4615)_5:40.9813)_5:89.9668)_5:33)_5:57)_5:12.7)_5:14.6349)_5:45.3779)_5	0.818	((-,-),(-,-),(-,-),(-,-),(-,-),(-,-),(-,-),(-,-),(-,-),(-,-),(-,-),(-,-),(-,-),(-,-),(-,-),(-,-),(-,-),(-,-),(-,-),(-,-),(-,-),(-,-),(-,-),(-,-),(-,-),(-,-),(-,-),(-,-),(-,-),(-,-),(-,-),(-,-),(-,-),(-,-))	
OG0000245	(pmar_1:480.713,((cmil_4:358,((cpun_4:42.6663,rtyp_6:42.6663)_5:55.967,(ccar_9:76.7847,stor_5:76.7847)_5:21.8486)_5:259.367)_4:77.3349,((locu_4:269.425,(sfor_6:221.315,(drer_8:196.545,(eluc_8:171.212,(gmor_8:138.656,((olat_6:96.8841,onil_8:96.8841)_7:11.1768,(gacu_6:103.223,(mmol_8:87.2367,(dnig_7:46.5407,trub_8:46.5407)_7:40.6959)_7:15.9868)_7:4.83735)_7:30.5957)_7:32.5555)_7:25.3334)_7:24.7694)_6:48.1102)_5:151.275,(lcha_6:408,(xtro_4:351,((acar_3:243.303,(amis_4:167.652,ggal_4:167.652)_4:75.6516)_4:74.6966,(oana_3:228.033,(mdom_4:187.052,((lafr_3:58.4246,pcap_4:58.4246)_4:29.1658,(dnov_3:83.8291,((hsap_4:69.6836,mmus_4:69.6836)_4:7.27911,(clup_4:65.6646,(sscr_6:54.3017,(btau_4:47.8908,(ttru_4:27.8472,(bacu_4:22.2751,bmys_2:22.2751)_4:5.5721)_4:20.0436)_4:6.41084)_4:11.363)_4:11.298)_4:6.86642)_4:3.76132)_4:99.4615)_4:40.9813)_4:89.9668)_4:33)_4:57)_4:12.7)_4:14.6349)_4:45.3779)_4	0.008	((0.0382411,0.59364),(0.833706,0.253549),(0.161907,0.0619889),(0.632279,0.558243),(0.000118528,0.668289),(0.644321,0.532434),(0.531488,0.0704732),(0.824906,0.0430838),(0.31897,0.59141),(0.28964,0.612313),(0.246385,0.606522),(0.379394,0.182911),(0.543773,0.516629),(0.395284,0.558242),(0.167986,0.634124),(0.649162,0.0938861),(0.163147,0.528),(0.111329,0.613967),(0.831653,0.571531),(0.458459,0.641468),(0.740616,0.740616),(0.640027,0.660649),(0.444264,0.584654),(0.755578,0.673291),(0.175545,0.615585),(0.563735,0.507231),(0.233151,0.514305),(0.632675,0.632675),(0.516629,0.525758),(0.626609,0.525758),(0.00993418,0.514305),(0.597147,0.545359),(0.559753,0.511964),(0.549546,0.000549174))	
OG0000246	(pmar_2:480.713,((cmil_5:358,((cpun_7:42.6663,rtyp_6:42.6663)_6:55.967,(ccar_6:76.7847,stor_4:76.7847)_6:21.8486)_6:259.367)_5:77.3349,((locu_6:269.425,(sfor_8:221.315,(drer_6:196.545,(eluc_8:171.212,(gmor_5:138.656,((olat_4:96.8841,onil_5:96.8841)_5:11.1768,(gacu_5:103.223,(mmol_5:87.2367,(dnig_5:46.5407,trub_5:46.5407)_5:40.6959)_5:15.9868)_5:4.83735)_5:30.5957)_5:32.5555)_6:25.3334)_6:24.7694)_6:48.1102)_6:151.275,(lcha_7:408,(xtro_3:351,((acar_5:243.303,(amis_5:167.652,ggal_6:167.652)_5:75.6516)_5:74.6966,(oana_4:228.033,(mdom_4:187.052,((lafr_4:58.4246,pcap_5:58.4246)_4:29.1658,(dnov_4:83.8291,((hsap_4:69.6836,mmus_4:69.6836)_4:7.27911,(clup_4:65.6646,(sscr_5:54.3017,(btau_4:47.8908,(ttru_4:27.8472,(bacu_4:22.2751,bmys_4:22.2751)_4:5.5721)_4:20.0436)_4:6.41084)_4:11.363)_4:11.298)_4:6.86642)_4:3.76132)_4:99.4615)_4:40.9813)_4:89.9668)_5:33)_5:57)_5:12.7)_5:14.6349)_5:45.3779)_5	0.748	((-,-),(-,-),(-,-),(-,-),(-,-),(-,-),(-,-),(-,-),(-,-),(-,-),(-,-),(-,-),(-,-),(-,-),(-,-),(-,-),(-,-),(-,-),(-,-),(-,-),(-,-),(-,-),(-,-),(-,-),(-,-),(-,-),(-,-),(-,-),(-,-),(-,-),(-,-),(-,-),(-,-),(-,-))	
OG0000248	(pmar_0:480.713,((cmil_1:358,((cpun_2:42.6663,rtyp_1:42.6663)_2:55.967,(ccar_0:76.7847,stor_3:76.7847)_2:21.8486)_2:259.367)_3:77.3349,((locu_2:269.425,(sfor_9:221.315,(drer_13:196.545,(eluc_6:171.212,(gmor_2:138.656,((olat_6:96.8841,onil_15:96.8841)_6:11.1768,(gacu_3:103.223,(mmol_5:87.2367,(dnig_3:46.5407,trub_7:46.5407)_5:40.6959)_5:15.9868)_5:4.83735)_5:30.5957)_5:32.5555)_6:25.3334)_6:24.7694)_6:48.1102)_5:151.275,(lcha_7:408,(xtro_14:351,((acar_6:243.303,(amis_9:167.652,ggal_9:167.652)_8:75.6516)_7:74.6966,(oana_5:228.033,(mdom_1:187.052,((lafr_5:58.4246,pcap_3:58.4246)_5:29.1658,(dnov_5:83.8291,((hsap_6:69.6836,mmus_6:69.6836)_5:7.27911,(clup_4:65.6646,(sscr_4:54.3017,(btau_4:47.8908,(ttru_2:27.8472,(bacu_2:22.2751,bmys_3:22.2751)_3:5.5721)_3:20.0436)_4:6.41084)_4:11.363)_4:11.298)_5:6.86642)_5:3.76132)_5:99.4615)_5:40.9813)_5:89.9668)_6:33)_6:57)_5:12.7)_5:14.6349)_4:45.3779)_4	0	((0.0037372,0.59364),(0.128144,0.405427),(0.547467,0.0712159),(0.560769,0.524633),(0.00128541,0.0441741),(0.220128,0.016906),(0.0180735,0.0704732),(0.0376345,0.577229),(2.54011e-05,0.580035),(0.795468,0.150266),(0.00319752,0.580037),(0.720822,2.8948e-09),(0.0166333,0.511964),(0.018387,0.542712),(0.684774,0.602307),(0.00390725,0.011309),(0.756613,0.534627),(0.148315,0.0830068),(0.000146803,0.601448),(0.582512,0.147332),(0.314351,0.314351),(0.126092,0.328138),(0.808188,0.602307),(0.0003323,0.701144),(0.637824,0.00615342),(0.577701,0.509014),(0.678952,0.517785),(0.0993484,0.0993484),(0.520656,0.0479859),(0.626609,0.525758),(0.609043,0.514305),(0.597147,0.0683218),(0.0690297,0.509014),(0.0569646,0.537888))	
OG0000249	(pmar_5:480.713,((cmil_1:358,((cpun_5:42.6663,rtyp_2:42.6663)_4:55.967,(ccar_10:76.7847,stor_4:76.7847)_4:21.8486)_4:259.367)_2:77.3349,((locu_1:269.425,(sfor_0:221.315,(drer_2:196.545,(eluc_0:171.212,(gmor_3:138.656,((olat_1:96.8841,onil_0:96.8841)_1:11.1768,(gacu_1:103.223,(mmol_0:87.2367,(dnig_6:46.5407,trub_0:46.5407)_1:40.6959)_1:15.9868)_1:4.83735)_1:30.5957)_1:32.5555)_1:25.3334)_1:24.7694)_1:48.1102)_1:151.275,(lcha_3:408,(xtro_0:351,((acar_0:243.303,(amis_3:167.652,ggal_1:167.652)_2:75.6516)_2:74.6966,(oana_2:228.033,(mdom_3:187.052,((lafr_1:58.4246,pcap_1:58.4246)_1:29.1658,(dnov_1:83.8291,((hsap_0:69.6836,mmus_0:69.6836)_0:7.27911,(clup_0:65.6646,(sscr_0:54.3017,(btau_0:47.8908,(ttru_3:27.8472,(bacu_0:22.2751,bmys_1:22.2751)_1:5.5721)_1:20.0436)_1:6.41084)_1:11.363)_1:11.298)_1:6.86642)_1:3.76132)_1:99.4615)_2:40.9813)_2:89.9668)_2:33)_2:57)_2:12.7)_2:14.6349)_2:45.3779)_2	0	((0.0152892,0.550591),(0.381883,0.0411943),(0.0497249,0.00201361),(0.610695,0.54746),(2.49961e-07,0.642899),(0.581935,0.516629),(0.630886,0.528007),(0.163904,0.514306),(0.0527257,0.514889),(0.132614,0.518938),(0.00298881,0.517787),(0.553724,0.0798236),(0.506634,0.502428),(0.557299,0.509014),(0.0729644,0.523505),(7.51931e-09,0.0401451),(0.214172,0.514305),(0.195267,0.562761),(0.0286753,0.537891),(0.0142529,0.580078),(0.0917575,0.231154),(0.579144,0.592812),(0.691342,0.545366),(0.101504,0.152483),(0.533545,0.533545),(0.517209,0.501823),(0.546971,0.503635),(0.5,0.5),(0.00635128,0.506634),(0.0556827,0.506634),(0.0467583,0.503635),(0.0409775,0.511965),(0.000130893,0.503032),(0.0196624,0.513137))	
OG0000250	(pmar_5:480.713,((cmil_4:358,((cpun_4:42.6663,rtyp_4:42.6663)_4:55.967,(ccar_4:76.7847,stor_3:76.7847)_4:21.8486)_4:259.367)_4:77.3349,((locu_6:269.425,(sfor_8:221.315,(drer_8:196.545,(eluc_6:171.212,(gmor_7:138.656,((olat_7:96.8841,onil_8:96.8841)_7:11.1768,(gacu_7:103.223,(mmol_9:87.2367,(dnig_7:46.5407,trub_7:46.5407)_7:40.6959)_7:15.9868)_7:4.83735)_7:30.5957)_7:32.5555)_7:25.3334)_7:24.7694)_7:48.1102)_6:151.275,(lcha_5:408,(xtro_5:351,((acar_3:243.303,(amis_4:167.652,ggal_4:167.652)_4:75.6516)_4:74.6966,(oana_4:228.033,(mdom_3:187.052,((lafr_4:58.4246,pcap_3:58.4246)_4:29.1658,(dnov_4:83.8291,((hsap_4:69.6836,mmus_4:69.6836)_4:7.27911,(clup_4:65.6646,(sscr_5:54.3017,(btau_4:47.8908,(ttru_5:27.8472,(bacu_2:22.2751,bmys_3:22.2751)_3:5.5721)_4:20.0436)_4:6.41084)_4:11.363)_4:11.298)_4:6.86642)_4:3.76132)_4:99.4615)_4:40.9813)_4:89.9668)_4:33)_4:57)_4:12.7)_4:14.6349)_4:45.3779)_4	0.45	((-,-),(-,-),(-,-),(-,-),(-,-),(-,-),(-,-),(-,-),(-,-),(-,-),(-,-),(-,-),(-,-),(-,-),(-,-),(-,-),(-,-),(-,-),(-,-),(-,-),(-,-),(-,-),(-,-),(-,-),(-,-),(-,-),(-,-),(-,-),(-,-),(-,-),(-,-),(-,-),(-,-),(-,-))	
OG0000251	(pmar_2:480.713,((cmil_4:358,((cpun_4:42.6663,rtyp_6:42.6663)_5:55.967,(ccar_5:76.7847,stor_5:76.7847)_5:21.8486)_5:259.367)_4:77.3349,((locu_4:269.425,(sfor_8:221.315,(drer_7:196.545,(eluc_6:171.212,(gmor_4:138.656,((olat_7:96.8841,onil_7:96.8841)_6:11.1768,(gacu_5:103.223,(mmol_6:87.2367,(dnig_9:46.5407,trub_7:46.5407)_7:40.6959)_6:15.9868)_6:4.83735)_6:30.5957)_6:32.5555)_6:25.3334)_6:24.7694)_6:48.1102)_5:151.275,(lcha_4:408,(xtro_4:351,((acar_4:243.303,(amis_5:167.652,ggal_5:167.652)_5:75.6516)_4:74.6966,(oana_4:228.033,(mdom_4:187.052,((lafr_4:58.4246,pcap_4:58.4246)_4:29.1658,(dnov_4:83.8291,((hsap_4:69.6836,mmus_4:69.6836)_4:7.27911,(clup_4:65.6646,(sscr_5:54.3017,(btau_4:47.8908,(ttru_4:27.8472,(bacu_4:22.2751,bmys_5:22.2751)_4:5.5721)_4:20.0436)_4:6.41084)_4:11.363)_4:11.298)_4:6.86642)_4:3.76132)_4:99.4615)_4:40.9813)_4:89.9668)_4:33)_4:57)_4:12.7)_4:14.6349)_4:45.3779)_4	0.287	((-,-),(-,-),(-,-),(-,-),(-,-),(-,-),(-,-),(-,-),(-,-),(-,-),(-,-),(-,-),(-,-),(-,-),(-,-),(-,-),(-,-),(-,-),(-,-),(-,-),(-,-),(-,-),(-,-),(-,-),(-,-),(-,-),(-,-),(-,-),(-,-),(-,-),(-,-),(-,-),(-,-),(-,-))	
OG0000252	(pmar_3:480.713,((cmil_4:358,((cpun_5:42.6663,rtyp_6:42.6663)_6:55.967,(ccar_6:76.7847,stor_7:76.7847)_6:21.8486)_6:259.367)_4:77.3349,((locu_4:269.425,(sfor_6:221.315,(drer_6:196.545,(eluc_6:171.212,(gmor_7:138.656,((olat_6:96.8841,onil_6:96.8841)_6:11.1768,(gacu_6:103.223,(mmol_7:87.2367,(dnig_5:46.5407,trub_7:46.5407)_6:40.6959)_6:15.9868)_6:4.83735)_6:30.5957)_6:32.5555)_6:25.3334)_6:24.7694)_6:48.1102)_5:151.275,(lcha_5:408,(xtro_4:351,((acar_4:243.303,(amis_5:167.652,ggal_4:167.652)_4:75.6516)_4:74.6966,(oana_6:228.033,(mdom_4:187.052,((lafr_4:58.4246,pcap_4:58.4246)_4:29.1658,(dnov_4:83.8291,((hsap_4:69.6836,mmus_4:69.6836)_4:7.27911,(clup_4:65.6646,(sscr_6:54.3017,(btau_4:47.8908,(ttru_4:27.8472,(bacu_4:22.2751,bmys_2:22.2751)_4:5.5721)_4:20.0436)_4:6.41084)_4:11.363)_4:11.298)_4:6.86642)_4:3.76132)_4:99.4615)_4:40.9813)_4:89.9668)_4:33)_4:57)_4:12.7)_4:14.6349)_4:45.3779)_4	0.39	((-,-),(-,-),(-,-),(-,-),(-,-),(-,-),(-,-),(-,-),(-,-),(-,-),(-,-),(-,-),(-,-),(-,-),(-,-),(-,-),(-,-),(-,-),(-,-),(-,-),(-,-),(-,-),(-,-),(-,-),(-,-),(-,-),(-,-),(-,-),(-,-),(-,-),(-,-),(-,-),(-,-),(-,-))	
OG0000253	(pmar_4:480.713,((cmil_7:358,((cpun_7:42.6663,rtyp_6:42.6663)_6:55.967,(ccar_7:76.7847,stor_6:76.7847)_6:21.8486)_6:259.367)_5:77.3349,((locu_7:269.425,(sfor_4:221.315,(drer_5:196.545,(eluc_4:171.212,(gmor_3:138.656,((olat_2:96.8841,onil_3:96.8841)_3:11.1768,(gacu_3:103.223,(mmol_4:87.2367,(dnig_5:46.5407,trub_4:46.5407)_4:40.6959)_4:15.9868)_3:4.83735)_3:30.5957)_3:32.5555)_4:25.3334)_4:24.7694)_4:48.1102)_5:151.275,(lcha_5:408,(xtro_6:351,((acar_4:243.303,(amis_4:167.652,ggal_4:167.652)_4:75.6516)_4:74.6966,(oana_5:228.033,(mdom_5:187.052,((lafr_3:58.4246,pcap_4:58.4246)_4:29.1658,(dnov_6:83.8291,((hsap_5:69.6836,mmus_7:69.6836)_5:7.27911,(clup_5:65.6646,(sscr_6:54.3017,(btau_6:47.8908,(ttru_5:27.8472,(bacu_5:22.2751,bmys_5:22.2751)_5:5.5721)_5:20.0436)_5:6.41084)_5:11.363)_5:11.298)_5:6.86642)_5:3.76132)_5:99.4615)_5:40.9813)_5:89.9668)_5:33)_5:57)_5:12.7)_5:14.6349)_5:45.3779)_5	0.312	((-,-),(-,-),(-,-),(-,-),(-,-),(-,-),(-,-),(-,-),(-,-),(-,-),(-,-),(-,-),(-,-),(-,-),(-,-),(-,-),(-,-),(-,-),(-,-),(-,-),(-,-),(-,-),(-,-),(-,-),(-,-),(-,-),(-,-),(-,-),(-,-),(-,-),(-,-),(-,-),(-,-),(-,-))	
OG0000254	(pmar_1:480.713,((cmil_3:358,((cpun_5:42.6663,rtyp_7:42.6663)_7:55.967,(ccar_9:76.7847,stor_7:76.7847)_7:21.8486)_7:259.367)_5:77.3349,((locu_4:269.425,(sfor_8:221.315,(drer_4:196.545,(eluc_5:171.212,(gmor_4:138.656,((olat_6:96.8841,onil_5:96.8841)_5:11.1768,(gacu_4:103.223,(mmol_5:87.2367,(dnig_6:46.5407,trub_4:46.5407)_5:40.6959)_5:15.9868)_5:4.83735)_5:30.5957)_5:32.5555)_5:25.3334)_5:24.7694)_5:48.1102)_5:151.275,(lcha_6:408,(xtro_4:351,((acar_5:243.303,(amis_5:167.652,ggal_4:167.652)_5:75.6516)_5:74.6966,(oana_6:228.033,(mdom_4:187.052,((lafr_5:58.4246,pcap_4:58.4246)_4:29.1658,(dnov_5:83.8291,((hsap_4:69.6836,mmus_4:69.6836)_4:7.27911,(clup_4:65.6646,(sscr_5:54.3017,(btau_4:47.8908,(ttru_4:27.8472,(bacu_5:22.2751,bmys_8:22.2751)_5:5.5721)_4:20.0436)_4:6.41084)_4:11.363)_4:11.298)_4:6.86642)_4:3.76132)_4:99.4615)_5:40.9813)_5:89.9668)_5:33)_5:57)_5:12.7)_5:14.6349)_5:45.3779)_5	0.004	((0.0161549,0.612733),(0.225966,0.0844697),(0.00653768,0.639257),(0.669809,0.578634),(0.0481738,0.710393),(0.66985,0.540041),(0.531488,0.618775),(0.0253139,0.565702),(0.46247,0.568145),(0.772783,0.584649),(0.383518,0.580037),(0.134529,0.6972),(0.531883,0.511964),(0.319652,0.542712),(0.684774,0.602307),(0.0676564,0.174641),(0.756613,0.534627),(0.404611,0.635991),(0.585385,0.586925),(0.815495,0.666714),(0.769734,0.426451),(0.665126,0.687615),(0.27584,0.602307),(0.451934,0.31133),(0.0678325,0.615585),(0.563735,0.507231),(0.0951324,0.514305),(0.632675,0.632675),(0.516629,0.525758),(0.626609,0.525758),(0.0633514,0.514305),(0.597147,0.545359),(0.559753,0.00607304),(0.560752,5.94669e-05))	
OG0000255	(pmar_1:480.713,((cmil_6:358,((cpun_5:42.6663,rtyp_6:42.6663)_5:55.967,(ccar_4:76.7847,stor_5:76.7847)_5:21.8486)_5:259.367)_5:77.3349,((locu_6:269.425,(sfor_6:221.315,(drer_7:196.545,(eluc_6:171.212,(gmor_5:138.656,((olat_5:96.8841,onil_6:96.8841)_5:11.1768,(gacu_5:103.223,(mmol_4:87.2367,(dnig_5:46.5407,trub_4:46.5407)_5:40.6959)_5:15.9868)_5:4.83735)_5:30.5957)_5:32.5555)_5:25.3334)_5:24.7694)_5:48.1102)_5:151.275,(lcha_6:408,(xtro_4:351,((acar_5:243.303,(amis_5:167.652,ggal_5:167.652)_5:75.6516)_5:74.6966,(oana_6:228.033,(mdom_4:187.052,((lafr_5:58.4246,pcap_4:58.4246)_5:29.1658,(dnov_5:83.8291,((hsap_5:69.6836,mmus_5:69.6836)_5:7.27911,(clup_5:65.6646,(sscr_5:54.3017,(btau_5:47.8908,(ttru_5:27.8472,(bacu_5:22.2751,bmys_5:22.2751)_5:5.5721)_5:20.0436)_5:6.41084)_5:11.363)_5:11.298)_5:6.86642)_5:3.76132)_5:99.4615)_5:40.9813)_5:89.9668)_5:33)_5:57)_5:12.7)_5:14.6349)_5:45.3779)_5	0.869	((-,-),(-,-),(-,-),(-,-),(-,-),(-,-),(-,-),(-,-),(-,-),(-,-),(-,-),(-,-),(-,-),(-,-),(-,-),(-,-),(-,-),(-,-),(-,-),(-,-),(-,-),(-,-),(-,-),(-,-),(-,-),(-,-),(-,-),(-,-),(-,-),(-,-),(-,-),(-,-),(-,-),(-,-))	
OG0000256	(pmar_3:480.713,((cmil_5:358,((cpun_4:42.6663,rtyp_4:42.6663)_4:55.967,(ccar_4:76.7847,stor_4:76.7847)_4:21.8486)_4:259.367)_4:77.3349,((locu_3:269.425,(sfor_8:221.315,(drer_8:196.545,(eluc_6:171.212,(gmor_6:138.656,((olat_7:96.8841,onil_8:96.8841)_7:11.1768,(gacu_8:103.223,(mmol_7:87.2367,(dnig_8:46.5407,trub_5:46.5407)_7:40.6959)_7:15.9868)_7:4.83735)_7:30.5957)_7:32.5555)_7:25.3334)_7:24.7694)_7:48.1102)_5:151.275,(lcha_4:408,(xtro_4:351,((acar_2:243.303,(amis_4:167.652,ggal_3:167.652)_4:75.6516)_4:74.6966,(oana_3:228.033,(mdom_4:187.052,((lafr_4:58.4246,pcap_1:58.4246)_4:29.1658,(dnov_4:83.8291,((hsap_4:69.6836,mmus_4:69.6836)_4:7.27911,(clup_4:65.6646,(sscr_6:54.3017,(btau_4:47.8908,(ttru_3:27.8472,(bacu_4:22.2751,bmys_4:22.2751)_4:5.5721)_4:20.0436)_4:6.41084)_4:11.363)_4:11.298)_4:6.86642)_4:3.76132)_4:99.4615)_4:40.9813)_4:89.9668)_4:33)_4:57)_4:12.7)_4:14.6349)_4:45.3779)_4	0.043	((0.599772,0.59364),(0.320401,0.79713),(0.588286,0.588286),(0.610695,0.54746),(0.642899,0.642899),(0.644321,0.532434),(0.169551,0.0122128),(0.345659,0.588275),(0.31897,0.59141),(0.509441,0.612313),(0.461743,0.606522),(0.741119,0.182911),(0.543773,0.516629),(0.19419,0.558242),(0.728119,0.634124),(0.0938861,0.00778462),(0.163147,0.528),(0.846668,0.613967),(0.831653,0.571531),(0.0553049,0.641468),(0.740616,0.374747),(0.640027,0.660649),(0.444264,0.584654),(0.755578,0.673291),(0.615585,0.000113658),(0.563735,0.507231),(0.65265,0.514305),(0.632675,0.632675),(0.516629,0.525758),(0.626609,0.525758),(0.00993418,0.514305),(0.597147,0.545359),(0.0901357,0.511964),(0.549546,0.549546))	
OG0000257	(pmar_8:480.713,((cmil_3:358,((cpun_4:42.6663,rtyp_5:42.6663)_5:55.967,(ccar_10:76.7847,stor_3:76.7847)_5:21.8486)_5:259.367)_5:77.3349,((locu_4:269.425,(sfor_5:221.315,(drer_6:196.545,(eluc_5:171.212,(gmor_6:138.656,((olat_4:96.8841,onil_6:96.8841)_5:11.1768,(gacu_5:103.223,(mmol_5:87.2367,(dnig_6:46.5407,trub_6:46.5407)_6:40.6959)_5:15.9868)_5:4.83735)_5:30.5957)_5:32.5555)_5:25.3334)_5:24.7694)_5:48.1102)_5:151.275,(lcha_4:408,(xtro_4:351,((acar_5:243.303,(amis_4:167.652,ggal_3:167.652)_4:75.6516)_5:74.6966,(oana_6:228.033,(mdom_5:187.052,((lafr_4:58.4246,pcap_4:58.4246)_4:29.1658,(dnov_4:83.8291,((hsap_4:69.6836,mmus_4:69.6836)_4:7.27911,(clup_4:65.6646,(sscr_8:54.3017,(btau_4:47.8908,(ttru_4:27.8472,(bacu_4:22.2751,bmys_5:22.2751)_4:5.5721)_4:20.0436)_4:6.41084)_4:11.363)_4:11.298)_4:6.86642)_4:3.76132)_4:99.4615)_5:40.9813)_5:89.9668)_5:33)_5:57)_5:12.7)_5:14.6349)_5:45.3779)_5	0.014	((0.105676,0.612733),(0.225966,0.822575),(0.161907,0.606532),(0.632279,0.558243),(8.0993e-06,0.0103716),(0.66985,0.540041),(0.531488,0.618775),(0.804531,0.565702),(0.245945,0.568145),(0.772783,0.584649),(0.184853,0.580037),(0.304933,0.134529),(0.531883,0.511964),(0.706258,0.542712),(0.684774,0.0591384),(0.632642,0.632642),(0.756613,0.534627),(0.613788,0.635991),(0.585385,0.586925),(0.815495,0.256063),(0.740616,0.374747),(0.665126,0.687615),(0.27584,0.602307),(0.78415,0.31133),(0.615585,0.615585),(0.563735,0.507231),(0.65265,0.514305),(0.632675,0.632675),(0.516629,0.525758),(0.626609,0.525758),(1.64529e-05,0.514305),(0.597147,0.545359),(0.559753,0.511964),(0.549546,0.0264233))	
OG0000259	(pmar_2:480.713,((cmil_4:358,((cpun_4:42.6663,rtyp_5:42.6663)_5:55.967,(ccar_7:76.7847,stor_4:76.7847)_5:21.8486)_5:259.367)_4:77.3349,((locu_4:269.425,(sfor_8:221.315,(drer_8:196.545,(eluc_8:171.212,(gmor_7:138.656,((olat_6:96.8841,onil_8:96.8841)_7:11.1768,(gacu_7:103.223,(mmol_7:87.2367,(dnig_7:46.5407,trub_8:46.5407)_7:40.6959)_7:15.9868)_7:4.83735)_7:30.5957)_7:32.5555)_7:25.3334)_7:24.7694)_7:48.1102)_6:151.275,(lcha_3:408,(xtro_4:351,((acar_4:243.303,(amis_4:167.652,ggal_4:167.652)_4:75.6516)_4:74.6966,(oana_4:228.033,(mdom_4:187.052,((lafr_4:58.4246,pcap_4:58.4246)_4:29.1658,(dnov_4:83.8291,((hsap_4:69.6836,mmus_4:69.6836)_4:7.27911,(clup_4:65.6646,(sscr_4:54.3017,(btau_4:47.8908,(ttru_4:27.8472,(bacu_3:22.2751,bmys_2:22.2751)_3:5.5721)_4:20.0436)_4:6.41084)_4:11.363)_4:11.298)_4:6.86642)_4:3.76132)_4:99.4615)_4:40.9813)_4:89.9668)_4:33)_4:57)_4:12.7)_4:14.6349)_4:45.3779)_4	0.289	((-,-),(-,-),(-,-),(-,-),(-,-),(-,-),(-,-),(-,-),(-,-),(-,-),(-,-),(-,-),(-,-),(-,-),(-,-),(-,-),(-,-),(-,-),(-,-),(-,-),(-,-),(-,-),(-,-),(-,-),(-,-),(-,-),(-,-),(-,-),(-,-),(-,-),(-,-),(-,-),(-,-),(-,-))	
OG0000261	(pmar_4:480.713,((cmil_4:358,((cpun_6:42.6663,rtyp_5:42.6663)_6:55.967,(ccar_6:76.7847,stor_7:76.7847)_6:21.8486)_6:259.367)_5:77.3349,((locu_4:269.425,(sfor_7:221.315,(drer_5:196.545,(eluc_6:171.212,(gmor_6:138.656,((olat_6:96.8841,onil_5:96.8841)_6:11.1768,(gacu_6:103.223,(mmol_6:87.2367,(dnig_6:46.5407,trub_6:46.5407)_6:40.6959)_6:15.9868)_6:4.83735)_6:30.5957)_6:32.5555)_6:25.3334)_6:24.7694)_6:48.1102)_6:151.275,(lcha_5:408,(xtro_4:351,((acar_5:243.303,(amis_4:167.652,ggal_4:167.652)_4:75.6516)_4:74.6966,(oana_3:228.033,(mdom_4:187.052,((lafr_4:58.4246,pcap_4:58.4246)_4:29.1658,(dnov_4:83.8291,((hsap_4:69.6836,mmus_4:69.6836)_4:7.27911,(clup_4:65.6646,(sscr_6:54.3017,(btau_4:47.8908,(ttru_4:27.8472,(bacu_4:22.2751,bmys_3:22.2751)_4:5.5721)_4:20.0436)_4:6.41084)_4:11.363)_4:11.298)_4:6.86642)_4:3.76132)_4:99.4615)_4:40.9813)_4:89.9668)_4:33)_4:57)_5:12.7)_5:14.6349)_5:45.3779)_5	0.919	((-,-),(-,-),(-,-),(-,-),(-,-),(-,-),(-,-),(-,-),(-,-),(-,-),(-,-),(-,-),(-,-),(-,-),(-,-),(-,-),(-,-),(-,-),(-,-),(-,-),(-,-),(-,-),(-,-),(-,-),(-,-),(-,-),(-,-),(-,-),(-,-),(-,-),(-,-),(-,-),(-,-),(-,-))	
OG0000262	(pmar_1:480.713,((cmil_4:358,((cpun_4:42.6663,rtyp_6:42.6663)_5:55.967,(ccar_4:76.7847,stor_7:76.7847)_5:21.8486)_5:259.367)_4:77.3349,((locu_4:269.425,(sfor_6:221.315,(drer_6:196.545,(eluc_6:171.212,(gmor_7:138.656,((olat_6:96.8841,onil_6:96.8841)_6:11.1768,(gacu_6:103.223,(mmol_6:87.2367,(dnig_6:46.5407,trub_6:46.5407)_6:40.6959)_6:15.9868)_6:4.83735)_6:30.5957)_6:32.5555)_6:25.3334)_6:24.7694)_6:48.1102)_5:151.275,(lcha_4:408,(xtro_4:351,((acar_4:243.303,(amis_4:167.652,ggal_3:167.652)_4:75.6516)_4:74.6966,(oana_4:228.033,(mdom_3:187.052,((lafr_5:58.4246,pcap_5:58.4246)_5:29.1658,(dnov_4:83.8291,((hsap_5:69.6836,mmus_5:69.6836)_5:7.27911,(clup_5:65.6646,(sscr_6:54.3017,(btau_5:47.8908,(ttru_5:27.8472,(bacu_5:22.2751,bmys_6:22.2751)_5:5.5721)_5:20.0436)_5:6.41084)_5:11.363)_5:11.298)_5:6.86642)_5:3.76132)_5:99.4615)_4:40.9813)_4:89.9668)_4:33)_4:57)_4:12.7)_4:14.6349)_4:45.3779)_4	0.364	((-,-),(-,-),(-,-),(-,-),(-,-),(-,-),(-,-),(-,-),(-,-),(-,-),(-,-),(-,-),(-,-),(-,-),(-,-),(-,-),(-,-),(-,-),(-,-),(-,-),(-,-),(-,-),(-,-),(-,-),(-,-),(-,-),(-,-),(-,-),(-,-),(-,-),(-,-),(-,-),(-,-),(-,-))	
OG0000263	(pmar_1:480.713,((cmil_4:358,((cpun_4:42.6663,rtyp_5:42.6663)_4:55.967,(ccar_4:76.7847,stor_5:76.7847)_4:21.8486)_4:259.367)_4:77.3349,((locu_4:269.425,(sfor_6:221.315,(drer_5:196.545,(eluc_4:171.212,(gmor_4:138.656,((olat_2:96.8841,onil_3:96.8841)_3:11.1768,(gacu_3:103.223,(mmol_3:87.2367,(dnig_5:46.5407,trub_5:46.5407)_5:40.6959)_3:15.9868)_3:4.83735)_3:30.5957)_4:32.5555)_4:25.3334)_4:24.7694)_4:48.1102)_4:151.275,(lcha_4:408,(xtro_5:351,((acar_4:243.303,(amis_4:167.652,ggal_4:167.652)_4:75.6516)_4:74.6966,(oana_5:228.033,(mdom_6:187.052,((lafr_8:58.4246,pcap_4:58.4246)_6:29.1658,(dnov_5:83.8291,((hsap_6:69.6836,mmus_6:69.6836)_6:7.27911,(clup_6:65.6646,(sscr_8:54.3017,(btau_5:47.8908,(ttru_4:27.8472,(bacu_5:22.2751,bmys_5:22.2751)_5:5.5721)_5:20.0436)_5:6.41084)_6:11.363)_6:11.298)_6:6.86642)_6:3.76132)_6:99.4615)_5:40.9813)_5:89.9668)_4:33)_4:57)_4:12.7)_4:14.6349)_4:45.3779)_4	0.017	((0.0382411,0.59364),(0.833706,0.79713),(0.588286,0.0497249),(0.610695,0.54746),(0.642899,0.0876123),(0.644321,0.532434),(0.801706,0.598882),(0.100557,0.553672),(0.203292,0.555714),(0.743754,0.569603),(0.715402,0.0991777),(0.208086,0.637168),(0.519511,0.507231),(0.644735,0.52632),(0.627033,0.00322315),(0.614764,0.614764),(0.727267,0.528),(0.846668,0.613967),(0.316104,0.571531),(0.789281,0.641468),(0.740616,0.740616),(0.640027,0.101501),(0.808188,0.602307),(0.237068,0.1383),(0.023729,0.00891691),(0.590967,0.510787),(0.313318,0.521227),(0.678625,0.678625),(0.524631,0.537887),(0.671372,0.537887),(0.0209736,0.0319179),(0.616778,0.555712),(0.110367,0.514888),(0.560752,0.560752))	
OG0000264	(pmar_1:480.713,((cmil_6:358,((cpun_5:42.6663,rtyp_4:42.6663)_4:55.967,(ccar_3:76.7847,stor_5:76.7847)_4:21.8486)_4:259.367)_5:77.3349,((locu_6:269.425,(sfor_9:221.315,(drer_7:196.545,(eluc_8:171.212,(gmor_7:138.656,((olat_3:96.8841,onil_5:96.8841)_5:11.1768,(gacu_5:103.223,(mmol_4:87.2367,(dnig_4:46.5407,trub_6:46.5407)_5:40.6959)_5:15.9868)_5:4.83735)_5:30.5957)_6:32.5555)_6:25.3334)_6:24.7694)_6:48.1102)_6:151.275,(lcha_5:408,(xtro_3:351,((acar_5:243.303,(amis_6:167.652,ggal_4:167.652)_5:75.6516)_5:74.6966,(oana_2:228.033,(mdom_4:187.052,((lafr_5:58.4246,pcap_3:58.4246)_5:29.1658,(dnov_4:83.8291,((hsap_6:69.6836,mmus_7:69.6836)_5:7.27911,(clup_4:65.6646,(sscr_6:54.3017,(btau_5:47.8908,(ttru_5:27.8472,(bacu_4:22.2751,bmys_4:22.2751)_4:5.5721)_5:20.0436)_5:6.41084)_5:11.363)_5:11.298)_5:6.86642)_5:3.76132)_5:99.4615)_5:40.9813)_5:89.9668)_5:33)_5:57)_5:12.7)_5:14.6349)_5:45.3779)_5	0.001	((0.0161549,0.612733),(0.374492,0.523468),(0.0497249,0.588286),(0.610695,0.54746),(0.217911,0.0876123),(0.66985,0.540041),(0.844801,0.63708),(0.0376345,0.577229),(0.284417,0.580035),(0.124435,0.598869),(0.216708,0.142184),(0.016132,0.6972),(0.531883,0.511964),(0.706258,0.542712),(0.284897,0.602307),(0.174641,0.0676564),(0.199367,0.534627),(0.865625,0.635991),(0.221835,0.586925),(0.815495,0.666714),(0.216566,0.426451),(0.665126,0.687615),(0.0121031,0.602307),(0.451934,0.701144),(0.637824,0.00615342),(0.577701,0.509014),(0.275566,0.517785),(0.0993484,0.0231736),(0.520656,0.531883),(0.229995,0.531883),(0.078855,0.517785),(0.616778,0.555712),(0.572965,0.0223656),(0.549546,0.549546))	
OG0000265	(pmar_6:480.713,((cmil_4:358,((cpun_6:42.6663,rtyp_6:42.6663)_6:55.967,(ccar_5:76.7847,stor_6:76.7847)_6:21.8486)_6:259.367)_5:77.3349,((locu_5:269.425,(sfor_8:221.315,(drer_8:196.545,(eluc_9:171.212,(gmor_5:138.656,((olat_7:96.8841,onil_8:96.8841)_7:11.1768,(gacu_7:103.223,(mmol_7:87.2367,(dnig_7:46.5407,trub_7:46.5407)_7:40.6959)_7:15.9868)_7:4.83735)_7:30.5957)_7:32.5555)_7:25.3334)_7:24.7694)_7:48.1102)_6:151.275,(lcha_5:408,(xtro_3:351,((acar_3:243.303,(amis_4:167.652,ggal_2:167.652)_3:75.6516)_3:74.6966,(oana_1:228.033,(mdom_3:187.052,((lafr_3:58.4246,pcap_3:58.4246)_3:29.1658,(dnov_4:83.8291,((hsap_3:69.6836,mmus_4:69.6836)_4:7.27911,(clup_4:65.6646,(sscr_4:54.3017,(btau_4:47.8908,(ttru_3:27.8472,(bacu_4:22.2751,bmys_2:22.2751)_3:5.5721)_3:20.0436)_4:6.41084)_4:11.363)_4:11.298)_4:6.86642)_4:3.76132)_4:99.4615)_3:40.9813)_3:89.9668)_3:33)_3:57)_5:12.7)_5:14.6349)_5:45.3779)_5	0.198	((-,-),(-,-),(-,-),(-,-),(-,-),(-,-),(-,-),(-,-),(-,-),(-,-),(-,-),(-,-),(-,-),(-,-),(-,-),(-,-),(-,-),(-,-),(-,-),(-,-),(-,-),(-,-),(-,-),(-,-),(-,-),(-,-),(-,-),(-,-),(-,-),(-,-),(-,-),(-,-),(-,-),(-,-))	
OG0000267	(pmar_1:480.713,((cmil_6:358,((cpun_6:42.6663,rtyp_7:42.6663)_7:55.967,(ccar_7:76.7847,stor_7:76.7847)_7:21.8486)_7:259.367)_5:77.3349,((locu_4:269.425,(sfor_6:221.315,(drer_7:196.545,(eluc_7:171.212,(gmor_1:138.656,((olat_7:96.8841,onil_3:96.8841)_4:11.1768,(gacu_5:103.223,(mmol_4:87.2367,(dnig_0:46.5407,trub_1:46.5407)_1:40.6959)_4:15.9868)_4:4.83735)_4:30.5957)_4:32.5555)_5:25.3334)_5:24.7694)_5:48.1102)_5:151.275,(lcha_6:408,(xtro_3:351,((acar_3:243.303,(amis_5:167.652,ggal_2:167.652)_4:75.6516)_4:74.6966,(oana_5:228.033,(mdom_3:187.052,((lafr_4:58.4246,pcap_3:58.4246)_4:29.1658,(dnov_7:83.8291,((hsap_7:69.6836,mmus_3:69.6836)_6:7.27911,(clup_6:65.6646,(sscr_6:54.3017,(btau_6:47.8908,(ttru_6:27.8472,(bacu_8:22.2751,bmys_6:22.2751)_6:5.5721)_6:20.0436)_6:6.41084)_6:11.363)_6:11.298)_6:6.86642)_6:3.76132)_6:99.4615)_5:40.9813)_5:89.9668)_5:33)_5:57)_5:12.7)_5:14.6349)_5:45.3779)_5	0	((0.0161549,0.612733),(0.374492,0.0844697),(0.213398,0.639257),(0.669809,0.578634),(0.710393,0.710393),(0.66985,0.540041),(0.531488,0.618775),(0.269516,0.565702),(0.116663,0.568145),(0.0968856,0.128243),(0.00159913,0.565705),(0.00192166,0.259793),(0.525758,0.509606),(0.116083,0.534627),(0.658019,3.5598e-05),(0.0401451,0.526887),(0.756613,0.534627),(0.404611,0.635991),(0.221835,0.586925),(0.458459,0.641468),(0.17785,0.0290361),(0.253543,0.687615),(0.808188,0.602307),(0.0524381,0.1383),(0.615585,0.175545),(0.00231033,0.510787),(0.139911,0.521227),(0.118262,0.000771953),(0.524631,0.537887),(0.671372,0.537887),(0.649862,0.521227),(0.634872,0.565701),(0.585559,0.517785),(0.00408529,0.571526))	
OG0000268	(pmar_2:480.713,((cmil_4:358,((cpun_3:42.6663,rtyp_4:42.6663)_4:55.967,(ccar_2:76.7847,stor_4:76.7847)_4:21.8486)_4:259.367)_4:77.3349,((locu_4:269.425,(sfor_2:221.315,(drer_3:196.545,(eluc_7:171.212,(gmor_33:138.656,((olat_9:96.8841,onil_16:96.8841)_11:11.1768,(gacu_12:103.223,(mmol_13:87.2367,(dnig_0:46.5407,trub_1:46.5407)_1:40.6959)_11:15.9868)_11:4.83735)_11:30.5957)_11:32.5555)_7:25.3334)_4:24.7694)_4:48.1102)_4:151.275,(lcha_27:408,(xtro_8:351,((acar_2:243.303,(amis_8:167.652,ggal_0:167.652)_3:75.6516)_3:74.6966,(oana_1:228.033,(mdom_0:187.052,((lafr_1:58.4246,pcap_2:58.4246)_1:29.1658,(dnov_1:83.8291,((hsap_1:69.6836,mmus_0:69.6836)_1:7.27911,(clup_0:65.6646,(sscr_0:54.3017,(btau_1:47.8908,(ttru_0:27.8472,(bacu_1:22.2751,bmys_0:22.2751)_1:5.5721)_1:20.0436)_1:6.41084)_1:11.363)_1:11.298)_1:6.86642)_1:3.76132)_1:99.4615)_1:40.9813)_1:89.9668)_3:33)_4:57)_4:12.7)_4:14.6349)_4:45.3779)_4	0	((0.23779,0.59364),(0.833706,0.79713),(0.133611,0.588286),(0.610695,0.54746),(0.00654403,0.642899),(0.644321,0.532434),(0.801706,0.598882),(0.0472531,0.553672),(0.410416,4.46961e-05),(0.813473,1.59046e-05),(2.62647e-18,0.651889),(0.129831,0.000445053),(0.566189,0.525758),(0.281266,0.586917),(0.114389,8.56431e-16),(0.0401451,0.526887),(0.727267,0.528),(2.69475e-14,0.613967),(0.00790752,0.108042),(0.391362,0.612773),(5.09297e-05,0.00110183),(0.611544,0.00478386),(0.614519,0.523505),(0.142943,0.555262),(0.533545,0.0170437),(0.517209,0.501823),(0.546971,0.503635),(0.539525,0.0588804),(0.504237,0.506634),(0.0556827,0.506634),(0.0467583,0.503635),(0.527447,0.511965),(0.024011,0.503032),(0.513137,0.0196624))	
OG0000269	(pmar_3:480.713,((cmil_4:358,((cpun_4:42.6663,rtyp_5:42.6663)_4:55.967,(ccar_3:76.7847,stor_5:76.7847)_4:21.8486)_4:259.367)_4:77.3349,((locu_4:269.425,(sfor_7:221.315,(drer_7:196.545,(eluc_7:171.212,(gmor_7:138.656,((olat_7:96.8841,onil_7:96.8841)_7:11.1768,(gacu_7:103.223,(mmol_6:87.2367,(dnig_6:46.5407,trub_10:46.5407)_7:40.6959)_7:15.9868)_7:4.83735)_7:30.5957)_7:32.5555)_7:25.3334)_7:24.7694)_7:48.1102)_6:151.275,(lcha_4:408,(xtro_4:351,((acar_4:243.303,(amis_4:167.652,ggal_3:167.652)_4:75.6516)_4:74.6966,(oana_3:228.033,(mdom_2:187.052,((lafr_4:58.4246,pcap_4:58.4246)_4:29.1658,(dnov_3:83.8291,((hsap_4:69.6836,mmus_4:69.6836)_4:7.27911,(clup_3:65.6646,(sscr_4:54.3017,(btau_4:47.8908,(ttru_4:27.8472,(bacu_4:22.2751,bmys_6:22.2751)_4:5.5721)_4:20.0436)_4:6.41084)_4:11.363)_4:11.298)_4:6.86642)_4:3.76132)_4:99.4615)_4:40.9813)_4:89.9668)_4:33)_4:57)_4:12.7)_4:14.6349)_4:45.3779)_4	0.086	((-,-),(-,-),(-,-),(-,-),(-,-),(-,-),(-,-),(-,-),(-,-),(-,-),(-,-),(-,-),(-,-),(-,-),(-,-),(-,-),(-,-),(-,-),(-,-),(-,-),(-,-),(-,-),(-,-),(-,-),(-,-),(-,-),(-,-),(-,-),(-,-),(-,-),(-,-),(-,-),(-,-),(-,-))	
OG0000270	(pmar_2:480.713,((cmil_6:358,((cpun_4:42.6663,rtyp_5:42.6663)_5:55.967,(ccar_10:76.7847,stor_7:76.7847)_7:21.8486)_6:259.367)_4:77.3349,((locu_4:269.425,(sfor_4:221.315,(drer_3:196.545,(eluc_6:171.212,(gmor_4:138.656,((olat_2:96.8841,onil_2:96.8841)_2:11.1768,(gacu_3:103.223,(mmol_2:87.2367,(dnig_2:46.5407,trub_2:46.5407)_2:40.6959)_2:15.9868)_2:4.83735)_2:30.5957)_3:32.5555)_3:25.3334)_3:24.7694)_3:48.1102)_3:151.275,(lcha_2:408,(xtro_2:351,((acar_4:243.303,(amis_3:167.652,ggal_3:167.652)_3:75.6516)_3:74.6966,(oana_3:228.033,(mdom_2:187.052,((lafr_7:58.4246,pcap_0:58.4246)_6:29.1658,(dnov_19:83.8291,((hsap_5:69.6836,mmus_15:69.6836)_6:7.27911,(clup_6:65.6646,(sscr_5:54.3017,(btau_4:47.8908,(ttru_4:27.8472,(bacu_4:22.2751,bmys_6:22.2751)_5:5.5721)_5:20.0436)_5:6.41084)_5:11.363)_6:11.298)_6:6.86642)_6:3.76132)_6:99.4615)_3:40.9813)_3:89.9668)_3:33)_3:57)_3:12.7)_3:14.6349)_3:45.3779)_3	0	((0.53858,0.572975),(0.0946952,0.124524),(0.161907,0.606532),(0.233097,0.0377949),(0.00468654,0.710393),(0.0668935,0.524632),(0.203735,0.577243),(0.173239,0.541114),(0.723977,0.542714),(0.00395861,0.553675),(0.114837,0.0761216),(0.598952,0.598952),(0.513137,0.504838),(0.0588709,0.517785),(0.591031,0.545366),(0.551626,0.551626),(0.690072,0.521227),(0.504685,0.589648),(0.472329,0.555208),(0.187497,0.612773),(0.702967,0.702967),(0.611544,0.629326),(0.7441,0.56571),(0.334591,0.000955567),(0.100654,2.44507e-09),(0.590967,0.510787),(2.01921e-14,0.521227),(0.275657,1.95934e-10),(0.524631,0.537887),(0.671372,0.0570858),(0.630399,0.517785),(0.177763,0.555712),(0.110367,0.514888),(0.0917494,0.0330024))	
OG0000271	(pmar_2:480.713,((cmil_5:358,((cpun_6:42.6663,rtyp_4:42.6663)_5:55.967,(ccar_5:76.7847,stor_4:76.7847)_5:21.8486)_5:259.367)_4:77.3349,((locu_4:269.425,(sfor_9:221.315,(drer_7:196.545,(eluc_7:171.212,(gmor_6:138.656,((olat_5:96.8841,onil_5:96.8841)_5:11.1768,(gacu_5:103.223,(mmol_5:87.2367,(dnig_7:46.5407,trub_5:46.5407)_5:40.6959)_5:15.9868)_5:4.83735)_5:30.5957)_6:32.5555)_6:25.3334)_6:24.7694)_6:48.1102)_5:151.275,(lcha_6:408,(xtro_5:351,((acar_4:243.303,(amis_3:167.652,ggal_3:167.652)_3:75.6516)_4:74.6966,(oana_4:228.033,(mdom_4:187.052,((lafr_4:58.4246,pcap_4:58.4246)_4:29.1658,(dnov_5:83.8291,((hsap_4:69.6836,mmus_4:69.6836)_4:7.27911,(clup_4:65.6646,(sscr_6:54.3017,(btau_6:47.8908,(ttru_4:27.8472,(bacu_4:22.2751,bmys_5:22.2751)_4:5.5721)_4:20.0436)_4:6.41084)_4:11.363)_4:11.298)_4:6.86642)_4:3.76132)_4:99.4615)_4:40.9813)_4:89.9668)_4:33)_4:57)_4:12.7)_4:14.6349)_4:45.3779)_4	0.077	((-,-),(-,-),(-,-),(-,-),(-,-),(-,-),(-,-),(-,-),(-,-),(-,-),(-,-),(-,-),(-,-),(-,-),(-,-),(-,-),(-,-),(-,-),(-,-),(-,-),(-,-),(-,-),(-,-),(-,-),(-,-),(-,-),(-,-),(-,-),(-,-),(-,-),(-,-),(-,-),(-,-),(-,-))	
OG0000272	(pmar_1:480.713,((cmil_3:358,((cpun_6:42.6663,rtyp_5:42.6663)_5:55.967,(ccar_5:76.7847,stor_3:76.7847)_5:21.8486)_5:259.367)_4:77.3349,((locu_4:269.425,(sfor_6:221.315,(drer_8:196.545,(eluc_7:171.212,(gmor_7:138.656,((olat_4:96.8841,onil_8:96.8841)_6:11.1768,(gacu_6:103.223,(mmol_6:87.2367,(dnig_7:46.5407,trub_7:46.5407)_7:40.6959)_6:15.9868)_6:4.83735)_6:30.5957)_6:32.5555)_6:25.3334)_6:24.7694)_6:48.1102)_5:151.275,(lcha_5:408,(xtro_4:351,((acar_3:243.303,(amis_4:167.652,ggal_3:167.652)_4:75.6516)_4:74.6966,(oana_5:228.033,(mdom_4:187.052,((lafr_4:58.4246,pcap_5:58.4246)_4:29.1658,(dnov_4:83.8291,((hsap_5:69.6836,mmus_4:69.6836)_4:7.27911,(clup_4:65.6646,(sscr_6:54.3017,(btau_4:47.8908,(ttru_4:27.8472,(bacu_4:22.2751,bmys_4:22.2751)_4:5.5721)_4:20.0436)_4:6.41084)_4:11.363)_4:11.298)_4:6.86642)_4:3.76132)_4:99.4615)_4:40.9813)_4:89.9668)_4:33)_4:57)_4:12.7)_4:14.6349)_4:45.3779)_4	0.072	((-,-),(-,-),(-,-),(-,-),(-,-),(-,-),(-,-),(-,-),(-,-),(-,-),(-,-),(-,-),(-,-),(-,-),(-,-),(-,-),(-,-),(-,-),(-,-),(-,-),(-,-),(-,-),(-,-),(-,-),(-,-),(-,-),(-,-),(-,-),(-,-),(-,-),(-,-),(-,-),(-,-),(-,-))	
OG0000273	(pmar_0:480.713,((cmil_4:358,((cpun_4:42.6663,rtyp_5:42.6663)_5:55.967,(ccar_8:76.7847,stor_4:76.7847)_5:21.8486)_5:259.367)_4:77.3349,((locu_4:269.425,(sfor_9:221.315,(drer_7:196.545,(eluc_7:171.212,(gmor_6:138.656,((olat_5:96.8841,onil_7:96.8841)_7:11.1768,(gacu_7:103.223,(mmol_7:87.2367,(dnig_8:46.5407,trub_7:46.5407)_7:40.6959)_7:15.9868)_7:4.83735)_7:30.5957)_7:32.5555)_7:25.3334)_7:24.7694)_7:48.1102)_6:151.275,(lcha_5:408,(xtro_3:351,((acar_3:243.303,(amis_4:167.652,ggal_4:167.652)_4:75.6516)_4:74.6966,(oana_3:228.033,(mdom_4:187.052,((lafr_3:58.4246,pcap_3:58.4246)_3:29.1658,(dnov_5:83.8291,((hsap_5:69.6836,mmus_4:69.6836)_4:7.27911,(clup_4:65.6646,(sscr_3:54.3017,(btau_4:47.8908,(ttru_4:27.8472,(bacu_4:22.2751,bmys_4:22.2751)_4:5.5721)_4:20.0436)_4:6.41084)_4:11.363)_4:11.298)_4:6.86642)_4:3.76132)_4:99.4615)_4:40.9813)_4:89.9668)_4:33)_4:57)_4:12.7)_4:14.6349)_4:45.3779)_4	0.034	((0.0037372,0.59364),(0.833706,0.253549),(0.161907,0.606532),(0.632279,0.558243),(0.00190298,0.258564),(0.644321,0.532434),(0.20605,0.0842012),(0.108562,0.588275),(0.828389,0.59141),(0.813473,0.612313),(0.461743,0.606522),(0.0302566,0.741119),(0.543773,0.516629),(0.750399,0.558242),(0.728119,0.634124),(0.0938861,0.649162),(0.0574047,0.528),(0.349406,0.613967),(0.537813,0.571531),(0.458459,0.641468),(0.740616,0.740616),(0.640027,0.660649),(0.444264,0.584654),(0.755578,0.673291),(0.590991,0.590991),(0.0961837,0.507231),(0.0951324,0.514305),(0.0799955,0.632675),(0.516629,0.525758),(0.626609,0.525758),(0.165461,0.514305),(0.597147,0.545359),(0.559753,0.511964),(0.549546,0.549546))	
OG0000274	(pmar_2:480.713,((cmil_3:358,((cpun_4:42.6663,rtyp_6:42.6663)_4:55.967,(ccar_2:76.7847,stor_4:76.7847)_4:21.8486)_4:259.367)_5:77.3349,((locu_4:269.425,(sfor_7:221.315,(drer_7:196.545,(eluc_6:171.212,(gmor_5:138.656,((olat_6:96.8841,onil_6:96.8841)_6:11.1768,(gacu_5:103.223,(mmol_6:87.2367,(dnig_5:46.5407,trub_6:46.5407)_6:40.6959)_6:15.9868)_6:4.83735)_6:30.5957)_6:32.5555)_6:25.3334)_6:24.7694)_6:48.1102)_6:151.275,(lcha_5:408,(xtro_4:351,((acar_4:243.303,(amis_6:167.652,ggal_4:167.652)_5:75.6516)_5:74.6966,(oana_5:228.033,(mdom_5:187.052,((lafr_4:58.4246,pcap_4:58.4246)_4:29.1658,(dnov_5:83.8291,((hsap_4:69.6836,mmus_5:69.6836)_5:7.27911,(clup_5:65.6646,(sscr_6:54.3017,(btau_5:47.8908,(ttru_4:27.8472,(bacu_5:22.2751,bmys_4:22.2751)_5:5.5721)_5:20.0436)_5:6.41084)_5:11.363)_5:11.298)_5:6.86642)_5:3.76132)_5:99.4615)_5:40.9813)_5:89.9668)_5:33)_5:57)_5:12.7)_5:14.6349)_5:45.3779)_5	0.121	((-,-),(-,-),(-,-),(-,-),(-,-),(-,-),(-,-),(-,-),(-,-),(-,-),(-,-),(-,-),(-,-),(-,-),(-,-),(-,-),(-,-),(-,-),(-,-),(-,-),(-,-),(-,-),(-,-),(-,-),(-,-),(-,-),(-,-),(-,-),(-,-),(-,-),(-,-),(-,-),(-,-),(-,-))	
OG0000275	(pmar_2:480.713,((cmil_4:358,((cpun_4:42.6663,rtyp_5:42.6663)_4:55.967,(ccar_3:76.7847,stor_4:76.7847)_4:21.8486)_4:259.367)_4:77.3349,((locu_5:269.425,(sfor_6:221.315,(drer_7:196.545,(eluc_6:171.212,(gmor_7:138.656,((olat_7:96.8841,onil_7:96.8841)_7:11.1768,(gacu_7:103.223,(mmol_7:87.2367,(dnig_8:46.5407,trub_7:46.5407)_7:40.6959)_7:15.9868)_7:4.83735)_7:30.5957)_7:32.5555)_6:25.3334)_6:24.7694)_6:48.1102)_5:151.275,(lcha_4:408,(xtro_4:351,((acar_4:243.303,(amis_4:167.652,ggal_4:167.652)_4:75.6516)_4:74.6966,(oana_3:228.033,(mdom_4:187.052,((lafr_4:58.4246,pcap_3:58.4246)_4:29.1658,(dnov_4:83.8291,((hsap_4:69.6836,mmus_5:69.6836)_4:7.27911,(clup_4:65.6646,(sscr_5:54.3017,(btau_4:47.8908,(ttru_4:27.8472,(bacu_4:22.2751,bmys_3:22.2751)_4:5.5721)_4:20.0436)_4:6.41084)_4:11.363)_4:11.298)_4:6.86642)_4:3.76132)_4:99.4615)_4:40.9813)_4:89.9668)_4:33)_4:57)_4:12.7)_4:14.6349)_4:45.3779)_4	0.689	((-,-),(-,-),(-,-),(-,-),(-,-),(-,-),(-,-),(-,-),(-,-),(-,-),(-,-),(-,-),(-,-),(-,-),(-,-),(-,-),(-,-),(-,-),(-,-),(-,-),(-,-),(-,-),(-,-),(-,-),(-,-),(-,-),(-,-),(-,-),(-,-),(-,-),(-,-),(-,-),(-,-),(-,-))	
OG0000276	(pmar_3:480.713,((cmil_5:358,((cpun_5:42.6663,rtyp_5:42.6663)_5:55.967,(ccar_4:76.7847,stor_6:76.7847)_5:21.8486)_5:259.367)_4:77.3349,((locu_4:269.425,(sfor_8:221.315,(drer_7:196.545,(eluc_8:171.212,(gmor_5:138.656,((olat_4:96.8841,onil_6:96.8841)_6:11.1768,(gacu_6:103.223,(mmol_5:87.2367,(dnig_6:46.5407,trub_6:46.5407)_6:40.6959)_6:15.9868)_6:4.83735)_6:30.5957)_6:32.5555)_6:25.3334)_6:24.7694)_6:48.1102)_5:151.275,(lcha_4:408,(xtro_4:351,((acar_3:243.303,(amis_4:167.652,ggal_5:167.652)_4:75.6516)_4:74.6966,(oana_4:228.033,(mdom_4:187.052,((lafr_5:58.4246,pcap_3:58.4246)_4:29.1658,(dnov_6:83.8291,((hsap_4:69.6836,mmus_4:69.6836)_4:7.27911,(clup_4:65.6646,(sscr_4:54.3017,(btau_5:47.8908,(ttru_4:27.8472,(bacu_4:22.2751,bmys_5:22.2751)_4:5.5721)_4:20.0436)_4:6.41084)_4:11.363)_4:11.298)_4:6.86642)_4:3.76132)_4:99.4615)_4:40.9813)_4:89.9668)_4:33)_4:57)_4:12.7)_4:14.6349)_4:45.3779)_4	0.226	((-,-),(-,-),(-,-),(-,-),(-,-),(-,-),(-,-),(-,-),(-,-),(-,-),(-,-),(-,-),(-,-),(-,-),(-,-),(-,-),(-,-),(-,-),(-,-),(-,-),(-,-),(-,-),(-,-),(-,-),(-,-),(-,-),(-,-),(-,-),(-,-),(-,-),(-,-),(-,-),(-,-),(-,-))	
OG0000277	(pmar_3:480.713,((cmil_5:358,((cpun_5:42.6663,rtyp_5:42.6663)_5:55.967,(ccar_5:76.7847,stor_5:76.7847)_5:21.8486)_5:259.367)_4:77.3349,((locu_4:269.425,(sfor_5:221.315,(drer_7:196.545,(eluc_7:171.212,(gmor_7:138.656,((olat_7:96.8841,onil_7:96.8841)_7:11.1768,(gacu_7:103.223,(mmol_6:87.2367,(dnig_9:46.5407,trub_6:46.5407)_7:40.6959)_7:15.9868)_7:4.83735)_7:30.5957)_7:32.5555)_7:25.3334)_7:24.7694)_6:48.1102)_5:151.275,(lcha_4:408,(xtro_5:351,((acar_4:243.303,(amis_4:167.652,ggal_4:167.652)_4:75.6516)_4:74.6966,(oana_5:228.033,(mdom_3:187.052,((lafr_3:58.4246,pcap_4:58.4246)_4:29.1658,(dnov_2:83.8291,((hsap_4:69.6836,mmus_4:69.6836)_4:7.27911,(clup_3:65.6646,(sscr_2:54.3017,(btau_4:47.8908,(ttru_4:27.8472,(bacu_5:22.2751,bmys_4:22.2751)_4:5.5721)_4:20.0436)_4:6.41084)_4:11.363)_4:11.298)_4:6.86642)_4:3.76132)_4:99.4615)_4:40.9813)_4:89.9668)_4:33)_4:57)_4:12.7)_4:14.6349)_4:45.3779)_4	0.206	((-,-),(-,-),(-,-),(-,-),(-,-),(-,-),(-,-),(-,-),(-,-),(-,-),(-,-),(-,-),(-,-),(-,-),(-,-),(-,-),(-,-),(-,-),(-,-),(-,-),(-,-),(-,-),(-,-),(-,-),(-,-),(-,-),(-,-),(-,-),(-,-),(-,-),(-,-),(-,-),(-,-),(-,-))	
OG0000278	(pmar_3:480.713,((cmil_5:358,((cpun_5:42.6663,rtyp_5:42.6663)_5:55.967,(ccar_2:76.7847,stor_6:76.7847)_5:21.8486)_5:259.367)_4:77.3349,((locu_4:269.425,(sfor_5:221.315,(drer_6:196.545,(eluc_7:171.212,(gmor_7:138.656,((olat_7:96.8841,onil_7:96.8841)_7:11.1768,(gacu_7:103.223,(mmol_7:87.2367,(dnig_6:46.5407,trub_6:46.5407)_6:40.6959)_7:15.9868)_7:4.83735)_7:30.5957)_7:32.5555)_7:25.3334)_6:24.7694)_6:48.1102)_5:151.275,(lcha_5:408,(xtro_3:351,((acar_5:243.303,(amis_3:167.652,ggal_4:167.652)_4:75.6516)_4:74.6966,(oana_2:228.033,(mdom_3:187.052,((lafr_3:58.4246,pcap_4:58.4246)_4:29.1658,(dnov_4:83.8291,((hsap_4:69.6836,mmus_4:69.6836)_4:7.27911,(clup_4:65.6646,(sscr_5:54.3017,(btau_4:47.8908,(ttru_3:27.8472,(bacu_4:22.2751,bmys_4:22.2751)_4:5.5721)_4:20.0436)_4:6.41084)_4:11.363)_4:11.298)_4:6.86642)_4:3.76132)_4:99.4615)_4:40.9813)_4:89.9668)_4:33)_4:57)_4:12.7)_4:14.6349)_4:45.3779)_4	0.352	((-,-),(-,-),(-,-),(-,-),(-,-),(-,-),(-,-),(-,-),(-,-),(-,-),(-,-),(-,-),(-,-),(-,-),(-,-),(-,-),(-,-),(-,-),(-,-),(-,-),(-,-),(-,-),(-,-),(-,-),(-,-),(-,-),(-,-),(-,-),(-,-),(-,-),(-,-),(-,-),(-,-),(-,-))	
OG0000280	(pmar_3:480.713,((cmil_3:358,((cpun_5:42.6663,rtyp_7:42.6663)_7:55.967,(ccar_9:76.7847,stor_8:76.7847)_8:21.8486)_7:259.367)_4:77.3349,((locu_5:269.425,(sfor_7:221.315,(drer_5:196.545,(eluc_7:171.212,(gmor_6:138.656,((olat_6:96.8841,onil_5:96.8841)_6:11.1768,(gacu_6:103.223,(mmol_6:87.2367,(dnig_6:46.5407,trub_5:46.5407)_6:40.6959)_6:15.9868)_6:4.83735)_6:30.5957)_6:32.5555)_6:25.3334)_6:24.7694)_6:48.1102)_5:151.275,(lcha_4:408,(xtro_4:351,((acar_4:243.303,(amis_4:167.652,ggal_4:167.652)_4:75.6516)_4:74.6966,(oana_3:228.033,(mdom_4:187.052,((lafr_3:58.4246,pcap_3:58.4246)_3:29.1658,(dnov_5:83.8291,((hsap_3:69.6836,mmus_3:69.6836)_3:7.27911,(clup_3:65.6646,(sscr_7:54.3017,(btau_3:47.8908,(ttru_3:27.8472,(bacu_3:22.2751,bmys_2:22.2751)_3:5.5721)_3:20.0436)_3:6.41084)_3:11.363)_3:11.298)_3:6.86642)_3:3.76132)_3:99.4615)_4:40.9813)_4:89.9668)_4:33)_4:57)_4:12.7)_4:14.6349)_4:45.3779)_4	0.039	((0.599772,0.59364),(0.541896,0.0213673),(0.00653768,0.639257),(0.669809,0.0440422),(0.168322,0.727875),(0.644321,0.532434),(0.826665,0.0704732),(0.309906,0.577229),(0.504385,0.580035),(0.256782,0.598869),(0.768525,0.593629),(0.720822,0.344519),(0.537887,0.514305),(0.730097,0.550581),(0.707958,0.618766),(0.632642,0.202766),(0.163147,0.528),(0.846668,0.613967),(0.831653,0.571531),(0.789281,0.641468),(0.740616,0.740616),(0.640027,0.660649),(0.444264,0.584654),(0.755578,0.265652),(0.590991,0.590991),(0.549028,0.505438),(0.0125001,0.510787),(0.605304,0.605304),(0.512551,0.519511),(0.600194,0.519511),(6.95502e-06,0.510787),(0.575828,0.534628),(0.545888,0.509014),(0.537888,0.0569646))	
OG0000281	(pmar_2:480.713,((cmil_3:358,((cpun_5:42.6663,rtyp_6:42.6663)_5:55.967,(ccar_3:76.7847,stor_3:76.7847)_3:21.8486)_4:259.367)_4:77.3349,((locu_4:269.425,(sfor_7:221.315,(drer_6:196.545,(eluc_7:171.212,(gmor_6:138.656,((olat_5:96.8841,onil_7:96.8841)_6:11.1768,(gacu_6:103.223,(mmol_7:87.2367,(dnig_7:46.5407,trub_7:46.5407)_7:40.6959)_7:15.9868)_6:4.83735)_6:30.5957)_6:32.5555)_6:25.3334)_6:24.7694)_6:48.1102)_5:151.275,(lcha_4:408,(xtro_4:351,((acar_5:243.303,(amis_4:167.652,ggal_3:167.652)_4:75.6516)_4:74.6966,(oana_6:228.033,(mdom_4:187.052,((lafr_4:58.4246,pcap_4:58.4246)_4:29.1658,(dnov_4:83.8291,((hsap_6:69.6836,mmus_4:69.6836)_4:7.27911,(clup_4:65.6646,(sscr_5:54.3017,(btau_4:47.8908,(ttru_3:27.8472,(bacu_4:22.2751,bmys_5:22.2751)_4:5.5721)_4:20.0436)_4:6.41084)_4:11.363)_4:11.298)_4:6.86642)_4:3.76132)_4:99.4615)_4:40.9813)_4:89.9668)_4:33)_4:57)_4:12.7)_4:14.6349)_4:45.3779)_4	0.109	((-,-),(-,-),(-,-),(-,-),(-,-),(-,-),(-,-),(-,-),(-,-),(-,-),(-,-),(-,-),(-,-),(-,-),(-,-),(-,-),(-,-),(-,-),(-,-),(-,-),(-,-),(-,-),(-,-),(-,-),(-,-),(-,-),(-,-),(-,-),(-,-),(-,-),(-,-),(-,-),(-,-),(-,-))	
OG0000282	(pmar_3:480.713,((cmil_3:358,((cpun_6:42.6663,rtyp_5:42.6663)_5:55.967,(ccar_5:76.7847,stor_4:76.7847)_5:21.8486)_5:259.367)_4:77.3349,((locu_4:269.425,(sfor_7:221.315,(drer_5:196.545,(eluc_4:171.212,(gmor_6:138.656,((olat_6:96.8841,onil_6:96.8841)_6:11.1768,(gacu_6:103.223,(mmol_7:87.2367,(dnig_10:46.5407,trub_6:46.5407)_6:40.6959)_6:15.9868)_6:4.83735)_6:30.5957)_6:32.5555)_5:25.3334)_5:24.7694)_5:48.1102)_5:151.275,(lcha_3:408,(xtro_4:351,((acar_6:243.303,(amis_4:167.652,ggal_4:167.652)_4:75.6516)_4:74.6966,(oana_5:228.033,(mdom_3:187.052,((lafr_4:58.4246,pcap_4:58.4246)_4:29.1658,(dnov_6:83.8291,((hsap_4:69.6836,mmus_3:69.6836)_4:7.27911,(clup_5:65.6646,(sscr_3:54.3017,(btau_4:47.8908,(ttru_4:27.8472,(bacu_4:22.2751,bmys_4:22.2751)_4:5.5721)_4:20.0436)_4:6.41084)_4:11.363)_4:11.298)_4:6.86642)_4:3.76132)_4:99.4615)_4:40.9813)_4:89.9668)_4:33)_4:57)_4:12.7)_4:14.6349)_4:45.3779)_4	0.09	((-,-),(-,-),(-,-),(-,-),(-,-),(-,-),(-,-),(-,-),(-,-),(-,-),(-,-),(-,-),(-,-),(-,-),(-,-),(-,-),(-,-),(-,-),(-,-),(-,-),(-,-),(-,-),(-,-),(-,-),(-,-),(-,-),(-,-),(-,-),(-,-),(-,-),(-,-),(-,-),(-,-),(-,-))	
OG0000283	(pmar_1:480.713,((cmil_4:358,((cpun_3:42.6663,rtyp_3:42.6663)_3:55.967,(ccar_2:76.7847,stor_3:76.7847)_3:21.8486)_3:259.367)_4:77.3349,((locu_4:269.425,(sfor_10:221.315,(drer_10:196.545,(eluc_7:171.212,(gmor_8:138.656,((olat_7:96.8841,onil_8:96.8841)_8:11.1768,(gacu_7:103.223,(mmol_8:87.2367,(dnig_11:46.5407,trub_9:46.5407)_9:40.6959)_8:15.9868)_8:4.83735)_8:30.5957)_8:32.5555)_8:25.3334)_8:24.7694)_8:48.1102)_6:151.275,(lcha_4:408,(xtro_3:351,((acar_7:243.303,(amis_6:167.652,ggal_4:167.652)_5:75.6516)_5:74.6966,(oana_3:228.033,(mdom_4:187.052,((lafr_3:58.4246,pcap_2:58.4246)_3:29.1658,(dnov_3:83.8291,((hsap_4:69.6836,mmus_3:69.6836)_3:7.27911,(clup_2:65.6646,(sscr_4:54.3017,(btau_3:47.8908,(ttru_3:27.8472,(bacu_3:22.2751,bmys_3:22.2751)_3:5.5721)_3:20.0436)_3:6.41084)_3:11.363)_3:11.298)_3:6.86642)_3:3.76132)_3:99.4615)_4:40.9813)_4:89.9668)_4:33)_4:57)_4:12.7)_4:14.6349)_4:45.3779)_4	0.023	((0.0382411,0.59364),(0.833706,0.472577),(0.568639,0.568639),(0.586942,0.536262),(0.172488,0.613995),(0.644321,0.532434),(0.20605,0.0170668),(0.129172,0.598864),(0.11105,0.602297),(0.539065,0.62503),(0.804053,0.618758),(0.410261,0.758639),(0.549544,0.518936),(0.426325,0.5657),(0.745715,0.093563),(0.0322502,0.678587),(0.0574047,0.528),(0.846668,0.613967),(0.537813,0.571531),(0.0774791,0.666714),(0.216566,0.426451),(0.0854459,0.660649),(0.444264,0.584654),(0.755578,0.265652),(0.590991,0.137374),(0.549028,0.505438),(0.622377,0.510787),(0.0602746,0.605304),(0.512551,0.519511),(0.151398,0.519511),(0.0476551,0.510787),(0.575828,0.534628),(0.545888,0.509014),(0.537888,0.537888))	
OG0000285	(pmar_1:480.713,((cmil_5:358,((cpun_5:42.6663,rtyp_6:42.6663)_5:55.967,(ccar_5:76.7847,stor_5:76.7847)_5:21.8486)_5:259.367)_4:77.3349,((locu_4:269.425,(sfor_7:221.315,(drer_5:196.545,(eluc_6:171.212,(gmor_6:138.656,((olat_6:96.8841,onil_5:96.8841)_6:11.1768,(gacu_6:103.223,(mmol_6:87.2367,(dnig_6:46.5407,trub_6:46.5407)_6:40.6959)_6:15.9868)_6:4.83735)_6:30.5957)_6:32.5555)_6:25.3334)_6:24.7694)_6:48.1102)_5:151.275,(lcha_4:408,(xtro_5:351,((acar_4:243.303,(amis_4:167.652,ggal_3:167.652)_4:75.6516)_4:74.6966,(oana_5:228.033,(mdom_4:187.052,((lafr_5:58.4246,pcap_4:58.4246)_4:29.1658,(dnov_4:83.8291,((hsap_4:69.6836,mmus_4:69.6836)_4:7.27911,(clup_4:65.6646,(sscr_6:54.3017,(btau_4:47.8908,(ttru_4:27.8472,(bacu_5:22.2751,bmys_4:22.2751)_4:5.5721)_4:20.0436)_4:6.41084)_4:11.363)_4:11.298)_4:6.86642)_4:3.76132)_4:99.4615)_4:40.9813)_4:89.9668)_4:33)_4:57)_4:12.7)_4:14.6349)_4:45.3779)_4	0.651	((-,-),(-,-),(-,-),(-,-),(-,-),(-,-),(-,-),(-,-),(-,-),(-,-),(-,-),(-,-),(-,-),(-,-),(-,-),(-,-),(-,-),(-,-),(-,-),(-,-),(-,-),(-,-),(-,-),(-,-),(-,-),(-,-),(-,-),(-,-),(-,-),(-,-),(-,-),(-,-),(-,-),(-,-))	
OG0000286	(pmar_0:480.713,((cmil_8:358,((cpun_7:42.6663,rtyp_9:42.6663)_9:55.967,(ccar_9:76.7847,stor_15:76.7847)_9:21.8486)_9:259.367)_6:77.3349,((locu_4:269.425,(sfor_5:221.315,(drer_3:196.545,(eluc_6:171.212,(gmor_2:138.656,((olat_4:96.8841,onil_5:96.8841)_5:11.1768,(gacu_5:103.223,(mmol_5:87.2367,(dnig_5:46.5407,trub_10:46.5407)_5:40.6959)_5:15.9868)_5:4.83735)_5:30.5957)_4:32.5555)_4:25.3334)_4:24.7694)_4:48.1102)_4:151.275,(lcha_4:408,(xtro_2:351,((acar_2:243.303,(amis_2:167.652,ggal_3:167.652)_2:75.6516)_2:74.6966,(oana_2:228.033,(mdom_2:187.052,((lafr_2:58.4246,pcap_2:58.4246)_2:29.1658,(dnov_2:83.8291,((hsap_2:69.6836,mmus_3:69.6836)_2:7.27911,(clup_2:65.6646,(sscr_2:54.3017,(btau_2:47.8908,(ttru_2:27.8472,(bacu_2:22.2751,bmys_2:22.2751)_2:5.5721)_2:20.0436)_2:6.41084)_2:11.363)_2:11.298)_2:6.86642)_2:3.76132)_2:99.4615)_2:40.9813)_2:89.9668)_2:33)_2:57)_4:12.7)_4:14.6349)_4:45.3779)_4	0	((0.0037372,0.59364),(0.159701,0.051237),(0.0107209,0.667604),(0.701042,0.597564),(0.743399,6.65119e-06),(0.0187526,0.532434),(0.801706,0.598882),(0.224029,0.553672),(0.410416,0.555714),(0.0694079,0.569603),(0.0205113,0.0358303),(0.304933,0.6972),(0.531883,0.511964),(0.706258,0.542712),(0.684774,0.602307),(0.614764,8.04543e-07),(0.727267,0.528),(0.846668,0.00370525),(0.748611,0.537891),(0.699543,0.580078),(0.653614,0.0917575),(0.579144,0.592812),(0.691342,0.545366),(0.666815,0.601538),(0.563752,0.563752),(0.533535,0.503635),(0.58743,0.507231),(0.574427,0.0402805),(0.508421,0.513137),(0.570593,0.513137),(0.559767,0.507231),(0.552656,0.523502),(0.531333,0.506037),(0.525759,0.525759))	
OG0000287	(pmar_3:480.713,((cmil_4:358,((cpun_5:42.6663,rtyp_8:42.6663)_5:55.967,(ccar_3:76.7847,stor_5:76.7847)_5:21.8486)_5:259.367)_5:77.3349,((locu_4:269.425,(sfor_5:221.315,(drer_5:196.545,(eluc_6:171.212,(gmor_6:138.656,((olat_6:96.8841,onil_5:96.8841)_6:11.1768,(gacu_6:103.223,(mmol_5:87.2367,(dnig_6:46.5407,trub_6:46.5407)_6:40.6959)_6:15.9868)_6:4.83735)_6:30.5957)_6:32.5555)_6:25.3334)_5:24.7694)_5:48.1102)_5:151.275,(lcha_4:408,(xtro_5:351,((acar_4:243.303,(amis_6:167.652,ggal_5:167.652)_5:75.6516)_5:74.6966,(oana_6:228.033,(mdom_4:187.052,((lafr_4:58.4246,pcap_4:58.4246)_4:29.1658,(dnov_5:83.8291,((hsap_4:69.6836,mmus_4:69.6836)_4:7.27911,(clup_4:65.6646,(sscr_1:54.3017,(btau_4:47.8908,(ttru_4:27.8472,(bacu_4:22.2751,bmys_5:22.2751)_4:5.5721)_4:20.0436)_4:6.41084)_4:11.363)_4:11.298)_4:6.86642)_4:3.76132)_4:99.4615)_5:40.9813)_5:89.9668)_5:33)_5:57)_5:12.7)_5:14.6349)_5:45.3779)_5	0.099	((-,-),(-,-),(-,-),(-,-),(-,-),(-,-),(-,-),(-,-),(-,-),(-,-),(-,-),(-,-),(-,-),(-,-),(-,-),(-,-),(-,-),(-,-),(-,-),(-,-),(-,-),(-,-),(-,-),(-,-),(-,-),(-,-),(-,-),(-,-),(-,-),(-,-),(-,-),(-,-),(-,-),(-,-))	
OG0000288	(pmar_2:480.713,((cmil_3:358,((cpun_8:42.6663,rtyp_6:42.6663)_7:55.967,(ccar_7:76.7847,stor_7:76.7847)_7:21.8486)_7:259.367)_4:77.3349,((locu_6:269.425,(sfor_5:221.315,(drer_4:196.545,(eluc_3:171.212,(gmor_3:138.656,((olat_3:96.8841,onil_2:96.8841)_3:11.1768,(gacu_2:103.223,(mmol_2:87.2367,(dnig_3:46.5407,trub_3:46.5407)_3:40.6959)_3:15.9868)_3:4.83735)_3:30.5957)_3:32.5555)_3:25.3334)_4:24.7694)_4:48.1102)_4:151.275,(lcha_4:408,(xtro_4:351,((acar_5:243.303,(amis_5:167.652,ggal_2:167.652)_4:75.6516)_4:74.6966,(oana_9:228.033,(mdom_5:187.052,((lafr_4:58.4246,pcap_4:58.4246)_4:29.1658,(dnov_8:83.8291,((hsap_5:69.6836,mmus_5:69.6836)_5:7.27911,(clup_5:65.6646,(sscr_5:54.3017,(btau_5:47.8908,(ttru_4:27.8472,(bacu_9:22.2751,bmys_6:22.2751)_6:5.5721)_5:20.0436)_5:6.41084)_5:11.363)_5:11.298)_5:6.86642)_5:3.76132)_5:99.4615)_5:40.9813)_5:89.9668)_4:33)_4:57)_4:12.7)_4:14.6349)_4:45.3779)_4	0.002	((0.23779,0.59364),(0.541896,0.0213673),(0.0861328,0.213398),(0.669809,0.578634),(0.710393,0.710393),(0.644321,0.532434),(0.0648141,0.598882),(0.224029,0.553672),(0.761752,0.0840068),(0.706039,0.553675),(0.678834,0.550585),(0.637168,0.208086),(0.519511,0.507231),(0.21977,0.52632),(0.192487,0.56571),(0.574405,0.574405),(0.727267,0.528),(0.846668,0.613967),(0.831653,0.571531),(0.241404,0.641468),(0.17785,0.0290361),(0.640027,0.101501),(0.00438569,0.602307),(0.78415,0.701144),(0.615585,0.615585),(0.117605,0.509014),(0.00240108,0.517785),(0.656986,0.656986),(0.520656,0.531883),(0.650223,0.531883),(0.630399,0.517785),(0.616778,0.555712),(0.110367,0.00759096),(0.000101811,0.571526))	
OG0000290	(pmar_6:480.713,((cmil_4:358,((cpun_11:42.6663,rtyp_12:42.6663)_11:55.967,(ccar_11:76.7847,stor_11:76.7847)_11:21.8486)_11:259.367)_5:77.3349,((locu_4:269.425,(sfor_4:221.315,(drer_4:196.545,(eluc_5:171.212,(gmor_2:138.656,((olat_3:96.8841,onil_3:96.8841)_3:11.1768,(gacu_5:103.223,(mmol_3:87.2367,(dnig_2:46.5407,trub_2:46.5407)_2:40.6959)_3:15.9868)_3:4.83735)_3:30.5957)_3:32.5555)_4:25.3334)_4:24.7694)_4:48.1102)_4:151.275,(lcha_6:408,(xtro_4:351,((acar_6:243.303,(amis_4:167.652,ggal_2:167.652)_4:75.6516)_5:74.6966,(oana_10:228.033,(mdom_3:187.052,((lafr_4:58.4246,pcap_3:58.4246)_3:29.1658,(dnov_1:83.8291,((hsap_3:69.6836,mmus_3:69.6836)_3:7.27911,(clup_3:65.6646,(sscr_2:54.3017,(btau_3:47.8908,(ttru_3:27.8472,(bacu_3:22.2751,bmys_5:22.2751)_3:5.5721)_3:20.0436)_3:6.41084)_3:11.363)_3:11.298)_3:6.86642)_3:3.76132)_3:99.4615)_4:40.9813)_5:89.9668)_5:33)_5:57)_5:12.7)_5:14.6349)_5:45.3779)_5	0.002	((0.442188,0.612733),(0.589201,0.000302288),(0.692237,0.132422),(0.727182,0.615149),(0.76957,0.76957),(0.66985,0.540041),(0.801706,0.598882),(0.777301,0.553672),(0.761752,0.555714),(0.18145,0.105107),(0.272848,0.550585),(0.637168,0.637168),(0.519511,0.507231),(0.0183566,0.52632),(0.627033,0.0989942),(0.551626,0.551626),(0.403731,0.534627),(0.404611,0.635991),(0.585385,0.586925),(0.289002,0.256063),(0.740616,0.0290361),(0.665126,0.687615),(0.00161778,0.155387),(0.399904,0.265652),(0.051047,0.590991),(0.549028,0.505438),(0.00415649,0.510787),(0.605304,0.605304),(0.512551,0.519511),(0.600194,0.519511),(0.12914,0.510787),(0.575828,0.534628),(0.545888,0.509014),(0.537888,0.0010196))	
OG0000291	(pmar_3:480.713,((cmil_6:358,((cpun_5:42.6663,rtyp_4:42.6663)_4:55.967,(ccar_4:76.7847,stor_4:76.7847)_4:21.8486)_4:259.367)_4:77.3349,((locu_4:269.425,(sfor_5:221.315,(drer_29:196.545,(eluc_5:171.212,(gmor_5:138.656,((olat_3:96.8841,onil_5:96.8841)_5:11.1768,(gacu_5:103.223,(mmol_3:87.2367,(dnig_4:46.5407,trub_4:46.5407)_4:40.6959)_4:15.9868)_5:4.83735)_5:30.5957)_5:32.5555)_5:25.3334)_5:24.7694)_5:48.1102)_5:151.275,(lcha_4:408,(xtro_4:351,((acar_4:243.303,(amis_3:167.652,ggal_3:167.652)_3:75.6516)_4:74.6966,(oana_3:228.033,(mdom_4:187.052,((lafr_3:58.4246,pcap_4:58.4246)_4:29.1658,(dnov_4:83.8291,((hsap_4:69.6836,mmus_4:69.6836)_4:7.27911,(clup_4:65.6646,(sscr_6:54.3017,(btau_4:47.8908,(ttru_4:27.8472,(bacu_3:22.2751,bmys_4:22.2751)_4:5.5721)_4:20.0436)_4:6.41084)_4:11.363)_4:11.298)_4:6.86642)_4:3.76132)_4:99.4615)_4:40.9813)_4:89.9668)_4:33)_4:57)_4:12.7)_4:14.6349)_4:45.3779)_4	0	((0.599772,0.59364),(0.0946952,0.79713),(0.0497249,0.588286),(0.610695,0.54746),(0.642899,0.642899),(0.644321,0.532434),(0.531488,0.618775),(0.804531,0.565702),(2.02158e-20,0.568145),(0.772783,0.584649),(0.744749,0.580037),(0.016132,0.6972),(0.531883,0.511964),(0.706258,0.0643641),(0.241572,0.584654),(0.595399,0.595399),(0.163147,0.528),(0.846668,0.613967),(0.831653,0.571531),(0.789281,0.215679),(0.702967,0.702967),(0.640027,0.660649),(0.444264,0.584654),(0.755578,0.673291),(0.175545,0.615585),(0.563735,0.507231),(0.65265,0.514305),(0.632675,0.632675),(0.516629,0.525758),(0.626609,0.525758),(0.00993418,0.514305),(0.597147,0.545359),(0.559753,0.511964),(0.0746588,0.549546))	
OG0000292	(pmar_2:480.713,((cmil_5:358,((cpun_6:42.6663,rtyp_5:42.6663)_6:55.967,(ccar_11:76.7847,stor_7:76.7847)_7:21.8486)_6:259.367)_4:77.3349,((locu_4:269.425,(sfor_8:221.315,(drer_5:196.545,(eluc_6:171.212,(gmor_4:138.656,((olat_5:96.8841,onil_5:96.8841)_5:11.1768,(gacu_4:103.223,(mmol_5:87.2367,(dnig_6:46.5407,trub_5:46.5407)_5:40.6959)_5:15.9868)_5:4.83735)_5:30.5957)_5:32.5555)_5:25.3334)_5:24.7694)_5:48.1102)_5:151.275,(lcha_4:408,(xtro_4:351,((acar_4:243.303,(amis_4:167.652,ggal_4:167.652)_4:75.6516)_4:74.6966,(oana_5:228.033,(mdom_3:187.052,((lafr_5:58.4246,pcap_3:58.4246)_3:29.1658,(dnov_3:83.8291,((hsap_3:69.6836,mmus_3:69.6836)_3:7.27911,(clup_3:65.6646,(sscr_5:54.3017,(btau_6:47.8908,(ttru_3:27.8472,(bacu_3:22.2751,bmys_6:22.2751)_4:5.5721)_4:20.0436)_4:6.41084)_4:11.363)_3:11.298)_3:6.86642)_3:3.76132)_3:99.4615)_3:40.9813)_4:89.9668)_4:33)_4:57)_4:12.7)_4:14.6349)_4:45.3779)_4	0	((0.23779,0.59364),(0.320401,0.124524),(0.623487,0.18846),(0.651917,0.0377949),(0.000369331,0.710393),(0.644321,0.532434),(0.531488,0.618775),(0.0253139,0.565702),(0.790008,0.568145),(0.220754,0.584649),(0.383518,0.580037),(0.6972,0.6972),(0.531883,0.511964),(0.319652,0.542712),(0.684774,0.602307),(0.0676564,0.614764),(0.163147,0.528),(0.846668,0.613967),(0.831653,0.571531),(0.789281,0.641468),(0.740616,0.740616),(0.640027,0.660649),(0.229644,0.128058),(0.71776,0.640444),(0.00648395,0.590991),(0.549028,0.505438),(0.622377,0.510787),(0.605304,0.605304),(0.512551,0.519511),(0.600194,0.00998353),(0.0633514,0.514305),(0.00770017,0.545359),(0.0901357,0.511964),(0.0746588,0.00183342))	
OG0000293	(pmar_1:480.713,((cmil_3:358,((cpun_6:42.6663,rtyp_4:42.6663)_4:55.967,(ccar_4:76.7847,stor_3:76.7847)_4:21.8486)_4:259.367)_5:77.3349,((locu_5:269.425,(sfor_8:221.315,(drer_5:196.545,(eluc_5:171.212,(gmor_5:138.656,((olat_4:96.8841,onil_5:96.8841)_5:11.1768,(gacu_5:103.223,(mmol_4:87.2367,(dnig_5:46.5407,trub_5:46.5407)_5:40.6959)_5:15.9868)_5:4.83735)_5:30.5957)_5:32.5555)_5:25.3334)_5:24.7694)_5:48.1102)_5:151.275,(lcha_6:408,(xtro_5:351,((acar_5:243.303,(amis_6:167.652,ggal_4:167.652)_5:75.6516)_5:74.6966,(oana_7:228.033,(mdom_5:187.052,((lafr_4:58.4246,pcap_5:58.4246)_5:29.1658,(dnov_5:83.8291,((hsap_5:69.6836,mmus_5:69.6836)_5:7.27911,(clup_5:65.6646,(sscr_4:54.3017,(btau_3:47.8908,(ttru_5:27.8472,(bacu_5:22.2751,bmys_1:22.2751)_5:5.5721)_5:20.0436)_5:6.41084)_5:11.363)_5:11.298)_5:6.86642)_5:3.76132)_5:99.4615)_5:40.9813)_5:89.9668)_5:33)_5:57)_5:12.7)_5:14.6349)_5:45.3779)_5	0.008	((0.0161549,0.612733),(0.225966,0.523468),(0.00625113,0.588286),(0.610695,0.54746),(0.642899,0.217911),(0.66985,0.540041),(0.826665,0.618775),(0.0253139,0.565702),(0.790008,0.568145),(0.772783,0.584649),(0.744749,0.580037),(0.304933,0.6972),(0.531883,0.511964),(0.706258,0.542712),(0.284897,0.602307),(0.614764,0.614764),(0.756613,0.534627),(0.404611,0.635991),(0.852828,0.586925),(0.815495,0.666714),(0.216566,0.426451),(0.665126,0.687615),(0.0709488,0.602307),(0.78415,0.701144),(0.210538,0.637824),(0.577701,0.509014),(0.678952,0.517785),(0.656986,0.656986),(0.520656,0.531883),(0.650223,0.531883),(0.198942,0.517785),(0.00407618,0.555712),(0.572965,0.514888),(0.560752,1.20518e-07))	
OG0000294	(pmar_1:480.713,((cmil_5:358,((cpun_5:42.6663,rtyp_4:42.6663)_5:55.967,(ccar_5:76.7847,stor_5:76.7847)_5:21.8486)_5:259.367)_4:77.3349,((locu_5:269.425,(sfor_6:221.315,(drer_6:196.545,(eluc_6:171.212,(gmor_8:138.656,((olat_6:96.8841,onil_6:96.8841)_6:11.1768,(gacu_6:103.223,(mmol_6:87.2367,(dnig_6:46.5407,trub_6:46.5407)_6:40.6959)_6:15.9868)_6:4.83735)_6:30.5957)_6:32.5555)_6:25.3334)_6:24.7694)_6:48.1102)_5:151.275,(lcha_4:408,(xtro_4:351,((acar_4:243.303,(amis_5:167.652,ggal_3:167.652)_4:75.6516)_4:74.6966,(oana_3:228.033,(mdom_6:187.052,((lafr_4:58.4246,pcap_4:58.4246)_4:29.1658,(dnov_4:83.8291,((hsap_5:69.6836,mmus_4:69.6836)_4:7.27911,(clup_4:65.6646,(sscr_4:54.3017,(btau_4:47.8908,(ttru_3:27.8472,(bacu_5:22.2751,bmys_5:22.2751)_5:5.5721)_4:20.0436)_4:6.41084)_4:11.363)_4:11.298)_4:6.86642)_4:3.76132)_4:99.4615)_4:40.9813)_4:89.9668)_4:33)_4:57)_4:12.7)_4:14.6349)_4:45.3779)_4	0.531	((-,-),(-,-),(-,-),(-,-),(-,-),(-,-),(-,-),(-,-),(-,-),(-,-),(-,-),(-,-),(-,-),(-,-),(-,-),(-,-),(-,-),(-,-),(-,-),(-,-),(-,-),(-,-),(-,-),(-,-),(-,-),(-,-),(-,-),(-,-),(-,-),(-,-),(-,-),(-,-),(-,-),(-,-))	
OG0000295	(pmar_1:480.713,((cmil_4:358,((cpun_4:42.6663,rtyp_7:42.6663)_5:55.967,(ccar_6:76.7847,stor_5:76.7847)_5:21.8486)_5:259.367)_4:77.3349,((locu_4:269.425,(sfor_7:221.315,(drer_6:196.545,(eluc_6:171.212,(gmor_5:138.656,((olat_5:96.8841,onil_6:96.8841)_6:11.1768,(gacu_10:103.223,(mmol_6:87.2367,(dnig_7:46.5407,trub_5:46.5407)_6:40.6959)_6:15.9868)_6:4.83735)_6:30.5957)_6:32.5555)_6:25.3334)_6:24.7694)_6:48.1102)_5:151.275,(lcha_5:408,(xtro_5:351,((acar_5:243.303,(amis_3:167.652,ggal_3:167.652)_3:75.6516)_4:74.6966,(oana_5:228.033,(mdom_4:187.052,((lafr_4:58.4246,pcap_3:58.4246)_4:29.1658,(dnov_4:83.8291,((hsap_4:69.6836,mmus_4:69.6836)_4:7.27911,(clup_4:65.6646,(sscr_4:54.3017,(btau_4:47.8908,(ttru_4:27.8472,(bacu_4:22.2751,bmys_4:22.2751)_4:5.5721)_4:20.0436)_4:6.41084)_4:11.363)_4:11.298)_4:6.86642)_4:3.76132)_4:99.4615)_4:40.9813)_4:89.9668)_4:33)_4:57)_4:12.7)_4:14.6349)_4:45.3779)_4	0.152	((-,-),(-,-),(-,-),(-,-),(-,-),(-,-),(-,-),(-,-),(-,-),(-,-),(-,-),(-,-),(-,-),(-,-),(-,-),(-,-),(-,-),(-,-),(-,-),(-,-),(-,-),(-,-),(-,-),(-,-),(-,-),(-,-),(-,-),(-,-),(-,-),(-,-),(-,-),(-,-),(-,-),(-,-))	
OG0000296	(pmar_1:480.713,((cmil_3:358,((cpun_5:42.6663,rtyp_6:42.6663)_5:55.967,(ccar_3:76.7847,stor_5:76.7847)_5:21.8486)_5:259.367)_4:77.3349,((locu_4:269.425,(sfor_12:221.315,(drer_7:196.545,(eluc_6:171.212,(gmor_6:138.656,((olat_6:96.8841,onil_6:96.8841)_6:11.1768,(gacu_7:103.223,(mmol_6:87.2367,(dnig_7:46.5407,trub_6:46.5407)_6:40.6959)_6:15.9868)_6:4.83735)_6:30.5957)_6:32.5555)_6:25.3334)_6:24.7694)_6:48.1102)_5:151.275,(lcha_3:408,(xtro_4:351,((acar_2:243.303,(amis_4:167.652,ggal_3:167.652)_4:75.6516)_4:74.6966,(oana_6:228.033,(mdom_5:187.052,((lafr_3:58.4246,pcap_3:58.4246)_3:29.1658,(dnov_3:83.8291,((hsap_5:69.6836,mmus_4:69.6836)_4:7.27911,(clup_4:65.6646,(sscr_5:54.3017,(btau_4:47.8908,(ttru_4:27.8472,(bacu_4:22.2751,bmys_4:22.2751)_4:5.5721)_4:20.0436)_4:6.41084)_4:11.363)_4:11.298)_4:6.86642)_4:3.76132)_4:99.4615)_4:40.9813)_4:89.9668)_4:33)_4:57)_4:12.7)_4:14.6349)_4:45.3779)_4	0.034	((0.0382411,0.59364),(0.541896,0.253549),(0.606532,0.0619889),(0.632279,0.558243),(0.0103716,0.668289),(0.644321,0.532434),(0.531488,0.0704732),(0.000341293,0.577229),(0.284417,0.580035),(0.795468,0.598869),(0.768525,0.593629),(0.720822,0.720822),(0.537887,0.514305),(0.169346,0.550581),(0.707958,0.618766),(0.0808609,0.632642),(0.163147,0.528),(0.568356,0.613967),(0.831653,0.571531),(0.0553049,0.641468),(0.740616,0.374747),(0.640027,0.660649),(0.104975,0.584654),(0.195559,0.673291),(0.590991,0.590991),(0.0961837,0.507231),(0.233151,0.514305),(0.0799955,0.632675),(0.516629,0.525758),(0.626609,0.525758),(0.0633514,0.514305),(0.597147,0.545359),(0.559753,0.511964),(0.549546,0.549546))	
OG0000297	(pmar_0:480.713,((cmil_4:358,((cpun_10:42.6663,rtyp_7:42.6663)_9:55.967,(ccar_9:76.7847,stor_9:76.7847)_9:21.8486)_9:259.367)_4:77.3349,((locu_3:269.425,(sfor_5:221.315,(drer_5:196.545,(eluc_8:171.212,(gmor_3:138.656,((olat_5:96.8841,onil_5:96.8841)_5:11.1768,(gacu_5:103.223,(mmol_7:87.2367,(dnig_5:46.5407,trub_5:46.5407)_5:40.6959)_5:15.9868)_5:4.83735)_5:30.5957)_5:32.5555)_5:25.3334)_5:24.7694)_5:48.1102)_4:151.275,(lcha_4:408,(xtro_3:351,((acar_4:243.303,(amis_3:167.652,ggal_4:167.652)_4:75.6516)_4:74.6966,(oana_7:228.033,(mdom_4:187.052,((lafr_3:58.4246,pcap_1:58.4246)_3:29.1658,(dnov_6:83.8291,((hsap_4:69.6836,mmus_3:69.6836)_4:7.27911,(clup_5:65.6646,(sscr_6:54.3017,(btau_3:47.8908,(ttru_3:27.8472,(bacu_3:22.2751,bmys_4:22.2751)_3:5.5721)_3:20.0436)_3:6.41084)_4:11.363)_4:11.298)_4:6.86642)_4:3.76132)_4:99.4615)_4:40.9813)_4:89.9668)_4:33)_4:57)_4:12.7)_4:14.6349)_4:45.3779)_4	0	((0.0037372,0.59364),(0.833706,0.000988222),(0.109645,0.0107209),(0.701042,0.597564),(0.743399,0.743399),(0.644321,0.532434),(0.480911,0.0565722),(0.804531,0.565702),(0.790008,0.568145),(0.014345,0.584649),(0.0312211,0.580037),(0.6972,0.6972),(0.531883,0.511964),(0.706258,0.542712),(0.0343025,0.602307),(0.614764,0.614764),(0.727267,0.528),(0.846668,0.613967),(0.537813,0.571531),(0.789281,0.641468),(0.374747,0.740616),(0.640027,0.660649),(0.0161379,0.584654),(0.755578,0.673291),(0.590991,0.00201022),(0.0961837,0.507231),(0.0213764,0.514305),(0.632675,0.201998),(0.516629,0.525758),(0.0755999,0.525758),(0.00993418,0.0214839),(0.575828,0.534628),(0.545888,0.509014),(0.537888,0.0198284))	
OG0000298	(pmar_1:480.713,((cmil_4:358,((cpun_4:42.6663,rtyp_3:42.6663)_4:55.967,(ccar_2:76.7847,stor_5:76.7847)_4:21.8486)_4:259.367)_4:77.3349,((locu_5:269.425,(sfor_7:221.315,(drer_7:196.545,(eluc_7:171.212,(gmor_7:138.656,((olat_5:96.8841,onil_6:96.8841)_6:11.1768,(gacu_7:103.223,(mmol_7:87.2367,(dnig_6:46.5407,trub_5:46.5407)_6:40.6959)_6:15.9868)_6:4.83735)_6:30.5957)_6:32.5555)_6:25.3334)_6:24.7694)_6:48.1102)_5:151.275,(lcha_4:408,(xtro_5:351,((acar_4:243.303,(amis_4:167.652,ggal_5:167.652)_4:75.6516)_4:74.6966,(oana_4:228.033,(mdom_4:187.052,((lafr_4:58.4246,pcap_4:58.4246)_4:29.1658,(dnov_4:83.8291,((hsap_5:69.6836,mmus_5:69.6836)_4:7.27911,(clup_4:65.6646,(sscr_3:54.3017,(btau_4:47.8908,(ttru_4:27.8472,(bacu_4:22.2751,bmys_4:22.2751)_4:5.5721)_4:20.0436)_4:6.41084)_4:11.363)_4:11.298)_4:6.86642)_4:3.76132)_4:99.4615)_4:40.9813)_4:89.9668)_4:33)_4:57)_4:12.7)_4:14.6349)_4:45.3779)_4	0.284	((-,-),(-,-),(-,-),(-,-),(-,-),(-,-),(-,-),(-,-),(-,-),(-,-),(-,-),(-,-),(-,-),(-,-),(-,-),(-,-),(-,-),(-,-),(-,-),(-,-),(-,-),(-,-),(-,-),(-,-),(-,-),(-,-),(-,-),(-,-),(-,-),(-,-),(-,-),(-,-),(-,-),(-,-))	
OG0000299	(pmar_2:480.713,((cmil_3:358,((cpun_3:42.6663,rtyp_4:42.6663)_4:55.967,(ccar_2:76.7847,stor_4:76.7847)_4:21.8486)_4:259.367)_4:77.3349,((locu_4:269.425,(sfor_7:221.315,(drer_7:196.545,(eluc_8:171.212,(gmor_7:138.656,((olat_7:96.8841,onil_8:96.8841)_7:11.1768,(gacu_7:103.223,(mmol_4:87.2367,(dnig_6:46.5407,trub_7:46.5407)_7:40.6959)_7:15.9868)_7:4.83735)_7:30.5957)_7:32.5555)_7:25.3334)_7:24.7694)_7:48.1102)_6:151.275,(lcha_4:408,(xtro_4:351,((acar_5:243.303,(amis_5:167.652,ggal_3:167.652)_4:75.6516)_4:74.6966,(oana_5:228.033,(mdom_4:187.052,((lafr_4:58.4246,pcap_4:58.4246)_4:29.1658,(dnov_4:83.8291,((hsap_4:69.6836,mmus_4:69.6836)_4:7.27911,(clup_4:65.6646,(sscr_5:54.3017,(btau_4:47.8908,(ttru_4:27.8472,(bacu_4:22.2751,bmys_4:22.2751)_4:5.5721)_4:20.0436)_4:6.41084)_4:11.363)_4:11.298)_4:6.86642)_4:3.76132)_4:99.4615)_4:40.9813)_4:89.9668)_4:33)_4:57)_4:12.7)_4:14.6349)_4:45.3779)_4	0.329	((-,-),(-,-),(-,-),(-,-),(-,-),(-,-),(-,-),(-,-),(-,-),(-,-),(-,-),(-,-),(-,-),(-,-),(-,-),(-,-),(-,-),(-,-),(-,-),(-,-),(-,-),(-,-),(-,-),(-,-),(-,-),(-,-),(-,-),(-,-),(-,-),(-,-),(-,-),(-,-),(-,-),(-,-))	
OG0000300	(pmar_7:480.713,((cmil_6:358,((cpun_5:42.6663,rtyp_5:42.6663)_5:55.967,(ccar_5:76.7847,stor_5:76.7847)_5:21.8486)_5:259.367)_5:77.3349,((locu_4:269.425,(sfor_7:221.315,(drer_5:196.545,(eluc_6:171.212,(gmor_6:138.656,((olat_6:96.8841,onil_7:96.8841)_6:11.1768,(gacu_7:103.223,(mmol_7:87.2367,(dnig_6:46.5407,trub_6:46.5407)_6:40.6959)_6:15.9868)_6:4.83735)_6:30.5957)_6:32.5555)_6:25.3334)_6:24.7694)_6:48.1102)_6:151.275,(lcha_4:408,(xtro_4:351,((acar_4:243.303,(amis_4:167.652,ggal_3:167.652)_4:75.6516)_4:74.6966,(oana_2:228.033,(mdom_5:187.052,((lafr_4:58.4246,pcap_4:58.4246)_4:29.1658,(dnov_3:83.8291,((hsap_3:69.6836,mmus_5:69.6836)_4:7.27911,(clup_4:65.6646,(sscr_3:54.3017,(btau_3:47.8908,(ttru_3:27.8472,(bacu_3:22.2751,bmys_3:22.2751)_3:5.5721)_3:20.0436)_3:6.41084)_3:11.363)_4:11.298)_4:6.86642)_4:3.76132)_4:99.4615)_4:40.9813)_4:89.9668)_4:33)_4:57)_5:12.7)_5:14.6349)_5:45.3779)_5	0.915	((-,-),(-,-),(-,-),(-,-),(-,-),(-,-),(-,-),(-,-),(-,-),(-,-),(-,-),(-,-),(-,-),(-,-),(-,-),(-,-),(-,-),(-,-),(-,-),(-,-),(-,-),(-,-),(-,-),(-,-),(-,-),(-,-),(-,-),(-,-),(-,-),(-,-),(-,-),(-,-),(-,-),(-,-))	
OG0000301	(pmar_2:480.713,((cmil_5:358,((cpun_4:42.6663,rtyp_4:42.6663)_4:55.967,(ccar_5:76.7847,stor_4:76.7847)_4:21.8486)_4:259.367)_4:77.3349,((locu_4:269.425,(sfor_7:221.315,(drer_4:196.545,(eluc_6:171.212,(gmor_6:138.656,((olat_6:96.8841,onil_5:96.8841)_6:11.1768,(gacu_6:103.223,(mmol_6:87.2367,(dnig_6:46.5407,trub_6:46.5407)_6:40.6959)_6:15.9868)_6:4.83735)_6:30.5957)_6:32.5555)_6:25.3334)_6:24.7694)_6:48.1102)_5:151.275,(lcha_5:408,(xtro_4:351,((acar_4:243.303,(amis_4:167.652,ggal_4:167.652)_4:75.6516)_4:74.6966,(oana_5:228.033,(mdom_4:187.052,((lafr_4:58.4246,pcap_2:58.4246)_4:29.1658,(dnov_4:83.8291,((hsap_4:69.6836,mmus_4:69.6836)_4:7.27911,(clup_4:65.6646,(sscr_8:54.3017,(btau_4:47.8908,(ttru_4:27.8472,(bacu_4:22.2751,bmys_9:22.2751)_4:5.5721)_4:20.0436)_4:6.41084)_4:11.363)_4:11.298)_4:6.86642)_4:3.76132)_4:99.4615)_4:40.9813)_4:89.9668)_4:33)_4:57)_4:12.7)_4:14.6349)_4:45.3779)_4	0.009	((0.23779,0.59364),(0.320401,0.79713),(0.588286,0.588286),(0.610695,0.54746),(0.0876123,0.642899),(0.644321,0.532434),(0.531488,0.0704732),(0.309906,0.577229),(0.146618,0.580035),(0.795468,0.598869),(0.768525,0.593629),(0.720822,0.344519),(0.537887,0.514305),(0.730097,0.550581),(0.707958,0.618766),(0.632642,0.632642),(0.163147,0.528),(0.349406,0.613967),(0.831653,0.571531),(0.789281,0.641468),(0.740616,0.740616),(0.640027,0.660649),(0.229644,0.584654),(0.755578,0.673291),(0.615585,0.00383561),(0.563735,0.507231),(0.65265,0.514305),(0.632675,0.632675),(0.516629,0.525758),(0.626609,0.525758),(1.64529e-05,0.514305),(0.597147,0.545359),(0.559753,0.511964),(0.549546,1.05983e-08))	
OG0000302	(pmar_3:480.713,((cmil_4:358,((cpun_5:42.6663,rtyp_4:42.6663)_4:55.967,(ccar_3:76.7847,stor_5:76.7847)_4:21.8486)_4:259.367)_4:77.3349,((locu_4:269.425,(sfor_7:221.315,(drer_8:196.545,(eluc_8:171.212,(gmor_7:138.656,((olat_7:96.8841,onil_6:96.8841)_7:11.1768,(gacu_8:103.223,(mmol_7:87.2367,(dnig_6:46.5407,trub_5:46.5407)_6:40.6959)_7:15.9868)_7:4.83735)_7:30.5957)_7:32.5555)_7:25.3334)_7:24.7694)_7:48.1102)_6:151.275,(lcha_2:408,(xtro_4:351,((acar_4:243.303,(amis_4:167.652,ggal_3:167.652)_4:75.6516)_4:74.6966,(oana_5:228.033,(mdom_4:187.052,((lafr_3:58.4246,pcap_4:58.4246)_4:29.1658,(dnov_3:83.8291,((hsap_4:69.6836,mmus_4:69.6836)_4:7.27911,(clup_3:65.6646,(sscr_4:54.3017,(btau_4:47.8908,(ttru_4:27.8472,(bacu_4:22.2751,bmys_4:22.2751)_4:5.5721)_4:20.0436)_4:6.41084)_4:11.363)_4:11.298)_4:6.86642)_4:3.76132)_4:99.4615)_4:40.9813)_4:89.9668)_4:33)_4:57)_4:12.7)_4:14.6349)_4:45.3779)_4	0.384	((-,-),(-,-),(-,-),(-,-),(-,-),(-,-),(-,-),(-,-),(-,-),(-,-),(-,-),(-,-),(-,-),(-,-),(-,-),(-,-),(-,-),(-,-),(-,-),(-,-),(-,-),(-,-),(-,-),(-,-),(-,-),(-,-),(-,-),(-,-),(-,-),(-,-),(-,-),(-,-),(-,-),(-,-))	
OG0000303	(pmar_2:480.713,((cmil_5:358,((cpun_6:42.6663,rtyp_6:42.6663)_6:55.967,(ccar_3:76.7847,stor_4:76.7847)_4:21.8486)_5:259.367)_5:77.3349,((locu_4:269.425,(sfor_6:221.315,(drer_6:196.545,(eluc_5:171.212,(gmor_6:138.656,((olat_6:96.8841,onil_6:96.8841)_6:11.1768,(gacu_5:103.223,(mmol_6:87.2367,(dnig_5:46.5407,trub_5:46.5407)_5:40.6959)_6:15.9868)_6:4.83735)_6:30.5957)_6:32.5555)_6:25.3334)_6:24.7694)_6:48.1102)_6:151.275,(lcha_5:408,(xtro_5:351,((acar_5:243.303,(amis_5:167.652,ggal_5:167.652)_5:75.6516)_5:74.6966,(oana_4:228.033,(mdom_3:187.052,((lafr_4:58.4246,pcap_4:58.4246)_4:29.1658,(dnov_3:83.8291,((hsap_4:69.6836,mmus_4:69.6836)_4:7.27911,(clup_4:65.6646,(sscr_4:54.3017,(btau_4:47.8908,(ttru_4:27.8472,(bacu_4:22.2751,bmys_4:22.2751)_4:5.5721)_4:20.0436)_4:6.41084)_4:11.363)_4:11.298)_4:6.86642)_4:3.76132)_4:99.4615)_4:40.9813)_4:89.9668)_5:33)_5:57)_5:12.7)_5:14.6349)_5:45.3779)_5	0.949	((-,-),(-,-),(-,-),(-,-),(-,-),(-,-),(-,-),(-,-),(-,-),(-,-),(-,-),(-,-),(-,-),(-,-),(-,-),(-,-),(-,-),(-,-),(-,-),(-,-),(-,-),(-,-),(-,-),(-,-),(-,-),(-,-),(-,-),(-,-),(-,-),(-,-),(-,-),(-,-),(-,-),(-,-))	
OG0000304	(pmar_1:480.713,((cmil_3:358,((cpun_4:42.6663,rtyp_7:42.6663)_5:55.967,(ccar_5:76.7847,stor_4:76.7847)_5:21.8486)_5:259.367)_4:77.3349,((locu_4:269.425,(sfor_7:221.315,(drer_6:196.545,(eluc_7:171.212,(gmor_6:138.656,((olat_4:96.8841,onil_7:96.8841)_6:11.1768,(gacu_6:103.223,(mmol_7:87.2367,(dnig_8:46.5407,trub_6:46.5407)_6:40.6959)_6:15.9868)_6:4.83735)_6:30.5957)_6:32.5555)_6:25.3334)_6:24.7694)_6:48.1102)_5:151.275,(lcha_4:408,(xtro_3:351,((acar_2:243.303,(amis_5:167.652,ggal_4:167.652)_4:75.6516)_4:74.6966,(oana_4:228.033,(mdom_4:187.052,((lafr_4:58.4246,pcap_4:58.4246)_4:29.1658,(dnov_3:83.8291,((hsap_5:69.6836,mmus_5:69.6836)_4:7.27911,(clup_4:65.6646,(sscr_6:54.3017,(btau_4:47.8908,(ttru_4:27.8472,(bacu_4:22.2751,bmys_3:22.2751)_4:5.5721)_4:20.0436)_4:6.41084)_4:11.363)_4:11.298)_4:6.86642)_4:3.76132)_4:99.4615)_4:40.9813)_4:89.9668)_4:33)_4:57)_4:12.7)_4:14.6349)_4:45.3779)_4	0.011	((0.0382411,0.59364),(0.541896,0.253549),(0.161907,0.00958484),(0.632279,0.558243),(0.668289,0.258564),(0.644321,0.532434),(0.531488,0.0704732),(0.309906,0.577229),(0.811579,0.580035),(0.256782,0.598869),(0.768525,0.593629),(0.0228333,0.159243),(0.537887,0.514305),(0.730097,0.550581),(0.145938,0.618766),(0.0158297,0.632642),(0.163147,0.528),(0.846668,0.613967),(0.537813,0.571531),(0.0553049,0.641468),(0.17785,0.740616),(0.640027,0.660649),(0.781273,0.584654),(0.755578,0.673291),(0.615585,0.615585),(0.563735,0.507231),(0.233151,0.514305),(0.0799955,0.0799955),(0.516629,0.525758),(0.626609,0.525758),(0.00993418,0.514305),(0.597147,0.545359),(0.559753,0.511964),(0.549546,0.0746588))	
OG0000305	(pmar_4:480.713,((cmil_3:358,((cpun_4:42.6663,rtyp_3:42.6663)_4:55.967,(ccar_4:76.7847,stor_2:76.7847)_4:21.8486)_4:259.367)_4:77.3349,((locu_3:269.425,(sfor_8:221.315,(drer_6:196.545,(eluc_7:171.212,(gmor_7:138.656,((olat_7:96.8841,onil_6:96.8841)_7:11.1768,(gacu_7:103.223,(mmol_7:87.2367,(dnig_8:46.5407,trub_6:46.5407)_7:40.6959)_7:15.9868)_7:4.83735)_7:30.5957)_7:32.5555)_7:25.3334)_7:24.7694)_7:48.1102)_5:151.275,(lcha_4:408,(xtro_4:351,((acar_4:243.303,(amis_4:167.652,ggal_3:167.652)_4:75.6516)_4:74.6966,(oana_4:228.033,(mdom_4:187.052,((lafr_4:58.4246,pcap_4:58.4246)_4:29.1658,(dnov_4:83.8291,((hsap_4:69.6836,mmus_4:69.6836)_4:7.27911,(clup_4:65.6646,(sscr_5:54.3017,(btau_4:47.8908,(ttru_4:27.8472,(bacu_4:22.2751,bmys_5:22.2751)_4:5.5721)_4:20.0436)_4:6.41084)_4:11.363)_4:11.298)_4:6.86642)_4:3.76132)_4:99.4615)_4:40.9813)_4:89.9668)_4:33)_4:57)_4:12.7)_4:14.6349)_4:45.3779)_4	0.536	((-,-),(-,-),(-,-),(-,-),(-,-),(-,-),(-,-),(-,-),(-,-),(-,-),(-,-),(-,-),(-,-),(-,-),(-,-),(-,-),(-,-),(-,-),(-,-),(-,-),(-,-),(-,-),(-,-),(-,-),(-,-),(-,-),(-,-),(-,-),(-,-),(-,-),(-,-),(-,-),(-,-),(-,-))	
OG0000306	(pmar_2:480.713,((cmil_4:358,((cpun_3:42.6663,rtyp_3:42.6663)_3:55.967,(ccar_3:76.7847,stor_3:76.7847)_3:21.8486)_3:259.367)_4:77.3349,((locu_4:269.425,(sfor_8:221.315,(drer_7:196.545,(eluc_7:171.212,(gmor_7:138.656,((olat_6:96.8841,onil_7:96.8841)_7:11.1768,(gacu_7:103.223,(mmol_8:87.2367,(dnig_7:46.5407,trub_7:46.5407)_7:40.6959)_7:15.9868)_7:4.83735)_7:30.5957)_7:32.5555)_7:25.3334)_7:24.7694)_7:48.1102)_6:151.275,(lcha_4:408,(xtro_4:351,((acar_4:243.303,(amis_4:167.652,ggal_2:167.652)_4:75.6516)_4:74.6966,(oana_4:228.033,(mdom_4:187.052,((lafr_4:58.4246,pcap_4:58.4246)_4:29.1658,(dnov_3:83.8291,((hsap_4:69.6836,mmus_4:69.6836)_4:7.27911,(clup_4:65.6646,(sscr_5:54.3017,(btau_4:47.8908,(ttru_3:27.8472,(bacu_5:22.2751,bmys_5:22.2751)_5:5.5721)_4:20.0436)_4:6.41084)_4:11.363)_4:11.298)_4:6.86642)_4:3.76132)_4:99.4615)_4:40.9813)_4:89.9668)_4:33)_4:57)_4:12.7)_4:14.6349)_4:45.3779)_4	0.522	((-,-),(-,-),(-,-),(-,-),(-,-),(-,-),(-,-),(-,-),(-,-),(-,-),(-,-),(-,-),(-,-),(-,-),(-,-),(-,-),(-,-),(-,-),(-,-),(-,-),(-,-),(-,-),(-,-),(-,-),(-,-),(-,-),(-,-),(-,-),(-,-),(-,-),(-,-),(-,-),(-,-),(-,-))	
OG0000307	(pmar_3:480.713,((cmil_5:358,((cpun_5:42.6663,rtyp_5:42.6663)_5:55.967,(ccar_5:76.7847,stor_5:76.7847)_5:21.8486)_5:259.367)_5:77.3349,((locu_5:269.425,(sfor_7:221.315,(drer_7:196.545,(eluc_8:171.212,(gmor_5:138.656,((olat_5:96.8841,onil_6:96.8841)_5:11.1768,(gacu_6:103.223,(mmol_0:87.2367,(dnig_4:46.5407,trub_4:46.5407)_4:40.6959)_4:15.9868)_5:4.83735)_5:30.5957)_5:32.5555)_6:25.3334)_6:24.7694)_6:48.1102)_6:151.275,(lcha_5:408,(xtro_3:351,((acar_4:243.303,(amis_5:167.652,ggal_5:167.652)_5:75.6516)_5:74.6966,(oana_3:228.033,(mdom_3:187.052,((lafr_5:58.4246,pcap_3:58.4246)_4:29.1658,(dnov_4:83.8291,((hsap_5:69.6836,mmus_4:69.6836)_4:7.27911,(clup_4:65.6646,(sscr_6:54.3017,(btau_5:47.8908,(ttru_3:27.8472,(bacu_5:22.2751,bmys_6:22.2751)_5:5.5721)_5:20.0436)_5:6.41084)_5:11.363)_4:11.298)_4:6.86642)_4:3.76132)_4:99.4615)_4:40.9813)_4:89.9668)_5:33)_5:57)_5:12.7)_5:14.6349)_5:45.3779)_5	0.004	((0.290336,0.612733),(0.854588,0.822575),(0.606532,0.606532),(0.632279,0.558243),(0.668289,0.668289),(0.66985,0.540041),(0.570765,0.63708),(0.309906,0.577229),(0.284417,0.580035),(0.124435,0.150266),(0.744749,0.580037),(0.6972,0.134529),(0.531883,0.511964),(0.143287,0.0643641),(4.18665e-06,0.584654),(0.595399,0.595399),(0.199367,0.534627),(0.865625,0.635991),(0.221835,0.586925),(0.5098,0.666714),(0.769734,0.769734),(0.665126,0.289462),(0.444264,0.584654),(0.399904,0.673291),(0.0678325,0.175545),(0.563735,0.507231),(0.65265,0.514305),(0.0799955,0.632675),(0.516629,0.525758),(0.626609,0.0133095),(0.078855,0.517785),(0.616778,0.555712),(0.00135822,0.514888),(0.560752,0.0330024))	
OG0000308	(pmar_3:480.713,((cmil_4:358,((cpun_4:42.6663,rtyp_4:42.6663)_4:55.967,(ccar_4:76.7847,stor_3:76.7847)_4:21.8486)_4:259.367)_4:77.3349,((locu_4:269.425,(sfor_7:221.315,(drer_6:196.545,(eluc_8:171.212,(gmor_7:138.656,((olat_6:96.8841,onil_7:96.8841)_7:11.1768,(gacu_7:103.223,(mmol_7:87.2367,(dnig_6:46.5407,trub_7:46.5407)_7:40.6959)_7:15.9868)_7:4.83735)_7:30.5957)_7:32.5555)_7:25.3334)_6:24.7694)_6:48.1102)_5:151.275,(lcha_4:408,(xtro_4:351,((acar_3:243.303,(amis_4:167.652,ggal_3:167.652)_4:75.6516)_4:74.6966,(oana_3:228.033,(mdom_4:187.052,((lafr_4:58.4246,pcap_4:58.4246)_4:29.1658,(dnov_2:83.8291,((hsap_4:69.6836,mmus_5:69.6836)_4:7.27911,(clup_4:65.6646,(sscr_6:54.3017,(btau_4:47.8908,(ttru_4:27.8472,(bacu_4:22.2751,bmys_4:22.2751)_4:5.5721)_4:20.0436)_4:6.41084)_4:11.363)_4:11.298)_4:6.86642)_4:3.76132)_4:99.4615)_4:40.9813)_4:89.9668)_4:33)_4:57)_4:12.7)_4:14.6349)_4:45.3779)_4	0.561	((-,-),(-,-),(-,-),(-,-),(-,-),(-,-),(-,-),(-,-),(-,-),(-,-),(-,-),(-,-),(-,-),(-,-),(-,-),(-,-),(-,-),(-,-),(-,-),(-,-),(-,-),(-,-),(-,-),(-,-),(-,-),(-,-),(-,-),(-,-),(-,-),(-,-),(-,-),(-,-),(-,-),(-,-))	
OG0000309	(pmar_2:480.713,((cmil_4:358,((cpun_4:42.6663,rtyp_5:42.6663)_4:55.967,(ccar_5:76.7847,stor_4:76.7847)_4:21.8486)_4:259.367)_4:77.3349,((locu_4:269.425,(sfor_6:221.315,(drer_5:196.545,(eluc_5:171.212,(gmor_5:138.656,((olat_5:96.8841,onil_5:96.8841)_5:11.1768,(gacu_5:103.223,(mmol_5:87.2367,(dnig_5:46.5407,trub_6:46.5407)_5:40.6959)_5:15.9868)_5:4.83735)_5:30.5957)_5:32.5555)_5:25.3334)_5:24.7694)_5:48.1102)_5:151.275,(lcha_4:408,(xtro_5:351,((acar_4:243.303,(amis_4:167.652,ggal_4:167.652)_4:75.6516)_4:74.6966,(oana_5:228.033,(mdom_4:187.052,((lafr_5:58.4246,pcap_4:58.4246)_5:29.1658,(dnov_5:83.8291,((hsap_5:69.6836,mmus_5:69.6836)_5:7.27911,(clup_5:65.6646,(sscr_5:54.3017,(btau_5:47.8908,(ttru_4:27.8472,(bacu_9:22.2751,bmys_1:22.2751)_5:5.5721)_5:20.0436)_5:6.41084)_5:11.363)_5:11.298)_5:6.86642)_5:3.76132)_5:99.4615)_4:40.9813)_4:89.9668)_4:33)_4:57)_4:12.7)_4:14.6349)_4:45.3779)_4	0.009	((0.23779,0.59364),(0.833706,0.79713),(0.588286,0.0497249),(0.610695,0.54746),(0.0876123,0.642899),(0.644321,0.532434),(0.531488,0.618775),(0.269516,0.565702),(0.790008,0.568145),(0.772783,0.584649),(0.744749,0.580037),(0.6972,0.6972),(0.531883,0.511964),(0.706258,0.542712),(0.684774,0.602307),(0.614764,0.0676564),(0.163147,0.528),(0.846668,0.613967),(0.316104,0.571531),(0.789281,0.641468),(0.740616,0.740616),(0.640027,0.660649),(0.229644,0.584654),(0.755578,0.111956),(0.637824,0.210538),(0.577701,0.509014),(0.678952,0.517785),(0.656986,0.656986),(0.520656,0.531883),(0.650223,0.531883),(0.630399,0.517785),(0.616778,0.555712),(0.110367,0.514888),(1.13282e-06,1.20518e-07))	
OG0000310	(pmar_4:480.713,((cmil_2:358,((cpun_5:42.6663,rtyp_4:42.6663)_4:55.967,(ccar_2:76.7847,stor_3:76.7847)_3:21.8486)_3:259.367)_3:77.3349,((locu_4:269.425,(sfor_5:221.315,(drer_5:196.545,(eluc_7:171.212,(gmor_6:138.656,((olat_4:96.8841,onil_6:96.8841)_6:11.1768,(gacu_5:103.223,(mmol_6:87.2367,(dnig_8:46.5407,trub_6:46.5407)_6:40.6959)_6:15.9868)_6:4.83735)_6:30.5957)_6:32.5555)_6:25.3334)_5:24.7694)_5:48.1102)_5:151.275,(lcha_3:408,(xtro_3:351,((acar_5:243.303,(amis_4:167.652,ggal_3:167.652)_4:75.6516)_4:74.6966,(oana_2:228.033,(mdom_3:187.052,((lafr_4:58.4246,pcap_3:58.4246)_4:29.1658,(dnov_7:83.8291,((hsap_5:69.6836,mmus_4:69.6836)_4:7.27911,(clup_5:65.6646,(sscr_5:54.3017,(btau_4:47.8908,(ttru_4:27.8472,(bacu_4:22.2751,bmys_2:22.2751)_4:5.5721)_4:20.0436)_4:6.41084)_4:11.363)_4:11.298)_4:6.86642)_4:3.76132)_4:99.4615)_4:40.9813)_4:89.9668)_4:33)_4:57)_4:12.7)_4:14.6349)_4:45.3779)_4	0.008	((0.861245,0.59364),(0.476618,0.761013),(0.0497249,0.588286),(0.0485049,0.536262),(0.172488,0.613995),(0.220128,0.532434),(0.531488,0.618775),(0.804531,0.565702),(0.790008,0.0374165),(0.256782,0.598869),(0.768525,0.593629),(0.0228333,0.720822),(0.537887,0.514305),(0.359991,0.550581),(0.707958,0.618766),(0.0158297,0.632642),(0.163147,0.528),(0.568356,0.613967),(0.537813,0.571531),(0.241404,0.641468),(0.740616,0.374747),(0.640027,0.660649),(0.0497835,0.584654),(0.399904,0.673291),(0.615585,0.175545),(0.563735,0.507231),(0.00130445,0.514305),(0.0799955,0.632675),(0.516629,0.525758),(0.0755999,0.525758),(0.0633514,0.514305),(0.597147,0.545359),(0.559753,0.511964),(0.549546,0.000549174))	
OG0000311	(pmar_0:480.713,((cmil_3:358,((cpun_4:42.6663,rtyp_4:42.6663)_4:55.967,(ccar_4:76.7847,stor_5:76.7847)_4:21.8486)_4:259.367)_4:77.3349,((locu_4:269.425,(sfor_8:221.315,(drer_8:196.545,(eluc_8:171.212,(gmor_5:138.656,((olat_5:96.8841,onil_8:96.8841)_7:11.1768,(gacu_7:103.223,(mmol_8:87.2367,(dnig_9:46.5407,trub_8:46.5407)_8:40.6959)_8:15.9868)_7:4.83735)_7:30.5957)_7:32.5555)_7:25.3334)_7:24.7694)_7:48.1102)_6:151.275,(lcha_4:408,(xtro_4:351,((acar_3:243.303,(amis_4:167.652,ggal_3:167.652)_4:75.6516)_4:74.6966,(oana_4:228.033,(mdom_3:187.052,((lafr_3:58.4246,pcap_3:58.4246)_3:29.1658,(dnov_4:83.8291,((hsap_4:69.6836,mmus_5:69.6836)_4:7.27911,(clup_3:65.6646,(sscr_4:54.3017,(btau_4:47.8908,(ttru_3:27.8472,(bacu_4:22.2751,bmys_4:22.2751)_4:5.5721)_4:20.0436)_4:6.41084)_4:11.363)_4:11.298)_4:6.86642)_4:3.76132)_4:99.4615)_4:40.9813)_4:89.9668)_4:33)_4:57)_4:12.7)_4:14.6349)_4:45.3779)_4	0.043	((0.0037372,0.59364),(0.541896,0.79713),(0.588286,0.588286),(0.610695,0.54746),(0.642899,0.0876123),(0.644321,0.532434),(0.20605,0.0842012),(0.345659,0.588275),(0.31897,0.59141),(0.28964,0.612313),(0.0558127,0.606522),(0.0302566,0.182911),(0.543773,0.516629),(0.750399,0.0316294),(0.745715,0.648463),(0.106712,0.664441),(0.0574047,0.528),(0.846668,0.613967),(0.831653,0.571531),(0.458459,0.641468),(0.740616,0.374747),(0.640027,0.660649),(0.781273,0.584654),(0.399904,0.673291),(0.590991,0.590991),(0.0961837,0.507231),(0.65265,0.514305),(0.632675,0.0799955),(0.516629,0.525758),(0.19259,0.525758),(0.609043,0.514305),(0.597147,0.545359),(0.0901357,0.511964),(0.549546,0.549546))	
OG0000312	(pmar_3:480.713,((cmil_5:358,((cpun_4:42.6663,rtyp_7:42.6663)_5:55.967,(ccar_5:76.7847,stor_5:76.7847)_5:21.8486)_5:259.367)_4:77.3349,((locu_5:269.425,(sfor_6:221.315,(drer_9:196.545,(eluc_5:171.212,(gmor_3:138.656,((olat_3:96.8841,onil_5:96.8841)_4:11.1768,(gacu_5:103.223,(mmol_4:87.2367,(dnig_4:46.5407,trub_4:46.5407)_4:40.6959)_4:15.9868)_4:4.83735)_4:30.5957)_4:32.5555)_5:25.3334)_5:24.7694)_5:48.1102)_5:151.275,(lcha_5:408,(xtro_5:351,((acar_5:243.303,(amis_4:167.652,ggal_4:167.652)_4:75.6516)_4:74.6966,(oana_5:228.033,(mdom_3:187.052,((lafr_6:58.4246,pcap_4:58.4246)_4:29.1658,(dnov_5:83.8291,((hsap_4:69.6836,mmus_4:69.6836)_4:7.27911,(clup_2:65.6646,(sscr_4:54.3017,(btau_4:47.8908,(ttru_3:27.8472,(bacu_4:22.2751,bmys_5:22.2751)_4:5.5721)_4:20.0436)_4:6.41084)_4:11.363)_4:11.298)_4:6.86642)_4:3.76132)_4:99.4615)_4:40.9813)_4:89.9668)_4:33)_4:57)_4:12.7)_4:14.6349)_4:45.3779)_4	0.027	((0.599772,0.59364),(0.320401,0.253549),(0.161907,0.00958484),(0.632279,0.558243),(0.668289,0.668289),(0.644321,0.532434),(0.826665,0.618775),(0.269516,0.565702),(0.00279683,0.568145),(0.772783,0.128243),(0.333216,0.565705),(0.259793,0.108841),(0.525758,0.509606),(0.116083,0.534627),(0.658019,0.584654),(0.595399,0.595399),(0.163147,0.528),(0.349406,0.613967),(0.316104,0.571531),(0.241404,0.641468),(0.740616,0.740616),(0.640027,0.660649),(0.229644,0.584654),(0.399904,0.673291),(0.011312,0.615585),(0.563735,0.507231),(0.0951324,0.514305),(0.632675,0.632675),(0.516629,0.525758),(0.00480821,0.525758),(0.609043,0.514305),(0.597147,0.545359),(0.0901357,0.511964),(0.549546,0.0264233))	
OG0000313	(pmar_3:480.713,((cmil_4:358,((cpun_4:42.6663,rtyp_4:42.6663)_4:55.967,(ccar_2:76.7847,stor_6:76.7847)_4:21.8486)_4:259.367)_4:77.3349,((locu_5:269.425,(sfor_5:221.315,(drer_5:196.545,(eluc_6:171.212,(gmor_4:138.656,((olat_5:96.8841,onil_8:96.8841)_5:11.1768,(gacu_5:103.223,(mmol_4:87.2367,(dnig_8:46.5407,trub_6:46.5407)_6:40.6959)_5:15.9868)_5:4.83735)_5:30.5957)_5:32.5555)_5:25.3334)_5:24.7694)_5:48.1102)_5:151.275,(lcha_5:408,(xtro_4:351,((acar_6:243.303,(amis_3:167.652,ggal_3:167.652)_3:75.6516)_4:74.6966,(oana_4:228.033,(mdom_5:187.052,((lafr_4:58.4246,pcap_3:58.4246)_4:29.1658,(dnov_4:83.8291,((hsap_4:69.6836,mmus_4:69.6836)_4:7.27911,(clup_4:65.6646,(sscr_5:54.3017,(btau_4:47.8908,(ttru_4:27.8472,(bacu_4:22.2751,bmys_3:22.2751)_4:5.5721)_4:20.0436)_4:6.41084)_4:11.363)_4:11.298)_4:6.86642)_4:3.76132)_4:99.4615)_4:40.9813)_4:89.9668)_4:33)_4:57)_4:12.7)_4:14.6349)_4:45.3779)_4	0.067	((-,-),(-,-),(-,-),(-,-),(-,-),(-,-),(-,-),(-,-),(-,-),(-,-),(-,-),(-,-),(-,-),(-,-),(-,-),(-,-),(-,-),(-,-),(-,-),(-,-),(-,-),(-,-),(-,-),(-,-),(-,-),(-,-),(-,-),(-,-),(-,-),(-,-),(-,-),(-,-),(-,-),(-,-))	
OG0000314	(pmar_2:480.713,((cmil_5:358,((cpun_4:42.6663,rtyp_5:42.6663)_4:55.967,(ccar_3:76.7847,stor_4:76.7847)_4:21.8486)_4:259.367)_4:77.3349,((locu_4:269.425,(sfor_5:221.315,(drer_6:196.545,(eluc_5:171.212,(gmor_5:138.656,((olat_5:96.8841,onil_6:96.8841)_5:11.1768,(gacu_5:103.223,(mmol_5:87.2367,(dnig_5:46.5407,trub_5:46.5407)_5:40.6959)_5:15.9868)_5:4.83735)_5:30.5957)_5:32.5555)_5:25.3334)_5:24.7694)_5:48.1102)_5:151.275,(lcha_4:408,(xtro_4:351,((acar_4:243.303,(amis_5:167.652,ggal_5:167.652)_5:75.6516)_4:74.6966,(oana_6:228.033,(mdom_4:187.052,((lafr_4:58.4246,pcap_4:58.4246)_4:29.1658,(dnov_4:83.8291,((hsap_4:69.6836,mmus_4:69.6836)_4:7.27911,(clup_4:65.6646,(sscr_5:54.3017,(btau_4:47.8908,(ttru_4:27.8472,(bacu_4:22.2751,bmys_4:22.2751)_4:5.5721)_4:20.0436)_4:6.41084)_4:11.363)_4:11.298)_4:6.86642)_4:3.76132)_4:99.4615)_4:40.9813)_4:89.9668)_4:33)_4:57)_4:12.7)_4:14.6349)_4:45.3779)_4	0.979	((-,-),(-,-),(-,-),(-,-),(-,-),(-,-),(-,-),(-,-),(-,-),(-,-),(-,-),(-,-),(-,-),(-,-),(-,-),(-,-),(-,-),(-,-),(-,-),(-,-),(-,-),(-,-),(-,-),(-,-),(-,-),(-,-),(-,-),(-,-),(-,-),(-,-),(-,-),(-,-),(-,-),(-,-))	
OG0000315	(pmar_1:480.713,((cmil_4:358,((cpun_5:42.6663,rtyp_5:42.6663)_5:55.967,(ccar_9:76.7847,stor_4:76.7847)_5:21.8486)_5:259.367)_4:77.3349,((locu_5:269.425,(sfor_4:221.315,(drer_5:196.545,(eluc_5:171.212,(gmor_3:138.656,((olat_2:96.8841,onil_3:96.8841)_3:11.1768,(gacu_3:103.223,(mmol_3:87.2367,(dnig_3:46.5407,trub_3:46.5407)_3:40.6959)_3:15.9868)_3:4.83735)_3:30.5957)_3:32.5555)_4:25.3334)_4:24.7694)_4:48.1102)_4:151.275,(lcha_3:408,(xtro_4:351,((acar_3:243.303,(amis_4:167.652,ggal_3:167.652)_4:75.6516)_4:74.6966,(oana_3:228.033,(mdom_6:187.052,((lafr_5:58.4246,pcap_2:58.4246)_5:29.1658,(dnov_19:83.8291,((hsap_3:69.6836,mmus_3:69.6836)_4:7.27911,(clup_9:65.6646,(sscr_4:54.3017,(btau_5:47.8908,(ttru_3:27.8472,(bacu_3:22.2751,bmys_14:22.2751)_5:5.5721)_5:20.0436)_5:6.41084)_5:11.363)_5:11.298)_5:6.86642)_5:3.76132)_5:99.4615)_5:40.9813)_4:89.9668)_4:33)_4:57)_4:12.7)_4:14.6349)_4:45.3779)_4	0	((0.0382411,0.59364),(0.833706,0.253549),(0.606532,0.606532),(0.632279,0.558243),(0.000118528,0.258564),(0.644321,0.532434),(0.260937,0.598882),(0.777301,0.553672),(0.203292,0.555714),(0.18145,0.105107),(0.678834,0.550585),(0.208086,0.637168),(0.519511,0.507231),(0.644735,0.52632),(0.627033,0.56571),(0.574405,0.574405),(0.727267,0.528),(0.568356,0.613967),(0.831653,0.571531),(0.458459,0.641468),(0.740616,0.374747),(0.640027,0.660649),(0.444264,0.0474275),(0.237068,0.701144),(0.637824,0.00025126),(0.577701,0.509014),(3.78978e-16,0.517785),(0.201998,0.201998),(0.0310499,0.531883),(6.74411e-05,0.531883),(0.198942,0.517785),(0.616778,0.555712),(0.00135822,0.514888),(0.000902573,4.01991e-15))	
OG0000316	(pmar_1:480.713,((cmil_4:358,((cpun_4:42.6663,rtyp_5:42.6663)_5:55.967,(ccar_5:76.7847,stor_5:76.7847)_5:21.8486)_5:259.367)_4:77.3349,((locu_4:269.425,(sfor_6:221.315,(drer_5:196.545,(eluc_6:171.212,(gmor_6:138.656,((olat_5:96.8841,onil_6:96.8841)_6:11.1768,(gacu_6:103.223,(mmol_6:87.2367,(dnig_4:46.5407,trub_5:46.5407)_5:40.6959)_6:15.9868)_6:4.83735)_6:30.5957)_6:32.5555)_6:25.3334)_6:24.7694)_6:48.1102)_5:151.275,(lcha_4:408,(xtro_4:351,((acar_4:243.303,(amis_6:167.652,ggal_4:167.652)_4:75.6516)_4:74.6966,(oana_5:228.033,(mdom_5:187.052,((lafr_4:58.4246,pcap_4:58.4246)_4:29.1658,(dnov_4:83.8291,((hsap_4:69.6836,mmus_5:69.6836)_4:7.27911,(clup_4:65.6646,(sscr_6:54.3017,(btau_4:47.8908,(ttru_4:27.8472,(bacu_4:22.2751,bmys_4:22.2751)_4:5.5721)_4:20.0436)_4:6.41084)_4:11.363)_4:11.298)_4:6.86642)_4:3.76132)_4:99.4615)_4:40.9813)_4:89.9668)_4:33)_4:57)_4:12.7)_4:14.6349)_4:45.3779)_4	0.575	((-,-),(-,-),(-,-),(-,-),(-,-),(-,-),(-,-),(-,-),(-,-),(-,-),(-,-),(-,-),(-,-),(-,-),(-,-),(-,-),(-,-),(-,-),(-,-),(-,-),(-,-),(-,-),(-,-),(-,-),(-,-),(-,-),(-,-),(-,-),(-,-),(-,-),(-,-),(-,-),(-,-),(-,-))	
OG0000317	(pmar_2:480.713,((cmil_0:358,((cpun_1:42.6663,rtyp_3:42.6663)_3:55.967,(ccar_4:76.7847,stor_3:76.7847)_3:21.8486)_3:259.367)_2:77.3349,((locu_2:269.425,(sfor_2:221.315,(drer_2:196.545,(eluc_4:171.212,(gmor_3:138.656,((olat_2:96.8841,onil_3:96.8841)_3:11.1768,(gacu_3:103.223,(mmol_3:87.2367,(dnig_2:46.5407,trub_2:46.5407)_2:40.6959)_3:15.9868)_3:4.83735)_3:30.5957)_3:32.5555)_3:25.3334)_2:24.7694)_2:48.1102)_2:151.275,(lcha_2:408,(xtro_1:351,((acar_2:243.303,(amis_2:167.652,ggal_1:167.652)_2:75.6516)_2:74.6966,(oana_3:228.033,(mdom_10:187.052,((lafr_4:58.4246,pcap_2:58.4246)_4:29.1658,(dnov_34:83.8291,((hsap_2:69.6836,mmus_7:69.6836)_6:7.27911,(clup_34:65.6646,(sscr_3:54.3017,(btau_4:47.8908,(ttru_2:27.8472,(bacu_2:22.2751,bmys_6:22.2751)_4:5.5721)_4:20.0436)_4:6.41084)_4:11.363)_6:11.298)_6:6.86642)_6:3.76132)_6:99.4615)_6:40.9813)_4:89.9668)_2:33)_2:57)_2:12.7)_2:14.6349)_2:45.3779)_2	0	((0.790141,0.550591),(0.0297251,0.134688),(0.00104184,0.568639),(0.586942,0.536262),(0.0660704,0.613995),(0.581935,0.516629),(0.712876,0.553683),(0.68738,0.528001),(0.67248,0.014998),(0.138963,0.553675),(0.678834,0.550585),(0.208086,0.637168),(0.519511,0.507231),(0.644735,0.52632),(0.627033,0.0989942),(0.551626,0.551626),(0.642408,0.514305),(0.768825,0.562761),(0.37766,0.537891),(0.699543,0.580078),(0.653614,0.231154),(0.579144,0.00633477),(0.444264,0.00570757),(0.00417331,0.724872),(0.615585,0.00383561),(0.00231033,0.510787),(9.43767e-33,0.521227),(3.53298e-05,0.118262),(0.524631,0.537887),(1.49224e-35,0.000336258),(0.165461,0.514305),(0.597147,0.545359),(0.000829142,0.511964),(0.000549174,0.00183342))	
OG0000318	(pmar_0:480.713,((cmil_5:358,((cpun_3:42.6663,rtyp_4:42.6663)_4:55.967,(ccar_5:76.7847,stor_4:76.7847)_4:21.8486)_4:259.367)_4:77.3349,((locu_6:269.425,(sfor_7:221.315,(drer_6:196.545,(eluc_4:171.212,(gmor_6:138.656,((olat_6:96.8841,onil_4:96.8841)_5:11.1768,(gacu_5:103.223,(mmol_5:87.2367,(dnig_6:46.5407,trub_4:46.5407)_5:40.6959)_5:15.9868)_5:4.83735)_5:30.5957)_5:32.5555)_5:25.3334)_5:24.7694)_5:48.1102)_5:151.275,(lcha_6:408,(xtro_4:351,((acar_4:243.303,(amis_5:167.652,ggal_4:167.652)_4:75.6516)_4:74.6966,(oana_7:228.033,(mdom_4:187.052,((lafr_3:58.4246,pcap_3:58.4246)_3:29.1658,(dnov_3:83.8291,((hsap_4:69.6836,mmus_4:69.6836)_4:7.27911,(clup_4:65.6646,(sscr_4:54.3017,(btau_4:47.8908,(ttru_4:27.8472,(bacu_4:22.2751,bmys_4:22.2751)_4:5.5721)_4:20.0436)_4:6.41084)_4:11.363)_4:11.298)_4:6.86642)_4:3.76132)_4:99.4615)_4:40.9813)_4:89.9668)_4:33)_4:57)_4:12.7)_4:14.6349)_4:45.3779)_4	0.232	((-,-),(-,-),(-,-),(-,-),(-,-),(-,-),(-,-),(-,-),(-,-),(-,-),(-,-),(-,-),(-,-),(-,-),(-,-),(-,-),(-,-),(-,-),(-,-),(-,-),(-,-),(-,-),(-,-),(-,-),(-,-),(-,-),(-,-),(-,-),(-,-),(-,-),(-,-),(-,-),(-,-),(-,-))
[truncated: 11,712,519 more chars]
