# Supplementary material for: The whale shark genome reveals patterns of vertebrate gene family evolution
Source: eLife. 2021 Aug 19;10:e65394. doi: 10.7554/eLife.65394 (PMC8455134; doi:10.7554/eLife.65394)
Supplement: Supplementary file 16. — Annotations are for the GCF_000165045.1 genome assembly (GFF). [file elife-65394-supp16.gff]

NW_006890089.1	genBlastG	transcript	5041243	5044967	75.29	+	.	ID=XP_020365291.1-R1-1-A1;Name=XP_020365291.1;PID=37.01;Coverage=89.54;Note=PID:37.01-Cover:89.54
NW_006890089.1	genBlastG	coding_exon	5041243	5041453	.	+	.	ID=XP_020365291.1-R1-1-A1-E1;Parent=XP_020365291.1-R1-1-A1
NW_006890089.1	genBlastG	coding_exon	5043092	5044131	.	+	.	ID=XP_020365291.1-R1-1-A1-E2;Parent=XP_020365291.1-R1-1-A1
NW_006890089.1	genBlastG	coding_exon	5044881	5044967	.	+	.	ID=XP_020365291.1-R1-1-A1-E3;Parent=XP_020365291.1-R1-1-A1
NW_006890180.1	genBlastG	transcript	831606	838589	33.5	+	.	ID=XP_020365399.1-R1-1-A1;Name=XP_020365399.1;PID=48.84;Coverage=100;Note=PID:48.84-Cover:100
NW_006890180.1	genBlastG	coding_exon	831606	831644	.	+	.	ID=XP_020365399.1-R1-1-A1-E1;Parent=XP_020365399.1-R1-1-A1
NW_006890180.1	genBlastG	coding_exon	832574	832733	.	+	.	ID=XP_020365399.1-R1-1-A1-E2;Parent=XP_020365399.1-R1-1-A1
NW_006890180.1	genBlastG	coding_exon	836810	836871	.	+	.	ID=XP_020365399.1-R1-1-A1-E3;Parent=XP_020365399.1-R1-1-A1
NW_006890180.1	genBlastG	coding_exon	838365	838589	.	+	.	ID=XP_020365399.1-R1-1-A1-E4;Parent=XP_020365399.1-R1-1-A1
NW_006910133.1	genBlastG	transcript	4	279	21.5	+	.	ID=XP_020365618.1-R1-1-A1;Name=XP_020365618.1;PID=13.18;Coverage=17.05;Note=PID:13.18-Cover:17.05
NW_006910133.1	genBlastG	coding_exon	4	9	.	+	.	ID=XP_020365618.1-R1-1-A1-E1;Parent=XP_020365618.1-R1-1-A1
NW_006910133.1	genBlastG	coding_exon	40	279	.	+	.	ID=XP_020365618.1-R1-1-A1-E2;Parent=XP_020365618.1-R1-1-A1
NW_006890201.1	genBlastG	transcript	633998	634683	18.5	+	.	ID=XP_020366056.1-R1-1-A1;Name=XP_020366056.1;PID=28.93;Coverage=61.67;Note=PID:28.93-Cover:61.67
NW_006890201.1	genBlastG	coding_exon	633998	634155	.	+	.	ID=XP_020366056.1-R1-1-A1-E1;Parent=XP_020366056.1-R1-1-A1
NW_006890201.1	genBlastG	coding_exon	634506	634683	.	+	.	ID=XP_020366056.1-R1-1-A1-E2;Parent=XP_020366056.1-R1-1-A1
NW_006897857.1	genBlastG	transcript	121	1152	15	+	.	ID=XP_020366349.1-R1-1-A1;Name=XP_020366349.1;PID=24.55;Coverage=45.18;Note=PID:24.55-Cover:45.18
NW_006897857.1	genBlastG	coding_exon	121	289	.	+	.	ID=XP_020366349.1-R1-1-A1-E1;Parent=XP_020366349.1-R1-1-A1
NW_006897857.1	genBlastG	coding_exon	827	1152	.	+	.	ID=XP_020366349.1-R1-1-A1-E2;Parent=XP_020366349.1-R1-1-A1
NW_006907732.1	genBlastG	transcript	112	1057	16.5	+	.	ID=XP_020366850.1-R1-1-A1;Name=XP_020366850.1;PID=35.64;Coverage=58.55;Note=PID:35.64-Cover:58.55
NW_006907732.1	genBlastG	coding_exon	112	141	.	+	.	ID=XP_020366850.1-R1-1-A1-E1;Parent=XP_020366850.1-R1-1-A1
NW_006907732.1	genBlastG	coding_exon	515	714	.	+	.	ID=XP_020366850.1-R1-1-A1-E2;Parent=XP_020366850.1-R1-1-A1
NW_006907732.1	genBlastG	coding_exon	862	894	.	+	.	ID=XP_020366850.1-R1-1-A1-E3;Parent=XP_020366850.1-R1-1-A1
NW_006907732.1	genBlastG	coding_exon	982	1057	.	+	.	ID=XP_020366850.1-R1-1-A1-E4;Parent=XP_020366850.1-R1-1-A1
NW_006890083.1	genBlastG	transcript	574157	575454	22.59	-	.	ID=XP_020366928.1-R1-1-A1;Name=XP_020366928.1;PID=46.64;Coverage=61.36;Note=PID:46.64-Cover:61.36
NW_006890083.1	genBlastG	coding_exon	575351	575454	.	-	.	ID=XP_020366928.1-R1-1-A1-E1;Parent=XP_020366928.1-R1-1-A1
NW_006890083.1	genBlastG	coding_exon	575019	575243	.	-	.	ID=XP_020366928.1-R1-1-A1-E2;Parent=XP_020366928.1-R1-1-A1
NW_006890083.1	genBlastG	coding_exon	574191	574265	.	-	.	ID=XP_020366928.1-R1-1-A1-E3;Parent=XP_020366928.1-R1-1-A1
NW_006890083.1	genBlastG	coding_exon	574157	574160	.	-	.	ID=XP_020366928.1-R1-1-A1-E4;Parent=XP_020366928.1-R1-1-A1
NW_006902200.1	genBlastG	transcript	177	1302	-35.82	-	.	ID=XP_020367743.1-R1-1-A1;Name=XP_020367743.1;PID=9.556;Coverage=9.966;Note=PID:9.556-Cover:9.966
NW_006902200.1	genBlastG	coding_exon	1243	1302	.	-	.	ID=XP_020367743.1-R1-1-A1-E1;Parent=XP_020367743.1-R1-1-A1
NW_006902200.1	genBlastG	coding_exon	1057	1219	.	-	.	ID=XP_020367743.1-R1-1-A1-E2;Parent=XP_020367743.1-R1-1-A1
NW_006902200.1	genBlastG	coding_exon	697	881	.	-	.	ID=XP_020367743.1-R1-1-A1-E3;Parent=XP_020367743.1-R1-1-A1
NW_006902200.1	genBlastG	coding_exon	243	263	.	-	.	ID=XP_020367743.1-R1-1-A1-E4;Parent=XP_020367743.1-R1-1-A1
NW_006902200.1	genBlastG	coding_exon	177	188	.	-	.	ID=XP_020367743.1-R1-1-A1-E5;Parent=XP_020367743.1-R1-1-A1
NW_006890059.1	genBlastG	transcript	7921261	7933215	101.3	-	.	ID=XP_020367880.1-R1-1-A1;Name=XP_020367880.1;PID=60.04;Coverage=82.79;Note=PID:60.04-Cover:82.79
NW_006890059.1	genBlastG	coding_exon	7933047	7933215	.	-	.	ID=XP_020367880.1-R1-1-A1-E1;Parent=XP_020367880.1-R1-1-A1
NW_006890059.1	genBlastG	coding_exon	7932452	7932555	.	-	.	ID=XP_020367880.1-R1-1-A1-E2;Parent=XP_020367880.1-R1-1-A1
NW_006890059.1	genBlastG	coding_exon	7930467	7930576	.	-	.	ID=XP_020367880.1-R1-1-A1-E3;Parent=XP_020367880.1-R1-1-A1
NW_006890059.1	genBlastG	coding_exon	7929491	7929599	.	-	.	ID=XP_020367880.1-R1-1-A1-E4;Parent=XP_020367880.1-R1-1-A1
NW_006890059.1	genBlastG	coding_exon	7927994	7928087	.	-	.	ID=XP_020367880.1-R1-1-A1-E5;Parent=XP_020367880.1-R1-1-A1
NW_006890059.1	genBlastG	coding_exon	7926207	7926316	.	-	.	ID=XP_020367880.1-R1-1-A1-E6;Parent=XP_020367880.1-R1-1-A1
NW_006890059.1	genBlastG	coding_exon	7925453	7925552	.	-	.	ID=XP_020367880.1-R1-1-A1-E7;Parent=XP_020367880.1-R1-1-A1
NW_006890059.1	genBlastG	coding_exon	7924764	7924801	.	-	.	ID=XP_020367880.1-R1-1-A1-E8;Parent=XP_020367880.1-R1-1-A1
NW_006890059.1	genBlastG	coding_exon	7924237	7924313	.	-	.	ID=XP_020367880.1-R1-1-A1-E9;Parent=XP_020367880.1-R1-1-A1
NW_006890059.1	genBlastG	coding_exon	7921967	7922078	.	-	.	ID=XP_020367880.1-R1-1-A1-E10;Parent=XP_020367880.1-R1-1-A1
NW_006890059.1	genBlastG	coding_exon	7921261	7921380	.	-	.	ID=XP_020367880.1-R1-1-A1-E11;Parent=XP_020367880.1-R1-1-A1
NW_006890063.1	genBlastG	transcript	5963280	5966132	25.27	-	.	ID=XP_020367908.1-R1-1-A1;Name=XP_020367908.1;PID=31.35;Coverage=80.97;Note=PID:31.35-Cover:80.97
NW_006890063.1	genBlastG	coding_exon	5965986	5966132	.	-	.	ID=XP_020367908.1-R1-1-A1-E1;Parent=XP_020367908.1-R1-1-A1
NW_006890063.1	genBlastG	coding_exon	5965364	5965534	.	-	.	ID=XP_020367908.1-R1-1-A1-E2;Parent=XP_020367908.1-R1-1-A1
NW_006890063.1	genBlastG	coding_exon	5965242	5965327	.	-	.	ID=XP_020367908.1-R1-1-A1-E3;Parent=XP_020367908.1-R1-1-A1
NW_006890063.1	genBlastG	coding_exon	5963320	5963817	.	-	.	ID=XP_020367908.1-R1-1-A1-E4;Parent=XP_020367908.1-R1-1-A1
NW_006890063.1	genBlastG	coding_exon	5963280	5963286	.	-	.	ID=XP_020367908.1-R1-1-A1-E5;Parent=XP_020367908.1-R1-1-A1
NW_006905910.1	genBlastG	transcript	332	717	14	+	.	ID=XP_020367949.1-R1-1-A1;Name=XP_020367949.1;PID=30.11;Coverage=51.93;Note=PID:30.11-Cover:51.93
NW_006905910.1	genBlastG	coding_exon	332	495	.	+	.	ID=XP_020367949.1-R1-1-A1-E1;Parent=XP_020367949.1-R1-1-A1
NW_006905910.1	genBlastG	coding_exon	597	717	.	+	.	ID=XP_020367949.1-R1-1-A1-E2;Parent=XP_020367949.1-R1-1-A1
NW_006890702.1	genBlastG	transcript	14	2586	27.63	-	.	ID=XP_020368183.1-R1-1-A1;Name=XP_020368183.1;PID=39.83;Coverage=62.05;Note=PID:39.83-Cover:62.05
NW_006890702.1	genBlastG	coding_exon	2487	2586	.	-	.	ID=XP_020368183.1-R1-1-A1-E1;Parent=XP_020368183.1-R1-1-A1
NW_006890702.1	genBlastG	coding_exon	1159	1202	.	-	.	ID=XP_020368183.1-R1-1-A1-E2;Parent=XP_020368183.1-R1-1-A1
NW_006890702.1	genBlastG	coding_exon	921	1082	.	-	.	ID=XP_020368183.1-R1-1-A1-E3;Parent=XP_020368183.1-R1-1-A1
NW_006890702.1	genBlastG	coding_exon	160	350	.	-	.	ID=XP_020368183.1-R1-1-A1-E4;Parent=XP_020368183.1-R1-1-A1
NW_006890702.1	genBlastG	coding_exon	14	137	.	-	.	ID=XP_020368183.1-R1-1-A1-E5;Parent=XP_020368183.1-R1-1-A1
NW_006900269.1	genBlastG	transcript	366	799	17	+	.	ID=XP_020369165.1-R1-1-A1;Name=XP_020369165.1;PID=28.14;Coverage=65.5;Note=PID:28.14-Cover:65.5
NW_006900269.1	genBlastG	coding_exon	366	396	.	+	.	ID=XP_020369165.1-R1-1-A1-E1;Parent=XP_020369165.1-R1-1-A1
NW_006900269.1	genBlastG	coding_exon	435	799	.	+	.	ID=XP_020369165.1-R1-1-A1-E2;Parent=XP_020369165.1-R1-1-A1
NW_006890166.1	genBlastG	transcript	2230649	2237446	58.33	+	.	ID=XP_020369378.1-R1-1-A1;Name=XP_020369378.1;PID=54.32;Coverage=95.38;Note=PID:54.32-Cover:95.38
NW_006890166.1	genBlastG	coding_exon	2230649	2230685	.	+	.	ID=XP_020369378.1-R1-1-A1-E1;Parent=XP_020369378.1-R1-1-A1
NW_006890166.1	genBlastG	coding_exon	2231616	2231725	.	+	.	ID=XP_020369378.1-R1-1-A1-E2;Parent=XP_020369378.1-R1-1-A1
NW_006890166.1	genBlastG	coding_exon	2232794	2232999	.	+	.	ID=XP_020369378.1-R1-1-A1-E3;Parent=XP_020369378.1-R1-1-A1
NW_006890166.1	genBlastG	coding_exon	2234528	2234612	.	+	.	ID=XP_020369378.1-R1-1-A1-E4;Parent=XP_020369378.1-R1-1-A1
NW_006890166.1	genBlastG	coding_exon	2235961	2236204	.	+	.	ID=XP_020369378.1-R1-1-A1-E5;Parent=XP_020369378.1-R1-1-A1
NW_006890166.1	genBlastG	coding_exon	2237157	2237273	.	+	.	ID=XP_020369378.1-R1-1-A1-E6;Parent=XP_020369378.1-R1-1-A1
NW_006890166.1	genBlastG	coding_exon	2237376	2237446	.	+	.	ID=XP_020369378.1-R1-1-A1-E7;Parent=XP_020369378.1-R1-1-A1
NW_006890059.1	genBlastG	transcript	10092994	10094309	38.14	+	.	ID=XP_020369394.1-R1-1-A1;Name=XP_020369394.1;PID=43.09;Coverage=87.78;Note=PID:43.09-Cover:87.78
NW_006890059.1	genBlastG	coding_exon	10092994	10093039	.	+	.	ID=XP_020369394.1-R1-1-A1-E1;Parent=XP_020369394.1-R1-1-A1
NW_006890059.1	genBlastG	coding_exon	10093758	10093843	.	+	.	ID=XP_020369394.1-R1-1-A1-E2;Parent=XP_020369394.1-R1-1-A1
NW_006890059.1	genBlastG	coding_exon	10093857	10094309	.	+	.	ID=XP_020369394.1-R1-1-A1-E3;Parent=XP_020369394.1-R1-1-A1
NW_006890242.1	genBlastG	transcript	363382	366934	51.69	+	.	ID=XP_020369471.1-R1-1-A1;Name=XP_020369471.1;PID=36.78;Coverage=38.91;Note=PID:36.78-Cover:38.91
NW_006890242.1	genBlastG	coding_exon	363382	363416	.	+	.	ID=XP_020369471.1-R1-1-A1-E1;Parent=XP_020369471.1-R1-1-A1
NW_006890242.1	genBlastG	coding_exon	364276	364411	.	+	.	ID=XP_020369471.1-R1-1-A1-E2;Parent=XP_020369471.1-R1-1-A1
NW_006890242.1	genBlastG	coding_exon	366102	366231	.	+	.	ID=XP_020369471.1-R1-1-A1-E3;Parent=XP_020369471.1-R1-1-A1
NW_006890242.1	genBlastG	coding_exon	366849	366934	.	+	.	ID=XP_020369471.1-R1-1-A1-E4;Parent=XP_020369471.1-R1-1-A1
NW_006892627.1	genBlastG	transcript	6269	7637	17.42	-	.	ID=XP_020369526.1-R1-1-A1;Name=XP_020369526.1;PID=30.48;Coverage=80.36;Note=PID:30.48-Cover:80.36
NW_006892627.1	genBlastG	coding_exon	7584	7637	.	-	.	ID=XP_020369526.1-R1-1-A1-E1;Parent=XP_020369526.1-R1-1-A1
NW_006892627.1	genBlastG	coding_exon	6952	7045	.	-	.	ID=XP_020369526.1-R1-1-A1-E2;Parent=XP_020369526.1-R1-1-A1
NW_006892627.1	genBlastG	coding_exon	6588	6927	.	-	.	ID=XP_020369526.1-R1-1-A1-E3;Parent=XP_020369526.1-R1-1-A1
NW_006892627.1	genBlastG	coding_exon	6269	6323	.	-	.	ID=XP_020369526.1-R1-1-A1-E4;Parent=XP_020369526.1-R1-1-A1
NW_006890122.1	genBlastG	transcript	2664689	2668556	34.03	+	.	ID=XP_020369701.1-R1-1-A1;Name=XP_020369701.1;PID=66.38;Coverage=100;Note=PID:66.38-Cover:100
NW_006890122.1	genBlastG	coding_exon	2664689	2664808	.	+	.	ID=XP_020369701.1-R1-1-A1-E1;Parent=XP_020369701.1-R1-1-A1
NW_006890122.1	genBlastG	coding_exon	2668344	2668556	.	+	.	ID=XP_020369701.1-R1-1-A1-E2;Parent=XP_020369701.1-R1-1-A1
NW_006890089.1	genBlastG	transcript	3504699	3505231	35.2	+	.	ID=XP_020369763.1-R1-1-A1;Name=XP_020369763.1;PID=54.67;Coverage=89.58;Note=PID:54.67-Cover:89.58
NW_006890089.1	genBlastG	coding_exon	3504699	3504740	.	+	.	ID=XP_020369763.1-R1-1-A1-E1;Parent=XP_020369763.1-R1-1-A1
NW_006890089.1	genBlastG	coding_exon	3504884	3505231	.	+	.	ID=XP_020369763.1-R1-1-A1-E2;Parent=XP_020369763.1-R1-1-A1
NW_006895603.1	genBlastG	transcript	2502	2730	20	+	.	ID=XP_020369818.1-R1-1-A1;Name=XP_020369818.1;PID=46.32;Coverage=52.63;Note=PID:46.32-Cover:52.63
NW_006895603.1	genBlastG	coding_exon	2502	2528	.	+	.	ID=XP_020369818.1-R1-1-A1-E1;Parent=XP_020369818.1-R1-1-A1
NW_006895603.1	genBlastG	coding_exon	2605	2730	.	+	.	ID=XP_020369818.1-R1-1-A1-E2;Parent=XP_020369818.1-R1-1-A1
NW_006890055.1	genBlastG	transcript	104776	110432	195	+	.	ID=XP_020369854.1-R1-1-A1;Name=XP_020369854.1;PID=39.17;Coverage=88.94;Note=PID:39.17-Cover:88.94
NW_006890055.1	genBlastG	coding_exon	104776	104823	.	+	.	ID=XP_020369854.1-R1-1-A1-E1;Parent=XP_020369854.1-R1-1-A1
NW_006890055.1	genBlastG	coding_exon	105191	105364	.	+	.	ID=XP_020369854.1-R1-1-A1-E2;Parent=XP_020369854.1-R1-1-A1
NW_006890055.1	genBlastG	coding_exon	106685	106817	.	+	.	ID=XP_020369854.1-R1-1-A1-E3;Parent=XP_020369854.1-R1-1-A1
NW_006890055.1	genBlastG	coding_exon	106866	107600	.	+	.	ID=XP_020369854.1-R1-1-A1-E4;Parent=XP_020369854.1-R1-1-A1
NW_006890055.1	genBlastG	coding_exon	107667	107688	.	+	.	ID=XP_020369854.1-R1-1-A1-E5;Parent=XP_020369854.1-R1-1-A1
NW_006890055.1	genBlastG	coding_exon	107713	107740	.	+	.	ID=XP_020369854.1-R1-1-A1-E6;Parent=XP_020369854.1-R1-1-A1
NW_006890055.1	genBlastG	coding_exon	107795	108839	.	+	.	ID=XP_020369854.1-R1-1-A1-E7;Parent=XP_020369854.1-R1-1-A1
NW_006890055.1	genBlastG	coding_exon	108894	108940	.	+	.	ID=XP_020369854.1-R1-1-A1-E8;Parent=XP_020369854.1-R1-1-A1
NW_006890055.1	genBlastG	coding_exon	109001	109193	.	+	.	ID=XP_020369854.1-R1-1-A1-E9;Parent=XP_020369854.1-R1-1-A1
NW_006890055.1	genBlastG	coding_exon	109215	109595	.	+	.	ID=XP_020369854.1-R1-1-A1-E10;Parent=XP_020369854.1-R1-1-A1
NW_006890055.1	genBlastG	coding_exon	109659	109767	.	+	.	ID=XP_020369854.1-R1-1-A1-E11;Parent=XP_020369854.1-R1-1-A1
NW_006890055.1	genBlastG	coding_exon	109779	110013	.	+	.	ID=XP_020369854.1-R1-1-A1-E12;Parent=XP_020369854.1-R1-1-A1
NW_006890055.1	genBlastG	coding_exon	110298	110432	.	+	.	ID=XP_020369854.1-R1-1-A1-E13;Parent=XP_020369854.1-R1-1-A1
NW_006899954.1	genBlastG	transcript	108	718	18	-	.	ID=XP_020370035.1-R1-1-A1;Name=XP_020370035.1;PID=30.54;Coverage=70.72;Note=PID:30.54-Cover:70.72
NW_006899954.1	genBlastG	coding_exon	596	718	.	-	.	ID=XP_020370035.1-R1-1-A1-E1;Parent=XP_020370035.1-R1-1-A1
NW_006899954.1	genBlastG	coding_exon	108	371	.	-	.	ID=XP_020370035.1-R1-1-A1-E2;Parent=XP_020370035.1-R1-1-A1
NW_006902631.1	genBlastG	transcript	243	584	25	+	.	ID=XP_020370160.1-R1-1-A1;Name=XP_020370160.1;PID=17.92;Coverage=23.59;Note=PID:17.92-Cover:23.59
NW_006902631.1	genBlastG	coding_exon	243	584	.	+	.	ID=XP_020370160.1-R1-1-A1-E1;Parent=XP_020370160.1-R1-1-A1
NW_006894589.1	genBlastG	transcript	3	530	-7.86	-	.	ID=XP_020370162.1-R1-1-A1;Name=XP_020370162.1;PID=20.61;Coverage=36.84;Note=PID:20.61-Cover:36.84
NW_006894589.1	genBlastG	coding_exon	365	530	.	-	.	ID=XP_020370162.1-R1-1-A1-E1;Parent=XP_020370162.1-R1-1-A1
NW_006894589.1	genBlastG	coding_exon	3	340	.	-	.	ID=XP_020370162.1-R1-1-A1-E2;Parent=XP_020370162.1-R1-1-A1
NW_006890114.1	genBlastG	transcript	4392081	4400263	179.3	-	.	ID=XP_020370367.1-R1-1-A1;Name=XP_020370367.1;PID=61.15;Coverage=100;Note=PID:61.15-Cover:100
NW_006890114.1	genBlastG	coding_exon	4400230	4400263	.	-	.	ID=XP_020370367.1-R1-1-A1-E1;Parent=XP_020370367.1-R1-1-A1
NW_006890114.1	genBlastG	coding_exon	4399997	4400217	.	-	.	ID=XP_020370367.1-R1-1-A1-E2;Parent=XP_020370367.1-R1-1-A1
NW_006890114.1	genBlastG	coding_exon	4397460	4398478	.	-	.	ID=XP_020370367.1-R1-1-A1-E3;Parent=XP_020370367.1-R1-1-A1
NW_006890114.1	genBlastG	coding_exon	4397163	4397252	.	-	.	ID=XP_020370367.1-R1-1-A1-E4;Parent=XP_020370367.1-R1-1-A1
NW_006890114.1	genBlastG	coding_exon	4395422	4395598	.	-	.	ID=XP_020370367.1-R1-1-A1-E5;Parent=XP_020370367.1-R1-1-A1
NW_006890114.1	genBlastG	coding_exon	4394297	4394483	.	-	.	ID=XP_020370367.1-R1-1-A1-E6;Parent=XP_020370367.1-R1-1-A1
NW_006890114.1	genBlastG	coding_exon	4392081	4392236	.	-	.	ID=XP_020370367.1-R1-1-A1-E7;Parent=XP_020370367.1-R1-1-A1
NW_006891325.1	genBlastG	transcript	1977	3144	31.99	+	.	ID=XP_020370607.1-R1-1-A1;Name=XP_020370607.1;PID=26.8;Coverage=46.75;Note=PID:26.8-Cover:46.75
NW_006891325.1	genBlastG	coding_exon	1977	2010	.	+	.	ID=XP_020370607.1-R1-1-A1-E1;Parent=XP_020370607.1-R1-1-A1
NW_006891325.1	genBlastG	coding_exon	2056	2095	.	+	.	ID=XP_020370607.1-R1-1-A1-E2;Parent=XP_020370607.1-R1-1-A1
NW_006891325.1	genBlastG	coding_exon	2292	2564	.	+	.	ID=XP_020370607.1-R1-1-A1-E3;Parent=XP_020370607.1-R1-1-A1
NW_006891325.1	genBlastG	coding_exon	2625	3144	.	+	.	ID=XP_020370607.1-R1-1-A1-E4;Parent=XP_020370607.1-R1-1-A1
NW_006890072.1	genBlastG	transcript	1118390	1118950	76.91	+	.	ID=XP_020370612.1-R1-1-A1;Name=XP_020370612.1;PID=61.71;Coverage=87.74;Note=PID:61.71-Cover:87.74
NW_006890072.1	genBlastG	coding_exon	1118390	1118950	.	+	.	ID=XP_020370612.1-R1-1-A1-E1;Parent=XP_020370612.1-R1-1-A1
NW_006890151.1	genBlastG	transcript	2007087	2010065	28.5	+	.	ID=XP_020371305.1-R1-1-A1;Name=XP_020371305.1;PID=29.33;Coverage=36.04;Note=PID:29.33-Cover:36.04
NW_006890151.1	genBlastG	coding_exon	2007087	2007099	.	+	.	ID=XP_020371305.1-R1-1-A1-E1;Parent=XP_020371305.1-R1-1-A1
NW_006890151.1	genBlastG	coding_exon	2007939	2008143	.	+	.	ID=XP_020371305.1-R1-1-A1-E2;Parent=XP_020371305.1-R1-1-A1
NW_006890151.1	genBlastG	coding_exon	2009975	2010065	.	+	.	ID=XP_020371305.1-R1-1-A1-E3;Parent=XP_020371305.1-R1-1-A1
NW_006908753.1	genBlastG	transcript	610	1032	17	-	.	ID=XP_020372161.1-R1-1-A1;Name=XP_020372161.1;PID=16.81;Coverage=24.48;Note=PID:16.81-Cover:24.48
NW_006908753.1	genBlastG	coding_exon	610	1032	.	-	.	ID=XP_020372161.1-R1-1-A1-E1;Parent=XP_020372161.1-R1-1-A1
NW_006904295.1	genBlastG	transcript	840	1175	18.5	+	.	ID=XP_020372163.1-R1-1-A1;Name=XP_020372163.1;PID=37.21;Coverage=71.61;Note=PID:37.21-Cover:71.61
NW_006904295.1	genBlastG	coding_exon	840	1175	.	+	.	ID=XP_020372163.1-R1-1-A1-E1;Parent=XP_020372163.1-R1-1-A1
NW_006890411.1	genBlastG	transcript	37	334	18	+	.	ID=XP_020372747.1-R1-1-A1;Name=XP_020372747.1;PID=26.16;Coverage=35.9;Note=PID:26.16-Cover:35.9
NW_006890411.1	genBlastG	coding_exon	37	63	.	+	.	ID=XP_020372747.1-R1-1-A1-E1;Parent=XP_020372747.1-R1-1-A1
NW_006890411.1	genBlastG	coding_exon	76	129	.	+	.	ID=XP_020372747.1-R1-1-A1-E2;Parent=XP_020372747.1-R1-1-A1
NW_006890411.1	genBlastG	coding_exon	161	334	.	+	.	ID=XP_020372747.1-R1-1-A1-E3;Parent=XP_020372747.1-R1-1-A1
NW_006892677.1	genBlastG	transcript	8054	8560	18.56	-	.	ID=XP_020372918.1-R1-1-A1;Name=XP_020372918.1;PID=40.83;Coverage=77.88;Note=PID:40.83-Cover:77.88
NW_006892677.1	genBlastG	coding_exon	8481	8560	.	-	.	ID=XP_020372918.1-R1-1-A1-E1;Parent=XP_020372918.1-R1-1-A1
NW_006892677.1	genBlastG	coding_exon	8054	8240	.	-	.	ID=XP_020372918.1-R1-1-A1-E2;Parent=XP_020372918.1-R1-1-A1
NW_006904529.1	genBlastG	transcript	862	1176	-0.5506	-	.	ID=XP_020373979.1-R1-1-A1;Name=XP_020373979.1;PID=19.79;Coverage=27.3;Note=PID:19.79-Cover:27.3
NW_006904529.1	genBlastG	coding_exon	862	1176	.	-	.	ID=XP_020373979.1-R1-1-A1-E1;Parent=XP_020373979.1-R1-1-A1
NW_006903069.1	genBlastG	transcript	140	1250	-6.422	-	.	ID=XP_020374073.1-R1-1-A1;Name=XP_020374073.1;PID=17.41;Coverage=24.67;Note=PID:17.41-Cover:24.67
NW_006903069.1	genBlastG	coding_exon	1177	1250	.	-	.	ID=XP_020374073.1-R1-1-A1-E1;Parent=XP_020374073.1-R1-1-A1
NW_006903069.1	genBlastG	coding_exon	861	1105	.	-	.	ID=XP_020374073.1-R1-1-A1-E2;Parent=XP_020374073.1-R1-1-A1
NW_006903069.1	genBlastG	coding_exon	753	845	.	-	.	ID=XP_020374073.1-R1-1-A1-E3;Parent=XP_020374073.1-R1-1-A1
NW_006903069.1	genBlastG	coding_exon	140	282	.	-	.	ID=XP_020374073.1-R1-1-A1-E4;Parent=XP_020374073.1-R1-1-A1
NW_006890379.1	genBlastG	transcript	278237	279370	40.47	-	.	ID=XP_020374407.1-R1-1-A1;Name=XP_020374407.1;PID=70.8;Coverage=92.8;Note=PID:70.8-Cover:92.8
NW_006890379.1	genBlastG	coding_exon	279249	279370	.	-	.	ID=XP_020374407.1-R1-1-A1-E1;Parent=XP_020374407.1-R1-1-A1
NW_006890379.1	genBlastG	coding_exon	279025	279224	.	-	.	ID=XP_020374407.1-R1-1-A1-E2;Parent=XP_020374407.1-R1-1-A1
NW_006890379.1	genBlastG	coding_exon	278237	278265	.	-	.	ID=XP_020374407.1-R1-1-A1-E3;Parent=XP_020374407.1-R1-1-A1
NW_006890205.1	genBlastG	transcript	49159	53169	99.53	+	.	ID=XP_020374581.1-R1-1-A1;Name=XP_020374581.1;PID=33.8;Coverage=60.9;Note=PID:33.8-Cover:60.9
NW_006890205.1	genBlastG	coding_exon	49159	49888	.	+	.	ID=XP_020374581.1-R1-1-A1-E1;Parent=XP_020374581.1-R1-1-A1
NW_006890205.1	genBlastG	coding_exon	49955	50274	.	+	.	ID=XP_020374581.1-R1-1-A1-E2;Parent=XP_020374581.1-R1-1-A1
NW_006890205.1	genBlastG	coding_exon	50356	50450	.	+	.	ID=XP_020374581.1-R1-1-A1-E3;Parent=XP_020374581.1-R1-1-A1
NW_006890205.1	genBlastG	coding_exon	50547	50654	.	+	.	ID=XP_020374581.1-R1-1-A1-E4;Parent=XP_020374581.1-R1-1-A1
NW_006890205.1	genBlastG	coding_exon	50688	50816	.	+	.	ID=XP_020374581.1-R1-1-A1-E5;Parent=XP_020374581.1-R1-1-A1
NW_006890205.1	genBlastG	coding_exon	50874	51253	.	+	.	ID=XP_020374581.1-R1-1-A1-E6;Parent=XP_020374581.1-R1-1-A1
NW_006890205.1	genBlastG	coding_exon	52619	52876	.	+	.	ID=XP_020374581.1-R1-1-A1-E7;Parent=XP_020374581.1-R1-1-A1
NW_006890205.1	genBlastG	coding_exon	52904	53037	.	+	.	ID=XP_020374581.1-R1-1-A1-E8;Parent=XP_020374581.1-R1-1-A1
NW_006890205.1	genBlastG	coding_exon	53059	53169	.	+	.	ID=XP_020374581.1-R1-1-A1-E9;Parent=XP_020374581.1-R1-1-A1
NW_006890795.1	genBlastG	transcript	5872	8004	24.74	-	.	ID=XP_020374719.1-R1-1-A1;Name=XP_020374719.1;PID=32.76;Coverage=79.46;Note=PID:32.76-Cover:79.46
NW_006890795.1	genBlastG	coding_exon	7821	8004	.	-	.	ID=XP_020374719.1-R1-1-A1-E1;Parent=XP_020374719.1-R1-1-A1
NW_006890795.1	genBlastG	coding_exon	7489	7694	.	-	.	ID=XP_020374719.1-R1-1-A1-E2;Parent=XP_020374719.1-R1-1-A1
NW_006890795.1	genBlastG	coding_exon	7452	7473	.	-	.	ID=XP_020374719.1-R1-1-A1-E3;Parent=XP_020374719.1-R1-1-A1
NW_006890795.1	genBlastG	coding_exon	7252	7430	.	-	.	ID=XP_020374719.1-R1-1-A1-E4;Parent=XP_020374719.1-R1-1-A1
NW_006890795.1	genBlastG	coding_exon	7184	7206	.	-	.	ID=XP_020374719.1-R1-1-A1-E5;Parent=XP_020374719.1-R1-1-A1
NW_006890795.1	genBlastG	coding_exon	5958	5983	.	-	.	ID=XP_020374719.1-R1-1-A1-E6;Parent=XP_020374719.1-R1-1-A1
NW_006890795.1	genBlastG	coding_exon	5872	5942	.	-	.	ID=XP_020374719.1-R1-1-A1-E7;Parent=XP_020374719.1-R1-1-A1
NW_006890087.1	genBlastG	transcript	10653	11308	15	+	.	ID=XP_020375213.1-R1-1-A1;Name=XP_020375213.1;PID=19;Coverage=27.59;Note=PID:19-Cover:27.59
NW_006890087.1	genBlastG	coding_exon	10653	10730	.	+	.	ID=XP_020375213.1-R1-1-A1-E1;Parent=XP_020375213.1-R1-1-A1
NW_006890087.1	genBlastG	coding_exon	11120	11308	.	+	.	ID=XP_020375213.1-R1-1-A1-E2;Parent=XP_020375213.1-R1-1-A1
NW_006890058.1	genBlastG	transcript	3711120	3712513	12	+	.	ID=XP_020375534.1-R1-1-A1;Name=XP_020375534.1;PID=50;Coverage=100;Note=PID:50-Cover:100
NW_006890058.1	genBlastG	coding_exon	3711120	3711125	.	+	.	ID=XP_020375534.1-R1-1-A1-E1;Parent=XP_020375534.1-R1-1-A1
NW_006890058.1	genBlastG	coding_exon	3711533	3711650	.	+	.	ID=XP_020375534.1-R1-1-A1-E2;Parent=XP_020375534.1-R1-1-A1
NW_006890058.1	genBlastG	coding_exon	3712443	3712513	.	+	.	ID=XP_020375534.1-R1-1-A1-E3;Parent=XP_020375534.1-R1-1-A1
NW_006895410.1	genBlastG	transcript	732	3802	29	-	.	ID=XP_020375558.1-R1-1-A1;Name=XP_020375558.1;PID=35.85;Coverage=46.74;Note=PID:35.85-Cover:46.74
NW_006895410.1	genBlastG	coding_exon	3789	3802	.	-	.	ID=XP_020375558.1-R1-1-A1-E1;Parent=XP_020375558.1-R1-1-A1
NW_006895410.1	genBlastG	coding_exon	3534	3769	.	-	.	ID=XP_020375558.1-R1-1-A1-E2;Parent=XP_020375558.1-R1-1-A1
NW_006895410.1	genBlastG	coding_exon	732	850	.	-	.	ID=XP_020375558.1-R1-1-A1-E3;Parent=XP_020375558.1-R1-1-A1
NW_006909337.1	genBlastG	transcript	65	658	5.429	-	.	ID=XP_020375857.1-R1-1-A1;Name=XP_020375857.1;PID=26.67;Coverage=41.26;Note=PID:26.67-Cover:41.26
NW_006909337.1	genBlastG	coding_exon	643	658	.	-	.	ID=XP_020375857.1-R1-1-A1-E1;Parent=XP_020375857.1-R1-1-A1
NW_006909337.1	genBlastG	coding_exon	195	370	.	-	.	ID=XP_020375857.1-R1-1-A1-E2;Parent=XP_020375857.1-R1-1-A1
NW_006909337.1	genBlastG	coding_exon	133	163	.	-	.	ID=XP_020375857.1-R1-1-A1-E3;Parent=XP_020375857.1-R1-1-A1
NW_006909337.1	genBlastG	coding_exon	65	99	.	-	.	ID=XP_020375857.1-R1-1-A1-E4;Parent=XP_020375857.1-R1-1-A1
NW_006890265.1	genBlastG	transcript	329737	331361	32.5	+	.	ID=XP_020375913.1-R1-1-A1;Name=XP_020375913.1;PID=64.81;Coverage=72.22;Note=PID:64.81-Cover:72.22
NW_006890265.1	genBlastG	coding_exon	329737	329768	.	+	.	ID=XP_020375913.1-R1-1-A1-E1;Parent=XP_020375913.1-R1-1-A1
NW_006890265.1	genBlastG	coding_exon	330523	330599	.	+	.	ID=XP_020375913.1-R1-1-A1-E2;Parent=XP_020375913.1-R1-1-A1
NW_006890265.1	genBlastG	coding_exon	331234	331361	.	+	.	ID=XP_020375913.1-R1-1-A1-E3;Parent=XP_020375913.1-R1-1-A1
NW_006910052.1	genBlastG	transcript	48	837	0.9222	-	.	ID=XP_020376034.1-R1-1-A1;Name=XP_020376034.1;PID=34.17;Coverage=70.64;Note=PID:34.17-Cover:70.64
NW_006910052.1	genBlastG	coding_exon	722	837	.	-	.	ID=XP_020376034.1-R1-1-A1-E1;Parent=XP_020376034.1-R1-1-A1
NW_006910052.1	genBlastG	coding_exon	216	407	.	-	.	ID=XP_020376034.1-R1-1-A1-E2;Parent=XP_020376034.1-R1-1-A1
NW_006910052.1	genBlastG	coding_exon	48	204	.	-	.	ID=XP_020376034.1-R1-1-A1-E3;Parent=XP_020376034.1-R1-1-A1
NW_006895350.1	genBlastG	transcript	303	1226	17	-	.	ID=XP_020376761.1-R1-1-A1;Name=XP_020376761.1;PID=25.12;Coverage=41.41;Note=PID:25.12-Cover:41.41
NW_006895350.1	genBlastG	coding_exon	1004	1226	.	-	.	ID=XP_020376761.1-R1-1-A1-E1;Parent=XP_020376761.1-R1-1-A1
NW_006895350.1	genBlastG	coding_exon	303	328	.	-	.	ID=XP_020376761.1-R1-1-A1-E2;Parent=XP_020376761.1-R1-1-A1
NW_006905027.1	genBlastG	transcript	374	1025	2	+	.	ID=XP_020377165.1-R1-1-A1;Name=XP_020377165.1;PID=18.6;Coverage=25.44;Note=PID:18.6-Cover:25.44
NW_006905027.1	genBlastG	coding_exon	374	720	.	+	.	ID=XP_020377165.1-R1-1-A1-E1;Parent=XP_020377165.1-R1-1-A1
NW_006905027.1	genBlastG	coding_exon	732	887	.	+	.	ID=XP_020377165.1-R1-1-A1-E2;Parent=XP_020377165.1-R1-1-A1
NW_006905027.1	genBlastG	coding_exon	965	1025	.	+	.	ID=XP_020377165.1-R1-1-A1-E3;Parent=XP_020377165.1-R1-1-A1
NW_006891494.1	genBlastG	transcript	31	612	14.7	-	.	ID=XP_020377297.1-R1-1-A1;Name=XP_020377297.1;PID=20.1;Coverage=33.83;Note=PID:20.1-Cover:33.83
NW_006891494.1	genBlastG	coding_exon	576	612	.	-	.	ID=XP_020377297.1-R1-1-A1-E1;Parent=XP_020377297.1-R1-1-A1
NW_006891494.1	genBlastG	coding_exon	31	197	.	-	.	ID=XP_020377297.1-R1-1-A1-E2;Parent=XP_020377297.1-R1-1-A1
NW_006897643.1	genBlastG	transcript	1748	2090	16.5	-	.	ID=XP_020377353.1-R1-1-A1;Name=XP_020377353.1;PID=14.6;Coverage=21.83;Note=PID:14.6-Cover:21.83
NW_006897643.1	genBlastG	coding_exon	1873	2090	.	-	.	ID=XP_020377353.1-R1-1-A1-E1;Parent=XP_020377353.1-R1-1-A1
NW_006897643.1	genBlastG	coding_exon	1748	1826	.	-	.	ID=XP_020377353.1-R1-1-A1-E2;Parent=XP_020377353.1-R1-1-A1
NW_006890758.1	genBlastG	transcript	36719	37003	13.5	-	.	ID=XP_020377540.1-R1-1-A1;Name=XP_020377540.1;PID=14.33;Coverage=26.01;Note=PID:14.33-Cover:26.01
NW_006890758.1	genBlastG	coding_exon	36976	37003	.	-	.	ID=XP_020377540.1-R1-1-A1-E1;Parent=XP_020377540.1-R1-1-A1
NW_006890758.1	genBlastG	coding_exon	36719	36963	.	-	.	ID=XP_020377540.1-R1-1-A1-E2;Parent=XP_020377540.1-R1-1-A1
NW_006890278.1	genBlastG	transcript	91951	92353	11.5	+	.	ID=XP_020377644.1-R1-1-A1;Name=XP_020377644.1;PID=13.59;Coverage=17.99;Note=PID:13.59-Cover:17.99
NW_006890278.1	genBlastG	coding_exon	91951	92060	.	+	.	ID=XP_020377644.1-R1-1-A1-E1;Parent=XP_020377644.1-R1-1-A1
NW_006890278.1	genBlastG	coding_exon	92251	92353	.	+	.	ID=XP_020377644.1-R1-1-A1-E2;Parent=XP_020377644.1-R1-1-A1
NW_006897682.1	genBlastG	transcript	1211	1411	0.2647	-	.	ID=XP_020377832.1-R1-1-A1;Name=XP_020377832.1;PID=44.66;Coverage=68.75;Note=PID:44.66-Cover:68.75
NW_006897682.1	genBlastG	coding_exon	1211	1411	.	-	.	ID=XP_020377832.1-R1-1-A1-E1;Parent=XP_020377832.1-R1-1-A1
NW_006902070.1	genBlastG	transcript	653	1309	17.5	+	.	ID=XP_020377844.1-R1-1-A1;Name=XP_020377844.1;PID=21.18;Coverage=23.99;Note=PID:21.18-Cover:23.99
NW_006902070.1	genBlastG	coding_exon	653	772	.	+	.	ID=XP_020377844.1-R1-1-A1-E1;Parent=XP_020377844.1-R1-1-A1
NW_006902070.1	genBlastG	coding_exon	1199	1309	.	+	.	ID=XP_020377844.1-R1-1-A1-E2;Parent=XP_020377844.1-R1-1-A1
NW_006905532.1	genBlastG	transcript	145	1106	12.5	-	.	ID=XP_020377976.1-R1-1-A1;Name=XP_020377976.1;PID=36.11;Coverage=86.96;Note=PID:36.11-Cover:86.96
NW_006905532.1	genBlastG	coding_exon	1089	1106	.	-	.	ID=XP_020377976.1-R1-1-A1-E1;Parent=XP_020377976.1-R1-1-A1
NW_006905532.1	genBlastG	coding_exon	488	630	.	-	.	ID=XP_020377976.1-R1-1-A1-E2;Parent=XP_020377976.1-R1-1-A1
NW_006905532.1	genBlastG	coding_exon	145	223	.	-	.	ID=XP_020377976.1-R1-1-A1-E3;Parent=XP_020377976.1-R1-1-A1
NW_006894389.1	genBlastG	transcript	234	1305	-2.095	-	.	ID=XP_020378330.1-R1-1-A1;Name=XP_020378330.1;PID=25.5;Coverage=45.75;Note=PID:25.5-Cover:45.75
NW_006894389.1	genBlastG	coding_exon	1023	1305	.	-	.	ID=XP_020378330.1-R1-1-A1-E1;Parent=XP_020378330.1-R1-1-A1
NW_006894389.1	genBlastG	coding_exon	234	292	.	-	.	ID=XP_020378330.1-R1-1-A1-E2;Parent=XP_020378330.1-R1-1-A1
NW_006895851.1	genBlastG	transcript	553	3246	-41.59	+	.	ID=XP_020378347.1-R1-1-A1;Name=XP_020378347.1;PID=17.87;Coverage=30.97;Note=PID:17.87-Cover:30.97
NW_006895851.1	genBlastG	coding_exon	553	976	.	+	.	ID=XP_020378347.1-R1-1-A1-E1;Parent=XP_020378347.1-R1-1-A1
NW_006895851.1	genBlastG	coding_exon	1634	1739	.	+	.	ID=XP_020378347.1-R1-1-A1-E2;Parent=XP_020378347.1-R1-1-A1
NW_006895851.1	genBlastG	coding_exon	3018	3246	.	+	.	ID=XP_020378347.1-R1-1-A1-E3;Parent=XP_020378347.1-R1-1-A1
NW_006899223.1	genBlastG	transcript	809	1516	13.5	-	.	ID=XP_020378752.1-R1-1-A1;Name=XP_020378752.1;PID=14.44;Coverage=21.87;Note=PID:14.44-Cover:21.87
NW_006899223.1	genBlastG	coding_exon	1365	1516	.	-	.	ID=XP_020378752.1-R1-1-A1-E1;Parent=XP_020378752.1-R1-1-A1
NW_006899223.1	genBlastG	coding_exon	1102	1350	.	-	.	ID=XP_020378752.1-R1-1-A1-E2;Parent=XP_020378752.1-R1-1-A1
NW_006899223.1	genBlastG	coding_exon	809	1013	.	-	.	ID=XP_020378752.1-R1-1-A1-E3;Parent=XP_020378752.1-R1-1-A1
NW_006896386.1	genBlastG	transcript	96	2616	40.97	-	.	ID=XP_020378753.1-R1-1-A1;Name=XP_020378753.1;PID=29.97;Coverage=43.2;Note=PID:29.97-Cover:43.2
NW_006896386.1	genBlastG	coding_exon	2409	2616	.	-	.	ID=XP_020378753.1-R1-1-A1-E1;Parent=XP_020378753.1-R1-1-A1
NW_006896386.1	genBlastG	coding_exon	1387	1554	.	-	.	ID=XP_020378753.1-R1-1-A1-E2;Parent=XP_020378753.1-R1-1-A1
NW_006896386.1	genBlastG	coding_exon	872	1006	.	-	.	ID=XP_020378753.1-R1-1-A1-E3;Parent=XP_020378753.1-R1-1-A1
NW_006896386.1	genBlastG	coding_exon	96	340	.	-	.	ID=XP_020378753.1-R1-1-A1-E4;Parent=XP_020378753.1-R1-1-A1
NW_006901572.1	genBlastG	transcript	112	1246	-12	-	.	ID=XP_020378865.1-R1-1-A1;Name=XP_020378865.1;PID=26.57;Coverage=40.45;Note=PID:26.57-Cover:40.45
NW_006901572.1	genBlastG	coding_exon	1083	1246	.	-	.	ID=XP_020378865.1-R1-1-A1-E1;Parent=XP_020378865.1-R1-1-A1
NW_006901572.1	genBlastG	coding_exon	195	452	.	-	.	ID=XP_020378865.1-R1-1-A1-E2;Parent=XP_020378865.1-R1-1-A1
NW_006901572.1	genBlastG	coding_exon	112	178	.	-	.	ID=XP_020378865.1-R1-1-A1-E3;Parent=XP_020378865.1-R1-1-A1
NW_006890476.1	genBlastG	transcript	113947	114447	41.62	+	.	ID=XP_020378922.1-R1-1-A1;Name=XP_020378922.1;PID=26.12;Coverage=42.24;Note=PID:26.12-Cover:42.24
NW_006890476.1	genBlastG	coding_exon	113947	114447	.	+	.	ID=XP_020378922.1-R1-1-A1-E1;Parent=XP_020378922.1-R1-1-A1
NW_006899751.1	genBlastG	transcript	1115	1535	22	+	.	ID=XP_020378951.1-R1-1-A1;Name=XP_020378951.1;PID=8.456;Coverage=9.243;Note=PID:8.456-Cover:9.243
NW_006899751.1	genBlastG	coding_exon	1115	1184	.	+	.	ID=XP_020378951.1-R1-1-A1-E1;Parent=XP_020378951.1-R1-1-A1
NW_006899751.1	genBlastG	coding_exon	1311	1481	.	+	.	ID=XP_020378951.1-R1-1-A1-E2;Parent=XP_020378951.1-R1-1-A1
NW_006899751.1	genBlastG	coding_exon	1495	1535	.	+	.	ID=XP_020378951.1-R1-1-A1-E3;Parent=XP_020378951.1-R1-1-A1
NW_006897778.1	genBlastG	transcript	420	1758	27.64	-	.	ID=XP_020379095.1-R1-1-A1;Name=XP_020379095.1;PID=33.13;Coverage=100;Note=PID:33.13-Cover:100
NW_006897778.1	genBlastG	coding_exon	1683	1758	.	-	.	ID=XP_020379095.1-R1-1-A1-E1;Parent=XP_020379095.1-R1-1-A1
NW_006897778.1	genBlastG	coding_exon	1180	1276	.	-	.	ID=XP_020379095.1-R1-1-A1-E2;Parent=XP_020379095.1-R1-1-A1
NW_006897778.1	genBlastG	coding_exon	420	1155	.	-	.	ID=XP_020379095.1-R1-1-A1-E3;Parent=XP_020379095.1-R1-1-A1
NW_006906361.1	genBlastG	transcript	397	1108	17.5	-	.	ID=XP_020379414.1-R1-1-A1;Name=XP_020379414.1;PID=28.45;Coverage=40;Note=PID:28.45-Cover:40
NW_006906361.1	genBlastG	coding_exon	999	1108	.	-	.	ID=XP_020379414.1-R1-1-A1-E1;Parent=XP_020379414.1-R1-1-A1
NW_006906361.1	genBlastG	coding_exon	760	953	.	-	.	ID=XP_020379414.1-R1-1-A1-E2;Parent=XP_020379414.1-R1-1-A1
NW_006906361.1	genBlastG	coding_exon	397	506	.	-	.	ID=XP_020379414.1-R1-1-A1-E3;Parent=XP_020379414.1-R1-1-A1
NW_006906206.1	genBlastG	transcript	19	669	3.718	+	.	ID=XP_020379547.1-R1-1-A1;Name=XP_020379547.1;PID=30.17;Coverage=95.58;Note=PID:30.17-Cover:95.58
NW_006906206.1	genBlastG	coding_exon	19	669	.	+	.	ID=XP_020379547.1-R1-1-A1-E1;Parent=XP_020379547.1-R1-1-A1
NW_006892073.1	genBlastG	transcript	3069	3418	4.25	-	.	ID=XP_020379801.1-R1-1-A1;Name=XP_020379801.1;PID=35.12;Coverage=57.23;Note=PID:35.12-Cover:57.23
NW_006892073.1	genBlastG	coding_exon	3407	3418	.	-	.	ID=XP_020379801.1-R1-1-A1-E1;Parent=XP_020379801.1-R1-1-A1
NW_006892073.1	genBlastG	coding_exon	3249	3391	.	-	.	ID=XP_020379801.1-R1-1-A1-E2;Parent=XP_020379801.1-R1-1-A1
NW_006892073.1	genBlastG	coding_exon	3069	3189	.	-	.	ID=XP_020379801.1-R1-1-A1-E3;Parent=XP_020379801.1-R1-1-A1
NW_006906389.1	genBlastG	transcript	908	1107	-26.67	+	.	ID=XP_020379819.1-R1-1-A1;Name=XP_020379819.1;PID=11.23;Coverage=13.09;Note=PID:11.23-Cover:13.09
NW_006906389.1	genBlastG	coding_exon	908	1025	.	+	.	ID=XP_020379819.1-R1-1-A1-E1;Parent=XP_020379819.1-R1-1-A1
NW_006906389.1	genBlastG	coding_exon	1076	1107	.	+	.	ID=XP_020379819.1-R1-1-A1-E2;Parent=XP_020379819.1-R1-1-A1
NW_006896062.1	genBlastG	transcript	2692	3294	-41.87	+	.	ID=XP_020380010.1-R1-1-A1;Name=XP_020380010.1;PID=34.99;Coverage=59.88;Note=PID:34.99-Cover:59.88
NW_006896062.1	genBlastG	coding_exon	2692	3294	.	+	.	ID=XP_020380010.1-R1-1-A1-E1;Parent=XP_020380010.1-R1-1-A1
NW_006906849.1	genBlastG	transcript	225	983	31.19	-	.	ID=XP_020380137.1-R1-1-A1;Name=XP_020380137.1;PID=17.65;Coverage=29.68;Note=PID:17.65-Cover:29.68
NW_006906849.1	genBlastG	coding_exon	225	983	.	-	.	ID=XP_020380137.1-R1-1-A1-E1;Parent=XP_020380137.1-R1-1-A1
NW_006895724.1	genBlastG	transcript	280	3362	-26.45	+	.	ID=XP_020380213.1-R1-1-A1;Name=XP_020380213.1;PID=20.13;Coverage=22.63;Note=PID:20.13-Cover:22.63
NW_006895724.1	genBlastG	coding_exon	280	447	.	+	.	ID=XP_020380213.1-R1-1-A1-E1;Parent=XP_020380213.1-R1-1-A1
NW_006895724.1	genBlastG	coding_exon	789	1033	.	+	.	ID=XP_020380213.1-R1-1-A1-E2;Parent=XP_020380213.1-R1-1-A1
NW_006895724.1	genBlastG	coding_exon	1520	1677	.	+	.	ID=XP_020380213.1-R1-1-A1-E3;Parent=XP_020380213.1-R1-1-A1
NW_006895724.1	genBlastG	coding_exon	2725	2825	.	+	.	ID=XP_020380213.1-R1-1-A1-E4;Parent=XP_020380213.1-R1-1-A1
NW_006895724.1	genBlastG	coding_exon	3006	3362	.	+	.	ID=XP_020380213.1-R1-1-A1-E5;Parent=XP_020380213.1-R1-1-A1
NW_006902766.1	genBlastG	transcript	81	1123	43.84	-	.	ID=XP_020380394.1-R1-1-A1;Name=XP_020380394.1;PID=33.33;Coverage=67.98;Note=PID:33.33-Cover:67.98
NW_006902766.1	genBlastG	coding_exon	1017	1123	.	-	.	ID=XP_020380394.1-R1-1-A1-E1;Parent=XP_020380394.1-R1-1-A1
NW_006902766.1	genBlastG	coding_exon	981	1004	.	-	.	ID=XP_020380394.1-R1-1-A1-E2;Parent=XP_020380394.1-R1-1-A1
NW_006902766.1	genBlastG	coding_exon	722	968	.	-	.	ID=XP_020380394.1-R1-1-A1-E3;Parent=XP_020380394.1-R1-1-A1
NW_006902766.1	genBlastG	coding_exon	419	706	.	-	.	ID=XP_020380394.1-R1-1-A1-E4;Parent=XP_020380394.1-R1-1-A1
NW_006902766.1	genBlastG	coding_exon	81	347	.	-	.	ID=XP_020380394.1-R1-1-A1-E5;Parent=XP_020380394.1-R1-1-A1
NW_006899628.1	genBlastG	transcript	253	1490	46.99	-	.	ID=XP_020380410.1-R1-1-A1;Name=XP_020380410.1;PID=38.78;Coverage=95.07;Note=PID:38.78-Cover:95.07
NW_006899628.1	genBlastG	coding_exon	1453	1490	.	-	.	ID=XP_020380410.1-R1-1-A1-E1;Parent=XP_020380410.1-R1-1-A1
NW_006899628.1	genBlastG	coding_exon	722	1411	.	-	.	ID=XP_020380410.1-R1-1-A1-E2;Parent=XP_020380410.1-R1-1-A1
NW_006899628.1	genBlastG	coding_exon	678	709	.	-	.	ID=XP_020380410.1-R1-1-A1-E3;Parent=XP_020380410.1-R1-1-A1
NW_006899628.1	genBlastG	coding_exon	491	575	.	-	.	ID=XP_020380410.1-R1-1-A1-E4;Parent=XP_020380410.1-R1-1-A1
NW_006899628.1	genBlastG	coding_exon	253	274	.	-	.	ID=XP_020380410.1-R1-1-A1-E5;Parent=XP_020380410.1-R1-1-A1
NW_006891134.1	genBlastG	transcript	4094	7346	30.25	-	.	ID=XP_020380459.1-R1-1-A1;Name=XP_020380459.1;PID=37.73;Coverage=67.48;Note=PID:37.73-Cover:67.48
NW_006891134.1	genBlastG	coding_exon	7130	7346	.	-	.	ID=XP_020380459.1-R1-1-A1-E1;Parent=XP_020380459.1-R1-1-A1
NW_006891134.1	genBlastG	coding_exon	4899	5053	.	-	.	ID=XP_020380459.1-R1-1-A1-E2;Parent=XP_020380459.1-R1-1-A1
NW_006891134.1	genBlastG	coding_exon	4094	4141	.	-	.	ID=XP_020380459.1-R1-1-A1-E3;Parent=XP_020380459.1-R1-1-A1
NW_006899647.1	genBlastG	transcript	12	1396	18.34	-	.	ID=XP_020380630.1-R1-1-A1;Name=XP_020380630.1;PID=26.94;Coverage=78.1;Note=PID:26.94-Cover:78.1
NW_006899647.1	genBlastG	coding_exon	1380	1396	.	-	.	ID=XP_020380630.1-R1-1-A1-E1;Parent=XP_020380630.1-R1-1-A1
NW_006899647.1	genBlastG	coding_exon	1290	1316	.	-	.	ID=XP_020380630.1-R1-1-A1-E2;Parent=XP_020380630.1-R1-1-A1
NW_006899647.1	genBlastG	coding_exon	1204	1223	.	-	.	ID=XP_020380630.1-R1-1-A1-E3;Parent=XP_020380630.1-R1-1-A1
NW_006899647.1	genBlastG	coding_exon	970	1055	.	-	.	ID=XP_020380630.1-R1-1-A1-E4;Parent=XP_020380630.1-R1-1-A1
NW_006899647.1	genBlastG	coding_exon	918	944	.	-	.	ID=XP_020380630.1-R1-1-A1-E5;Parent=XP_020380630.1-R1-1-A1
NW_006899647.1	genBlastG	coding_exon	397	416	.	-	.	ID=XP_020380630.1-R1-1-A1-E6;Parent=XP_020380630.1-R1-1-A1
NW_006899647.1	genBlastG	coding_exon	12	384	.	-	.	ID=XP_020380630.1-R1-1-A1-E7;Parent=XP_020380630.1-R1-1-A1
NW_006890098.1	genBlastG	transcript	1105083	1106377	26.3	+	.	ID=XP_020380699.1-R1-1-A1;Name=XP_020380699.1;PID=30.65;Coverage=40.75;Note=PID:30.65-Cover:40.75
NW_006890098.1	genBlastG	coding_exon	1105083	1105205	.	+	.	ID=XP_020380699.1-R1-1-A1-E1;Parent=XP_020380699.1-R1-1-A1
NW_006890098.1	genBlastG	coding_exon	1105864	1105984	.	+	.	ID=XP_020380699.1-R1-1-A1-E2;Parent=XP_020380699.1-R1-1-A1
NW_006890098.1	genBlastG	coding_exon	1106229	1106377	.	+	.	ID=XP_020380699.1-R1-1-A1-E3;Parent=XP_020380699.1-R1-1-A1
NW_006890071.1	genBlastG	transcript	2671635	2681668	49.9	+	.	ID=XP_020380855.1-R1-1-A1;Name=XP_020380855.1;PID=52.26;Coverage=91.62;Note=PID:52.26-Cover:91.62
NW_006890071.1	genBlastG	coding_exon	2671635	2671658	.	+	.	ID=XP_020380855.1-R1-1-A1-E1;Parent=XP_020380855.1-R1-1-A1
NW_006890071.1	genBlastG	coding_exon	2671938	2672242	.	+	.	ID=XP_020380855.1-R1-1-A1-E2;Parent=XP_020380855.1-R1-1-A1
NW_006890071.1	genBlastG	coding_exon	2681470	2681668	.	+	.	ID=XP_020380855.1-R1-1-A1-E3;Parent=XP_020380855.1-R1-1-A1
NW_006909343.1	genBlastG	transcript	27	782	89.29	-	.	ID=XP_020380869.1-R1-1-A1;Name=XP_020380869.1;PID=27.26;Coverage=41.58;Note=PID:27.26-Cover:41.58
NW_006909343.1	genBlastG	coding_exon	27	782	.	-	.	ID=XP_020380869.1-R1-1-A1-E1;Parent=XP_020380869.1-R1-1-A1
NW_006900618.1	genBlastG	transcript	1305	1430	4.868	+	.	ID=XP_020381182.1-R1-1-A1;Name=XP_020381182.1;PID=14.96;Coverage=17.95;Note=PID:14.96-Cover:17.95
NW_006900618.1	genBlastG	coding_exon	1305	1430	.	+	.	ID=XP_020381182.1-R1-1-A1-E1;Parent=XP_020381182.1-R1-1-A1
NW_006903001.1	genBlastG	transcript	18	853	35.11	-	.	ID=XP_020381216.1-R1-1-A1;Name=XP_020381216.1;PID=14.4;Coverage=15.62;Note=PID:14.4-Cover:15.62
NW_006903001.1	genBlastG	coding_exon	736	853	.	-	.	ID=XP_020381216.1-R1-1-A1-E1;Parent=XP_020381216.1-R1-1-A1
NW_006903001.1	genBlastG	coding_exon	18	130	.	-	.	ID=XP_020381216.1-R1-1-A1-E2;Parent=XP_020381216.1-R1-1-A1
NW_006899906.1	genBlastG	transcript	22	1206	20.5	-	.	ID=XP_020381222.1-R1-1-A1;Name=XP_020381222.1;PID=10.83;Coverage=12.66;Note=PID:10.83-Cover:12.66
NW_006899906.1	genBlastG	coding_exon	1080	1206	.	-	.	ID=XP_020381222.1-R1-1-A1-E1;Parent=XP_020381222.1-R1-1-A1
NW_006899906.1	genBlastG	coding_exon	22	164	.	-	.	ID=XP_020381222.1-R1-1-A1-E2;Parent=XP_020381222.1-R1-1-A1
NW_006890139.1	genBlastG	transcript	474759	480637	300.3	+	.	ID=XP_020381244.1-R1-1-A1;Name=XP_020381244.1;PID=66.32;Coverage=97.74;Note=PID:66.32-Cover:97.74
NW_006890139.1	genBlastG	coding_exon	474759	475374	.	+	.	ID=XP_020381244.1-R1-1-A1-E1;Parent=XP_020381244.1-R1-1-A1
NW_006890139.1	genBlastG	coding_exon	477959	478497	.	+	.	ID=XP_020381244.1-R1-1-A1-E2;Parent=XP_020381244.1-R1-1-A1
NW_006890139.1	genBlastG	coding_exon	478975	479041	.	+	.	ID=XP_020381244.1-R1-1-A1-E3;Parent=XP_020381244.1-R1-1-A1
NW_006890139.1	genBlastG	coding_exon	479127	480637	.	+	.	ID=XP_020381244.1-R1-1-A1-E4;Parent=XP_020381244.1-R1-1-A1
NW_006899242.1	genBlastG	transcript	1342	1568	15.5	+	.	ID=XP_020381297.1-R1-1-A1;Name=XP_020381297.1;PID=23.28;Coverage=30;Note=PID:23.28-Cover:30
NW_006899242.1	genBlastG	coding_exon	1342	1386	.	+	.	ID=XP_020381297.1-R1-1-A1-E1;Parent=XP_020381297.1-R1-1-A1
NW_006899242.1	genBlastG	coding_exon	1404	1568	.	+	.	ID=XP_020381297.1-R1-1-A1-E2;Parent=XP_020381297.1-R1-1-A1
NW_006891852.1	genBlastG	transcript	984	2358	67.59	-	.	ID=XP_020381395.1-R1-1-A1;Name=XP_020381395.1;PID=27.96;Coverage=49.53;Note=PID:27.96-Cover:49.53
NW_006891852.1	genBlastG	coding_exon	1893	2358	.	-	.	ID=XP_020381395.1-R1-1-A1-E1;Parent=XP_020381395.1-R1-1-A1
NW_006891852.1	genBlastG	coding_exon	1767	1789	.	-	.	ID=XP_020381395.1-R1-1-A1-E2;Parent=XP_020381395.1-R1-1-A1
NW_006891852.1	genBlastG	coding_exon	1642	1661	.	-	.	ID=XP_020381395.1-R1-1-A1-E3;Parent=XP_020381395.1-R1-1-A1
NW_006891852.1	genBlastG	coding_exon	1195	1521	.	-	.	ID=XP_020381395.1-R1-1-A1-E4;Parent=XP_020381395.1-R1-1-A1
NW_006891852.1	genBlastG	coding_exon	1031	1107	.	-	.	ID=XP_020381395.1-R1-1-A1-E5;Parent=XP_020381395.1-R1-1-A1
NW_006891852.1	genBlastG	coding_exon	984	1012	.	-	.	ID=XP_020381395.1-R1-1-A1-E6;Parent=XP_020381395.1-R1-1-A1
NW_006903984.1	genBlastG	transcript	5	437	12.46	-	.	ID=XP_020381398.1-R1-1-A1;Name=XP_020381398.1;PID=28.47;Coverage=49.45;Note=PID:28.47-Cover:49.45
NW_006903984.1	genBlastG	coding_exon	189	437	.	-	.	ID=XP_020381398.1-R1-1-A1-E1;Parent=XP_020381398.1-R1-1-A1
NW_006903984.1	genBlastG	coding_exon	5	160	.	-	.	ID=XP_020381398.1-R1-1-A1-E2;Parent=XP_020381398.1-R1-1-A1
NW_006892216.1	genBlastG	transcript	5787	10297	-2.512	-	.	ID=XP_020381415.1-R1-1-A1;Name=XP_020381415.1;PID=34.95;Coverage=53.44;Note=PID:34.95-Cover:53.44
NW_006892216.1	genBlastG	coding_exon	10262	10297	.	-	.	ID=XP_020381415.1-R1-1-A1-E1;Parent=XP_020381415.1-R1-1-A1
NW_006892216.1	genBlastG	coding_exon	10073	10188	.	-	.	ID=XP_020381415.1-R1-1-A1-E2;Parent=XP_020381415.1-R1-1-A1
NW_006892216.1	genBlastG	coding_exon	7382	7403	.	-	.	ID=XP_020381415.1-R1-1-A1-E3;Parent=XP_020381415.1-R1-1-A1
NW_006892216.1	genBlastG	coding_exon	6761	6831	.	-	.	ID=XP_020381415.1-R1-1-A1-E4;Parent=XP_020381415.1-R1-1-A1
NW_006892216.1	genBlastG	coding_exon	5977	6117	.	-	.	ID=XP_020381415.1-R1-1-A1-E5;Parent=XP_020381415.1-R1-1-A1
NW_006892216.1	genBlastG	coding_exon	5787	5892	.	-	.	ID=XP_020381415.1-R1-1-A1-E6;Parent=XP_020381415.1-R1-1-A1
NW_006904683.1	genBlastG	transcript	3	926	31.14	+	.	ID=XP_020381469.1-R1-1-A1;Name=XP_020381469.1;PID=59.09;Coverage=74.55;Note=PID:59.09-Cover:74.55
NW_006904683.1	genBlastG	coding_exon	3	143	.	+	.	ID=XP_020381469.1-R1-1-A1-E1;Parent=XP_020381469.1-R1-1-A1
NW_006904683.1	genBlastG	coding_exon	822	926	.	+	.	ID=XP_020381469.1-R1-1-A1-E2;Parent=XP_020381469.1-R1-1-A1
NW_006908736.1	genBlastG	transcript	35	1050	44.75	-	.	ID=XP_020381489.1-R1-1-A1;Name=XP_020381489.1;PID=15.28;Coverage=22.37;Note=PID:15.28-Cover:22.37
NW_006908736.1	genBlastG	coding_exon	1001	1050	.	-	.	ID=XP_020381489.1-R1-1-A1-E1;Parent=XP_020381489.1-R1-1-A1
NW_006908736.1	genBlastG	coding_exon	847	986	.	-	.	ID=XP_020381489.1-R1-1-A1-E2;Parent=XP_020381489.1-R1-1-A1
NW_006908736.1	genBlastG	coding_exon	642	812	.	-	.	ID=XP_020381489.1-R1-1-A1-E3;Parent=XP_020381489.1-R1-1-A1
NW_006908736.1	genBlastG	coding_exon	475	536	.	-	.	ID=XP_020381489.1-R1-1-A1-E4;Parent=XP_020381489.1-R1-1-A1
NW_006908736.1	genBlastG	coding_exon	270	441	.	-	.	ID=XP_020381489.1-R1-1-A1-E5;Parent=XP_020381489.1-R1-1-A1
NW_006908736.1	genBlastG	coding_exon	35	246	.	-	.	ID=XP_020381489.1-R1-1-A1-E6;Parent=XP_020381489.1-R1-1-A1
NW_006890082.1	genBlastG	transcript	5110886	5111413	18	+	.	ID=XP_020381514.1-R1-1-A1;Name=XP_020381514.1;PID=30.08;Coverage=37.59;Note=PID:30.08-Cover:37.59
NW_006890082.1	genBlastG	coding_exon	5110886	5110927	.	+	.	ID=XP_020381514.1-R1-1-A1-E1;Parent=XP_020381514.1-R1-1-A1
NW_006890082.1	genBlastG	coding_exon	5111303	5111413	.	+	.	ID=XP_020381514.1-R1-1-A1-E2;Parent=XP_020381514.1-R1-1-A1
NW_006898297.1	genBlastG	transcript	1580	1819	-5.899	-	.	ID=XP_020381628.1-R1-1-A1;Name=XP_020381628.1;PID=9.744;Coverage=12.04;Note=PID:9.744-Cover:12.04
NW_006898297.1	genBlastG	coding_exon	1635	1819	.	-	.	ID=XP_020381628.1-R1-1-A1-E1;Parent=XP_020381628.1-R1-1-A1
NW_006898297.1	genBlastG	coding_exon	1580	1622	.	-	.	ID=XP_020381628.1-R1-1-A1-E2;Parent=XP_020381628.1-R1-1-A1
NW_006902102.1	genBlastG	transcript	62	1273	33	+	.	ID=XP_020381692.1-R1-1-A1;Name=XP_020381692.1;PID=27.44;Coverage=36.59;Note=PID:27.44-Cover:36.59
NW_006902102.1	genBlastG	coding_exon	62	92	.	+	.	ID=XP_020381692.1-R1-1-A1-E1;Parent=XP_020381692.1-R1-1-A1
NW_006902102.1	genBlastG	coding_exon	152	295	.	+	.	ID=XP_020381692.1-R1-1-A1-E2;Parent=XP_020381692.1-R1-1-A1
NW_006902102.1	genBlastG	coding_exon	1086	1273	.	+	.	ID=XP_020381692.1-R1-1-A1-E3;Parent=XP_020381692.1-R1-1-A1
NW_006910667.1	genBlastG	transcript	204	991	12	-	.	ID=XP_020381825.1-R1-1-A1;Name=XP_020381825.1;PID=34.18;Coverage=100;Note=PID:34.18-Cover:100
NW_006910667.1	genBlastG	coding_exon	888	991	.	-	.	ID=XP_020381825.1-R1-1-A1-E1;Parent=XP_020381825.1-R1-1-A1
NW_006910667.1	genBlastG	coding_exon	204	480	.	-	.	ID=XP_020381825.1-R1-1-A1-E2;Parent=XP_020381825.1-R1-1-A1
NW_006895592.1	genBlastG	transcript	2585	3541	26	-	.	ID=XP_020381894.1-R1-1-A1;Name=XP_020381894.1;PID=32.2;Coverage=35.12;Note=PID:32.2-Cover:35.12
NW_006895592.1	genBlastG	coding_exon	3496	3541	.	-	.	ID=XP_020381894.1-R1-1-A1-E1;Parent=XP_020381894.1-R1-1-A1
NW_006895592.1	genBlastG	coding_exon	2585	2757	.	-	.	ID=XP_020381894.1-R1-1-A1-E2;Parent=XP_020381894.1-R1-1-A1
NW_006905748.1	genBlastG	transcript	2	1135	71.8	-	.	ID=XP_020381897.1-R1-1-A1;Name=XP_020381897.1;PID=32.09;Coverage=53.98;Note=PID:32.09-Cover:53.98
NW_006905748.1	genBlastG	coding_exon	1115	1135	.	-	.	ID=XP_020381897.1-R1-1-A1-E1;Parent=XP_020381897.1-R1-1-A1
NW_006905748.1	genBlastG	coding_exon	349	1012	.	-	.	ID=XP_020381897.1-R1-1-A1-E2;Parent=XP_020381897.1-R1-1-A1
NW_006905748.1	genBlastG	coding_exon	2	312	.	-	.	ID=XP_020381897.1-R1-1-A1-E3;Parent=XP_020381897.1-R1-1-A1
NW_006894520.1	genBlastG	transcript	3577	4525	17.6	-	.	ID=XP_020381918.1-R1-1-A1;Name=XP_020381918.1;PID=41.06;Coverage=70.95;Note=PID:41.06-Cover:70.95
NW_006894520.1	genBlastG	coding_exon	4313	4525	.	-	.	ID=XP_020381918.1-R1-1-A1-E1;Parent=XP_020381918.1-R1-1-A1
NW_006894520.1	genBlastG	coding_exon	3577	3681	.	-	.	ID=XP_020381918.1-R1-1-A1-E2;Parent=XP_020381918.1-R1-1-A1
NW_006900953.1	genBlastG	transcript	866	1260	-8.5	-	.	ID=XP_020381997.1-R1-1-A1;Name=XP_020381997.1;PID=15.56;Coverage=25.45;Note=PID:15.56-Cover:25.45
NW_006900953.1	genBlastG	coding_exon	1060	1260	.	-	.	ID=XP_020381997.1-R1-1-A1-E1;Parent=XP_020381997.1-R1-1-A1
NW_006900953.1	genBlastG	coding_exon	866	961	.	-	.	ID=XP_020381997.1-R1-1-A1-E2;Parent=XP_020381997.1-R1-1-A1
NW_006890254.1	genBlastG	transcript	333744	336645	93.22	-	.	ID=XP_020382609.1-R1-1-A1;Name=XP_020382609.1;PID=32.29;Coverage=100;Note=PID:32.29-Cover:100
NW_006890254.1	genBlastG	coding_exon	336598	336645	.	-	.	ID=XP_020382609.1-R1-1-A1-E1;Parent=XP_020382609.1-R1-1-A1
NW_006890254.1	genBlastG	coding_exon	335875	336101	.	-	.	ID=XP_020382609.1-R1-1-A1-E2;Parent=XP_020382609.1-R1-1-A1
NW_006890254.1	genBlastG	coding_exon	334461	335781	.	-	.	ID=XP_020382609.1-R1-1-A1-E3;Parent=XP_020382609.1-R1-1-A1
NW_006890254.1	genBlastG	coding_exon	333985	334304	.	-	.	ID=XP_020382609.1-R1-1-A1-E4;Parent=XP_020382609.1-R1-1-A1
NW_006890254.1	genBlastG	coding_exon	333744	333966	.	-	.	ID=XP_020382609.1-R1-1-A1-E5;Parent=XP_020382609.1-R1-1-A1
NW_006897982.1	genBlastG	transcript	419	1671	15	+	.	ID=XP_020382955.1-R1-1-A1;Name=XP_020382955.1;PID=27.42;Coverage=52.74;Note=PID:27.42-Cover:52.74
NW_006897982.1	genBlastG	coding_exon	419	452	.	+	.	ID=XP_020382955.1-R1-1-A1-E1;Parent=XP_020382955.1-R1-1-A1
NW_006897982.1	genBlastG	coding_exon	852	1040	.	+	.	ID=XP_020382955.1-R1-1-A1-E2;Parent=XP_020382955.1-R1-1-A1
NW_006897982.1	genBlastG	coding_exon	1517	1671	.	+	.	ID=XP_020382955.1-R1-1-A1-E3;Parent=XP_020382955.1-R1-1-A1
NW_006890072.1	genBlastG	transcript	383757	386382	29.37	+	.	ID=XP_020382983.1-R1-1-A1;Name=XP_020382983.1;PID=16.19;Coverage=23.41;Note=PID:16.19-Cover:23.41
NW_006890072.1	genBlastG	coding_exon	383757	383869	.	+	.	ID=XP_020382983.1-R1-1-A1-E1;Parent=XP_020382983.1-R1-1-A1
NW_006890072.1	genBlastG	coding_exon	383927	383972	.	+	.	ID=XP_020382983.1-R1-1-A1-E2;Parent=XP_020382983.1-R1-1-A1
NW_006890072.1	genBlastG	coding_exon	384752	385287	.	+	.	ID=XP_020382983.1-R1-1-A1-E3;Parent=XP_020382983.1-R1-1-A1
NW_006890072.1	genBlastG	coding_exon	385528	385531	.	+	.	ID=XP_020382983.1-R1-1-A1-E4;Parent=XP_020382983.1-R1-1-A1
NW_006890072.1	genBlastG	coding_exon	386293	386382	.	+	.	ID=XP_020382983.1-R1-1-A1-E5;Parent=XP_020382983.1-R1-1-A1
NW_006905809.1	genBlastG	transcript	128	994	43.33	+	.	ID=XP_020384200.1-R1-1-A1;Name=XP_020384200.1;PID=31.53;Coverage=80.69;Note=PID:31.53-Cover:80.69
NW_006905809.1	genBlastG	coding_exon	128	786	.	+	.	ID=XP_020384200.1-R1-1-A1-E1;Parent=XP_020384200.1-R1-1-A1
NW_006905809.1	genBlastG	coding_exon	811	994	.	+	.	ID=XP_020384200.1-R1-1-A1-E2;Parent=XP_020384200.1-R1-1-A1
NW_006890140.1	genBlastG	transcript	2914157	2914596	13	+	.	ID=XP_020384496.1-R1-1-A1;Name=XP_020384496.1;PID=82.22;Coverage=100;Note=PID:82.22-Cover:100
NW_006890140.1	genBlastG	coding_exon	2914157	2914256	.	+	.	ID=XP_020384496.1-R1-1-A1-E1;Parent=XP_020384496.1-R1-1-A1
NW_006890140.1	genBlastG	coding_exon	2914559	2914596	.	+	.	ID=XP_020384496.1-R1-1-A1-E2;Parent=XP_020384496.1-R1-1-A1
NW_006890166.1	genBlastG	transcript	2209783	2220949	57.48	+	.	ID=XP_020385333.1-R1-1-A1;Name=XP_020385333.1;PID=56.23;Coverage=93.58;Note=PID:56.23-Cover:93.58
NW_006890166.1	genBlastG	coding_exon	2209783	2209957	.	+	.	ID=XP_020385333.1-R1-1-A1-E1;Parent=XP_020385333.1-R1-1-A1
NW_006890166.1	genBlastG	coding_exon	2212827	2212903	.	+	.	ID=XP_020385333.1-R1-1-A1-E2;Parent=XP_020385333.1-R1-1-A1
NW_006890166.1	genBlastG	coding_exon	2214108	2214341	.	+	.	ID=XP_020385333.1-R1-1-A1-E3;Parent=XP_020385333.1-R1-1-A1
NW_006890166.1	genBlastG	coding_exon	2217550	2217660	.	+	.	ID=XP_020385333.1-R1-1-A1-E4;Parent=XP_020385333.1-R1-1-A1
NW_006890166.1	genBlastG	coding_exon	2219601	2219700	.	+	.	ID=XP_020385333.1-R1-1-A1-E5;Parent=XP_020385333.1-R1-1-A1
NW_006890166.1	genBlastG	coding_exon	2220813	2220949	.	+	.	ID=XP_020385333.1-R1-1-A1-E6;Parent=XP_020385333.1-R1-1-A1
NW_006891098.1	genBlastG	transcript	11995	13490	26	+	.	ID=XP_020385382.1-R1-1-A1;Name=XP_020385382.1;PID=36.05;Coverage=85.53;Note=PID:36.05-Cover:85.53
NW_006891098.1	genBlastG	coding_exon	11995	12207	.	+	.	ID=XP_020385382.1-R1-1-A1-E1;Parent=XP_020385382.1-R1-1-A1
NW_006891098.1	genBlastG	coding_exon	13116	13490	.	+	.	ID=XP_020385382.1-R1-1-A1-E2;Parent=XP_020385382.1-R1-1-A1
NW_006890158.1	genBlastG	transcript	2042601	2043743	15.25	-	.	ID=XP_020385503.1-R1-1-A1;Name=XP_020385503.1;PID=28.65;Coverage=53.42;Note=PID:28.65-Cover:53.42
NW_006890158.1	genBlastG	coding_exon	2043666	2043743	.	-	.	ID=XP_020385503.1-R1-1-A1-E1;Parent=XP_020385503.1-R1-1-A1
NW_006890158.1	genBlastG	coding_exon	2042601	2042783	.	-	.	ID=XP_020385503.1-R1-1-A1-E2;Parent=XP_020385503.1-R1-1-A1
NW_006890056.1	genBlastG	transcript	13746438	13747861	14	-	.	ID=XP_020386182.1-R1-1-A1;Name=XP_020386182.1;PID=29.56;Coverage=56.59;Note=PID:29.56-Cover:56.59
NW_006890056.1	genBlastG	coding_exon	13747779	13747861	.	-	.	ID=XP_020386182.1-R1-1-A1-E1;Parent=XP_020386182.1-R1-1-A1
NW_006890056.1	genBlastG	coding_exon	13747707	13747757	.	-	.	ID=XP_020386182.1-R1-1-A1-E2;Parent=XP_020386182.1-R1-1-A1
NW_006890056.1	genBlastG	coding_exon	13746977	13747173	.	-	.	ID=XP_020386182.1-R1-1-A1-E3;Parent=XP_020386182.1-R1-1-A1
NW_006890056.1	genBlastG	coding_exon	13746438	13746547	.	-	.	ID=XP_020386182.1-R1-1-A1-E4;Parent=XP_020386182.1-R1-1-A1
NW_006898740.1	genBlastG	transcript	177	1223	33.45	+	.	ID=XP_020386368.1-R1-1-A1;Name=XP_020386368.1;PID=62.24;Coverage=100;Note=PID:62.24-Cover:100
NW_006898740.1	genBlastG	coding_exon	177	193	.	+	.	ID=XP_020386368.1-R1-1-A1-E1;Parent=XP_020386368.1-R1-1-A1
NW_006898740.1	genBlastG	coding_exon	469	731	.	+	.	ID=XP_020386368.1-R1-1-A1-E2;Parent=XP_020386368.1-R1-1-A1
NW_006898740.1	genBlastG	coding_exon	1138	1223	.	+	.	ID=XP_020386368.1-R1-1-A1-E3;Parent=XP_020386368.1-R1-1-A1
NW_006892100.1	genBlastG	transcript	1154	2744	14	+	.	ID=XP_020386380.1-R1-1-A1;Name=XP_020386380.1;PID=43.59;Coverage=57.89;Note=PID:43.59-Cover:57.89
NW_006892100.1	genBlastG	coding_exon	1154	1260	.	+	.	ID=XP_020386380.1-R1-1-A1-E1;Parent=XP_020386380.1-R1-1-A1
NW_006892100.1	genBlastG	coding_exon	2207	2301	.	+	.	ID=XP_020386380.1-R1-1-A1-E2;Parent=XP_020386380.1-R1-1-A1
NW_006892100.1	genBlastG	coding_exon	2680	2744	.	+	.	ID=XP_020386380.1-R1-1-A1-E3;Parent=XP_020386380.1-R1-1-A1
NW_006897645.1	genBlastG	transcript	3	1990	39.9	-	.	ID=XP_020386584.1-R1-1-A1;Name=XP_020386584.1;PID=35.55;Coverage=81.02;Note=PID:35.55-Cover:81.02
NW_006897645.1	genBlastG	coding_exon	1965	1990	.	-	.	ID=XP_020386584.1-R1-1-A1-E1;Parent=XP_020386584.1-R1-1-A1
NW_006897645.1	genBlastG	coding_exon	1788	1923	.	-	.	ID=XP_020386584.1-R1-1-A1-E2;Parent=XP_020386584.1-R1-1-A1
NW_006897645.1	genBlastG	coding_exon	930	1403	.	-	.	ID=XP_020386584.1-R1-1-A1-E3;Parent=XP_020386584.1-R1-1-A1
NW_006897645.1	genBlastG	coding_exon	3	32	.	-	.	ID=XP_020386584.1-R1-1-A1-E4;Parent=XP_020386584.1-R1-1-A1
NW_006890070.1	genBlastG	transcript	687474	688242	16.25	-	.	ID=XP_020386717.1-R1-1-A1;Name=XP_020386717.1;PID=37.88;Coverage=71.07;Note=PID:37.88-Cover:71.07
NW_006890070.1	genBlastG	coding_exon	688216	688242	.	-	.	ID=XP_020386717.1-R1-1-A1-E1;Parent=XP_020386717.1-R1-1-A1
NW_006890070.1	genBlastG	coding_exon	688069	688119	.	-	.	ID=XP_020386717.1-R1-1-A1-E2;Parent=XP_020386717.1-R1-1-A1
NW_006890070.1	genBlastG	coding_exon	687592	687692	.	-	.	ID=XP_020386717.1-R1-1-A1-E3;Parent=XP_020386717.1-R1-1-A1
NW_006890070.1	genBlastG	coding_exon	687573	687579	.	-	.	ID=XP_020386717.1-R1-1-A1-E4;Parent=XP_020386717.1-R1-1-A1
NW_006890070.1	genBlastG	coding_exon	687474	687548	.	-	.	ID=XP_020386717.1-R1-1-A1-E5;Parent=XP_020386717.1-R1-1-A1
NW_006890054.1	genBlastG	transcript	9720030	9724288	100.3	-	.	ID=XP_020387440.1-R1-1-A1;Name=XP_020387440.1;PID=52.94;Coverage=100;Note=PID:52.94-Cover:100
NW_006890054.1	genBlastG	coding_exon	9724246	9724288	.	-	.	ID=XP_020387440.1-R1-1-A1-E1;Parent=XP_020387440.1-R1-1-A1
NW_006890054.1	genBlastG	coding_exon	9721606	9722703	.	-	.	ID=XP_020387440.1-R1-1-A1-E2;Parent=XP_020387440.1-R1-1-A1
NW_006890054.1	genBlastG	coding_exon	9720030	9720091	.	-	.	ID=XP_020387440.1-R1-1-A1-E3;Parent=XP_020387440.1-R1-1-A1
NW_006907050.1	genBlastG	transcript	119	1054	7.843	-	.	ID=XP_020387935.1-R1-1-A1;Name=XP_020387935.1;PID=21.32;Coverage=36.48;Note=PID:21.32-Cover:36.48
NW_006907050.1	genBlastG	coding_exon	893	1054	.	-	.	ID=XP_020387935.1-R1-1-A1-E1;Parent=XP_020387935.1-R1-1-A1
NW_006907050.1	genBlastG	coding_exon	119	400	.	-	.	ID=XP_020387935.1-R1-1-A1-E2;Parent=XP_020387935.1-R1-1-A1
NW_006890083.1	genBlastG	transcript	1772219	1773728	34	-	.	ID=XP_020388519.1-R1-1-A1;Name=XP_020388519.1;PID=55.84;Coverage=79.31;Note=PID:55.84-Cover:79.31
NW_006890083.1	genBlastG	coding_exon	1773647	1773728	.	-	.	ID=XP_020388519.1-R1-1-A1-E1;Parent=XP_020388519.1-R1-1-A1
NW_006890083.1	genBlastG	coding_exon	1773210	1773422	.	-	.	ID=XP_020388519.1-R1-1-A1-E2;Parent=XP_020388519.1-R1-1-A1
NW_006890083.1	genBlastG	coding_exon	1772277	1772301	.	-	.	ID=XP_020388519.1-R1-1-A1-E3;Parent=XP_020388519.1-R1-1-A1
NW_006890083.1	genBlastG	coding_exon	1772219	1772246	.	-	.	ID=XP_020388519.1-R1-1-A1-E4;Parent=XP_020388519.1-R1-1-A1
NW_006890068.1	genBlastG	transcript	5453137	5456014	31.5	+	.	ID=XP_020389056.1-R1-1-A1;Name=XP_020389056.1;PID=39.94;Coverage=77.08;Note=PID:39.94-Cover:77.08
NW_006890068.1	genBlastG	coding_exon	5453137	5453157	.	+	.	ID=XP_020389056.1-R1-1-A1-E1;Parent=XP_020389056.1-R1-1-A1
NW_006890068.1	genBlastG	coding_exon	5453219	5453384	.	+	.	ID=XP_020389056.1-R1-1-A1-E2;Parent=XP_020389056.1-R1-1-A1
NW_006890068.1	genBlastG	coding_exon	5454086	5454241	.	+	.	ID=XP_020389056.1-R1-1-A1-E3;Parent=XP_020389056.1-R1-1-A1
NW_006890068.1	genBlastG	coding_exon	5455073	5455223	.	+	.	ID=XP_020389056.1-R1-1-A1-E4;Parent=XP_020389056.1-R1-1-A1
NW_006890068.1	genBlastG	coding_exon	5455807	5455838	.	+	.	ID=XP_020389056.1-R1-1-A1-E5;Parent=XP_020389056.1-R1-1-A1
NW_006890068.1	genBlastG	coding_exon	5455872	5456014	.	+	.	ID=XP_020389056.1-R1-1-A1-E6;Parent=XP_020389056.1-R1-1-A1
NW_006890085.1	genBlastG	transcript	6787768	6789562	32.76	-	.	ID=XP_020389130.1-R1-1-A1;Name=XP_020389130.1;PID=29.78;Coverage=100;Note=PID:29.78-Cover:100
NW_006890085.1	genBlastG	coding_exon	6788755	6789562	.	-	.	ID=XP_020389130.1-R1-1-A1-E1;Parent=XP_020389130.1-R1-1-A1
NW_006890085.1	genBlastG	coding_exon	6787768	6787811	.	-	.	ID=XP_020389130.1-R1-1-A1-E2;Parent=XP_020389130.1-R1-1-A1
NW_006890151.1	genBlastG	transcript	2197827	2198622	37.37	-	.	ID=XP_020389257.1-R1-1-A1;Name=XP_020389257.1;PID=34;Coverage=58.98;Note=PID:34-Cover:58.98
NW_006890151.1	genBlastG	coding_exon	2198525	2198622	.	-	.	ID=XP_020389257.1-R1-1-A1-E1;Parent=XP_020389257.1-R1-1-A1
NW_006890151.1	genBlastG	coding_exon	2198390	2198473	.	-	.	ID=XP_020389257.1-R1-1-A1-E2;Parent=XP_020389257.1-R1-1-A1
NW_006890151.1	genBlastG	coding_exon	2198130	2198316	.	-	.	ID=XP_020389257.1-R1-1-A1-E3;Parent=XP_020389257.1-R1-1-A1
NW_006890151.1	genBlastG	coding_exon	2198030	2198096	.	-	.	ID=XP_020389257.1-R1-1-A1-E4;Parent=XP_020389257.1-R1-1-A1
NW_006890151.1	genBlastG	coding_exon	2197827	2197984	.	-	.	ID=XP_020389257.1-R1-1-A1-E5;Parent=XP_020389257.1-R1-1-A1
NW_006896549.1	genBlastG	transcript	246	1796	17.31	-	.	ID=XP_020389447.1-R1-1-A1;Name=XP_020389447.1;PID=34.29;Coverage=81.6;Note=PID:34.29-Cover:81.6
NW_006896549.1	genBlastG	coding_exon	1652	1796	.	-	.	ID=XP_020389447.1-R1-1-A1-E1;Parent=XP_020389447.1-R1-1-A1
NW_006896549.1	genBlastG	coding_exon	435	703	.	-	.	ID=XP_020389447.1-R1-1-A1-E2;Parent=XP_020389447.1-R1-1-A1
NW_006896549.1	genBlastG	coding_exon	246	350	.	-	.	ID=XP_020389447.1-R1-1-A1-E3;Parent=XP_020389447.1-R1-1-A1
NW_006890054.1	genBlastG	transcript	7039053	7039343	21.5	-	.	ID=XP_020389959.1-R1-1-A1;Name=XP_020389959.1;PID=42.98;Coverage=94.12;Note=PID:42.98-Cover:94.12
NW_006890054.1	genBlastG	coding_exon	7039053	7039343	.	-	.	ID=XP_020389959.1-R1-1-A1-E1;Parent=XP_020389959.1-R1-1-A1
NW_006898012.1	genBlastG	transcript	109	848	13	-	.	ID=XP_020390085.1-R1-1-A1;Name=XP_020390085.1;PID=30.42;Coverage=55.74;Note=PID:30.42-Cover:55.74
NW_006898012.1	genBlastG	coding_exon	746	848	.	-	.	ID=XP_020390085.1-R1-1-A1-E1;Parent=XP_020390085.1-R1-1-A1
NW_006898012.1	genBlastG	coding_exon	109	401	.	-	.	ID=XP_020390085.1-R1-1-A1-E2;Parent=XP_020390085.1-R1-1-A1
NW_006890300.1	genBlastG	transcript	426489	429731	32.77	-	.	ID=XP_020390514.1-R1-1-A1;Name=XP_020390514.1;PID=45.23;Coverage=85.59;Note=PID:45.23-Cover:85.59
NW_006890300.1	genBlastG	coding_exon	429710	429731	.	-	.	ID=XP_020390514.1-R1-1-A1-E1;Parent=XP_020390514.1-R1-1-A1
NW_006890300.1	genBlastG	coding_exon	428828	428863	.	-	.	ID=XP_020390514.1-R1-1-A1-E2;Parent=XP_020390514.1-R1-1-A1
NW_006890300.1	genBlastG	coding_exon	428670	428758	.	-	.	ID=XP_020390514.1-R1-1-A1-E3;Parent=XP_020390514.1-R1-1-A1
NW_006890300.1	genBlastG	coding_exon	427051	427221	.	-	.	ID=XP_020390514.1-R1-1-A1-E4;Parent=XP_020390514.1-R1-1-A1
NW_006890300.1	genBlastG	coding_exon	426489	426743	.	-	.	ID=XP_020390514.1-R1-1-A1-E5;Parent=XP_020390514.1-R1-1-A1
NW_006898245.1	genBlastG	transcript	158	467	17	+	.	ID=XP_020390554.1-R1-1-A1;Name=XP_020390554.1;PID=25.99;Coverage=36.12;Note=PID:25.99-Cover:36.12
NW_006898245.1	genBlastG	coding_exon	158	194	.	+	.	ID=XP_020390554.1-R1-1-A1-E1;Parent=XP_020390554.1-R1-1-A1
NW_006898245.1	genBlastG	coding_exon	256	467	.	+	.	ID=XP_020390554.1-R1-1-A1-E2;Parent=XP_020390554.1-R1-1-A1
NW_006891444.1	genBlastG	transcript	15500	15643	20	-	.	ID=XP_020390709.1-R1-1-A1;Name=XP_020390709.1;PID=24;Coverage=26.86;Note=PID:24-Cover:26.86
NW_006891444.1	genBlastG	coding_exon	15500	15643	.	-	.	ID=XP_020390709.1-R1-1-A1-E1;Parent=XP_020390709.1-R1-1-A1
NW_006893241.1	genBlastG	transcript	6724	7135	-25.18	-	.	ID=XP_020390964.1-R1-1-A1;Name=XP_020390964.1;PID=29.87;Coverage=54.84;Note=PID:29.87-Cover:54.84
NW_006893241.1	genBlastG	coding_exon	7034	7135	.	-	.	ID=XP_020390964.1-R1-1-A1-E1;Parent=XP_020390964.1-R1-1-A1
NW_006893241.1	genBlastG	coding_exon	6931	7017	.	-	.	ID=XP_020390964.1-R1-1-A1-E2;Parent=XP_020390964.1-R1-1-A1
NW_006893241.1	genBlastG	coding_exon	6724	6894	.	-	.	ID=XP_020390964.1-R1-1-A1-E3;Parent=XP_020390964.1-R1-1-A1
NW_006891428.1	genBlastG	transcript	20	6542	8.344	-	.	ID=XP_020391139.1-R1-1-A1;Name=XP_020391139.1;PID=44.62;Coverage=71.38;Note=PID:44.62-Cover:71.38
NW_006891428.1	genBlastG	coding_exon	6342	6542	.	-	.	ID=XP_020391139.1-R1-1-A1-E1;Parent=XP_020391139.1-R1-1-A1
NW_006891428.1	genBlastG	coding_exon	3138	3223	.	-	.	ID=XP_020391139.1-R1-1-A1-E2;Parent=XP_020391139.1-R1-1-A1
NW_006891428.1	genBlastG	coding_exon	451	614	.	-	.	ID=XP_020391139.1-R1-1-A1-E3;Parent=XP_020391139.1-R1-1-A1
NW_006891428.1	genBlastG	coding_exon	20	204	.	-	.	ID=XP_020391139.1-R1-1-A1-E4;Parent=XP_020391139.1-R1-1-A1
NW_006890078.1	genBlastG	transcript	5905965	5907595	34.74	+	.	ID=XP_020391150.1-R1-1-A1;Name=XP_020391150.1;PID=26.9;Coverage=58.38;Note=PID:26.9-Cover:58.38
NW_006890078.1	genBlastG	coding_exon	5905965	5906470	.	+	.	ID=XP_020391150.1-R1-1-A1-E1;Parent=XP_020391150.1-R1-1-A1
NW_006890078.1	genBlastG	coding_exon	5906950	5907595	.	+	.	ID=XP_020391150.1-R1-1-A1-E2;Parent=XP_020391150.1-R1-1-A1
NW_006893886.1	genBlastG	transcript	2259	3535	43.55	+	.	ID=XP_020391218.1-R1-1-A1;Name=XP_020391218.1;PID=41.38;Coverage=69.41;Note=PID:41.38-Cover:69.41
NW_006893886.1	genBlastG	coding_exon	2259	2264	.	+	.	ID=XP_020391218.1-R1-1-A1-E1;Parent=XP_020391218.1-R1-1-A1
NW_006893886.1	genBlastG	coding_exon	2509	2995	.	+	.	ID=XP_020391218.1-R1-1-A1-E2;Parent=XP_020391218.1-R1-1-A1
NW_006893886.1	genBlastG	coding_exon	3393	3535	.	+	.	ID=XP_020391218.1-R1-1-A1-E3;Parent=XP_020391218.1-R1-1-A1
NW_006905497.1	genBlastG	transcript	170	746	32	+	.	ID=XP_020391515.1-R1-1-A1;Name=XP_020391515.1;PID=25;Coverage=41.69;Note=PID:25-Cover:41.69
NW_006905497.1	genBlastG	coding_exon	170	336	.	+	.	ID=XP_020391515.1-R1-1-A1-E1;Parent=XP_020391515.1-R1-1-A1
NW_006905497.1	genBlastG	coding_exon	380	746	.	+	.	ID=XP_020391515.1-R1-1-A1-E2;Parent=XP_020391515.1-R1-1-A1
NW_006890198.1	genBlastG	transcript	1300249	1304265	135	+	.	ID=XP_020391538.1-R1-1-A1;Name=XP_020391538.1;PID=38.15;Coverage=100;Note=PID:38.15-Cover:100
NW_006890198.1	genBlastG	coding_exon	1300249	1300357	.	+	.	ID=XP_020391538.1-R1-1-A1-E1;Parent=XP_020391538.1-R1-1-A1
NW_006890198.1	genBlastG	coding_exon	1300919	1301118	.	+	.	ID=XP_020391538.1-R1-1-A1-E2;Parent=XP_020391538.1-R1-1-A1
NW_006890198.1	genBlastG	coding_exon	1301140	1301786	.	+	.	ID=XP_020391538.1-R1-1-A1-E3;Parent=XP_020391538.1-R1-1-A1
NW_006890198.1	genBlastG	coding_exon	1302525	1304265	.	+	.	ID=XP_020391538.1-R1-1-A1-E4;Parent=XP_020391538.1-R1-1-A1
NW_006910496.1	genBlastG	transcript	18	996	140.5	+	.	ID=XP_020392144.1-R1-1-A1;Name=XP_020392144.1;PID=23.8;Coverage=32.8;Note=PID:23.8-Cover:32.8
NW_006910496.1	genBlastG	coding_exon	18	35	.	+	.	ID=XP_020392144.1-R1-1-A1-E1;Parent=XP_020392144.1-R1-1-A1
NW_006910496.1	genBlastG	coding_exon	76	782	.	+	.	ID=XP_020392144.1-R1-1-A1-E2;Parent=XP_020392144.1-R1-1-A1
NW_006910496.1	genBlastG	coding_exon	795	996	.	+	.	ID=XP_020392144.1-R1-1-A1-E3;Parent=XP_020392144.1-R1-1-A1
NW_006896426.1	genBlastG	transcript	1018	2977	48.91	-	.	ID=XP_020392160.1-R1-1-A1;Name=XP_020392160.1;PID=35.78;Coverage=80.04;Note=PID:35.78-Cover:80.04
NW_006896426.1	genBlastG	coding_exon	2222	2977	.	-	.	ID=XP_020392160.1-R1-1-A1-E1;Parent=XP_020392160.1-R1-1-A1
NW_006896426.1	genBlastG	coding_exon	1538	1617	.	-	.	ID=XP_020392160.1-R1-1-A1-E2;Parent=XP_020392160.1-R1-1-A1
NW_006896426.1	genBlastG	coding_exon	1439	1516	.	-	.	ID=XP_020392160.1-R1-1-A1-E3;Parent=XP_020392160.1-R1-1-A1
NW_006896426.1	genBlastG	coding_exon	1373	1420	.	-	.	ID=XP_020392160.1-R1-1-A1-E4;Parent=XP_020392160.1-R1-1-A1
NW_006896426.1	genBlastG	coding_exon	1018	1357	.	-	.	ID=XP_020392160.1-R1-1-A1-E5;Parent=XP_020392160.1-R1-1-A1
NW_006891382.1	genBlastG	transcript	6315	6881	18.62	-	.	ID=XP_020392206.1-R1-1-A1;Name=XP_020392206.1;PID=30.5;Coverage=72.11;Note=PID:30.5-Cover:72.11
NW_006891382.1	genBlastG	coding_exon	6872	6881	.	-	.	ID=XP_020392206.1-R1-1-A1-E1;Parent=XP_020392206.1-R1-1-A1
NW_006891382.1	genBlastG	coding_exon	6315	6850	.	-	.	ID=XP_020392206.1-R1-1-A1-E2;Parent=XP_020392206.1-R1-1-A1
NW_006890741.1	genBlastG	transcript	43891	44832	46.02	+	.	ID=XP_020392554.1-R1-1-A1;Name=XP_020392554.1;PID=44.62;Coverage=76.4;Note=PID:44.62-Cover:76.4
NW_006890741.1	genBlastG	coding_exon	43891	43923	.	+	.	ID=XP_020392554.1-R1-1-A1-E1;Parent=XP_020392554.1-R1-1-A1
NW_006890741.1	genBlastG	coding_exon	44047	44832	.	+	.	ID=XP_020392554.1-R1-1-A1-E2;Parent=XP_020392554.1-R1-1-A1
NW_006890287.1	genBlastG	transcript	322119	323375	9.575	+	.	ID=XP_020392582.1-R1-1-A1;Name=XP_020392582.1;PID=33.05;Coverage=61.82;Note=PID:33.05-Cover:61.82
NW_006890287.1	genBlastG	coding_exon	322119	322323	.	+	.	ID=XP_020392582.1-R1-1-A1-E1;Parent=XP_020392582.1-R1-1-A1
NW_006890287.1	genBlastG	coding_exon	322687	323026	.	+	.	ID=XP_020392582.1-R1-1-A1-E2;Parent=XP_020392582.1-R1-1-A1
NW_006890287.1	genBlastG	coding_exon	323306	323375	.	+	.	ID=XP_020392582.1-R1-1-A1-E3;Parent=XP_020392582.1-R1-1-A1
NW_006891415.1	genBlastG	transcript	602	2138	14.5	+	.	ID=XP_020392701.1-R1-1-A1;Name=XP_020392701.1;PID=29.13;Coverage=64.93;Note=PID:29.13-Cover:64.93
NW_006891415.1	genBlastG	coding_exon	602	763	.	+	.	ID=XP_020392701.1-R1-1-A1-E1;Parent=XP_020392701.1-R1-1-A1
NW_006891415.1	genBlastG	coding_exon	1160	1404	.	+	.	ID=XP_020392701.1-R1-1-A1-E2;Parent=XP_020392701.1-R1-1-A1
NW_006891415.1	genBlastG	coding_exon	1955	2059	.	+	.	ID=XP_020392701.1-R1-1-A1-E3;Parent=XP_020392701.1-R1-1-A1
NW_006891415.1	genBlastG	coding_exon	2087	2138	.	+	.	ID=XP_020392701.1-R1-1-A1-E4;Parent=XP_020392701.1-R1-1-A1
NW_006890723.1	genBlastG	transcript	6280	6934	16.51	-	.	ID=ENSP00000374917.3-R1-1-A1;Name=ENSP00000374917.3;PID=32.95;Coverage=100;Note=PID:32.95-Cover:100
NW_006890723.1	genBlastG	coding_exon	6886	6934	.	-	.	ID=ENSP00000374917.3-R1-1-A1-E1;Parent=ENSP00000374917.3-R1-1-A1
NW_006890723.1	genBlastG	coding_exon	6280	6701	.	-	.	ID=ENSP00000374917.3-R1-1-A1-E2;Parent=ENSP00000374917.3-R1-1-A1
NW_006891279.1	genBlastG	transcript	3579	3970	17.81	-	.	ID=ENSP00000404652.2-R1-1-A1;Name=ENSP00000404652.2;PID=35.77;Coverage=95.61;Note=PID:35.77-Cover:95.61
NW_006891279.1	genBlastG	coding_exon	3944	3970	.	-	.	ID=ENSP00000404652.2-R1-1-A1-E1;Parent=ENSP00000404652.2-R1-1-A1
NW_006891279.1	genBlastG	coding_exon	3579	3881	.	-	.	ID=ENSP00000404652.2-R1-1-A1-E2;Parent=ENSP00000404652.2-R1-1-A1
NW_006890136.1	genBlastG	transcript	1923696	1925349	12.07	-	.	ID=ENSP00000374922.3-R1-1-A1;Name=ENSP00000374922.3;PID=30.38;Coverage=100;Note=PID:30.38-Cover:100
NW_006890136.1	genBlastG	coding_exon	1925277	1925349	.	-	.	ID=ENSP00000374922.3-R1-1-A1-E1;Parent=ENSP00000374922.3-R1-1-A1
NW_006890136.1	genBlastG	coding_exon	1924968	1925179	.	-	.	ID=ENSP00000374922.3-R1-1-A1-E2;Parent=ENSP00000374922.3-R1-1-A1
NW_006890136.1	genBlastG	coding_exon	1923696	1923782	.	-	.	ID=ENSP00000374922.3-R1-1-A1-E3;Parent=ENSP00000374922.3-R1-1-A1
NW_006890136.1	genBlastG	transcript	1950889	1951855	12.07	-	.	ID=ENSP00000374922.3-R1-2-A1;Name=ENSP00000374922.3;PID=32.05;Coverage=100;Note=PID:32.05-Cover:100
NW_006890136.1	genBlastG	coding_exon	1951774	1951855	.	-	.	ID=ENSP00000374922.3-R1-2-A1-E1;Parent=ENSP00000374922.3-R1-2-A1
NW_006890136.1	genBlastG	coding_exon	1951478	1951689	.	-	.	ID=ENSP00000374922.3-R1-2-A1-E2;Parent=ENSP00000374922.3-R1-2-A1
NW_006890136.1	genBlastG	coding_exon	1950889	1950957	.	-	.	ID=ENSP00000374922.3-R1-2-A1-E3;Parent=ENSP00000374922.3-R1-2-A1
NW_006902292.1	genBlastG	transcript	110	506	15	+	.	ID=ENSP00000368747.3-R1-2-A1;Name=ENSP00000368747.3;PID=31.06;Coverage=96.15;Note=PID:31.06-Cover:96.15
NW_006902292.1	genBlastG	coding_exon	110	164	.	+	.	ID=ENSP00000368747.3-R1-2-A1-E1;Parent=ENSP00000368747.3-R1-2-A1
NW_006902292.1	genBlastG	coding_exon	184	506	.	+	.	ID=ENSP00000368747.3-R1-2-A1-E2;Parent=ENSP00000368747.3-R1-2-A1
NW_006894377.1	genBlastG	transcript	177	783	17.79	-	.	ID=ENSP00000395459.2-R1-1-A1;Name=ENSP00000395459.2;PID=40.29;Coverage=100;Note=PID:40.29-Cover:100
NW_006894377.1	genBlastG	coding_exon	732	783	.	-	.	ID=ENSP00000395459.2-R1-1-A1-E1;Parent=ENSP00000395459.2-R1-1-A1
NW_006894377.1	genBlastG	coding_exon	177	466	.	-	.	ID=ENSP00000395459.2-R1-1-A1-E2;Parent=ENSP00000395459.2-R1-1-A1
NW_006890120.1	genBlastG	transcript	3464300	3464729	6.354	-	.	ID=ENSP00000442439.1-R1-1-A1;Name=ENSP00000442439.1;PID=27.35;Coverage=49.58;Note=PID:27.35-Cover:49.58
NW_006890120.1	genBlastG	coding_exon	3464700	3464729	.	-	.	ID=ENSP00000442439.1-R1-1-A1-E1;Parent=ENSP00000442439.1-R1-1-A1
NW_006890120.1	genBlastG	coding_exon	3464602	3464648	.	-	.	ID=ENSP00000442439.1-R1-1-A1-E2;Parent=ENSP00000442439.1-R1-1-A1
NW_006890120.1	genBlastG	coding_exon	3464300	3464582	.	-	.	ID=ENSP00000442439.1-R1-1-A1-E3;Parent=ENSP00000442439.1-R1-1-A1
NW_006890108.1	genBlastG	transcript	4598050	4598842	25.77	-	.	ID=ENSP00000359768.4-R1-1-A1;Name=ENSP00000359768.4;PID=14.32;Coverage=20.33;Note=PID:14.32-Cover:20.33
NW_006890108.1	genBlastG	coding_exon	4598782	4598842	.	-	.	ID=ENSP00000359768.4-R1-1-A1-E1;Parent=ENSP00000359768.4-R1-1-A1
NW_006890108.1	genBlastG	coding_exon	4598304	4598532	.	-	.	ID=ENSP00000359768.4-R1-1-A1-E2;Parent=ENSP00000359768.4-R1-1-A1
NW_006890108.1	genBlastG	coding_exon	4598050	4598242	.	-	.	ID=ENSP00000359768.4-R1-1-A1-E3;Parent=ENSP00000359768.4-R1-1-A1
NW_006890070.1	genBlastG	transcript	2314819	2315058	12.5	-	.	ID=ENSP00000454370.1-R1-1-A1;Name=ENSP00000454370.1;PID=56.16;Coverage=100;Note=PID:56.16-Cover:100
NW_006890070.1	genBlastG	coding_exon	2314996	2315058	.	-	.	ID=ENSP00000454370.1-R1-1-A1-E1;Parent=ENSP00000454370.1-R1-1-A1
NW_006890070.1	genBlastG	coding_exon	2314819	2314953	.	-	.	ID=ENSP00000454370.1-R1-1-A1-E2;Parent=ENSP00000454370.1-R1-1-A1
NW_006896578.1	genBlastG	transcript	112	2808	-178.8	+	.	ID=ENSP00000357791.2-R1-1-A1;Name=ENSP00000357791.2;PID=18.97;Coverage=30.95;Note=PID:18.97-Cover:30.95
NW_006896578.1	genBlastG	coding_exon	112	839	.	+	.	ID=ENSP00000357791.2-R1-1-A1-E1;Parent=ENSP00000357791.2-R1-1-A1
NW_006896578.1	genBlastG	coding_exon	852	1012	.	+	.	ID=ENSP00000357791.2-R1-1-A1-E2;Parent=ENSP00000357791.2-R1-1-A1
NW_006896578.1	genBlastG	coding_exon	1034	1066	.	+	.	ID=ENSP00000357791.2-R1-1-A1-E3;Parent=ENSP00000357791.2-R1-1-A1
NW_006896578.1	genBlastG	coding_exon	1085	2808	.	+	.	ID=ENSP00000357791.2-R1-1-A1-E4;Parent=ENSP00000357791.2-R1-1-A1
NW_006890086.1	genBlastG	transcript	1375913	1377376	23.5	-	.	ID=ENSP00000244565.3-R1-1-A1;Name=ENSP00000244565.3;PID=22.58;Coverage=39.19;Note=PID:22.58-Cover:39.19
NW_006890086.1	genBlastG	coding_exon	1377261	1377376	.	-	.	ID=ENSP00000244565.3-R1-1-A1-E1;Parent=ENSP00000244565.3-R1-1-A1
NW_006890086.1	genBlastG	coding_exon	1377198	1377239	.	-	.	ID=ENSP00000244565.3-R1-1-A1-E2;Parent=ENSP00000244565.3-R1-1-A1
NW_006890086.1	genBlastG	coding_exon	1376806	1377148	.	-	.	ID=ENSP00000244565.3-R1-1-A1-E3;Parent=ENSP00000244565.3-R1-1-A1
NW_006890086.1	genBlastG	coding_exon	1375913	1376023	.	-	.	ID=ENSP00000244565.3-R1-1-A1-E4;Parent=ENSP00000244565.3-R1-1-A1
NW_006890084.1	genBlastG	transcript	5249884	5250066	20.18	+	.	ID=ENSP00000485216.1-R1-1-A1;Name=ENSP00000485216.1;PID=31.43;Coverage=43.48;Note=PID:31.43-Cover:43.48
NW_006890084.1	genBlastG	coding_exon	5249884	5250066	.	+	.	ID=ENSP00000485216.1-R1-1-A1-E1;Parent=ENSP00000485216.1-R1-1-A1
NW_006905091.1	genBlastG	transcript	1	1059	13	+	.	ID=ENSP00000013807.4-R1-1-A1;Name=ENSP00000013807.4;PID=30.06;Coverage=56.97;Note=PID:30.06-Cover:56.97
NW_006905091.1	genBlastG	coding_exon	1	252	.	+	.	ID=ENSP00000013807.4-R1-1-A1-E1;Parent=ENSP00000013807.4-R1-1-A1
NW_006905091.1	genBlastG	coding_exon	441	544	.	+	.	ID=ENSP00000013807.4-R1-1-A1-E2;Parent=ENSP00000013807.4-R1-1-A1
NW_006905091.1	genBlastG	coding_exon	864	1059	.	+	.	ID=ENSP00000013807.4-R1-1-A1-E3;Parent=ENSP00000013807.4-R1-1-A1
NW_006898714.1	genBlastG	transcript	26	1556	35.65	+	.	ID=ENSP00000402038.2-R1-1-A1;Name=ENSP00000402038.2;PID=19.51;Coverage=26.37;Note=PID:19.51-Cover:26.37
NW_006898714.1	genBlastG	coding_exon	26	187	.	+	.	ID=ENSP00000402038.2-R1-1-A1-E1;Parent=ENSP00000402038.2-R1-1-A1
NW_006898714.1	genBlastG	coding_exon	216	328	.	+	.	ID=ENSP00000402038.2-R1-1-A1-E2;Parent=ENSP00000402038.2-R1-1-A1
NW_006898714.1	genBlastG	coding_exon	1153	1343	.	+	.	ID=ENSP00000402038.2-R1-1-A1-E3;Parent=ENSP00000402038.2-R1-1-A1
NW_006898714.1	genBlastG	coding_exon	1426	1447	.	+	.	ID=ENSP00000402038.2-R1-1-A1-E4;Parent=ENSP00000402038.2-R1-1-A1
NW_006898714.1	genBlastG	coding_exon	1463	1556	.	+	.	ID=ENSP00000402038.2-R1-1-A1-E5;Parent=ENSP00000402038.2-R1-1-A1
NW_006894414.1	genBlastG	transcript	18	4928	65.06	+	.	ID=ENSP00000317895.3-R1-1-A1;Name=ENSP00000317895.3;PID=30.1;Coverage=65.31;Note=PID:30.1-Cover:65.31
NW_006894414.1	genBlastG	coding_exon	18	98	.	+	.	ID=ENSP00000317895.3-R1-1-A1-E1;Parent=ENSP00000317895.3-R1-1-A1
NW_006894414.1	genBlastG	coding_exon	285	469	.	+	.	ID=ENSP00000317895.3-R1-1-A1-E2;Parent=ENSP00000317895.3-R1-1-A1
NW_006894414.1	genBlastG	coding_exon	509	529	.	+	.	ID=ENSP00000317895.3-R1-1-A1-E3;Parent=ENSP00000317895.3-R1-1-A1
NW_006894414.1	genBlastG	coding_exon	599	619	.	+	.	ID=ENSP00000317895.3-R1-1-A1-E4;Parent=ENSP00000317895.3-R1-1-A1
NW_006894414.1	genBlastG	coding_exon	659	733	.	+	.	ID=ENSP00000317895.3-R1-1-A1-E5;Parent=ENSP00000317895.3-R1-1-A1
NW_006894414.1	genBlastG	coding_exon	809	1021	.	+	.	ID=ENSP00000317895.3-R1-1-A1-E6;Parent=ENSP00000317895.3-R1-1-A1
NW_006894414.1	genBlastG	coding_exon	2939	3303	.	+	.	ID=ENSP00000317895.3-R1-1-A1-E7;Parent=ENSP00000317895.3-R1-1-A1
NW_006894414.1	genBlastG	coding_exon	4117	4141	.	+	.	ID=ENSP00000317895.3-R1-1-A1-E8;Parent=ENSP00000317895.3-R1-1-A1
NW_006894414.1	genBlastG	coding_exon	4169	4208	.	+	.	ID=ENSP00000317895.3-R1-1-A1-E9;Parent=ENSP00000317895.3-R1-1-A1
NW_006894414.1	genBlastG	coding_exon	4233	4388	.	+	.	ID=ENSP00000317895.3-R1-1-A1-E10;Parent=ENSP00000317895.3-R1-1-A1
NW_006894414.1	genBlastG	coding_exon	4413	4471	.	+	.	ID=ENSP00000317895.3-R1-1-A1-E11;Parent=ENSP00000317895.3-R1-1-A1
NW_006894414.1	genBlastG	coding_exon	4529	4628	.	+	.	ID=ENSP00000317895.3-R1-1-A1-E12;Parent=ENSP00000317895.3-R1-1-A1
NW_006894414.1	genBlastG	coding_exon	4722	4838	.	+	.	ID=ENSP00000317895.3-R1-1-A1-E13;Parent=ENSP00000317895.3-R1-1-A1
NW_006894414.1	genBlastG	coding_exon	4851	4928	.	+	.	ID=ENSP00000317895.3-R1-1-A1-E14;Parent=ENSP00000317895.3-R1-1-A1
NW_006890069.1	genBlastG	transcript	5442184	5443639	17	-	.	ID=ENSP00000386134.3-R1-1-A1;Name=ENSP00000386134.3;PID=16.1;Coverage=28.25;Note=PID:16.1-Cover:28.25
NW_006890069.1	genBlastG	coding_exon	5443593	5443639	.	-	.	ID=ENSP00000386134.3-R1-1-A1-E1;Parent=ENSP00000386134.3-R1-1-A1
NW_006890069.1	genBlastG	coding_exon	5442585	5442668	.	-	.	ID=ENSP00000386134.3-R1-1-A1-E2;Parent=ENSP00000386134.3-R1-1-A1
NW_006890069.1	genBlastG	coding_exon	5442500	5442554	.	-	.	ID=ENSP00000386134.3-R1-1-A1-E3;Parent=ENSP00000386134.3-R1-1-A1
NW_006890069.1	genBlastG	coding_exon	5442250	5442288	.	-	.	ID=ENSP00000386134.3-R1-1-A1-E4;Parent=ENSP00000386134.3-R1-1-A1
NW_006890069.1	genBlastG	coding_exon	5442184	5442228	.	-	.	ID=ENSP00000386134.3-R1-1-A1-E5;Parent=ENSP00000386134.3-R1-1-A1
NW_006898966.1	genBlastG	transcript	16	1478	23.48	+	.	ID=ENSP00000370420.1-R1-1-A1;Name=ENSP00000370420.1;PID=30.66;Coverage=80.49;Note=PID:30.66-Cover:80.49
NW_006898966.1	genBlastG	coding_exon	16	106	.	+	.	ID=ENSP00000370420.1-R1-1-A1-E1;Parent=ENSP00000370420.1-R1-1-A1
NW_006898966.1	genBlastG	coding_exon	123	151	.	+	.	ID=ENSP00000370420.1-R1-1-A1-E2;Parent=ENSP00000370420.1-R1-1-A1
NW_006898966.1	genBlastG	coding_exon	299	391	.	+	.	ID=ENSP00000370420.1-R1-1-A1-E3;Parent=ENSP00000370420.1-R1-1-A1
NW_006898966.1	genBlastG	coding_exon	419	725	.	+	.	ID=ENSP00000370420.1-R1-1-A1-E4;Parent=ENSP00000370420.1-R1-1-A1
NW_006898966.1	genBlastG	coding_exon	1405	1478	.	+	.	ID=ENSP00000370420.1-R1-1-A1-E5;Parent=ENSP00000370420.1-R1-1-A1
NW_006894439.1	genBlastG	transcript	93	4830	77.8	+	.	ID=ENSP00000490368.1-R1-1-A1;Name=ENSP00000490368.1;PID=24.39;Coverage=51.64;Note=PID:24.39-Cover:51.64
NW_006894439.1	genBlastG	coding_exon	93	135	.	+	.	ID=ENSP00000490368.1-R1-1-A1-E1;Parent=ENSP00000490368.1-R1-1-A1
NW_006894439.1	genBlastG	coding_exon	157	469	.	+	.	ID=ENSP00000490368.1-R1-1-A1-E2;Parent=ENSP00000490368.1-R1-1-A1
NW_006894439.1	genBlastG	coding_exon	2622	2642	.	+	.	ID=ENSP00000490368.1-R1-1-A1-E3;Parent=ENSP00000490368.1-R1-1-A1
NW_006894439.1	genBlastG	coding_exon	2655	2727	.	+	.	ID=ENSP00000490368.1-R1-1-A1-E4;Parent=ENSP00000490368.1-R1-1-A1
NW_006894439.1	genBlastG	coding_exon	2746	2939	.	+	.	ID=ENSP00000490368.1-R1-1-A1-E5;Parent=ENSP00000490368.1-R1-1-A1
NW_006894439.1	genBlastG	coding_exon	2973	3017	.	+	.	ID=ENSP00000490368.1-R1-1-A1-E6;Parent=ENSP00000490368.1-R1-1-A1
NW_006894439.1	genBlastG	coding_exon	3039	3095	.	+	.	ID=ENSP00000490368.1-R1-1-A1-E7;Parent=ENSP00000490368.1-R1-1-A1
NW_006894439.1	genBlastG	coding_exon	3117	3212	.	+	.	ID=ENSP00000490368.1-R1-1-A1-E8;Parent=ENSP00000490368.1-R1-1-A1
NW_006894439.1	genBlastG	coding_exon	3234	3421	.	+	.	ID=ENSP00000490368.1-R1-1-A1-E9;Parent=ENSP00000490368.1-R1-1-A1
NW_006894439.1	genBlastG	coding_exon	3434	3499	.	+	.	ID=ENSP00000490368.1-R1-1-A1-E10;Parent=ENSP00000490368.1-R1-1-A1
NW_006894439.1	genBlastG	coding_exon	3512	3538	.	+	.	ID=ENSP00000490368.1-R1-1-A1-E11;Parent=ENSP00000490368.1-R1-1-A1
NW_006894439.1	genBlastG	coding_exon	3557	3577	.	+	.	ID=ENSP00000490368.1-R1-1-A1-E12;Parent=ENSP00000490368.1-R1-1-A1
NW_006894439.1	genBlastG	coding_exon	3596	3796	.	+	.	ID=ENSP00000490368.1-R1-1-A1-E13;Parent=ENSP00000490368.1-R1-1-A1
NW_006894439.1	genBlastG	coding_exon	3818	3850	.	+	.	ID=ENSP00000490368.1-R1-1-A1-E14;Parent=ENSP00000490368.1-R1-1-A1
NW_006894439.1	genBlastG	coding_exon	3869	4045	.	+	.	ID=ENSP00000490368.1-R1-1-A1-E15;Parent=ENSP00000490368.1-R1-1-A1
NW_006894439.1	genBlastG	coding_exon	4064	4162	.	+	.	ID=ENSP00000490368.1-R1-1-A1-E16;Parent=ENSP00000490368.1-R1-1-A1
NW_006894439.1	genBlastG	coding_exon	4175	4364	.	+	.	ID=ENSP00000490368.1-R1-1-A1-E17;Parent=ENSP00000490368.1-R1-1-A1
NW_006894439.1	genBlastG	coding_exon	4383	4551	.	+	.	ID=ENSP00000490368.1-R1-1-A1-E18;Parent=ENSP00000490368.1-R1-1-A1
NW_006894439.1	genBlastG	coding_exon	4564	4681	.	+	.	ID=ENSP00000490368.1-R1-1-A1-E19;Parent=ENSP00000490368.1-R1-1-A1
NW_006894439.1	genBlastG	coding_exon	4700	4830	.	+	.	ID=ENSP00000490368.1-R1-1-A1-E20;Parent=ENSP00000490368.1-R1-1-A1
NW_006890125.1	genBlastG	transcript	3128152	3129406	21.63	-	.	ID=ENSP00000490444.1-R1-1-A1;Name=ENSP00000490444.1;PID=31.8;Coverage=77.34;Note=PID:31.8-Cover:77.34
NW_006890125.1	genBlastG	coding_exon	3128951	3129406	.	-	.	ID=ENSP00000490444.1-R1-1-A1-E1;Parent=ENSP00000490444.1-R1-1-A1
NW_006890125.1	genBlastG	coding_exon	3128152	3128292	.	-	.	ID=ENSP00000490444.1-R1-1-A1-E2;Parent=ENSP00000490444.1-R1-1-A1
NW_006890239.1	genBlastG	transcript	981139	982208	17.5	+	.	ID=ENSP00000162749.2-R1-1-A1;Name=ENSP00000162749.2;PID=19.5;Coverage=38.46;Note=PID:19.5-Cover:38.46
NW_006890239.1	genBlastG	coding_exon	981139	981370	.	+	.	ID=ENSP00000162749.2-R1-1-A1-E1;Parent=ENSP00000162749.2-R1-1-A1
NW_006890239.1	genBlastG	coding_exon	981913	982208	.	+	.	ID=ENSP00000162749.2-R1-1-A1-E2;Parent=ENSP00000162749.2-R1-1-A1
NW_006890065.1	genBlastG	transcript	3947562	3948613	15.5	-	.	ID=ENSP00000380661.1-R1-1-A1;Name=ENSP00000380661.1;PID=4.873;Coverage=4.996;Note=PID:4.873-Cover:4.996
NW_006890065.1	genBlastG	coding_exon	3948543	3948613	.	-	.	ID=ENSP00000380661.1-R1-1-A1-E1;Parent=ENSP00000380661.1-R1-1-A1
NW_006890065.1	genBlastG	coding_exon	3948425	3948485	.	-	.	ID=ENSP00000380661.1-R1-1-A1-E2;Parent=ENSP00000380661.1-R1-1-A1
NW_006890065.1	genBlastG	coding_exon	3947562	3947798	.	-	.	ID=ENSP00000380661.1-R1-1-A1-E3;Parent=ENSP00000380661.1-R1-1-A1
NW_006904065.1	genBlastG	transcript	140	1201	18.5	+	.	ID=ENSP00000262710.1-R1-1-A1;Name=ENSP00000262710.1;PID=15.17;Coverage=24.53;Note=PID:15.17-Cover:24.53
NW_006904065.1	genBlastG	coding_exon	140	859	.	+	.	ID=ENSP00000262710.1-R1-1-A1-E1;Parent=ENSP00000262710.1-R1-1-A1
NW_006904065.1	genBlastG	coding_exon	888	1043	.	+	.	ID=ENSP00000262710.1-R1-1-A1-E2;Parent=ENSP00000262710.1-R1-1-A1
NW_006904065.1	genBlastG	coding_exon	1058	1080	.	+	.	ID=ENSP00000262710.1-R1-1-A1-E3;Parent=ENSP00000262710.1-R1-1-A1
NW_006904065.1	genBlastG	coding_exon	1102	1146	.	+	.	ID=ENSP00000262710.1-R1-1-A1-E4;Parent=ENSP00000262710.1-R1-1-A1
NW_006904065.1	genBlastG	coding_exon	1159	1201	.	+	.	ID=ENSP00000262710.1-R1-1-A1-E5;Parent=ENSP00000262710.1-R1-1-A1
NW_006896054.1	genBlastG	transcript	341	3331	-22.74	-	.	ID=ENSP00000173898.7-R1-1-A1;Name=ENSP00000173898.7;PID=25.69;Coverage=62.12;Note=PID:25.69-Cover:62.12
NW_006896054.1	genBlastG	coding_exon	795	3331	.	-	.	ID=ENSP00000173898.7-R1-1-A1-E1;Parent=ENSP00000173898.7-R1-1-A1
NW_006896054.1	genBlastG	coding_exon	341	470	.	-	.	ID=ENSP00000173898.7-R1-1-A1-E2;Parent=ENSP00000173898.7-R1-1-A1
NW_006897222.1	genBlastG	transcript	10	2303	80.03	-	.	ID=ENSP00000446930.1-R1-1-A1;Name=ENSP00000446930.1;PID=31.51;Coverage=66.7;Note=PID:31.51-Cover:66.7
NW_006897222.1	genBlastG	coding_exon	2190	2303	.	-	.	ID=ENSP00000446930.1-R1-1-A1-E1;Parent=ENSP00000446930.1-R1-1-A1
NW_006897222.1	genBlastG	coding_exon	2079	2110	.	-	.	ID=ENSP00000446930.1-R1-1-A1-E2;Parent=ENSP00000446930.1-R1-1-A1
NW_006897222.1	genBlastG	coding_exon	1232	1920	.	-	.	ID=ENSP00000446930.1-R1-1-A1-E3;Parent=ENSP00000446930.1-R1-1-A1
NW_006897222.1	genBlastG	coding_exon	801	1192	.	-	.	ID=ENSP00000446930.1-R1-1-A1-E4;Parent=ENSP00000446930.1-R1-1-A1
NW_006897222.1	genBlastG	coding_exon	611	785	.	-	.	ID=ENSP00000446930.1-R1-1-A1-E5;Parent=ENSP00000446930.1-R1-1-A1
NW_006897222.1	genBlastG	coding_exon	514	589	.	-	.	ID=ENSP00000446930.1-R1-1-A1-E6;Parent=ENSP00000446930.1-R1-1-A1
NW_006897222.1	genBlastG	coding_exon	364	468	.	-	.	ID=ENSP00000446930.1-R1-1-A1-E7;Parent=ENSP00000446930.1-R1-1-A1
NW_006897222.1	genBlastG	coding_exon	275	345	.	-	.	ID=ENSP00000446930.1-R1-1-A1-E8;Parent=ENSP00000446930.1-R1-1-A1
NW_006897222.1	genBlastG	coding_exon	193	235	.	-	.	ID=ENSP00000446930.1-R1-1-A1-E9;Parent=ENSP00000446930.1-R1-1-A1
NW_006897222.1	genBlastG	coding_exon	10	91	.	-	.	ID=ENSP00000446930.1-R1-1-A1-E10;Parent=ENSP00000446930.1-R1-1-A1
NW_006890062.1	genBlastG	transcript	1752727	1753212	-1.143	+	.	ID=ENSP00000361669.4-R1-1-A1;Name=ENSP00000361669.4;PID=18.85;Coverage=39.66;Note=PID:18.85-Cover:39.66
NW_006890062.1	genBlastG	coding_exon	1752727	1753212	.	+	.	ID=ENSP00000361669.4-R1-1-A1-E1;Parent=ENSP00000361669.4-R1-1-A1
NW_006899647.1	genBlastG	transcript	16	543	0.9444	+	.	ID=ENSP00000267425.3-R1-1-A1;Name=ENSP00000267425.3;PID=18.48;Coverage=27.52;Note=PID:18.48-Cover:27.52
NW_006899647.1	genBlastG	coding_exon	16	543	.	+	.	ID=ENSP00000267425.3-R1-1-A1-E1;Parent=ENSP00000267425.3-R1-1-A1
NW_006905287.1	genBlastG	transcript	18	706	19.39	+	.	ID=ENSP00000349977.5-R1-1-A1;Name=ENSP00000349977.5;PID=12.3;Coverage=15.9;Note=PID:12.3-Cover:15.9
NW_006905287.1	genBlastG	coding_exon	18	115	.	+	.	ID=ENSP00000349977.5-R1-1-A1-E1;Parent=ENSP00000349977.5-R1-1-A1
NW_006905287.1	genBlastG	coding_exon	157	328	.	+	.	ID=ENSP00000349977.5-R1-1-A1-E2;Parent=ENSP00000349977.5-R1-1-A1
NW_006905287.1	genBlastG	coding_exon	340	374	.	+	.	ID=ENSP00000349977.5-R1-1-A1-E3;Parent=ENSP00000349977.5-R1-1-A1
NW_006905287.1	genBlastG	coding_exon	388	420	.	+	.	ID=ENSP00000349977.5-R1-1-A1-E4;Parent=ENSP00000349977.5-R1-1-A1
NW_006905287.1	genBlastG	coding_exon	439	492	.	+	.	ID=ENSP00000349977.5-R1-1-A1-E5;Parent=ENSP00000349977.5-R1-1-A1
NW_006905287.1	genBlastG	coding_exon	670	706	.	+	.	ID=ENSP00000349977.5-R1-1-A1-E6;Parent=ENSP00000349977.5-R1-1-A1
NW_006890235.1	genBlastG	transcript	989145	989636	25.54	+	.	ID=ENSLACP00000000095.1-R1-1-A1;Name=ENSLACP00000000095.1;PID=30.09;Coverage=95.88;Note=PID:30.09-Cover:95.88
NW_006890235.1	genBlastG	coding_exon	989145	989636	.	+	.	ID=ENSLACP00000000095.1-R1-1-A1-E1;Parent=ENSLACP00000000095.1-R1-1-A1
NW_006890103.1	genBlastG	transcript	3430324	3431429	19.19	+	.	ID=ENSLACP00000000110.1-R1-1-A1;Name=ENSLACP00000000110.1;PID=29.74;Coverage=91.49;Note=PID:29.74-Cover:91.49
NW_006890103.1	genBlastG	coding_exon	3430324	3430448	.	+	.	ID=ENSLACP00000000110.1-R1-1-A1-E1;Parent=ENSLACP00000000110.1-R1-1-A1
NW_006890103.1	genBlastG	coding_exon	3431036	3431429	.	+	.	ID=ENSLACP00000000110.1-R1-1-A1-E2;Parent=ENSLACP00000000110.1-R1-1-A1
NW_006890405.1	genBlastG	transcript	195424	196056	16.82	+	.	ID=ENSLACP00000000169.1-R1-1-A1;Name=ENSLACP00000000169.1;PID=26.61;Coverage=100;Note=PID:26.61-Cover:100
NW_006890405.1	genBlastG	coding_exon	195424	196056	.	+	.	ID=ENSLACP00000000169.1-R1-1-A1-E1;Parent=ENSLACP00000000169.1-R1-1-A1
NW_006890383.1	genBlastG	transcript	177476	179068	19	-	.	ID=ENSLACP00000000211.1-R1-1-A1;Name=ENSLACP00000000211.1;PID=27.78;Coverage=64.17;Note=PID:27.78-Cover:64.17
NW_006890383.1	genBlastG	coding_exon	178999	179068	.	-	.	ID=ENSLACP00000000211.1-R1-1-A1-E1;Parent=ENSLACP00000000211.1-R1-1-A1
NW_006890383.1	genBlastG	coding_exon	178677	178703	.	-	.	ID=ENSLACP00000000211.1-R1-1-A1-E2;Parent=ENSLACP00000000211.1-R1-1-A1
NW_006890383.1	genBlastG	coding_exon	178486	178583	.	-	.	ID=ENSLACP00000000211.1-R1-1-A1-E3;Parent=ENSLACP00000000211.1-R1-1-A1
NW_006890383.1	genBlastG	coding_exon	178313	178452	.	-	.	ID=ENSLACP00000000211.1-R1-1-A1-E4;Parent=ENSLACP00000000211.1-R1-1-A1
NW_006890383.1	genBlastG	coding_exon	177476	177503	.	-	.	ID=ENSLACP00000000211.1-R1-1-A1-E5;Parent=ENSLACP00000000211.1-R1-1-A1
NW_006892219.1	genBlastG	transcript	6127	7174	17.52	-	.	ID=ENSLACP00000000419.1-R1-1-A1;Name=ENSLACP00000000419.1;PID=26.62;Coverage=53.16;Note=PID:26.62-Cover:53.16
NW_006892219.1	genBlastG	coding_exon	7138	7174	.	-	.	ID=ENSLACP00000000419.1-R1-1-A1-E1;Parent=ENSLACP00000000419.1-R1-1-A1
NW_006892219.1	genBlastG	coding_exon	6501	6863	.	-	.	ID=ENSLACP00000000419.1-R1-1-A1-E2;Parent=ENSLACP00000000419.1-R1-1-A1
NW_006892219.1	genBlastG	coding_exon	6127	6158	.	-	.	ID=ENSLACP00000000419.1-R1-1-A1-E3;Parent=ENSLACP00000000419.1-R1-1-A1
NW_006911174.1	genBlastG	transcript	103	492	40.33	+	.	ID=ENSLACP00000001249.1-R1-1-A1;Name=ENSLACP00000001249.1;PID=54.36;Coverage=93.48;Note=PID:54.36-Cover:93.48
NW_006911174.1	genBlastG	coding_exon	103	492	.	+	.	ID=ENSLACP00000001249.1-R1-1-A1-E1;Parent=ENSLACP00000001249.1-R1-1-A1
NW_006905368.1	genBlastG	transcript	378	767	40.33	+	.	ID=ENSLACP00000001249.1-R1-2-A1;Name=ENSLACP00000001249.1;PID=54.36;Coverage=93.48;Note=PID:54.36-Cover:93.48
NW_006905368.1	genBlastG	coding_exon	378	767	.	+	.	ID=ENSLACP00000001249.1-R1-2-A1-E1;Parent=ENSLACP00000001249.1-R1-2-A1
NW_006890119.1	genBlastG	transcript	3365113	3365735	34.75	-	.	ID=ENSLACP00000001296.1-R1-1-A1;Name=ENSLACP00000001296.1;PID=31.84;Coverage=63.51;Note=PID:31.84-Cover:63.51
NW_006890119.1	genBlastG	coding_exon	3365566	3365735	.	-	.	ID=ENSLACP00000001296.1-R1-1-A1-E1;Parent=ENSLACP00000001296.1-R1-1-A1
NW_006890119.1	genBlastG	coding_exon	3365149	3365362	.	-	.	ID=ENSLACP00000001296.1-R1-1-A1-E2;Parent=ENSLACP00000001296.1-R1-1-A1
NW_006890119.1	genBlastG	coding_exon	3365113	3365133	.	-	.	ID=ENSLACP00000001296.1-R1-1-A1-E3;Parent=ENSLACP00000001296.1-R1-1-A1
NW_006890094.1	genBlastG	transcript	4769643	4772735	37.31	-	.	ID=ENSLACP00000001321.1-R1-1-A1;Name=ENSLACP00000001321.1;PID=27.9;Coverage=80.64;Note=PID:27.9-Cover:80.64
NW_006890094.1	genBlastG	coding_exon	4772576	4772735	.	-	.	ID=ENSLACP00000001321.1-R1-1-A1-E1;Parent=ENSLACP00000001321.1-R1-1-A1
NW_006890094.1	genBlastG	coding_exon	4771061	4772028	.	-	.	ID=ENSLACP00000001321.1-R1-1-A1-E2;Parent=ENSLACP00000001321.1-R1-1-A1
NW_006890094.1	genBlastG	coding_exon	4770987	4771042	.	-	.	ID=ENSLACP00000001321.1-R1-1-A1-E3;Parent=ENSLACP00000001321.1-R1-1-A1
NW_006890094.1	genBlastG	coding_exon	4770767	4770902	.	-	.	ID=ENSLACP00000001321.1-R1-1-A1-E4;Parent=ENSLACP00000001321.1-R1-1-A1
NW_006890094.1	genBlastG	coding_exon	4769643	4770062	.	-	.	ID=ENSLACP00000001321.1-R1-1-A1-E5;Parent=ENSLACP00000001321.1-R1-1-A1
NW_006890108.1	genBlastG	transcript	3372752	3373517	26.44	-	.	ID=ENSLACP00000001695.1-R1-1-A1;Name=ENSLACP00000001695.1;PID=26.54;Coverage=70.8;Note=PID:26.54-Cover:70.8
NW_006890108.1	genBlastG	coding_exon	3373497	3373517	.	-	.	ID=ENSLACP00000001695.1-R1-1-A1-E1;Parent=ENSLACP00000001695.1-R1-1-A1
NW_006890108.1	genBlastG	coding_exon	3373331	3373415	.	-	.	ID=ENSLACP00000001695.1-R1-1-A1-E2;Parent=ENSLACP00000001695.1-R1-1-A1
NW_006890108.1	genBlastG	coding_exon	3373157	3373303	.	-	.	ID=ENSLACP00000001695.1-R1-1-A1-E3;Parent=ENSLACP00000001695.1-R1-1-A1
NW_006890108.1	genBlastG	coding_exon	3372968	3373134	.	-	.	ID=ENSLACP00000001695.1-R1-1-A1-E4;Parent=ENSLACP00000001695.1-R1-1-A1
NW_006890108.1	genBlastG	coding_exon	3372850	3372940	.	-	.	ID=ENSLACP00000001695.1-R1-1-A1-E5;Parent=ENSLACP00000001695.1-R1-1-A1
NW_006890108.1	genBlastG	coding_exon	3372752	3372825	.	-	.	ID=ENSLACP00000001695.1-R1-1-A1-E6;Parent=ENSLACP00000001695.1-R1-1-A1
NW_006891668.1	genBlastG	transcript	2592	5025	31.48	+	.	ID=ENSLACP00000022304.1-R1-1-A1;Name=ENSLACP00000022304.1;PID=47;Coverage=87.91;Note=PID:47-Cover:87.91
NW_006891668.1	genBlastG	coding_exon	2592	2673	.	+	.	ID=ENSLACP00000022304.1-R1-1-A1-E1;Parent=ENSLACP00000022304.1-R1-1-A1
NW_006891668.1	genBlastG	coding_exon	3125	3328	.	+	.	ID=ENSLACP00000022304.1-R1-1-A1-E2;Parent=ENSLACP00000022304.1-R1-1-A1
NW_006891668.1	genBlastG	coding_exon	4403	4563	.	+	.	ID=ENSLACP00000022304.1-R1-1-A1-E3;Parent=ENSLACP00000022304.1-R1-1-A1
NW_006891668.1	genBlastG	coding_exon	4990	5025	.	+	.	ID=ENSLACP00000022304.1-R1-1-A1-E4;Parent=ENSLACP00000022304.1-R1-1-A1
NW_006890057.1	genBlastG	transcript	5945394	5949060	45.44	-	.	ID=ENSLACP00000002051.1-R1-1-A1;Name=ENSLACP00000002051.1;PID=26.3;Coverage=71.91;Note=PID:26.3-Cover:71.91
NW_006890057.1	genBlastG	coding_exon	5948791	5949060	.	-	.	ID=ENSLACP00000002051.1-R1-1-A1-E1;Parent=ENSLACP00000002051.1-R1-1-A1
NW_006890057.1	genBlastG	coding_exon	5948357	5948377	.	-	.	ID=ENSLACP00000002051.1-R1-1-A1-E2;Parent=ENSLACP00000002051.1-R1-1-A1
NW_006890057.1	genBlastG	coding_exon	5948124	5948323	.	-	.	ID=ENSLACP00000002051.1-R1-1-A1-E3;Parent=ENSLACP00000002051.1-R1-1-A1
NW_006890057.1	genBlastG	coding_exon	5947759	5948093	.	-	.	ID=ENSLACP00000002051.1-R1-1-A1-E4;Parent=ENSLACP00000002051.1-R1-1-A1
NW_006890057.1	genBlastG	coding_exon	5947685	5947722	.	-	.	ID=ENSLACP00000002051.1-R1-1-A1-E5;Parent=ENSLACP00000002051.1-R1-1-A1
NW_006890057.1	genBlastG	coding_exon	5947478	5947627	.	-	.	ID=ENSLACP00000002051.1-R1-1-A1-E6;Parent=ENSLACP00000002051.1-R1-1-A1
NW_006890057.1	genBlastG	coding_exon	5946439	5946877	.	-	.	ID=ENSLACP00000002051.1-R1-1-A1-E7;Parent=ENSLACP00000002051.1-R1-1-A1
NW_006890057.1	genBlastG	coding_exon	5946180	5946357	.	-	.	ID=ENSLACP00000002051.1-R1-1-A1-E8;Parent=ENSLACP00000002051.1-R1-1-A1
NW_006890057.1	genBlastG	coding_exon	5946067	5946092	.	-	.	ID=ENSLACP00000002051.1-R1-1-A1-E9;Parent=ENSLACP00000002051.1-R1-1-A1
NW_006890057.1	genBlastG	coding_exon	5945394	5945989	.	-	.	ID=ENSLACP00000002051.1-R1-1-A1-E10;Parent=ENSLACP00000002051.1-R1-1-A1
NW_006890714.1	genBlastG	transcript	48060	48480	20.52	+	.	ID=ENSLACP00000002164.1-R1-1-A1;Name=ENSLACP00000002164.1;PID=28.14;Coverage=74.57;Note=PID:28.14-Cover:74.57
NW_006890714.1	genBlastG	coding_exon	48060	48150	.	+	.	ID=ENSLACP00000002164.1-R1-1-A1-E1;Parent=ENSLACP00000002164.1-R1-1-A1
NW_006890714.1	genBlastG	coding_exon	48182	48480	.	+	.	ID=ENSLACP00000002164.1-R1-1-A1-E2;Parent=ENSLACP00000002164.1-R1-1-A1
NW_006890531.1	genBlastG	transcript	55672	56514	20.66	-	.	ID=ENSLACP00000002266.1-R1-1-A1;Name=ENSLACP00000002266.1;PID=26.1;Coverage=49.05;Note=PID:26.1-Cover:49.05
NW_006890531.1	genBlastG	coding_exon	56480	56514	.	-	.	ID=ENSLACP00000002266.1-R1-1-A1-E1;Parent=ENSLACP00000002266.1-R1-1-A1
NW_006890531.1	genBlastG	coding_exon	56368	56416	.	-	.	ID=ENSLACP00000002266.1-R1-1-A1-E2;Parent=ENSLACP00000002266.1-R1-1-A1
NW_006890531.1	genBlastG	coding_exon	55672	55977	.	-	.	ID=ENSLACP00000002266.1-R1-1-A1-E3;Parent=ENSLACP00000002266.1-R1-1-A1
NW_006890213.1	genBlastG	transcript	971924	972482	47.27	+	.	ID=ENSLACP00000002331.1-R1-1-A1;Name=ENSLACP00000002331.1;PID=28.24;Coverage=52.92;Note=PID:28.24-Cover:52.92
NW_006890213.1	genBlastG	coding_exon	971924	972224	.	+	.	ID=ENSLACP00000002331.1-R1-1-A1-E1;Parent=ENSLACP00000002331.1-R1-1-A1
NW_006890213.1	genBlastG	coding_exon	972265	972482	.	+	.	ID=ENSLACP00000002331.1-R1-1-A1-E2;Parent=ENSLACP00000002331.1-R1-1-A1
NW_006890134.1	genBlastG	transcript	315889	316209	20.15	+	.	ID=ENSLACP00000002332.1-R1-1-A1;Name=ENSLACP00000002332.1;PID=14.58;Coverage=23.4;Note=PID:14.58-Cover:23.4
NW_006890134.1	genBlastG	coding_exon	315889	315901	.	+	.	ID=ENSLACP00000002332.1-R1-1-A1-E1;Parent=ENSLACP00000002332.1-R1-1-A1
NW_006890134.1	genBlastG	coding_exon	316022	316209	.	+	.	ID=ENSLACP00000002332.1-R1-1-A1-E2;Parent=ENSLACP00000002332.1-R1-1-A1
NW_006890552.1	genBlastG	transcript	46290	48783	38.53	+	.	ID=ENSLACP00000002429.1-R1-1-A1;Name=ENSLACP00000002429.1;PID=26.12;Coverage=87.72;Note=PID:26.12-Cover:87.72
NW_006890552.1	genBlastG	coding_exon	46290	46462	.	+	.	ID=ENSLACP00000002429.1-R1-1-A1-E1;Parent=ENSLACP00000002429.1-R1-1-A1
NW_006890552.1	genBlastG	coding_exon	46965	47278	.	+	.	ID=ENSLACP00000002429.1-R1-1-A1-E2;Parent=ENSLACP00000002429.1-R1-1-A1
NW_006890552.1	genBlastG	coding_exon	47450	47505	.	+	.	ID=ENSLACP00000002429.1-R1-1-A1-E3;Parent=ENSLACP00000002429.1-R1-1-A1
NW_006890552.1	genBlastG	coding_exon	47539	47559	.	+	.	ID=ENSLACP00000002429.1-R1-1-A1-E4;Parent=ENSLACP00000002429.1-R1-1-A1
NW_006890552.1	genBlastG	coding_exon	47650	47868	.	+	.	ID=ENSLACP00000002429.1-R1-1-A1-E5;Parent=ENSLACP00000002429.1-R1-1-A1
NW_006890552.1	genBlastG	coding_exon	47935	48783	.	+	.	ID=ENSLACP00000002429.1-R1-1-A1-E6;Parent=ENSLACP00000002429.1-R1-1-A1
NW_006890057.1	genBlastG	transcript	10723124	10724290	18.89	+	.	ID=ENSLACP00000002452.1-R1-1-A1;Name=ENSLACP00000002452.1;PID=31.92;Coverage=80.89;Note=PID:31.92-Cover:80.89
NW_006890057.1	genBlastG	coding_exon	10723124	10723316	.	+	.	ID=ENSLACP00000002452.1-R1-1-A1-E1;Parent=ENSLACP00000002452.1-R1-1-A1
NW_006890057.1	genBlastG	coding_exon	10723924	10724069	.	+	.	ID=ENSLACP00000002452.1-R1-1-A1-E2;Parent=ENSLACP00000002452.1-R1-1-A1
NW_006890057.1	genBlastG	coding_exon	10724081	10724290	.	+	.	ID=ENSLACP00000002452.1-R1-1-A1-E3;Parent=ENSLACP00000002452.1-R1-1-A1
NW_006890085.1	genBlastG	transcript	6239921	6252868	166.9	-	.	ID=ENSLACP00000002587.1-R1-1-A1;Name=ENSLACP00000002587.1;PID=63.07;Coverage=98.71;Note=PID:63.07-Cover:98.71
NW_006890085.1	genBlastG	coding_exon	6252834	6252868	.	-	.	ID=ENSLACP00000002587.1-R1-1-A1-E1;Parent=ENSLACP00000002587.1-R1-1-A1
NW_006890085.1	genBlastG	coding_exon	6251939	6252123	.	-	.	ID=ENSLACP00000002587.1-R1-1-A1-E2;Parent=ENSLACP00000002587.1-R1-1-A1
NW_006890085.1	genBlastG	coding_exon	6251867	6251893	.	-	.	ID=ENSLACP00000002587.1-R1-1-A1-E3;Parent=ENSLACP00000002587.1-R1-1-A1
NW_006890085.1	genBlastG	coding_exon	6246481	6246642	.	-	.	ID=ENSLACP00000002587.1-R1-1-A1-E4;Parent=ENSLACP00000002587.1-R1-1-A1
NW_006890085.1	genBlastG	coding_exon	6239921	6241122	.	-	.	ID=ENSLACP00000002587.1-R1-1-A1-E5;Parent=ENSLACP00000002587.1-R1-1-A1
NW_006890057.1	genBlastG	transcript	4852141	4854575	37.63	+	.	ID=ENSLACP00000002702.1-R1-1-A1;Name=ENSLACP00000002702.1;PID=23.72;Coverage=49.85;Note=PID:23.72-Cover:49.85
NW_006890057.1	genBlastG	coding_exon	4852141	4852457	.	+	.	ID=ENSLACP00000002702.1-R1-1-A1-E1;Parent=ENSLACP00000002702.1-R1-1-A1
NW_006890057.1	genBlastG	coding_exon	4852542	4852568	.	+	.	ID=ENSLACP00000002702.1-R1-1-A1-E2;Parent=ENSLACP00000002702.1-R1-1-A1
NW_006890057.1	genBlastG	coding_exon	4852617	4852897	.	+	.	ID=ENSLACP00000002702.1-R1-1-A1-E3;Parent=ENSLACP00000002702.1-R1-1-A1
NW_006890057.1	genBlastG	coding_exon	4852992	4853018	.	+	.	ID=ENSLACP00000002702.1-R1-1-A1-E4;Parent=ENSLACP00000002702.1-R1-1-A1
NW_006890057.1	genBlastG	coding_exon	4853033	4853238	.	+	.	ID=ENSLACP00000002702.1-R1-1-A1-E5;Parent=ENSLACP00000002702.1-R1-1-A1
NW_006890057.1	genBlastG	coding_exon	4853602	4853658	.	+	.	ID=ENSLACP00000002702.1-R1-1-A1-E6;Parent=ENSLACP00000002702.1-R1-1-A1
NW_006890057.1	genBlastG	coding_exon	4853749	4853768	.	+	.	ID=ENSLACP00000002702.1-R1-1-A1-E7;Parent=ENSLACP00000002702.1-R1-1-A1
NW_006890057.1	genBlastG	coding_exon	4853790	4853945	.	+	.	ID=ENSLACP00000002702.1-R1-1-A1-E8;Parent=ENSLACP00000002702.1-R1-1-A1
NW_006890057.1	genBlastG	coding_exon	4854111	4854159	.	+	.	ID=ENSLACP00000002702.1-R1-1-A1-E9;Parent=ENSLACP00000002702.1-R1-1-A1
NW_006890057.1	genBlastG	coding_exon	4854177	4854575	.	+	.	ID=ENSLACP00000002702.1-R1-1-A1-E10;Parent=ENSLACP00000002702.1-R1-1-A1
NW_006890170.1	genBlastG	transcript	50097	53280	67.32	-	.	ID=ENSLACP00000002770.1-R1-1-A1;Name=ENSLACP00000002770.1;PID=28.86;Coverage=82.47;Note=PID:28.86-Cover:82.47
NW_006890170.1	genBlastG	coding_exon	53257	53280	.	-	.	ID=ENSLACP00000002770.1-R1-1-A1-E1;Parent=ENSLACP00000002770.1-R1-1-A1
NW_006890170.1	genBlastG	coding_exon	52140	52780	.	-	.	ID=ENSLACP00000002770.1-R1-1-A1-E2;Parent=ENSLACP00000002770.1-R1-1-A1
NW_006890170.1	genBlastG	coding_exon	52063	52124	.	-	.	ID=ENSLACP00000002770.1-R1-1-A1-E3;Parent=ENSLACP00000002770.1-R1-1-A1
NW_006890170.1	genBlastG	coding_exon	51850	51984	.	-	.	ID=ENSLACP00000002770.1-R1-1-A1-E4;Parent=ENSLACP00000002770.1-R1-1-A1
NW_006890170.1	genBlastG	coding_exon	51479	51795	.	-	.	ID=ENSLACP00000002770.1-R1-1-A1-E5;Parent=ENSLACP00000002770.1-R1-1-A1
NW_006890170.1	genBlastG	coding_exon	50861	51415	.	-	.	ID=ENSLACP00000002770.1-R1-1-A1-E6;Parent=ENSLACP00000002770.1-R1-1-A1
NW_006890170.1	genBlastG	coding_exon	50771	50797	.	-	.	ID=ENSLACP00000002770.1-R1-1-A1-E7;Parent=ENSLACP00000002770.1-R1-1-A1
NW_006890170.1	genBlastG	coding_exon	50097	50342	.	-	.	ID=ENSLACP00000002770.1-R1-1-A1-E8;Parent=ENSLACP00000002770.1-R1-1-A1
NW_006905475.1	genBlastG	transcript	10	486	19.39	-	.	ID=ENSLACP00000002921.1-R1-1-A1;Name=ENSLACP00000002921.1;PID=32.59;Coverage=61.29;Note=PID:32.59-Cover:61.29
NW_006905475.1	genBlastG	coding_exon	300	486	.	-	.	ID=ENSLACP00000002921.1-R1-1-A1-E1;Parent=ENSLACP00000002921.1-R1-1-A1
NW_006905475.1	genBlastG	coding_exon	10	281	.	-	.	ID=ENSLACP00000002921.1-R1-1-A1-E2;Parent=ENSLACP00000002921.1-R1-1-A1
NW_006890102.1	genBlastG	transcript	4546553	4547317	31.27	-	.	ID=ENSLACP00000002924.1-R1-1-A1;Name=ENSLACP00000002924.1;PID=30.48;Coverage=92.09;Note=PID:30.48-Cover:92.09
NW_006890102.1	genBlastG	coding_exon	4547123	4547317	.	-	.	ID=ENSLACP00000002924.1-R1-1-A1-E1;Parent=ENSLACP00000002924.1-R1-1-A1
NW_006890102.1	genBlastG	coding_exon	4547031	4547089	.	-	.	ID=ENSLACP00000002924.1-R1-1-A1-E2;Parent=ENSLACP00000002924.1-R1-1-A1
NW_006890102.1	genBlastG	coding_exon	4546553	4547000	.	-	.	ID=ENSLACP00000002924.1-R1-1-A1-E3;Parent=ENSLACP00000002924.1-R1-1-A1
NW_006892377.1	genBlastG	transcript	434	1695	19.87	+	.	ID=ENSLACP00000003070.1-R1-1-A1;Name=ENSLACP00000003070.1;PID=28.61;Coverage=100;Note=PID:28.61-Cover:100
NW_006892377.1	genBlastG	coding_exon	434	831	.	+	.	ID=ENSLACP00000003070.1-R1-1-A1-E1;Parent=ENSLACP00000003070.1-R1-1-A1
NW_006892377.1	genBlastG	coding_exon	1203	1695	.	+	.	ID=ENSLACP00000003070.1-R1-1-A1-E2;Parent=ENSLACP00000003070.1-R1-1-A1
NW_006890203.1	genBlastG	transcript	939673	940842	34.85	+	.	ID=ENSLACP00000003325.1-R1-1-A1;Name=ENSLACP00000003325.1;PID=24.62;Coverage=67.19;Note=PID:24.62-Cover:67.19
NW_006890203.1	genBlastG	coding_exon	939673	939700	.	+	.	ID=ENSLACP00000003325.1-R1-1-A1-E1;Parent=ENSLACP00000003325.1-R1-1-A1
NW_006890203.1	genBlastG	coding_exon	939818	939871	.	+	.	ID=ENSLACP00000003325.1-R1-1-A1-E2;Parent=ENSLACP00000003325.1-R1-1-A1
NW_006890203.1	genBlastG	coding_exon	939926	940276	.	+	.	ID=ENSLACP00000003325.1-R1-1-A1-E3;Parent=ENSLACP00000003325.1-R1-1-A1
NW_006890203.1	genBlastG	coding_exon	940457	940542	.	+	.	ID=ENSLACP00000003325.1-R1-1-A1-E4;Parent=ENSLACP00000003325.1-R1-1-A1
NW_006890203.1	genBlastG	coding_exon	940591	940842	.	+	.	ID=ENSLACP00000003325.1-R1-1-A1-E5;Parent=ENSLACP00000003325.1-R1-1-A1
NW_006890061.1	genBlastG	transcript	9547406	9548233	27.49	-	.	ID=ENSLACP00000003334.1-R1-1-A1;Name=ENSLACP00000003334.1;PID=26.98;Coverage=100;Note=PID:26.98-Cover:100
NW_006890061.1	genBlastG	coding_exon	9547406	9548233	.	-	.	ID=ENSLACP00000003334.1-R1-1-A1-E1;Parent=ENSLACP00000003334.1-R1-1-A1
NW_006890107.1	genBlastG	transcript	4225009	4226176	35.59	+	.	ID=ENSLACP00000003393.1-R1-1-A1;Name=ENSLACP00000003393.1;PID=31.18;Coverage=60.78;Note=PID:31.18-Cover:60.78
NW_006890107.1	genBlastG	coding_exon	4225009	4225216	.	+	.	ID=ENSLACP00000003393.1-R1-1-A1-E1;Parent=ENSLACP00000003393.1-R1-1-A1
NW_006890107.1	genBlastG	coding_exon	4225247	4225273	.	+	.	ID=ENSLACP00000003393.1-R1-1-A1-E2;Parent=ENSLACP00000003393.1-R1-1-A1
NW_006890107.1	genBlastG	coding_exon	4225337	4225369	.	+	.	ID=ENSLACP00000003393.1-R1-1-A1-E3;Parent=ENSLACP00000003393.1-R1-1-A1
NW_006890107.1	genBlastG	coding_exon	4225403	4225432	.	+	.	ID=ENSLACP00000003393.1-R1-1-A1-E4;Parent=ENSLACP00000003393.1-R1-1-A1
NW_006890107.1	genBlastG	coding_exon	4225490	4225552	.	+	.	ID=ENSLACP00000003393.1-R1-1-A1-E5;Parent=ENSLACP00000003393.1-R1-1-A1
NW_006890107.1	genBlastG	coding_exon	4225583	4225609	.	+	.	ID=ENSLACP00000003393.1-R1-1-A1-E6;Parent=ENSLACP00000003393.1-R1-1-A1
NW_006890107.1	genBlastG	coding_exon	4225643	4225714	.	+	.	ID=ENSLACP00000003393.1-R1-1-A1-E7;Parent=ENSLACP00000003393.1-R1-1-A1
NW_006890107.1	genBlastG	coding_exon	4226169	4226176	.	+	.	ID=ENSLACP00000003393.1-R1-1-A1-E8;Parent=ENSLACP00000003393.1-R1-1-A1
NW_006897192.1	genBlastG	transcript	808	1594	53.54	+	.	ID=ENSLACP00000003767.1-R1-1-A1;Name=ENSLACP00000003767.1;PID=49.01;Coverage=100;Note=PID:49.01-Cover:100
NW_006897192.1	genBlastG	coding_exon	808	1594	.	+	.	ID=ENSLACP00000003767.1-R1-1-A1-E1;Parent=ENSLACP00000003767.1-R1-1-A1
NW_006890075.1	genBlastG	transcript	2100228	2101618	47.39	-	.	ID=ENSLACP00000003802.1-R1-1-A1;Name=ENSLACP00000003802.1;PID=32.85;Coverage=93.66;Note=PID:32.85-Cover:93.66
NW_006890075.1	genBlastG	coding_exon	2101484	2101618	.	-	.	ID=ENSLACP00000003802.1-R1-1-A1-E1;Parent=ENSLACP00000003802.1-R1-1-A1
NW_006890075.1	genBlastG	coding_exon	2100890	2101222	.	-	.	ID=ENSLACP00000003802.1-R1-1-A1-E2;Parent=ENSLACP00000003802.1-R1-1-A1
NW_006890075.1	genBlastG	coding_exon	2100778	2100866	.	-	.	ID=ENSLACP00000003802.1-R1-1-A1-E3;Parent=ENSLACP00000003802.1-R1-1-A1
NW_006890075.1	genBlastG	coding_exon	2100548	2100759	.	-	.	ID=ENSLACP00000003802.1-R1-1-A1-E4;Parent=ENSLACP00000003802.1-R1-1-A1
NW_006890075.1	genBlastG	coding_exon	2100445	2100523	.	-	.	ID=ENSLACP00000003802.1-R1-1-A1-E5;Parent=ENSLACP00000003802.1-R1-1-A1
NW_006890075.1	genBlastG	coding_exon	2100375	2100408	.	-	.	ID=ENSLACP00000003802.1-R1-1-A1-E6;Parent=ENSLACP00000003802.1-R1-1-A1
NW_006890075.1	genBlastG	coding_exon	2100228	2100323	.	-	.	ID=ENSLACP00000003802.1-R1-1-A1-E7;Parent=ENSLACP00000003802.1-R1-1-A1
NW_006894460.1	genBlastG	transcript	162	1363	63.22	+	.	ID=ENSLACP00000003999.1-R1-1-A1;Name=ENSLACP00000003999.1;PID=32.42;Coverage=100;Note=PID:32.42-Cover:100
NW_006894460.1	genBlastG	coding_exon	162	1070	.	+	.	ID=ENSLACP00000003999.1-R1-1-A1-E1;Parent=ENSLACP00000003999.1-R1-1-A1
NW_006894460.1	genBlastG	coding_exon	1346	1363	.	+	.	ID=ENSLACP00000003999.1-R1-1-A1-E2;Parent=ENSLACP00000003999.1-R1-1-A1
NW_006890126.1	genBlastG	transcript	2390285	2392792	34.63	-	.	ID=ENSLACP00000004103.1-R1-1-A1;Name=ENSLACP00000004103.1;PID=32.46;Coverage=91.91;Note=PID:32.46-Cover:91.91
NW_006890126.1	genBlastG	coding_exon	2392756	2392792	.	-	.	ID=ENSLACP00000004103.1-R1-1-A1-E1;Parent=ENSLACP00000004103.1-R1-1-A1
NW_006890126.1	genBlastG	coding_exon	2392160	2392313	.	-	.	ID=ENSLACP00000004103.1-R1-1-A1-E2;Parent=ENSLACP00000004103.1-R1-1-A1
NW_006890126.1	genBlastG	coding_exon	2391637	2392123	.	-	.	ID=ENSLACP00000004103.1-R1-1-A1-E3;Parent=ENSLACP00000004103.1-R1-1-A1
NW_006890126.1	genBlastG	coding_exon	2390970	2391603	.	-	.	ID=ENSLACP00000004103.1-R1-1-A1-E4;Parent=ENSLACP00000004103.1-R1-1-A1
NW_006890126.1	genBlastG	coding_exon	2390285	2390850	.	-	.	ID=ENSLACP00000004103.1-R1-1-A1-E5;Parent=ENSLACP00000004103.1-R1-1-A1
NW_006890104.1	genBlastG	transcript	2655699	2657934	46.74	-	.	ID=ENSLACP00000004251.1-R1-1-A1;Name=ENSLACP00000004251.1;PID=29.1;Coverage=69.4;Note=PID:29.1-Cover:69.4
NW_006890104.1	genBlastG	coding_exon	2657900	2657934	.	-	.	ID=ENSLACP00000004251.1-R1-1-A1-E1;Parent=ENSLACP00000004251.1-R1-1-A1
NW_006890104.1	genBlastG	coding_exon	2657728	2657791	.	-	.	ID=ENSLACP00000004251.1-R1-1-A1-E2;Parent=ENSLACP00000004251.1-R1-1-A1
NW_006890104.1	genBlastG	coding_exon	2657165	2657292	.	-	.	ID=ENSLACP00000004251.1-R1-1-A1-E3;Parent=ENSLACP00000004251.1-R1-1-A1
NW_006890104.1	genBlastG	coding_exon	2656991	2657095	.	-	.	ID=ENSLACP00000004251.1-R1-1-A1-E4;Parent=ENSLACP00000004251.1-R1-1-A1
NW_006890104.1	genBlastG	coding_exon	2656049	2656900	.	-	.	ID=ENSLACP00000004251.1-R1-1-A1-E5;Parent=ENSLACP00000004251.1-R1-1-A1
NW_006890104.1	genBlastG	coding_exon	2655906	2656027	.	-	.	ID=ENSLACP00000004251.1-R1-1-A1-E6;Parent=ENSLACP00000004251.1-R1-1-A1
NW_006890104.1	genBlastG	coding_exon	2655699	2655742	.	-	.	ID=ENSLACP00000004251.1-R1-1-A1-E7;Parent=ENSLACP00000004251.1-R1-1-A1
NW_006910201.1	genBlastG	transcript	87	452	30.41	+	.	ID=ENSLACP00000004307.1-R1-1-A1;Name=ENSLACP00000004307.1;PID=25.27;Coverage=60.34;Note=PID:25.27-Cover:60.34
NW_006910201.1	genBlastG	coding_exon	87	127	.	+	.	ID=ENSLACP00000004307.1-R1-1-A1-E1;Parent=ENSLACP00000004307.1-R1-1-A1
NW_006910201.1	genBlastG	coding_exon	167	452	.	+	.	ID=ENSLACP00000004307.1-R1-1-A1-E2;Parent=ENSLACP00000004307.1-R1-1-A1
NW_006890202.1	genBlastG	transcript	1135990	1137793	81.26	-	.	ID=ENSLACP00000004319.1-R1-1-A1;Name=ENSLACP00000004319.1;PID=32.78;Coverage=87.75;Note=PID:32.78-Cover:87.75
NW_006890202.1	genBlastG	coding_exon	1137046	1137793	.	-	.	ID=ENSLACP00000004319.1-R1-1-A1-E1;Parent=ENSLACP00000004319.1-R1-1-A1
NW_006890202.1	genBlastG	coding_exon	1136905	1136985	.	-	.	ID=ENSLACP00000004319.1-R1-1-A1-E2;Parent=ENSLACP00000004319.1-R1-1-A1
NW_006890202.1	genBlastG	coding_exon	1136492	1136859	.	-	.	ID=ENSLACP00000004319.1-R1-1-A1-E3;Parent=ENSLACP00000004319.1-R1-1-A1
NW_006890202.1	genBlastG	coding_exon	1136176	1136436	.	-	.	ID=ENSLACP00000004319.1-R1-1-A1-E4;Parent=ENSLACP00000004319.1-R1-1-A1
NW_006890202.1	genBlastG	coding_exon	1135990	1136145	.	-	.	ID=ENSLACP00000004319.1-R1-1-A1-E5;Parent=ENSLACP00000004319.1-R1-1-A1
NW_006890114.1	genBlastG	transcript	4447151	4450174	76.72	-	.	ID=ENSLACP00000004557.1-R1-1-A1;Name=ENSLACP00000004557.1;PID=28.22;Coverage=100;Note=PID:28.22-Cover:100
NW_006890114.1	genBlastG	coding_exon	4449986	4450174	.	-	.	ID=ENSLACP00000004557.1-R1-1-A1-E1;Parent=ENSLACP00000004557.1-R1-1-A1
NW_006890114.1	genBlastG	coding_exon	4449725	4449847	.	-	.	ID=ENSLACP00000004557.1-R1-1-A1-E2;Parent=ENSLACP00000004557.1-R1-1-A1
NW_006890114.1	genBlastG	coding_exon	4449251	4449709	.	-	.	ID=ENSLACP00000004557.1-R1-1-A1-E3;Parent=ENSLACP00000004557.1-R1-1-A1
NW_006890114.1	genBlastG	coding_exon	4449039	4449229	.	-	.	ID=ENSLACP00000004557.1-R1-1-A1-E4;Parent=ENSLACP00000004557.1-R1-1-A1
NW_006890114.1	genBlastG	coding_exon	4448594	4448975	.	-	.	ID=ENSLACP00000004557.1-R1-1-A1-E5;Parent=ENSLACP00000004557.1-R1-1-A1
NW_006890114.1	genBlastG	coding_exon	4447151	4448578	.	-	.	ID=ENSLACP00000004557.1-R1-1-A1-E6;Parent=ENSLACP00000004557.1-R1-1-A1
NW_006908162.1	genBlastG	transcript	146	1006	-1.513	-	.	ID=ENSLACP00000004800.1-R1-1-A1;Name=ENSLACP00000004800.1;PID=9.933;Coverage=14.94;Note=PID:9.933-Cover:14.94
NW_006908162.1	genBlastG	coding_exon	897	1006	.	-	.	ID=ENSLACP00000004800.1-R1-1-A1-E1;Parent=ENSLACP00000004800.1-R1-1-A1
NW_006908162.1	genBlastG	coding_exon	146	503	.	-	.	ID=ENSLACP00000004800.1-R1-1-A1-E2;Parent=ENSLACP00000004800.1-R1-1-A1
NW_006890384.1	genBlastG	transcript	78797	83137	61.96	-	.	ID=ENSLACP00000005183.1-R1-1-A1;Name=ENSLACP00000005183.1;PID=30.49;Coverage=83.55;Note=PID:30.49-Cover:83.55
NW_006890384.1	genBlastG	coding_exon	83131	83137	.	-	.	ID=ENSLACP00000005183.1-R1-1-A1-E1;Parent=ENSLACP00000005183.1-R1-1-A1
NW_006890384.1	genBlastG	coding_exon	81941	81999	.	-	.	ID=ENSLACP00000005183.1-R1-1-A1-E2;Parent=ENSLACP00000005183.1-R1-1-A1
NW_006890384.1	genBlastG	coding_exon	81830	81892	.	-	.	ID=ENSLACP00000005183.1-R1-1-A1-E3;Parent=ENSLACP00000005183.1-R1-1-A1
NW_006890384.1	genBlastG	coding_exon	81515	81796	.	-	.	ID=ENSLACP00000005183.1-R1-1-A1-E4;Parent=ENSLACP00000005183.1-R1-1-A1
NW_006890384.1	genBlastG	coding_exon	80742	80873	.	-	.	ID=ENSLACP00000005183.1-R1-1-A1-E5;Parent=ENSLACP00000005183.1-R1-1-A1
NW_006890384.1	genBlastG	coding_exon	79816	80604	.	-	.	ID=ENSLACP00000005183.1-R1-1-A1-E6;Parent=ENSLACP00000005183.1-R1-1-A1
NW_006890384.1	genBlastG	coding_exon	79600	79728	.	-	.	ID=ENSLACP00000005183.1-R1-1-A1-E7;Parent=ENSLACP00000005183.1-R1-1-A1
NW_006890384.1	genBlastG	coding_exon	78797	78877	.	-	.	ID=ENSLACP00000005183.1-R1-1-A1-E8;Parent=ENSLACP00000005183.1-R1-1-A1
NW_006890122.1	genBlastG	transcript	951470	952958	56.85	-	.	ID=ENSLACP00000005216.1-R1-1-A1;Name=ENSLACP00000005216.1;PID=36.5;Coverage=78.38;Note=PID:36.5-Cover:78.38
NW_006890122.1	genBlastG	coding_exon	952927	952958	.	-	.	ID=ENSLACP00000005216.1-R1-1-A1-E1;Parent=ENSLACP00000005216.1-R1-1-A1
NW_006890122.1	genBlastG	coding_exon	952304	952388	.	-	.	ID=ENSLACP00000005216.1-R1-1-A1-E2;Parent=ENSLACP00000005216.1-R1-1-A1
NW_006890122.1	genBlastG	coding_exon	952190	952216	.	-	.	ID=ENSLACP00000005216.1-R1-1-A1-E3;Parent=ENSLACP00000005216.1-R1-1-A1
NW_006890122.1	genBlastG	coding_exon	951944	952159	.	-	.	ID=ENSLACP00000005216.1-R1-1-A1-E4;Parent=ENSLACP00000005216.1-R1-1-A1
NW_006890122.1	genBlastG	coding_exon	951857	951907	.	-	.	ID=ENSLACP00000005216.1-R1-1-A1-E5;Parent=ENSLACP00000005216.1-R1-1-A1
NW_006890122.1	genBlastG	coding_exon	951724	951823	.	-	.	ID=ENSLACP00000005216.1-R1-1-A1-E6;Parent=ENSLACP00000005216.1-R1-1-A1
NW_006890122.1	genBlastG	coding_exon	951470	951657	.	-	.	ID=ENSLACP00000005216.1-R1-1-A1-E7;Parent=ENSLACP00000005216.1-R1-1-A1
NW_006909676.1	genBlastG	transcript	227	926	11.93	-	.	ID=ENSLACP00000005279.1-R1-1-A1;Name=ENSLACP00000005279.1;PID=42.86;Coverage=100;Note=PID:42.86-Cover:100
NW_006909676.1	genBlastG	coding_exon	887	926	.	-	.	ID=ENSLACP00000005279.1-R1-1-A1-E1;Parent=ENSLACP00000005279.1-R1-1-A1
NW_006909676.1	genBlastG	coding_exon	726	802	.	-	.	ID=ENSLACP00000005279.1-R1-1-A1-E2;Parent=ENSLACP00000005279.1-R1-1-A1
NW_006909676.1	genBlastG	coding_exon	594	713	.	-	.	ID=ENSLACP00000005279.1-R1-1-A1-E3;Parent=ENSLACP00000005279.1-R1-1-A1
NW_006909676.1	genBlastG	coding_exon	227	232	.	-	.	ID=ENSLACP00000005279.1-R1-1-A1-E4;Parent=ENSLACP00000005279.1-R1-1-A1
NW_006890059.1	genBlastG	transcript	11926257	11930198	29.88	-	.	ID=ENSLACP00000005457.1-R1-1-A1;Name=ENSLACP00000005457.1;PID=26.89;Coverage=57.43;Note=PID:26.89-Cover:57.43
NW_006890059.1	genBlastG	coding_exon	11929917	11930198	.	-	.	ID=ENSLACP00000005457.1-R1-1-A1-E1;Parent=ENSLACP00000005457.1-R1-1-A1
NW_006890059.1	genBlastG	coding_exon	11929338	11929688	.	-	.	ID=ENSLACP00000005457.1-R1-1-A1-E2;Parent=ENSLACP00000005457.1-R1-1-A1
NW_006890059.1	genBlastG	coding_exon	11929266	11929317	.	-	.	ID=ENSLACP00000005457.1-R1-1-A1-E3;Parent=ENSLACP00000005457.1-R1-1-A1
NW_006890059.1	genBlastG	coding_exon	11929177	11929199	.	-	.	ID=ENSLACP00000005457.1-R1-1-A1-E4;Parent=ENSLACP00000005457.1-R1-1-A1
NW_006890059.1	genBlastG	coding_exon	11929049	11929093	.	-	.	ID=ENSLACP00000005457.1-R1-1-A1-E5;Parent=ENSLACP00000005457.1-R1-1-A1
NW_006890059.1	genBlastG	coding_exon	11928924	11929015	.	-	.	ID=ENSLACP00000005457.1-R1-1-A1-E6;Parent=ENSLACP00000005457.1-R1-1-A1
NW_006890059.1	genBlastG	coding_exon	11928155	11928226	.	-	.	ID=ENSLACP00000005457.1-R1-1-A1-E7;Parent=ENSLACP00000005457.1-R1-1-A1
NW_006890059.1	genBlastG	coding_exon	11928024	11928066	.	-	.	ID=ENSLACP00000005457.1-R1-1-A1-E8;Parent=ENSLACP00000005457.1-R1-1-A1
NW_006890059.1	genBlastG	coding_exon	11927741	11927926	.	-	.	ID=ENSLACP00000005457.1-R1-1-A1-E9;Parent=ENSLACP00000005457.1-R1-1-A1
NW_006890059.1	genBlastG	coding_exon	11927696	11927725	.	-	.	ID=ENSLACP00000005457.1-R1-1-A1-E10;Parent=ENSLACP00000005457.1-R1-1-A1
NW_006890059.1	genBlastG	coding_exon	11927532	11927663	.	-	.	ID=ENSLACP00000005457.1-R1-1-A1-E11;Parent=ENSLACP00000005457.1-R1-1-A1
NW_006890059.1	genBlastG	coding_exon	11927185	11927208	.	-	.	ID=ENSLACP00000005457.1-R1-1-A1-E12;Parent=ENSLACP00000005457.1-R1-1-A1
NW_006890059.1	genBlastG	coding_exon	11927031	11927148	.	-	.	ID=ENSLACP00000005457.1-R1-1-A1-E13;Parent=ENSLACP00000005457.1-R1-1-A1
NW_006890059.1	genBlastG	coding_exon	11926735	11927000	.	-	.	ID=ENSLACP00000005457.1-R1-1-A1-E14;Parent=ENSLACP00000005457.1-R1-1-A1
NW_006890059.1	genBlastG	coding_exon	11926257	11926421	.	-	.	ID=ENSLACP00000005457.1-R1-1-A1-E15;Parent=ENSLACP00000005457.1-R1-1-A1
NW_006890125.1	genBlastG	transcript	47458	49347	25	+	.	ID=ENSLACP00000005476.1-R1-1-A1;Name=ENSLACP00000005476.1;PID=17.45;Coverage=29.74;Note=PID:17.45-Cover:29.74
NW_006890125.1	genBlastG	coding_exon	47458	47478	.	+	.	ID=ENSLACP00000005476.1-R1-1-A1-E1;Parent=ENSLACP00000005476.1-R1-1-A1
NW_006890125.1	genBlastG	coding_exon	48380	48401	.	+	.	ID=ENSLACP00000005476.1-R1-1-A1-E2;Parent=ENSLACP00000005476.1-R1-1-A1
NW_006890125.1	genBlastG	coding_exon	48456	48536	.	+	.	ID=ENSLACP00000005476.1-R1-1-A1-E3;Parent=ENSLACP00000005476.1-R1-1-A1
NW_006890125.1	genBlastG	coding_exon	48573	48663	.	+	.	ID=ENSLACP00000005476.1-R1-1-A1-E4;Parent=ENSLACP00000005476.1-R1-1-A1
NW_006890125.1	genBlastG	coding_exon	48796	48904	.	+	.	ID=ENSLACP00000005476.1-R1-1-A1-E5;Parent=ENSLACP00000005476.1-R1-1-A1
NW_006890125.1	genBlastG	coding_exon	49297	49347	.	+	.	ID=ENSLACP00000005476.1-R1-1-A1-E6;Parent=ENSLACP00000005476.1-R1-1-A1
NW_006890062.1	genBlastG	transcript	4630546	4634083	9.293	+	.	ID=ENSLACP00000005771.1-R1-1-A1;Name=ENSLACP00000005771.1;PID=28.54;Coverage=81.85;Note=PID:28.54-Cover:81.85
NW_006890062.1	genBlastG	coding_exon	4630546	4630561	.	+	.	ID=ENSLACP00000005771.1-R1-1-A1-E1;Parent=ENSLACP00000005771.1-R1-1-A1
NW_006890062.1	genBlastG	coding_exon	4631587	4632298	.	+	.	ID=ENSLACP00000005771.1-R1-1-A1-E2;Parent=ENSLACP00000005771.1-R1-1-A1
NW_006890062.1	genBlastG	coding_exon	4632386	4632435	.	+	.	ID=ENSLACP00000005771.1-R1-1-A1-E3;Parent=ENSLACP00000005771.1-R1-1-A1
NW_006890062.1	genBlastG	coding_exon	4632499	4633009	.	+	.	ID=ENSLACP00000005771.1-R1-1-A1-E4;Parent=ENSLACP00000005771.1-R1-1-A1
NW_006890062.1	genBlastG	coding_exon	4633516	4634083	.	+	.	ID=ENSLACP00000005771.1-R1-1-A1-E5;Parent=ENSLACP00000005771.1-R1-1-A1
NW_006890079.1	genBlastG	transcript	2049708	2051328	25.56	+	.	ID=ENSLACP00000006075.1-R1-1-A1;Name=ENSLACP00000006075.1;PID=29.76;Coverage=72.87;Note=PID:29.76-Cover:72.87
NW_006890079.1	genBlastG	coding_exon	2049708	2049805	.	+	.	ID=ENSLACP00000006075.1-R1-1-A1-E1;Parent=ENSLACP00000006075.1-R1-1-A1
NW_006890079.1	genBlastG	coding_exon	2050426	2050523	.	+	.	ID=ENSLACP00000006075.1-R1-1-A1-E2;Parent=ENSLACP00000006075.1-R1-1-A1
NW_006890079.1	genBlastG	coding_exon	2050554	2050797	.	+	.	ID=ENSLACP00000006075.1-R1-1-A1-E3;Parent=ENSLACP00000006075.1-R1-1-A1
NW_006890079.1	genBlastG	coding_exon	2050837	2050924	.	+	.	ID=ENSLACP00000006075.1-R1-1-A1-E4;Parent=ENSLACP00000006075.1-R1-1-A1
NW_006890079.1	genBlastG	coding_exon	2051137	2051328	.	+	.	ID=ENSLACP00000006075.1-R1-1-A1-E5;Parent=ENSLACP00000006075.1-R1-1-A1
NW_006890121.1	genBlastG	transcript	2424522	2425777	21.3	-	.	ID=ENSLACP00000006217.1-R1-1-A1;Name=ENSLACP00000006217.1;PID=28.87;Coverage=65.6;Note=PID:28.87-Cover:65.6
NW_006890121.1	genBlastG	coding_exon	2425756	2425777	.	-	.	ID=ENSLACP00000006217.1-R1-1-A1-E1;Parent=ENSLACP00000006217.1-R1-1-A1
NW_006890121.1	genBlastG	coding_exon	2425633	2425719	.	-	.	ID=ENSLACP00000006217.1-R1-1-A1-E2;Parent=ENSLACP00000006217.1-R1-1-A1
NW_006890121.1	genBlastG	coding_exon	2425491	2425612	.	-	.	ID=ENSLACP00000006217.1-R1-1-A1-E3;Parent=ENSLACP00000006217.1-R1-1-A1
NW_006890121.1	genBlastG	coding_exon	2425355	2425454	.	-	.	ID=ENSLACP00000006217.1-R1-1-A1-E4;Parent=ENSLACP00000006217.1-R1-1-A1
NW_006890121.1	genBlastG	coding_exon	2425124	2425320	.	-	.	ID=ENSLACP00000006217.1-R1-1-A1-E5;Parent=ENSLACP00000006217.1-R1-1-A1
NW_006890121.1	genBlastG	coding_exon	2425082	2425102	.	-	.	ID=ENSLACP00000006217.1-R1-1-A1-E6;Parent=ENSLACP00000006217.1-R1-1-A1
NW_006890121.1	genBlastG	coding_exon	2425014	2425051	.	-	.	ID=ENSLACP00000006217.1-R1-1-A1-E7;Parent=ENSLACP00000006217.1-R1-1-A1
NW_006890121.1	genBlastG	coding_exon	2424522	2424612	.	-	.	ID=ENSLACP00000006217.1-R1-1-A1-E8;Parent=ENSLACP00000006217.1-R1-1-A1
NW_006892923.1	genBlastG	transcript	2895	4482	42	-	.	ID=ENSLACP00000006251.1-R1-1-A1;Name=ENSLACP00000006251.1;PID=35.34;Coverage=97.2;Note=PID:35.34-Cover:97.2
NW_006892923.1	genBlastG	coding_exon	4471	4482	.	-	.	ID=ENSLACP00000006251.1-R1-1-A1-E1;Parent=ENSLACP00000006251.1-R1-1-A1
NW_006892923.1	genBlastG	coding_exon	4052	4093	.	-	.	ID=ENSLACP00000006251.1-R1-1-A1-E2;Parent=ENSLACP00000006251.1-R1-1-A1
NW_006892923.1	genBlastG	coding_exon	3946	4036	.	-	.	ID=ENSLACP00000006251.1-R1-1-A1-E3;Parent=ENSLACP00000006251.1-R1-1-A1
NW_006892923.1	genBlastG	coding_exon	3791	3933	.	-	.	ID=ENSLACP00000006251.1-R1-1-A1-E4;Parent=ENSLACP00000006251.1-R1-1-A1
NW_006892923.1	genBlastG	coding_exon	3547	3736	.	-	.	ID=ENSLACP00000006251.1-R1-1-A1-E5;Parent=ENSLACP00000006251.1-R1-1-A1
NW_006892923.1	genBlastG	coding_exon	3420	3453	.	-	.	ID=ENSLACP00000006251.1-R1-1-A1-E6;Parent=ENSLACP00000006251.1-R1-1-A1
NW_006892923.1	genBlastG	coding_exon	2971	3371	.	-	.	ID=ENSLACP00000006251.1-R1-1-A1-E7;Parent=ENSLACP00000006251.1-R1-1-A1
NW_006892923.1	genBlastG	coding_exon	2895	2920	.	-	.	ID=ENSLACP00000006251.1-R1-1-A1-E8;Parent=ENSLACP00000006251.1-R1-1-A1
NW_006899366.1	genBlastG	transcript	71	1507	46	+	.	ID=ENSLACP00000006289.1-R1-1-A1;Name=ENSLACP00000006289.1;PID=37.5;Coverage=93.91;Note=PID:37.5-Cover:93.91
NW_006899366.1	genBlastG	coding_exon	71	1507	.	+	.	ID=ENSLACP00000006289.1-R1-1-A1-E1;Parent=ENSLACP00000006289.1-R1-1-A1
NW_006890064.1	genBlastG	transcript	652267	652611	18.44	-	.	ID=ENSLACP00000006304.1-R1-1-A1;Name=ENSLACP00000006304.1;PID=19.94;Coverage=28.24;Note=PID:19.94-Cover:28.24
NW_006890064.1	genBlastG	coding_exon	652449	652611	.	-	.	ID=ENSLACP00000006304.1-R1-1-A1-E1;Parent=ENSLACP00000006304.1-R1-1-A1
NW_006890064.1	genBlastG	coding_exon	652376	652427	.	-	.	ID=ENSLACP00000006304.1-R1-1-A1-E2;Parent=ENSLACP00000006304.1-R1-1-A1
NW_006890064.1	genBlastG	coding_exon	652267	652348	.	-	.	ID=ENSLACP00000006304.1-R1-1-A1-E3;Parent=ENSLACP00000006304.1-R1-1-A1
NW_006903550.1	genBlastG	transcript	16	1162	-5.953	-	.	ID=ENSLACP00000006505.1-R1-1-A1;Name=ENSLACP00000006505.1;PID=25.16;Coverage=50.84;Note=PID:25.16-Cover:50.84
NW_006903550.1	genBlastG	coding_exon	1124	1162	.	-	.	ID=ENSLACP00000006505.1-R1-1-A1-E1;Parent=ENSLACP00000006505.1-R1-1-A1
NW_006903550.1	genBlastG	coding_exon	854	1050	.	-	.	ID=ENSLACP00000006505.1-R1-1-A1-E2;Parent=ENSLACP00000006505.1-R1-1-A1
NW_006903550.1	genBlastG	coding_exon	254	319	.	-	.	ID=ENSLACP00000006505.1-R1-1-A1-E3;Parent=ENSLACP00000006505.1-R1-1-A1
NW_006903550.1	genBlastG	coding_exon	16	169	.	-	.	ID=ENSLACP00000006505.1-R1-1-A1-E4;Parent=ENSLACP00000006505.1-R1-1-A1
NW_006890400.1	genBlastG	transcript	219384	220713	29.25	-	.	ID=ENSLACP00000006526.1-R1-1-A1;Name=ENSLACP00000006526.1;PID=28.6;Coverage=100;Note=PID:28.6-Cover:100
NW_006890400.1	genBlastG	coding_exon	220221	220713	.	-	.	ID=ENSLACP00000006526.1-R1-1-A1-E1;Parent=ENSLACP00000006526.1-R1-1-A1
NW_006890400.1	genBlastG	coding_exon	219921	220124	.	-	.	ID=ENSLACP00000006526.1-R1-1-A1-E2;Parent=ENSLACP00000006526.1-R1-1-A1
NW_006890400.1	genBlastG	coding_exon	219690	219887	.	-	.	ID=ENSLACP00000006526.1-R1-1-A1-E3;Parent=ENSLACP00000006526.1-R1-1-A1
NW_006890400.1	genBlastG	coding_exon	219384	219622	.	-	.	ID=ENSLACP00000006526.1-R1-1-A1-E4;Parent=ENSLACP00000006526.1-R1-1-A1
NW_006890377.1	genBlastG	transcript	81089	82619	17.3	+	.	ID=ENSLACP00000006567.1-R1-1-A1;Name=ENSLACP00000006567.1;PID=37.5;Coverage=100;Note=PID:37.5-Cover:100
NW_006890377.1	genBlastG	coding_exon	81089	81103	.	+	.	ID=ENSLACP00000006567.1-R1-1-A1-E1;Parent=ENSLACP00000006567.1-R1-1-A1
NW_006890377.1	genBlastG	coding_exon	81350	81661	.	+	.	ID=ENSLACP00000006567.1-R1-1-A1-E2;Parent=ENSLACP00000006567.1-R1-1-A1
NW_006890377.1	genBlastG	coding_exon	82590	82619	.	+	.	ID=ENSLACP00000006567.1-R1-1-A1-E3;Parent=ENSLACP00000006567.1-R1-1-A1
NW_006890116.1	genBlastG	transcript	3685360	3686535	32.65	-	.	ID=ENSLACP00000006656.1-R1-1-A1;Name=ENSLACP00000006656.1;PID=28.19;Coverage=78.45;Note=PID:28.19-Cover:78.45
NW_006890116.1	genBlastG	coding_exon	3686515	3686535	.	-	.	ID=ENSLACP00000006656.1-R1-1-A1-E1;Parent=ENSLACP00000006656.1-R1-1-A1
NW_006890116.1	genBlastG	coding_exon	3685988	3686075	.	-	.	ID=ENSLACP00000006656.1-R1-1-A1-E2;Parent=ENSLACP00000006656.1-R1-1-A1
NW_006890116.1	genBlastG	coding_exon	3685634	3685954	.	-	.	ID=ENSLACP00000006656.1-R1-1-A1-E3;Parent=ENSLACP00000006656.1-R1-1-A1
NW_006890116.1	genBlastG	coding_exon	3685360	3685598	.	-	.	ID=ENSLACP00000006656.1-R1-1-A1-E4;Parent=ENSLACP00000006656.1-R1-1-A1
NW_006890075.1	genBlastG	transcript	2033224	2034234	21.49	-	.	ID=ENSLACP00000006927.1-R1-1-A1;Name=ENSLACP00000006927.1;PID=21.61;Coverage=100;Note=PID:21.61-Cover:100
NW_006890075.1	genBlastG	coding_exon	2033224	2034234	.	-	.	ID=ENSLACP00000006927.1-R1-1-A1-E1;Parent=ENSLACP00000006927.1-R1-1-A1
NW_006890090.1	genBlastG	transcript	5431561	5433660	50.66	+	.	ID=ENSLACP00000006966.1-R1-1-A1;Name=ENSLACP00000006966.1;PID=28.01;Coverage=85.5;Note=PID:28.01-Cover:85.5
NW_006890090.1	genBlastG	coding_exon	5431561	5432655	.	+	.	ID=ENSLACP00000006966.1-R1-1-A1-E1;Parent=ENSLACP00000006966.1-R1-1-A1
NW_006890090.1	genBlastG	coding_exon	5432719	5433660	.	+	.	ID=ENSLACP00000006966.1-R1-1-A1-E2;Parent=ENSLACP00000006966.1-R1-1-A1
NW_006890148.1	genBlastG	transcript	2424656	2425682	20.57	-	.	ID=ENSLACP00000007043.1-R1-1-A1;Name=ENSLACP00000007043.1;PID=31.37;Coverage=89.47;Note=PID:31.37-Cover:89.47
NW_006890148.1	genBlastG	coding_exon	2425586	2425682	.	-	.	ID=ENSLACP00000007043.1-R1-1-A1-E1;Parent=ENSLACP00000007043.1-R1-1-A1
NW_006890148.1	genBlastG	coding_exon	2425285	2425558	.	-	.	ID=ENSLACP00000007043.1-R1-1-A1-E2;Parent=ENSLACP00000007043.1-R1-1-A1
NW_006890148.1	genBlastG	coding_exon	2424656	2424746	.	-	.	ID=ENSLACP00000007043.1-R1-1-A1-E3;Parent=ENSLACP00000007043.1-R1-1-A1
NW_006894029.1	genBlastG	transcript	441	2376	32.86	+	.	ID=ENSLACP00000007405.1-R1-1-A1;Name=ENSLACP00000007405.1;PID=58.09;Coverage=96.83;Note=PID:58.09-Cover:96.83
NW_006894029.1	genBlastG	coding_exon	441	477	.	+	.	ID=ENSLACP00000007405.1-R1-1-A1-E1;Parent=ENSLACP00000007405.1-R1-1-A1
NW_006894029.1	genBlastG	coding_exon	653	770	.	+	.	ID=ENSLACP00000007405.1-R1-1-A1-E2;Parent=ENSLACP00000007405.1-R1-1-A1
NW_006894029.1	genBlastG	coding_exon	2163	2376	.	+	.	ID=ENSLACP00000007405.1-R1-1-A1-E3;Parent=ENSLACP00000007405.1-R1-1-A1
NW_006899100.1	genBlastG	transcript	508	1065	22	-	.	ID=ENSLACP00000007439.1-R1-1-A1;Name=ENSLACP00000007439.1;PID=27.35;Coverage=100;Note=PID:27.35-Cover:100
NW_006899100.1	genBlastG	coding_exon	508	1065	.	-	.	ID=ENSLACP00000007439.1-R1-1-A1-E1;Parent=ENSLACP00000007439.1-R1-1-A1
NW_006890164.1	genBlastG	transcript	2441288	2441943	18	+	.	ID=ENSLACP00000007479.1-R1-1-A1;Name=ENSLACP00000007479.1;PID=27.5;Coverage=100;Note=PID:27.5-Cover:100
NW_006890164.1	genBlastG	coding_exon	2441288	2441482	.	+	.	ID=ENSLACP00000007479.1-R1-1-A1-E1;Parent=ENSLACP00000007479.1-R1-1-A1
NW_006890164.1	genBlastG	coding_exon	2441605	2441943	.	+	.	ID=ENSLACP00000007479.1-R1-1-A1-E2;Parent=ENSLACP00000007479.1-R1-1-A1
NW_006890074.1	genBlastG	transcript	95005	95981	61.79	+	.	ID=ENSLACP00000007811.1-R1-1-A1;Name=ENSLACP00000007811.1;PID=41.38;Coverage=85.21;Note=PID:41.38-Cover:85.21
NW_006890074.1	genBlastG	coding_exon	95005	95051	.	+	.	ID=ENSLACP00000007811.1-R1-1-A1-E1;Parent=ENSLACP00000007811.1-R1-1-A1
NW_006890074.1	genBlastG	coding_exon	95072	95278	.	+	.	ID=ENSLACP00000007811.1-R1-1-A1-E2;Parent=ENSLACP00000007811.1-R1-1-A1
NW_006890074.1	genBlastG	coding_exon	95311	95518	.	+	.	ID=ENSLACP00000007811.1-R1-1-A1-E3;Parent=ENSLACP00000007811.1-R1-1-A1
NW_006890074.1	genBlastG	coding_exon	95559	95686	.	+	.	ID=ENSLACP00000007811.1-R1-1-A1-E4;Parent=ENSLACP00000007811.1-R1-1-A1
NW_006890074.1	genBlastG	coding_exon	95705	95981	.	+	.	ID=ENSLACP00000007811.1-R1-1-A1-E5;Parent=ENSLACP00000007811.1-R1-1-A1
NW_006890240.1	genBlastG	transcript	917278	918603	19.51	+	.	ID=ENSLACP00000007838.1-R1-1-A1;Name=ENSLACP00000007838.1;PID=17.03;Coverage=100;Note=PID:17.03-Cover:100
NW_006890240.1	genBlastG	coding_exon	917278	918603	.	+	.	ID=ENSLACP00000007838.1-R1-1-A1-E1;Parent=ENSLACP00000007838.1-R1-1-A1
NW_006890145.1	genBlastG	transcript	18660	19435	28	+	.	ID=ENSLACP00000007895.1-R1-1-A1;Name=ENSLACP00000007895.1;PID=71.84;Coverage=100;Note=PID:71.84-Cover:100
NW_006890145.1	genBlastG	coding_exon	18660	18773	.	+	.	ID=ENSLACP00000007895.1-R1-1-A1-E1;Parent=ENSLACP00000007895.1-R1-1-A1
NW_006890145.1	genBlastG	coding_exon	19238	19435	.	+	.	ID=ENSLACP00000007895.1-R1-1-A1-E2;Parent=ENSLACP00000007895.1-R1-1-A1
NW_006890079.1	genBlastG	transcript	5756821	5757630	19	+	.	ID=ENSLACP00000007946.1-R1-1-A1;Name=ENSLACP00000007946.1;PID=27.74;Coverage=100;Note=PID:27.74-Cover:100
NW_006890079.1	genBlastG	coding_exon	5756821	5757630	.	+	.	ID=ENSLACP00000007946.1-R1-1-A1-E1;Parent=ENSLACP00000007946.1-R1-1-A1
NW_006892118.1	genBlastG	transcript	4711	6123	4.434	-	.	ID=ENSLACP00000008057.1-R1-1-A1;Name=ENSLACP00000008057.1;PID=25.99;Coverage=64.3;Note=PID:25.99-Cover:64.3
NW_006892118.1	genBlastG	coding_exon	4711	6123	.	-	.	ID=ENSLACP00000008057.1-R1-1-A1-E1;Parent=ENSLACP00000008057.1-R1-1-A1
NW_006890066.1	genBlastG	transcript	5940163	5942138	29.07	-	.	ID=ENSLACP00000008271.1-R1-1-A1;Name=ENSLACP00000008271.1;PID=25.8;Coverage=70.33;Note=PID:25.8-Cover:70.33
NW_006890066.1	genBlastG	coding_exon	5942113	5942138	.	-	.	ID=ENSLACP00000008271.1-R1-1-A1-E1;Parent=ENSLACP00000008271.1-R1-1-A1
NW_006890066.1	genBlastG	coding_exon	5941087	5941493	.	-	.	ID=ENSLACP00000008271.1-R1-1-A1-E2;Parent=ENSLACP00000008271.1-R1-1-A1
NW_006890066.1	genBlastG	coding_exon	5940898	5941008	.	-	.	ID=ENSLACP00000008271.1-R1-1-A1-E3;Parent=ENSLACP00000008271.1-R1-1-A1
NW_006890066.1	genBlastG	coding_exon	5940799	5940861	.	-	.	ID=ENSLACP00000008271.1-R1-1-A1-E4;Parent=ENSLACP00000008271.1-R1-1-A1
NW_006890066.1	genBlastG	coding_exon	5940684	5940757	.	-	.	ID=ENSLACP00000008271.1-R1-1-A1-E5;Parent=ENSLACP00000008271.1-R1-1-A1
NW_006890066.1	genBlastG	coding_exon	5940563	5940656	.	-	.	ID=ENSLACP00000008271.1-R1-1-A1-E6;Parent=ENSLACP00000008271.1-R1-1-A1
NW_006890066.1	genBlastG	coding_exon	5940163	5940272	.	-	.	ID=ENSLACP00000008271.1-R1-1-A1-E7;Parent=ENSLACP00000008271.1-R1-1-A1
NW_006890057.1	genBlastG	transcript	7452120	7454495	29.98	-	.	ID=ENSLACP00000008342.1-R1-1-A1;Name=ENSLACP00000008342.1;PID=27.16;Coverage=100;Note=PID:27.16-Cover:100
NW_006890057.1	genBlastG	coding_exon	7453609	7454495	.	-	.	ID=ENSLACP00000008342.1-R1-1-A1-E1;Parent=ENSLACP00000008342.1-R1-1-A1
NW_006890057.1	genBlastG	coding_exon	7452120	7453560	.	-	.	ID=ENSLACP00000008342.1-R1-1-A1-E2;Parent=ENSLACP00000008342.1-R1-1-A1
NW_006890288.1	genBlastG	transcript	299555	306800	108.1	-	.	ID=ENSLACP00000008562.1-R1-1-A1;Name=ENSLACP00000008562.1;PID=35.01;Coverage=100;Note=PID:35.01-Cover:100
NW_006890288.1	genBlastG	coding_exon	306725	306800	.	-	.	ID=ENSLACP00000008562.1-R1-1-A1-E1;Parent=ENSLACP00000008562.1-R1-1-A1
NW_006890288.1	genBlastG	coding_exon	306478	306697	.	-	.	ID=ENSLACP00000008562.1-R1-1-A1-E2;Parent=ENSLACP00000008562.1-R1-1-A1
NW_006890288.1	genBlastG	coding_exon	305370	305733	.	-	.	ID=ENSLACP00000008562.1-R1-1-A1-E3;Parent=ENSLACP00000008562.1-R1-1-A1
NW_006890288.1	genBlastG	coding_exon	302549	302654	.	-	.	ID=ENSLACP00000008562.1-R1-1-A1-E4;Parent=ENSLACP00000008562.1-R1-1-A1
NW_006890288.1	genBlastG	coding_exon	302099	302512	.	-	.	ID=ENSLACP00000008562.1-R1-1-A1-E5;Parent=ENSLACP00000008562.1-R1-1-A1
NW_006890288.1	genBlastG	coding_exon	299555	300708	.	-	.	ID=ENSLACP00000008562.1-R1-1-A1-E6;Parent=ENSLACP00000008562.1-R1-1-A1
NW_006893420.1	genBlastG	transcript	1091	2161	90.8	+	.	ID=ENSLACP00000008609.1-R1-1-A1;Name=ENSLACP00000008609.1;PID=32.51;Coverage=100;Note=PID:32.51-Cover:100
NW_006893420.1	genBlastG	coding_exon	1091	2161	.	+	.	ID=ENSLACP00000008609.1-R1-1-A1-E1;Parent=ENSLACP00000008609.1-R1-1-A1
NW_006893420.1	genBlastG	transcript	346	2378	334.7	-	.	ID=ENSLACP00000008610.1-R1-1-A1;Name=ENSLACP00000008610.1;PID=24.19;Coverage=100;Note=PID:24.19-Cover:100
NW_006893420.1	genBlastG	coding_exon	2286	2378	.	-	.	ID=ENSLACP00000008610.1-R1-1-A1-E1;Parent=ENSLACP00000008610.1-R1-1-A1
NW_006893420.1	genBlastG	coding_exon	346	2157	.	-	.	ID=ENSLACP00000008610.1-R1-1-A1-E2;Parent=ENSLACP00000008610.1-R1-1-A1
NW_006890125.1	genBlastG	transcript	2880608	2881227	18.12	+	.	ID=ENSLACP00000008614.1-R1-1-A1;Name=ENSLACP00000008614.1;PID=24.75;Coverage=75.15;Note=PID:24.75-Cover:75.15
NW_006890125.1	genBlastG	coding_exon	2880608	2880641	.	+	.	ID=ENSLACP00000008614.1-R1-1-A1-E1;Parent=ENSLACP00000008614.1-R1-1-A1
NW_006890125.1	genBlastG	coding_exon	2880831	2880857	.	+	.	ID=ENSLACP00000008614.1-R1-1-A1-E2;Parent=ENSLACP00000008614.1-R1-1-A1
NW_006890125.1	genBlastG	coding_exon	2880905	2881227	.	+	.	ID=ENSLACP00000008614.1-R1-1-A1-E3;Parent=ENSLACP00000008614.1-R1-1-A1
NW_006890080.1	genBlastG	transcript	4931869	4934057	36.55	+	.	ID=ENSLACP00000008663.1-R1-1-A1;Name=ENSLACP00000008663.1;PID=30.64;Coverage=72.63;Note=PID:30.64-Cover:72.63
NW_006890080.1	genBlastG	coding_exon	4931869	4931902	.	+	.	ID=ENSLACP00000008663.1-R1-1-A1-E1;Parent=ENSLACP00000008663.1-R1-1-A1
NW_006890080.1	genBlastG	coding_exon	4932009	4932060	.	+	.	ID=ENSLACP00000008663.1-R1-1-A1-E2;Parent=ENSLACP00000008663.1-R1-1-A1
NW_006890080.1	genBlastG	coding_exon	4932097	4932141	.	+	.	ID=ENSLACP00000008663.1-R1-1-A1-E3;Parent=ENSLACP00000008663.1-R1-1-A1
NW_006890080.1	genBlastG	coding_exon	4932204	4932430	.	+	.	ID=ENSLACP00000008663.1-R1-1-A1-E4;Parent=ENSLACP00000008663.1-R1-1-A1
NW_006890080.1	genBlastG	coding_exon	4932457	4932532	.	+	.	ID=ENSLACP00000008663.1-R1-1-A1-E5;Parent=ENSLACP00000008663.1-R1-1-A1
NW_006890080.1	genBlastG	coding_exon	4932550	4932766	.	+	.	ID=ENSLACP00000008663.1-R1-1-A1-E6;Parent=ENSLACP00000008663.1-R1-1-A1
NW_006890080.1	genBlastG	coding_exon	4932813	4932974	.	+	.	ID=ENSLACP00000008663.1-R1-1-A1-E7;Parent=ENSLACP00000008663.1-R1-1-A1
NW_006890080.1	genBlastG	coding_exon	4934040	4934057	.	+	.	ID=ENSLACP00000008663.1-R1-1-A1-E8;Parent=ENSLACP00000008663.1-R1-1-A1
NW_006890125.1	genBlastG	transcript	2881307	2881552	14.1	+	.	ID=ENSLACP00000008979.1-R1-1-A1;Name=ENSLACP00000008979.1;PID=32.17;Coverage=68.22;Note=PID:32.17-Cover:68.22
NW_006890125.1	genBlastG	coding_exon	2881307	2881420	.	+	.	ID=ENSLACP00000008979.1-R1-1-A1-E1;Parent=ENSLACP00000008979.1-R1-1-A1
NW_006890125.1	genBlastG	coding_exon	2881445	2881552	.	+	.	ID=ENSLACP00000008979.1-R1-1-A1-E2;Parent=ENSLACP00000008979.1-R1-1-A1
NW_006890198.1	genBlastG	transcript	1044924	1046764	71.06	-	.	ID=ENSLACP00000009498.1-R1-1-A1;Name=ENSLACP00000009498.1;PID=35.29;Coverage=84.33;Note=PID:35.29-Cover:84.33
NW_006890198.1	genBlastG	coding_exon	1046748	1046764	.	-	.	ID=ENSLACP00000009498.1-R1-1-A1-E1;Parent=ENSLACP00000009498.1-R1-1-A1
NW_006890198.1	genBlastG	coding_exon	1046305	1046578	.	-	.	ID=ENSLACP00000009498.1-R1-1-A1-E2;Parent=ENSLACP00000009498.1-R1-1-A1
NW_006890198.1	genBlastG	coding_exon	1046053	1046114	.	-	.	ID=ENSLACP00000009498.1-R1-1-A1-E3;Parent=ENSLACP00000009498.1-R1-1-A1
NW_006890198.1	genBlastG	coding_exon	1045969	1046015	.	-	.	ID=ENSLACP00000009498.1-R1-1-A1-E4;Parent=ENSLACP00000009498.1-R1-1-A1
NW_006890198.1	genBlastG	coding_exon	1045858	1045929	.	-	.	ID=ENSLACP00000009498.1-R1-1-A1-E5;Parent=ENSLACP00000009498.1-R1-1-A1
NW_006890198.1	genBlastG	coding_exon	1045786	1045821	.	-	.	ID=ENSLACP00000009498.1-R1-1-A1-E6;Parent=ENSLACP00000009498.1-R1-1-A1
NW_006890198.1	genBlastG	coding_exon	1045579	1045672	.	-	.	ID=ENSLACP00000009498.1-R1-1-A1-E7;Parent=ENSLACP00000009498.1-R1-1-A1
NW_006890198.1	genBlastG	coding_exon	1045209	1045542	.	-	.	ID=ENSLACP00000009498.1-R1-1-A1-E8;Parent=ENSLACP00000009498.1-R1-1-A1
NW_006890198.1	genBlastG	coding_exon	1044924	1045169	.	-	.	ID=ENSLACP00000009498.1-R1-1-A1-E9;Parent=ENSLACP00000009498.1-R1-1-A1
NW_006894982.1	genBlastG	transcript	717	4293	-31.6	-	.	ID=ENSLACP00000010045.1-R1-1-A1;Name=ENSLACP00000010045.1;PID=16.53;Coverage=22.3;Note=PID:16.53-Cover:22.3
NW_006894982.1	genBlastG	coding_exon	4261	4293	.	-	.	ID=ENSLACP00000010045.1-R1-1-A1-E1;Parent=ENSLACP00000010045.1-R1-1-A1
NW_006894982.1	genBlastG	coding_exon	4089	4207	.	-	.	ID=ENSLACP00000010045.1-R1-1-A1-E2;Parent=ENSLACP00000010045.1-R1-1-A1
NW_006894982.1	genBlastG	coding_exon	717	1386	.	-	.	ID=ENSLACP00000010045.1-R1-1-A1-E3;Parent=ENSLACP00000010045.1-R1-1-A1
NW_006890055.1	genBlastG	transcript	4591308	4592625	29.64	+	.	ID=ENSLACP00000010250.1-R1-1-A1;Name=ENSLACP00000010250.1;PID=26.01;Coverage=68;Note=PID:26.01-Cover:68
NW_006890055.1	genBlastG	coding_exon	4591308	4591323	.	+	.	ID=ENSLACP00000010250.1-R1-1-A1-E1;Parent=ENSLACP00000010250.1-R1-1-A1
NW_006890055.1	genBlastG	coding_exon	4591366	4591390	.	+	.	ID=ENSLACP00000010250.1-R1-1-A1-E2;Parent=ENSLACP00000010250.1-R1-1-A1
NW_006890055.1	genBlastG	coding_exon	4591416	4591455	.	+	.	ID=ENSLACP00000010250.1-R1-1-A1-E3;Parent=ENSLACP00000010250.1-R1-1-A1
NW_006890055.1	genBlastG	coding_exon	4591477	4591779	.	+	.	ID=ENSLACP00000010250.1-R1-1-A1-E4;Parent=ENSLACP00000010250.1-R1-1-A1
NW_006890055.1	genBlastG	coding_exon	4591855	4591992	.	+	.	ID=ENSLACP00000010250.1-R1-1-A1-E5;Parent=ENSLACP00000010250.1-R1-1-A1
NW_006890055.1	genBlastG	coding_exon	4592008	4592354	.	+	.	ID=ENSLACP00000010250.1-R1-1-A1-E6;Parent=ENSLACP00000010250.1-R1-1-A1
NW_006890055.1	genBlastG	coding_exon	4592370	4592625	.	+	.	ID=ENSLACP00000010250.1-R1-1-A1-E7;Parent=ENSLACP00000010250.1-R1-1-A1
NW_006900378.1	genBlastG	transcript	69	956	69.47	-	.	ID=ENSLACP00000010288.1-R1-1-A1;Name=ENSLACP00000010288.1;PID=48.81;Coverage=92.21;Note=PID:48.81-Cover:92.21
NW_006900378.1	genBlastG	coding_exon	69	956	.	-	.	ID=ENSLACP00000010288.1-R1-1-A1-E1;Parent=ENSLACP00000010288.1-R1-1-A1
NW_006890185.1	genBlastG	transcript	1899982	1901337	65.57	-	.	ID=ENSLACP00000010369.1-R1-1-A1;Name=ENSLACP00000010369.1;PID=34.72;Coverage=86.37;Note=PID:34.72-Cover:86.37
NW_006890185.1	genBlastG	coding_exon	1901149	1901337	.	-	.	ID=ENSLACP00000010369.1-R1-1-A1-E1;Parent=ENSLACP00000010369.1-R1-1-A1
NW_006890185.1	genBlastG	coding_exon	1900773	1901099	.	-	.	ID=ENSLACP00000010369.1-R1-1-A1-E2;Parent=ENSLACP00000010369.1-R1-1-A1
NW_006890185.1	genBlastG	coding_exon	1900621	1900656	.	-	.	ID=ENSLACP00000010369.1-R1-1-A1-E3;Parent=ENSLACP00000010369.1-R1-1-A1
NW_006890185.1	genBlastG	coding_exon	1900504	1900570	.	-	.	ID=ENSLACP00000010369.1-R1-1-A1-E4;Parent=ENSLACP00000010369.1-R1-1-A1
NW_006890185.1	genBlastG	coding_exon	1899982	1900487	.	-	.	ID=ENSLACP00000010369.1-R1-1-A1-E5;Parent=ENSLACP00000010369.1-R1-1-A1
NW_006890150.1	genBlastG	transcript	1447180	1449207	42.56	-	.	ID=ENSLACP00000010486.1-R1-1-A1;Name=ENSLACP00000010486.1;PID=29.85;Coverage=100;Note=PID:29.85-Cover:100
NW_006890150.1	genBlastG	coding_exon	1449203	1449207	.	-	.	ID=ENSLACP00000010486.1-R1-1-A1-E1;Parent=ENSLACP00000010486.1-R1-1-A1
NW_006890150.1	genBlastG	coding_exon	1448179	1448596	.	-	.	ID=ENSLACP00000010486.1-R1-1-A1-E2;Parent=ENSLACP00000010486.1-R1-1-A1
NW_006890150.1	genBlastG	coding_exon	1447992	1448079	.	-	.	ID=ENSLACP00000010486.1-R1-1-A1-E3;Parent=ENSLACP00000010486.1-R1-1-A1
NW_006890150.1	genBlastG	coding_exon	1447714	1447946	.	-	.	ID=ENSLACP00000010486.1-R1-1-A1-E4;Parent=ENSLACP00000010486.1-R1-1-A1
NW_006890150.1	genBlastG	coding_exon	1447180	1447653	.	-	.	ID=ENSLACP00000010486.1-R1-1-A1-E5;Parent=ENSLACP00000010486.1-R1-1-A1
NW_006895181.1	genBlastG	transcript	153	2193	55.69	+	.	ID=ENSLACP00000010670.1-R1-1-A1;Name=ENSLACP00000010670.1;PID=64.74;Coverage=98.84;Note=PID:64.74-Cover:98.84
NW_006895181.1	genBlastG	coding_exon	153	308	.	+	.	ID=ENSLACP00000010670.1-R1-1-A1-E1;Parent=ENSLACP00000010670.1-R1-1-A1
NW_006895181.1	genBlastG	coding_exon	882	983	.	+	.	ID=ENSLACP00000010670.1-R1-1-A1-E2;Parent=ENSLACP00000010670.1-R1-1-A1
NW_006895181.1	genBlastG	coding_exon	1406	1531	.	+	.	ID=ENSLACP00000010670.1-R1-1-A1-E3;Parent=ENSLACP00000010670.1-R1-1-A1
NW_006895181.1	genBlastG	coding_exon	2062	2193	.	+	.	ID=ENSLACP00000010670.1-R1-1-A1-E4;Parent=ENSLACP00000010670.1-R1-1-A1
NW_006899257.1	genBlastG	transcript	760	1388	13	+	.	ID=ENSLACP00000010732.1-R1-1-A1;Name=ENSLACP00000010732.1;PID=22.18;Coverage=40.12;Note=PID:22.18-Cover:40.12
NW_006899257.1	genBlastG	coding_exon	760	819	.	+	.	ID=ENSLACP00000010732.1-R1-1-A1-E1;Parent=ENSLACP00000010732.1-R1-1-A1
NW_006899257.1	genBlastG	coding_exon	852	1388	.	+	.	ID=ENSLACP00000010732.1-R1-1-A1-E2;Parent=ENSLACP00000010732.1-R1-1-A1
NW_006890062.1	genBlastG	transcript	11228547	11230334	89.18	+	.	ID=ENSLACP00000010930.1-R1-1-A1;Name=ENSLACP00000010930.1;PID=30.41;Coverage=75.98;Note=PID:30.41-Cover:75.98
NW_006890062.1	genBlastG	coding_exon	11228547	11228637	.	+	.	ID=ENSLACP00000010930.1-R1-1-A1-E1;Parent=ENSLACP00000010930.1-R1-1-A1
NW_006890062.1	genBlastG	coding_exon	11228656	11228962	.	+	.	ID=ENSLACP00000010930.1-R1-1-A1-E2;Parent=ENSLACP00000010930.1-R1-1-A1
NW_006890062.1	genBlastG	coding_exon	11229275	11229326	.	+	.	ID=ENSLACP00000010930.1-R1-1-A1-E3;Parent=ENSLACP00000010930.1-R1-1-A1
NW_006890062.1	genBlastG	coding_exon	11229351	11229578	.	+	.	ID=ENSLACP00000010930.1-R1-1-A1-E4;Parent=ENSLACP00000010930.1-R1-1-A1
NW_006890062.1	genBlastG	coding_exon	11229648	11229772	.	+	.	ID=ENSLACP00000010930.1-R1-1-A1-E5;Parent=ENSLACP00000010930.1-R1-1-A1
NW_006890062.1	genBlastG	coding_exon	11229821	11230038	.	+	.	ID=ENSLACP00000010930.1-R1-1-A1-E6;Parent=ENSLACP00000010930.1-R1-1-A1
NW_006890062.1	genBlastG	coding_exon	11230072	11230334	.	+	.	ID=ENSLACP00000010930.1-R1-1-A1-E7;Parent=ENSLACP00000010930.1-R1-1-A1
NW_006890256.1	genBlastG	transcript	183529	185608	93.6	-	.	ID=ENSLACP00000011135.1-R1-1-A1;Name=ENSLACP00000011135.1;PID=38.26;Coverage=100;Note=PID:38.26-Cover:100
NW_006890256.1	genBlastG	coding_exon	184919	185608	.	-	.	ID=ENSLACP00000011135.1-R1-1-A1-E1;Parent=ENSLACP00000011135.1-R1-1-A1
NW_006890256.1	genBlastG	coding_exon	184678	184891	.	-	.	ID=ENSLACP00000011135.1-R1-1-A1-E2;Parent=ENSLACP00000011135.1-R1-1-A1
NW_006890256.1	genBlastG	coding_exon	184517	184638	.	-	.	ID=ENSLACP00000011135.1-R1-1-A1-E3;Parent=ENSLACP00000011135.1-R1-1-A1
NW_006890256.1	genBlastG	coding_exon	183866	184489	.	-	.	ID=ENSLACP00000011135.1-R1-1-A1-E4;Parent=ENSLACP00000011135.1-R1-1-A1
NW_006890256.1	genBlastG	coding_exon	183529	183573	.	-	.	ID=ENSLACP00000011135.1-R1-1-A1-E5;Parent=ENSLACP00000011135.1-R1-1-A1
NW_006905731.1	genBlastG	transcript	28	294	19.5	+	.	ID=ENSLACP00000011152.1-R1-1-A1;Name=ENSLACP00000011152.1;PID=21.91;Coverage=36.82;Note=PID:21.91-Cover:36.82
NW_006905731.1	genBlastG	coding_exon	28	294	.	+	.	ID=ENSLACP00000011152.1-R1-1-A1-E1;Parent=ENSLACP00000011152.1-R1-1-A1
NW_006890221.1	genBlastG	transcript	532685	534325	35.39	+	.	ID=ENSLACP00000011192.1-R1-1-A1;Name=ENSLACP00000011192.1;PID=24.04;Coverage=100;Note=PID:24.04-Cover:100
NW_006890221.1	genBlastG	coding_exon	532685	533251	.	+	.	ID=ENSLACP00000011192.1-R1-1-A1-E1;Parent=ENSLACP00000011192.1-R1-1-A1
NW_006890221.1	genBlastG	coding_exon	533327	534325	.	+	.	ID=ENSLACP00000011192.1-R1-1-A1-E2;Parent=ENSLACP00000011192.1-R1-1-A1
NW_006890186.1	genBlastG	transcript	1678119	1679726	13.5	-	.	ID=ENSLACP00000011209.1-R1-1-A1;Name=ENSLACP00000011209.1;PID=21.81;Coverage=40.36;Note=PID:21.81-Cover:40.36
NW_006890186.1	genBlastG	coding_exon	1679618	1679726	.	-	.	ID=ENSLACP00000011209.1-R1-1-A1-E1;Parent=ENSLACP00000011209.1-R1-1-A1
NW_006890186.1	genBlastG	coding_exon	1678563	1678891	.	-	.	ID=ENSLACP00000011209.1-R1-1-A1-E2;Parent=ENSLACP00000011209.1-R1-1-A1
NW_006890186.1	genBlastG	coding_exon	1678119	1678361	.	-	.	ID=ENSLACP00000011209.1-R1-1-A1-E3;Parent=ENSLACP00000011209.1-R1-1-A1
NW_006890161.1	genBlastG	transcript	2179430	2181182	21	-	.	ID=ENSLACP00000011248.1-R1-1-A1;Name=ENSLACP00000011248.1;PID=22.67;Coverage=43.16;Note=PID:22.67-Cover:43.16
NW_006890161.1	genBlastG	coding_exon	2180922	2181182	.	-	.	ID=ENSLACP00000011248.1-R1-1-A1-E1;Parent=ENSLACP00000011248.1-R1-1-A1
NW_006890161.1	genBlastG	coding_exon	2180289	2180453	.	-	.	ID=ENSLACP00000011248.1-R1-1-A1-E2;Parent=ENSLACP00000011248.1-R1-1-A1
NW_006890161.1	genBlastG	coding_exon	2180154	2180223	.	-	.	ID=ENSLACP00000011248.1-R1-1-A1-E3;Parent=ENSLACP00000011248.1-R1-1-A1
NW_006890161.1	genBlastG	coding_exon	2179702	2179758	.	-	.	ID=ENSLACP00000011248.1-R1-1-A1-E4;Parent=ENSLACP00000011248.1-R1-1-A1
NW_006890161.1	genBlastG	coding_exon	2179654	2179674	.	-	.	ID=ENSLACP00000011248.1-R1-1-A1-E5;Parent=ENSLACP00000011248.1-R1-1-A1
NW_006890161.1	genBlastG	coding_exon	2179430	2179530	.	-	.	ID=ENSLACP00000011248.1-R1-1-A1-E6;Parent=ENSLACP00000011248.1-R1-1-A1
NW_006890082.1	genBlastG	transcript	5726630	5728573	15.55	+	.	ID=ENSLACP00000011572.1-R1-1-A1;Name=ENSLACP00000011572.1;PID=28.73;Coverage=87.72;Note=PID:28.73-Cover:87.72
NW_006890082.1	genBlastG	coding_exon	5726630	5726763	.	+	.	ID=ENSLACP00000011572.1-R1-1-A1-E1;Parent=ENSLACP00000011572.1-R1-1-A1
NW_006890082.1	genBlastG	coding_exon	5727422	5727751	.	+	.	ID=ENSLACP00000011572.1-R1-1-A1-E2;Parent=ENSLACP00000011572.1-R1-1-A1
NW_006890082.1	genBlastG	coding_exon	5728435	5728573	.	+	.	ID=ENSLACP00000011572.1-R1-1-A1-E3;Parent=ENSLACP00000011572.1-R1-1-A1
NW_006890096.1	genBlastG	transcript	2639046	2639999	24.01	-	.	ID=ENSLACP00000011609.1-R1-1-A1;Name=ENSLACP00000011609.1;PID=25.41;Coverage=100;Note=PID:25.41-Cover:100
NW_006890096.1	genBlastG	coding_exon	2639046	2639999	.	-	.	ID=ENSLACP00000011609.1-R1-1-A1-E1;Parent=ENSLACP00000011609.1-R1-1-A1
NW_006899983.1	genBlastG	transcript	18	1286	-14.21	+	.	ID=ENSLACP00000011734.1-R1-1-A1;Name=ENSLACP00000011734.1;PID=23.48;Coverage=38.31;Note=PID:23.48-Cover:38.31
NW_006899983.1	genBlastG	coding_exon	18	164	.	+	.	ID=ENSLACP00000011734.1-R1-1-A1-E1;Parent=ENSLACP00000011734.1-R1-1-A1
NW_006899983.1	genBlastG	coding_exon	322	504	.	+	.	ID=ENSLACP00000011734.1-R1-1-A1-E2;Parent=ENSLACP00000011734.1-R1-1-A1
NW_006899983.1	genBlastG	coding_exon	751	951	.	+	.	ID=ENSLACP00000011734.1-R1-1-A1-E3;Parent=ENSLACP00000011734.1-R1-1-A1
NW_006899983.1	genBlastG	coding_exon	1053	1286	.	+	.	ID=ENSLACP00000011734.1-R1-1-A1-E4;Parent=ENSLACP00000011734.1-R1-1-A1
NW_006890078.1	genBlastG	transcript	6981108	6981894	35.23	+	.	ID=ENSLACP00000011782.1-R1-1-A1;Name=ENSLACP00000011782.1;PID=29.86;Coverage=85.42;Note=PID:29.86-Cover:85.42
NW_006890078.1	genBlastG	coding_exon	6981108	6981307	.	+	.	ID=ENSLACP00000011782.1-R1-1-A1-E1;Parent=ENSLACP00000011782.1-R1-1-A1
NW_006890078.1	genBlastG	coding_exon	6981320	6981444	.	+	.	ID=ENSLACP00000011782.1-R1-1-A1-E2;Parent=ENSLACP00000011782.1-R1-1-A1
NW_006890078.1	genBlastG	coding_exon	6981505	6981531	.	+	.	ID=ENSLACP00000011782.1-R1-1-A1-E3;Parent=ENSLACP00000011782.1-R1-1-A1
NW_006890078.1	genBlastG	coding_exon	6981611	6981703	.	+	.	ID=ENSLACP00000011782.1-R1-1-A1-E4;Parent=ENSLACP00000011782.1-R1-1-A1
NW_006890078.1	genBlastG	coding_exon	6981722	6981894	.	+	.	ID=ENSLACP00000011782.1-R1-1-A1-E5;Parent=ENSLACP00000011782.1-R1-1-A1
NW_006890078.1	genBlastG	transcript	3695508	3697176	37.51	-	.	ID=ENSLACP00000012092.1-R1-1-A1;Name=ENSLACP00000012092.1;PID=36.97;Coverage=91.56;Note=PID:36.97-Cover:91.56
NW_006890078.1	genBlastG	coding_exon	3697040	3697176	.	-	.	ID=ENSLACP00000012092.1-R1-1-A1-E1;Parent=ENSLACP00000012092.1-R1-1-A1
NW_006890078.1	genBlastG	coding_exon	3696514	3697000	.	-	.	ID=ENSLACP00000012092.1-R1-1-A1-E2;Parent=ENSLACP00000012092.1-R1-1-A1
NW_006890078.1	genBlastG	coding_exon	3695508	3695537	.	-	.	ID=ENSLACP00000012092.1-R1-1-A1-E3;Parent=ENSLACP00000012092.1-R1-1-A1
NW_006890055.1	genBlastG	transcript	5446921	5450346	49.82	+	.	ID=ENSLACP00000012335.1-R1-1-A1;Name=ENSLACP00000012335.1;PID=26.62;Coverage=95.92;Note=PID:26.62-Cover:95.92
NW_006890055.1	genBlastG	coding_exon	5446921	5447550	.	+	.	ID=ENSLACP00000012335.1-R1-1-A1-E1;Parent=ENSLACP00000012335.1-R1-1-A1
NW_006890055.1	genBlastG	coding_exon	5447653	5447768	.	+	.	ID=ENSLACP00000012335.1-R1-1-A1-E2;Parent=ENSLACP00000012335.1-R1-1-A1
NW_006890055.1	genBlastG	coding_exon	5447811	5447901	.	+	.	ID=ENSLACP00000012335.1-R1-1-A1-E3;Parent=ENSLACP00000012335.1-R1-1-A1
NW_006890055.1	genBlastG	coding_exon	5447950	5448319	.	+	.	ID=ENSLACP00000012335.1-R1-1-A1-E4;Parent=ENSLACP00000012335.1-R1-1-A1
NW_006890055.1	genBlastG	coding_exon	5449010	5450346	.	+	.	ID=ENSLACP00000012335.1-R1-1-A1-E5;Parent=ENSLACP00000012335.1-R1-1-A1
NW_006890075.1	genBlastG	transcript	1727173	1727961	-7.515	+	.	ID=ENSLACP00000012650.1-R1-1-A1;Name=ENSLACP00000012650.1;PID=18.21;Coverage=27.37;Note=PID:18.21-Cover:27.37
NW_006890075.1	genBlastG	coding_exon	1727173	1727234	.	+	.	ID=ENSLACP00000012650.1-R1-1-A1-E1;Parent=ENSLACP00000012650.1-R1-1-A1
NW_006890075.1	genBlastG	coding_exon	1727787	1727961	.	+	.	ID=ENSLACP00000012650.1-R1-1-A1-E2;Parent=ENSLACP00000012650.1-R1-1-A1
NW_006890377.1	genBlastG	transcript	78917	80098	29.97	+	.	ID=ENSLACP00000012866.1-R1-1-A1;Name=ENSLACP00000012866.1;PID=27.01;Coverage=100;Note=PID:27.01-Cover:100
NW_006890377.1	genBlastG	coding_exon	78917	79442	.	+	.	ID=ENSLACP00000012866.1-R1-1-A1-E1;Parent=ENSLACP00000012866.1-R1-1-A1
NW_006890377.1	genBlastG	coding_exon	79476	80098	.	+	.	ID=ENSLACP00000012866.1-R1-1-A1-E2;Parent=ENSLACP00000012866.1-R1-1-A1
NW_006890064.1	genBlastG	transcript	7540631	7542358	17.84	-	.	ID=ENSLACP00000012986.1-R1-1-A1;Name=ENSLACP00000012986.1;PID=15.31;Coverage=22.74;Note=PID:15.31-Cover:22.74
NW_006890064.1	genBlastG	coding_exon	7542293	7542358	.	-	.	ID=ENSLACP00000012986.1-R1-1-A1-E1;Parent=ENSLACP00000012986.1-R1-1-A1
NW_006890064.1	genBlastG	coding_exon	7542240	7542265	.	-	.	ID=ENSLACP00000012986.1-R1-1-A1-E2;Parent=ENSLACP00000012986.1-R1-1-A1
NW_006890064.1	genBlastG	coding_exon	7541752	7542014	.	-	.	ID=ENSLACP00000012986.1-R1-1-A1-E3;Parent=ENSLACP00000012986.1-R1-1-A1
NW_006890064.1	genBlastG	coding_exon	7541678	7541694	.	-	.	ID=ENSLACP00000012986.1-R1-1-A1-E4;Parent=ENSLACP00000012986.1-R1-1-A1
NW_006890064.1	genBlastG	coding_exon	7540781	7540801	.	-	.	ID=ENSLACP00000012986.1-R1-1-A1-E5;Parent=ENSLACP00000012986.1-R1-1-A1
NW_006890064.1	genBlastG	coding_exon	7540673	7540753	.	-	.	ID=ENSLACP00000012986.1-R1-1-A1-E6;Parent=ENSLACP00000012986.1-R1-1-A1
NW_006890064.1	genBlastG	coding_exon	7540631	7540657	.	-	.	ID=ENSLACP00000012986.1-R1-1-A1-E7;Parent=ENSLACP00000012986.1-R1-1-A1
NW_006890159.1	genBlastG	transcript	2510303	2511886	16.63	-	.	ID=ENSLACP00000013145.1-R1-1-A1;Name=ENSLACP00000013145.1;PID=37.01;Coverage=100;Note=PID:37.01-Cover:100
NW_006890159.1	genBlastG	coding_exon	2511781	2511886	.	-	.	ID=ENSLACP00000013145.1-R1-1-A1-E1;Parent=ENSLACP00000013145.1-R1-1-A1
NW_006890159.1	genBlastG	coding_exon	2511153	2511339	.	-	.	ID=ENSLACP00000013145.1-R1-1-A1-E2;Parent=ENSLACP00000013145.1-R1-1-A1
NW_006890159.1	genBlastG	coding_exon	2510331	2510366	.	-	.	ID=ENSLACP00000013145.1-R1-1-A1-E3;Parent=ENSLACP00000013145.1-R1-1-A1
NW_006890159.1	genBlastG	coding_exon	2510303	2510309	.	-	.	ID=ENSLACP00000013145.1-R1-1-A1-E4;Parent=ENSLACP00000013145.1-R1-1-A1
NW_006890292.1	genBlastG	transcript	240018	240926	16.63	+	.	ID=ENSLACP00000013145.1-R1-2-A1;Name=ENSLACP00000013145.1;PID=36.36;Coverage=100;Note=PID:36.36-Cover:100
NW_006890292.1	genBlastG	coding_exon	240018	240301	.	+	.	ID=ENSLACP00000013145.1-R1-2-A1-E1;Parent=ENSLACP00000013145.1-R1-2-A1
NW_006890292.1	genBlastG	coding_exon	240842	240926	.	+	.	ID=ENSLACP00000013145.1-R1-2-A1-E2;Parent=ENSLACP00000013145.1-R1-2-A1
NW_006892459.1	genBlastG	transcript	372	1599	-13.5	-	.	ID=ENSLACP00000013573.1-R1-1-A1;Name=ENSLACP00000013573.1;PID=30.1;Coverage=71.54;Note=PID:30.1-Cover:71.54
NW_006892459.1	genBlastG	coding_exon	1582	1599	.	-	.	ID=ENSLACP00000013573.1-R1-1-A1-E1;Parent=ENSLACP00000013573.1-R1-1-A1
NW_006892459.1	genBlastG	coding_exon	732	984	.	-	.	ID=ENSLACP00000013573.1-R1-1-A1-E2;Parent=ENSLACP00000013573.1-R1-1-A1
NW_006892459.1	genBlastG	coding_exon	677	706	.	-	.	ID=ENSLACP00000013573.1-R1-1-A1-E3;Parent=ENSLACP00000013573.1-R1-1-A1
NW_006892459.1	genBlastG	coding_exon	372	646	.	-	.	ID=ENSLACP00000013573.1-R1-1-A1-E4;Parent=ENSLACP00000013573.1-R1-1-A1
NW_006890072.1	genBlastG	transcript	123246	124947	40.63	+	.	ID=ENSLACP00000013610.1-R1-1-A1;Name=ENSLACP00000013610.1;PID=26.25;Coverage=58.96;Note=PID:26.25-Cover:58.96
NW_006890072.1	genBlastG	coding_exon	123246	123340	.	+	.	ID=ENSLACP00000013610.1-R1-1-A1-E1;Parent=ENSLACP00000013610.1-R1-1-A1
NW_006890072.1	genBlastG	coding_exon	123474	123751	.	+	.	ID=ENSLACP00000013610.1-R1-1-A1-E2;Parent=ENSLACP00000013610.1-R1-1-A1
NW_006890072.1	genBlastG	coding_exon	123803	124317	.	+	.	ID=ENSLACP00000013610.1-R1-1-A1-E3;Parent=ENSLACP00000013610.1-R1-1-A1
NW_006890072.1	genBlastG	coding_exon	124405	124434	.	+	.	ID=ENSLACP00000013610.1-R1-1-A1-E4;Parent=ENSLACP00000013610.1-R1-1-A1
NW_006890072.1	genBlastG	coding_exon	124450	124489	.	+	.	ID=ENSLACP00000013610.1-R1-1-A1-E5;Parent=ENSLACP00000013610.1-R1-1-A1
NW_006890072.1	genBlastG	coding_exon	124511	124947	.	+	.	ID=ENSLACP00000013610.1-R1-1-A1-E6;Parent=ENSLACP00000013610.1-R1-1-A1
NW_006890136.1	genBlastG	transcript	1941632	1942295	18.22	-	.	ID=ENSLACP00000013641.1-R1-1-A1;Name=ENSLACP00000013641.1;PID=24.8;Coverage=79.8;Note=PID:24.8-Cover:79.8
NW_006890136.1	genBlastG	coding_exon	1942272	1942295	.	-	.	ID=ENSLACP00000013641.1-R1-1-A1-E1;Parent=ENSLACP00000013641.1-R1-1-A1
NW_006890136.1	genBlastG	coding_exon	1942123	1942222	.	-	.	ID=ENSLACP00000013641.1-R1-1-A1-E2;Parent=ENSLACP00000013641.1-R1-1-A1
NW_006890136.1	genBlastG	coding_exon	1941632	1941984	.	-	.	ID=ENSLACP00000013641.1-R1-1-A1-E3;Parent=ENSLACP00000013641.1-R1-1-A1
NW_006890179.1	genBlastG	transcript	691247	691708	18.6	-	.	ID=ENSLACP00000014015.1-R1-1-A1;Name=ENSLACP00000014015.1;PID=29.27;Coverage=100;Note=PID:29.27-Cover:100
NW_006890179.1	genBlastG	coding_exon	691642	691708	.	-	.	ID=ENSLACP00000014015.1-R1-1-A1-E1;Parent=ENSLACP00000014015.1-R1-1-A1
NW_006890179.1	genBlastG	coding_exon	691496	691596	.	-	.	ID=ENSLACP00000014015.1-R1-1-A1-E2;Parent=ENSLACP00000014015.1-R1-1-A1
NW_006890179.1	genBlastG	coding_exon	691247	691441	.	-	.	ID=ENSLACP00000014015.1-R1-1-A1-E3;Parent=ENSLACP00000014015.1-R1-1-A1
NW_006890055.1	genBlastG	transcript	12058187	12058348	19.77	+	.	ID=ENSLACP00000014083.1-R1-1-A1;Name=ENSLACP00000014083.1;PID=16.67;Coverage=23.12;Note=PID:16.67-Cover:23.12
NW_006890055.1	genBlastG	coding_exon	12058187	12058317	.	+	.	ID=ENSLACP00000014083.1-R1-1-A1-E1;Parent=ENSLACP00000014083.1-R1-1-A1
NW_006890055.1	genBlastG	coding_exon	12058348	12058348	.	+	.	ID=ENSLACP00000014083.1-R1-1-A1-E2;Parent=ENSLACP00000014083.1-R1-1-A1
NW_006890172.1	genBlastG	transcript	11144	11919	16.04	-	.	ID=ENSLACP00000014132.1-R1-1-A1;Name=ENSLACP00000014132.1;PID=46.26;Coverage=91.18;Note=PID:46.26-Cover:91.18
NW_006890172.1	genBlastG	coding_exon	11735	11919	.	-	.	ID=ENSLACP00000014132.1-R1-1-A1-E1;Parent=ENSLACP00000014132.1-R1-1-A1
NW_006890172.1	genBlastG	coding_exon	11144	11333	.	-	.	ID=ENSLACP00000014132.1-R1-1-A1-E2;Parent=ENSLACP00000014132.1-R1-1-A1
NW_006890083.1	genBlastG	transcript	5479006	5480719	76.83	+	.	ID=ENSLACP00000014422.1-R1-1-A1;Name=ENSLACP00000014422.1;PID=55.62;Coverage=93.33;Note=PID:55.62-Cover:93.33
NW_006890083.1	genBlastG	coding_exon	5479006	5479057	.	+	.	ID=ENSLACP00000014422.1-R1-1-A1-E1;Parent=ENSLACP00000014422.1-R1-1-A1
NW_006890083.1	genBlastG	coding_exon	5479887	5480052	.	+	.	ID=ENSLACP00000014422.1-R1-1-A1-E2;Parent=ENSLACP00000014422.1-R1-1-A1
NW_006890083.1	genBlastG	coding_exon	5480095	5480719	.	+	.	ID=ENSLACP00000014422.1-R1-1-A1-E3;Parent=ENSLACP00000014422.1-R1-1-A1
NW_006890075.1	genBlastG	transcript	2119161	2119817	29.05	-	.	ID=ENSLACP00000014437.1-R1-1-A1;Name=ENSLACP00000014437.1;PID=32.17;Coverage=100;Note=PID:32.17-Cover:100
NW_006890075.1	genBlastG	coding_exon	2119161	2119817	.	-	.	ID=ENSLACP00000014437.1-R1-1-A1-E1;Parent=ENSLACP00000014437.1-R1-1-A1
NW_006890170.1	genBlastG	transcript	2056553	2057550	22	-	.	ID=ENSLACP00000014613.1-R1-1-A1;Name=ENSLACP00000014613.1;PID=31.4;Coverage=100;Note=PID:31.4-Cover:100
NW_006890170.1	genBlastG	coding_exon	2057120	2057550	.	-	.	ID=ENSLACP00000014613.1-R1-1-A1-E1;Parent=ENSLACP00000014613.1-R1-1-A1
NW_006890170.1	genBlastG	coding_exon	2056553	2056640	.	-	.	ID=ENSLACP00000014613.1-R1-1-A1-E2;Parent=ENSLACP00000014613.1-R1-1-A1
NW_006890089.1	genBlastG	transcript	4147131	4148721	54.96	-	.	ID=ENSLACP00000014768.1-R1-1-A1;Name=ENSLACP00000014768.1;PID=37.22;Coverage=87.54;Note=PID:37.22-Cover:87.54
NW_006890089.1	genBlastG	coding_exon	4148673	4148721	.	-	.	ID=ENSLACP00000014768.1-R1-1-A1-E1;Parent=ENSLACP00000014768.1-R1-1-A1
NW_006890089.1	genBlastG	coding_exon	4148037	4148158	.	-	.	ID=ENSLACP00000014768.1-R1-1-A1-E2;Parent=ENSLACP00000014768.1-R1-1-A1
NW_006890089.1	genBlastG	coding_exon	4147605	4148021	.	-	.	ID=ENSLACP00000014768.1-R1-1-A1-E3;Parent=ENSLACP00000014768.1-R1-1-A1
NW_006890089.1	genBlastG	coding_exon	4147399	4147589	.	-	.	ID=ENSLACP00000014768.1-R1-1-A1-E4;Parent=ENSLACP00000014768.1-R1-1-A1
NW_006890089.1	genBlastG	coding_exon	4147211	4147335	.	-	.	ID=ENSLACP00000014768.1-R1-1-A1-E5;Parent=ENSLACP00000014768.1-R1-1-A1
NW_006890089.1	genBlastG	coding_exon	4147131	4147156	.	-	.	ID=ENSLACP00000014768.1-R1-1-A1-E6;Parent=ENSLACP00000014768.1-R1-1-A1
NW_006890056.1	genBlastG	transcript	7228783	7229008	22.37	+	.	ID=ENSLACP00000014918.1-R1-1-A1;Name=ENSLACP00000014918.1;PID=47.66;Coverage=60.75;Note=PID:47.66-Cover:60.75
NW_006890056.1	genBlastG	coding_exon	7228783	7228812	.	+	.	ID=ENSLACP00000014918.1-R1-1-A1-E1;Parent=ENSLACP00000014918.1-R1-1-A1
NW_006890056.1	genBlastG	coding_exon	7228841	7229008	.	+	.	ID=ENSLACP00000014918.1-R1-1-A1-E2;Parent=ENSLACP00000014918.1-R1-1-A1
NW_006890204.1	genBlastG	transcript	621738	622937	16.82	+	.	ID=ENSLACP00000015285.1-R1-1-A1;Name=ENSLACP00000015285.1;PID=17.04;Coverage=25.84;Note=PID:17.04-Cover:25.84
NW_006890204.1	genBlastG	coding_exon	621738	621831	.	+	.	ID=ENSLACP00000015285.1-R1-1-A1-E1;Parent=ENSLACP00000015285.1-R1-1-A1
NW_006890204.1	genBlastG	coding_exon	622385	622441	.	+	.	ID=ENSLACP00000015285.1-R1-1-A1-E2;Parent=ENSLACP00000015285.1-R1-1-A1
NW_006890204.1	genBlastG	coding_exon	622523	622554	.	+	.	ID=ENSLACP00000015285.1-R1-1-A1-E3;Parent=ENSLACP00000015285.1-R1-1-A1
NW_006890204.1	genBlastG	coding_exon	622639	622710	.	+	.	ID=ENSLACP00000015285.1-R1-1-A1-E4;Parent=ENSLACP00000015285.1-R1-1-A1
NW_006890204.1	genBlastG	coding_exon	622845	622937	.	+	.	ID=ENSLACP00000015285.1-R1-1-A1-E5;Parent=ENSLACP00000015285.1-R1-1-A1
NW_006901635.1	genBlastG	transcript	920	1333	12	-	.	ID=ENSLACP00000015966.2-R1-1-A1;Name=ENSLACP00000015966.2;PID=15.51;Coverage=22.42;Note=PID:15.51-Cover:22.42
NW_006901635.1	genBlastG	coding_exon	920	1333	.	-	.	ID=ENSLACP00000015966.2-R1-1-A1-E1;Parent=ENSLACP00000015966.2-R1-1-A1
NW_006890062.1	genBlastG	transcript	6343148	6344211	13	+	.	ID=ENSLACP00000015956.1-R1-1-A1;Name=ENSLACP00000015956.1;PID=22.83;Coverage=55.1;Note=PID:22.83-Cover:55.1
NW_006890062.1	genBlastG	coding_exon	6343148	6343232	.	+	.	ID=ENSLACP00000015956.1-R1-1-A1-E1;Parent=ENSLACP00000015956.1-R1-1-A1
NW_006890062.1	genBlastG	coding_exon	6343970	6344211	.	+	.	ID=ENSLACP00000015956.1-R1-1-A1-E2;Parent=ENSLACP00000015956.1-R1-1-A1
NW_006890076.1	genBlastG	transcript	7095591	7098516	56.82	-	.	ID=ENSLACP00000016254.1-R1-1-A1;Name=ENSLACP00000016254.1;PID=28.53;Coverage=79.72;Note=PID:28.53-Cover:79.72
NW_006890076.1	genBlastG	coding_exon	7098252	7098516	.	-	.	ID=ENSLACP00000016254.1-R1-1-A1-E1;Parent=ENSLACP00000016254.1-R1-1-A1
NW_006890076.1	genBlastG	coding_exon	7098134	7098233	.	-	.	ID=ENSLACP00000016254.1-R1-1-A1-E2;Parent=ENSLACP00000016254.1-R1-1-A1
NW_006890076.1	genBlastG	coding_exon	7098051	7098105	.	-	.	ID=ENSLACP00000016254.1-R1-1-A1-E3;Parent=ENSLACP00000016254.1-R1-1-A1
NW_006890076.1	genBlastG	coding_exon	7097002	7097973	.	-	.	ID=ENSLACP00000016254.1-R1-1-A1-E4;Parent=ENSLACP00000016254.1-R1-1-A1
NW_006890076.1	genBlastG	coding_exon	7096888	7096923	.	-	.	ID=ENSLACP00000016254.1-R1-1-A1-E5;Parent=ENSLACP00000016254.1-R1-1-A1
NW_006890076.1	genBlastG	coding_exon	7096624	7096653	.	-	.	ID=ENSLACP00000016254.1-R1-1-A1-E6;Parent=ENSLACP00000016254.1-R1-1-A1
NW_006890076.1	genBlastG	coding_exon	7096543	7096599	.	-	.	ID=ENSLACP00000016254.1-R1-1-A1-E7;Parent=ENSLACP00000016254.1-R1-1-A1
NW_006890076.1	genBlastG	coding_exon	7095591	7095611	.	-	.	ID=ENSLACP00000016254.1-R1-1-A1-E8;Parent=ENSLACP00000016254.1-R1-1-A1
NW_006890063.1	genBlastG	transcript	2937130	2937514	17.91	+	.	ID=ENSLACP00000016621.1-R1-1-A1;Name=ENSLACP00000016621.1;PID=33.97;Coverage=96.83;Note=PID:33.97-Cover:96.83
NW_006890063.1	genBlastG	coding_exon	2937130	2937199	.	+	.	ID=ENSLACP00000016621.1-R1-1-A1-E1;Parent=ENSLACP00000016621.1-R1-1-A1
NW_006890063.1	genBlastG	coding_exon	2937216	2937514	.	+	.	ID=ENSLACP00000016621.1-R1-1-A1-E2;Parent=ENSLACP00000016621.1-R1-1-A1
NW_006890198.1	genBlastG	transcript	506271	506748	26.7	-	.	ID=ENSLACP00000016711.1-R1-1-A1;Name=ENSLACP00000016711.1;PID=36.68;Coverage=85.06;Note=PID:36.68-Cover:85.06
NW_006890198.1	genBlastG	coding_exon	506613	506748	.	-	.	ID=ENSLACP00000016711.1-R1-1-A1-E1;Parent=ENSLACP00000016711.1-R1-1-A1
NW_006890198.1	genBlastG	coding_exon	506271	506581	.	-	.	ID=ENSLACP00000016711.1-R1-1-A1-E2;Parent=ENSLACP00000016711.1-R1-1-A1
NW_006905617.1	genBlastG	transcript	440	929	15.5	-	.	ID=ENSLACP00000016829.1-R1-1-A1;Name=ENSLACP00000016829.1;PID=9.989;Coverage=13.4;Note=PID:9.989-Cover:13.4
NW_006905617.1	genBlastG	coding_exon	837	929	.	-	.	ID=ENSLACP00000016829.1-R1-1-A1-E1;Parent=ENSLACP00000016829.1-R1-1-A1
NW_006905617.1	genBlastG	coding_exon	717	816	.	-	.	ID=ENSLACP00000016829.1-R1-1-A1-E2;Parent=ENSLACP00000016829.1-R1-1-A1
NW_006905617.1	genBlastG	coding_exon	658	692	.	-	.	ID=ENSLACP00000016829.1-R1-1-A1-E3;Parent=ENSLACP00000016829.1-R1-1-A1
NW_006905617.1	genBlastG	coding_exon	440	592	.	-	.	ID=ENSLACP00000016829.1-R1-1-A1-E4;Parent=ENSLACP00000016829.1-R1-1-A1
NW_006890359.1	genBlastG	transcript	43274	46709	81.58	-	.	ID=ENSLACP00000016854.1-R1-1-A1;Name=ENSLACP00000016854.1;PID=29.36;Coverage=88.26;Note=PID:29.36-Cover:88.26
NW_006890359.1	genBlastG	coding_exon	46682	46709	.	-	.	ID=ENSLACP00000016854.1-R1-1-A1-E1;Parent=ENSLACP00000016854.1-R1-1-A1
NW_006890359.1	genBlastG	coding_exon	46060	46122	.	-	.	ID=ENSLACP00000016854.1-R1-1-A1-E2;Parent=ENSLACP00000016854.1-R1-1-A1
NW_006890359.1	genBlastG	coding_exon	45860	46032	.	-	.	ID=ENSLACP00000016854.1-R1-1-A1-E3;Parent=ENSLACP00000016854.1-R1-1-A1
NW_006890359.1	genBlastG	coding_exon	45228	45817	.	-	.	ID=ENSLACP00000016854.1-R1-1-A1-E4;Parent=ENSLACP00000016854.1-R1-1-A1
NW_006890359.1	genBlastG	coding_exon	44836	45143	.	-	.	ID=ENSLACP00000016854.1-R1-1-A1-E5;Parent=ENSLACP00000016854.1-R1-1-A1
NW_006890359.1	genBlastG	coding_exon	44249	44703	.	-	.	ID=ENSLACP00000016854.1-R1-1-A1-E6;Parent=ENSLACP00000016854.1-R1-1-A1
NW_006890359.1	genBlastG	coding_exon	44121	44215	.	-	.	ID=ENSLACP00000016854.1-R1-1-A1-E7;Parent=ENSLACP00000016854.1-R1-1-A1
NW_006890359.1	genBlastG	coding_exon	43916	44084	.	-	.	ID=ENSLACP00000016854.1-R1-1-A1-E8;Parent=ENSLACP00000016854.1-R1-1-A1
NW_006890359.1	genBlastG	coding_exon	43274	43876	.	-	.	ID=ENSLACP00000016854.1-R1-1-A1-E9;Parent=ENSLACP00000016854.1-R1-1-A1
NW_006890069.1	genBlastG	transcript	4221804	4222338	13.75	+	.	ID=ENSLACP00000017033.1-R1-1-A1;Name=ENSLACP00000017033.1;PID=27.95;Coverage=59.33;Note=PID:27.95-Cover:59.33
NW_006890069.1	genBlastG	coding_exon	4221804	4221941	.	+	.	ID=ENSLACP00000017033.1-R1-1-A1-E1;Parent=ENSLACP00000017033.1-R1-1-A1
NW_006890069.1	genBlastG	coding_exon	4222050	4222141	.	+	.	ID=ENSLACP00000017033.1-R1-1-A1-E2;Parent=ENSLACP00000017033.1-R1-1-A1
NW_006890069.1	genBlastG	coding_exon	4222299	4222338	.	+	.	ID=ENSLACP00000017033.1-R1-1-A1-E3;Parent=ENSLACP00000017033.1-R1-1-A1
NW_006890098.1	genBlastG	transcript	2489	4563	47.83	+	.	ID=ENSLACP00000017258.1-R1-1-A1;Name=ENSLACP00000017258.1;PID=30.47;Coverage=93.36;Note=PID:30.47-Cover:93.36
NW_006890098.1	genBlastG	coding_exon	2489	2505	.	+	.	ID=ENSLACP00000017258.1-R1-1-A1-E1;Parent=ENSLACP00000017258.1-R1-1-A1
NW_006890098.1	genBlastG	coding_exon	2847	2994	.	+	.	ID=ENSLACP00000017258.1-R1-1-A1-E2;Parent=ENSLACP00000017258.1-R1-1-A1
NW_006890098.1	genBlastG	coding_exon	3034	3319	.	+	.	ID=ENSLACP00000017258.1-R1-1-A1-E3;Parent=ENSLACP00000017258.1-R1-1-A1
NW_006890098.1	genBlastG	coding_exon	3338	3348	.	+	.	ID=ENSLACP00000017258.1-R1-1-A1-E4;Parent=ENSLACP00000017258.1-R1-1-A1
NW_006890098.1	genBlastG	coding_exon	3370	3590	.	+	.	ID=ENSLACP00000017258.1-R1-1-A1-E5;Parent=ENSLACP00000017258.1-R1-1-A1
NW_006890098.1	genBlastG	coding_exon	3660	4011	.	+	.	ID=ENSLACP00000017258.1-R1-1-A1-E6;Parent=ENSLACP00000017258.1-R1-1-A1
NW_006890098.1	genBlastG	coding_exon	4036	4563	.	+	.	ID=ENSLACP00000017258.1-R1-1-A1-E7;Parent=ENSLACP00000017258.1-R1-1-A1
NW_006890068.1	genBlastG	transcript	5444468	5447729	46.8	+	.	ID=ENSLACP00000017414.1-R1-1-A1;Name=ENSLACP00000017414.1;PID=53.82;Coverage=93.72;Note=PID:53.82-Cover:93.72
NW_006890068.1	genBlastG	coding_exon	5444468	5444588	.	+	.	ID=ENSLACP00000017414.1-R1-1-A1-E1;Parent=ENSLACP00000017414.1-R1-1-A1
NW_006890068.1	genBlastG	coding_exon	5445250	5445359	.	+	.	ID=ENSLACP00000017414.1-R1-1-A1-E2;Parent=ENSLACP00000017414.1-R1-1-A1
NW_006890068.1	genBlastG	coding_exon	5446109	5446231	.	+	.	ID=ENSLACP00000017414.1-R1-1-A1-E3;Parent=ENSLACP00000017414.1-R1-1-A1
NW_006890068.1	genBlastG	coding_exon	5446986	5447059	.	+	.	ID=ENSLACP00000017414.1-R1-1-A1-E4;Parent=ENSLACP00000017414.1-R1-1-A1
NW_006890068.1	genBlastG	coding_exon	5447483	5447729	.	+	.	ID=ENSLACP00000017414.1-R1-1-A1-E5;Parent=ENSLACP00000017414.1-R1-1-A1
NW_006890096.1	genBlastG	transcript	4930452	4931924	50.22	+	.	ID=ENSLACP00000017720.1-R1-1-A1;Name=ENSLACP00000017720.1;PID=27.45;Coverage=42.22;Note=PID:27.45-Cover:42.22
NW_006890096.1	genBlastG	coding_exon	4930452	4930454	.	+	.	ID=ENSLACP00000017720.1-R1-1-A1-E1;Parent=ENSLACP00000017720.1-R1-1-A1
NW_006890096.1	genBlastG	coding_exon	4930514	4930670	.	+	.	ID=ENSLACP00000017720.1-R1-1-A1-E2;Parent=ENSLACP00000017720.1-R1-1-A1
NW_006890096.1	genBlastG	coding_exon	4930920	4930989	.	+	.	ID=ENSLACP00000017720.1-R1-1-A1-E3;Parent=ENSLACP00000017720.1-R1-1-A1
NW_006890096.1	genBlastG	coding_exon	4931531	4931607	.	+	.	ID=ENSLACP00000017720.1-R1-1-A1-E4;Parent=ENSLACP00000017720.1-R1-1-A1
NW_006890096.1	genBlastG	coding_exon	4931773	4931924	.	+	.	ID=ENSLACP00000017720.1-R1-1-A1-E5;Parent=ENSLACP00000017720.1-R1-1-A1
NW_006890210.1	genBlastG	transcript	293755	294991	1.09	+	.	ID=ENSLACP00000018020.1-R1-1-A1;Name=ENSLACP00000018020.1;PID=29.23;Coverage=68.31;Note=PID:29.23-Cover:68.31
NW_006890210.1	genBlastG	coding_exon	293755	293892	.	+	.	ID=ENSLACP00000018020.1-R1-1-A1-E1;Parent=ENSLACP00000018020.1-R1-1-A1
NW_006890210.1	genBlastG	coding_exon	294377	294545	.	+	.	ID=ENSLACP00000018020.1-R1-1-A1-E2;Parent=ENSLACP00000018020.1-R1-1-A1
NW_006890210.1	genBlastG	coding_exon	294591	294991	.	+	.	ID=ENSLACP00000018020.1-R1-1-A1-E3;Parent=ENSLACP00000018020.1-R1-1-A1
NW_006890089.1	genBlastG	transcript	5645610	5648903	55.84	-	.	ID=ENSLACP00000018049.1-R1-1-A1;Name=ENSLACP00000018049.1;PID=29.27;Coverage=86.51;Note=PID:29.27-Cover:86.51
NW_006890089.1	genBlastG	coding_exon	5648879	5648903	.	-	.	ID=ENSLACP00000018049.1-R1-1-A1-E1;Parent=ENSLACP00000018049.1-R1-1-A1
NW_006890089.1	genBlastG	coding_exon	5646945	5648218	.	-	.	ID=ENSLACP00000018049.1-R1-1-A1-E2;Parent=ENSLACP00000018049.1-R1-1-A1
NW_006890089.1	genBlastG	coding_exon	5646508	5646929	.	-	.	ID=ENSLACP00000018049.1-R1-1-A1-E3;Parent=ENSLACP00000018049.1-R1-1-A1
NW_006890089.1	genBlastG	coding_exon	5645610	5646027	.	-	.	ID=ENSLACP00000018049.1-R1-1-A1-E4;Parent=ENSLACP00000018049.1-R1-1-A1
NW_006890062.1	genBlastG	transcript	2452138	2452884	34.37	-	.	ID=ENSLACP00000018312.1-R1-1-A1;Name=ENSLACP00000018312.1;PID=31.67;Coverage=100;Note=PID:31.67-Cover:100
NW_006890062.1	genBlastG	coding_exon	2452138	2452884	.	-	.	ID=ENSLACP00000018312.1-R1-1-A1-E1;Parent=ENSLACP00000018312.1-R1-1-A1
NW_006890582.1	genBlastG	transcript	43230	44326	14	-	.	ID=ENSLACP00000023181.1-R1-1-A1;Name=ENSLACP00000023181.1;PID=30.6;Coverage=58.06;Note=PID:30.6-Cover:58.06
NW_006890582.1	genBlastG	coding_exon	44256	44326	.	-	.	ID=ENSLACP00000023181.1-R1-1-A1-E1;Parent=ENSLACP00000023181.1-R1-1-A1
NW_006890582.1	genBlastG	coding_exon	43230	43377	.	-	.	ID=ENSLACP00000023181.1-R1-1-A1-E2;Parent=ENSLACP00000023181.1-R1-1-A1
NW_006890173.1	genBlastG	transcript	685938	687347	54.6	+	.	ID=ENSLACP00000018372.1-R1-1-A1;Name=ENSLACP00000018372.1;PID=30.06;Coverage=100;Note=PID:30.06-Cover:100
NW_006890173.1	genBlastG	coding_exon	685938	686318	.	+	.	ID=ENSLACP00000018372.1-R1-1-A1-E1;Parent=ENSLACP00000018372.1-R1-1-A1
NW_006890173.1	genBlastG	coding_exon	686334	686478	.	+	.	ID=ENSLACP00000018372.1-R1-1-A1-E2;Parent=ENSLACP00000018372.1-R1-1-A1
NW_006890173.1	genBlastG	coding_exon	686503	686624	.	+	.	ID=ENSLACP00000018372.1-R1-1-A1-E3;Parent=ENSLACP00000018372.1-R1-1-A1
NW_006890173.1	genBlastG	coding_exon	686646	687347	.	+	.	ID=ENSLACP00000018372.1-R1-1-A1-E4;Parent=ENSLACP00000018372.1-R1-1-A1
NW_006890083.1	genBlastG	transcript	734138	735003	21.75	-	.	ID=ENSLACP00000018553.1-R1-1-A1;Name=ENSLACP00000018553.1;PID=32.32;Coverage=100;Note=PID:32.32-Cover:100
NW_006890083.1	genBlastG	coding_exon	734431	735003	.	-	.	ID=ENSLACP00000018553.1-R1-1-A1-E1;Parent=ENSLACP00000018553.1-R1-1-A1
NW_006890083.1	genBlastG	coding_exon	734138	734233	.	-	.	ID=ENSLACP00000018553.1-R1-1-A1-E2;Parent=ENSLACP00000018553.1-R1-1-A1
NW_006890171.1	genBlastG	transcript	36536	37436	25.46	+	.	ID=ENSLACP00000018605.1-R1-1-A1;Name=ENSLACP00000018605.1;PID=31.58;Coverage=100;Note=PID:31.58-Cover:100
NW_006890171.1	genBlastG	coding_exon	36536	36554	.	+	.	ID=ENSLACP00000018605.1-R1-1-A1-E1;Parent=ENSLACP00000018605.1-R1-1-A1
NW_006890171.1	genBlastG	coding_exon	36787	37319	.	+	.	ID=ENSLACP00000018605.1-R1-1-A1-E2;Parent=ENSLACP00000018605.1-R1-1-A1
NW_006890171.1	genBlastG	coding_exon	37353	37436	.	+	.	ID=ENSLACP00000018605.1-R1-1-A1-E3;Parent=ENSLACP00000018605.1-R1-1-A1
NW_006890085.1	genBlastG	transcript	859146	859890	16.82	-	.	ID=ENSLACP00000018918.1-R1-1-A1;Name=ENSLACP00000018918.1;PID=12.23;Coverage=15.82;Note=PID:12.23-Cover:15.82
NW_006890085.1	genBlastG	coding_exon	859842	859890	.	-	.	ID=ENSLACP00000018918.1-R1-1-A1-E1;Parent=ENSLACP00000018918.1-R1-1-A1
NW_006890085.1	genBlastG	coding_exon	859425	859444	.	-	.	ID=ENSLACP00000018918.1-R1-1-A1-E2;Parent=ENSLACP00000018918.1-R1-1-A1
NW_006890085.1	genBlastG	coding_exon	859146	859361	.	-	.	ID=ENSLACP00000018918.1-R1-1-A1-E3;Parent=ENSLACP00000018918.1-R1-1-A1
NW_006890063.1	genBlastG	transcript	7870925	7871995	23.5	-	.	ID=ENSLACP00000019603.1-R1-1-A1;Name=ENSLACP00000019603.1;PID=32.31;Coverage=100;Note=PID:32.31-Cover:100
NW_006890063.1	genBlastG	coding_exon	7871757	7871995	.	-	.	ID=ENSLACP00000019603.1-R1-1-A1-E1;Parent=ENSLACP00000019603.1-R1-1-A1
NW_006890063.1	genBlastG	coding_exon	7870925	7871291	.	-	.	ID=ENSLACP00000019603.1-R1-1-A1-E2;Parent=ENSLACP00000019603.1-R1-1-A1
NW_006890167.1	genBlastG	transcript	1372355	1373812	39.15	+	.	ID=ENSLACP00000020663.1-R1-1-A1;Name=ENSLACP00000020663.1;PID=55.49;Coverage=100;Note=PID:55.49-Cover:100
NW_006890167.1	genBlastG	coding_exon	1372355	1372468	.	+	.	ID=ENSLACP00000020663.1-R1-1-A1-E1;Parent=ENSLACP00000020663.1-R1-1-A1
NW_006890167.1	genBlastG	coding_exon	1372587	1372885	.	+	.	ID=ENSLACP00000020663.1-R1-1-A1-E2;Parent=ENSLACP00000020663.1-R1-1-A1
NW_006890167.1	genBlastG	coding_exon	1373710	1373812	.	+	.	ID=ENSLACP00000020663.1-R1-1-A1-E3;Parent=ENSLACP00000020663.1-R1-1-A1
NW_006890058.1	genBlastG	transcript	9330901	9332151	70.86	-	.	ID=ENSLACP00000020685.1-R1-1-A1;Name=ENSLACP00000020685.1;PID=34.73;Coverage=79.25;Note=PID:34.73-Cover:79.25
NW_006890058.1	genBlastG	coding_exon	9332039	9332151	.	-	.	ID=ENSLACP00000020685.1-R1-1-A1-E1;Parent=ENSLACP00000020685.1-R1-1-A1
NW_006890058.1	genBlastG	coding_exon	9331877	9331970	.	-	.	ID=ENSLACP00000020685.1-R1-1-A1-E2;Parent=ENSLACP00000020685.1-R1-1-A1
NW_006890058.1	genBlastG	coding_exon	9331817	9331852	.	-	.	ID=ENSLACP00000020685.1-R1-1-A1-E3;Parent=ENSLACP00000020685.1-R1-1-A1
NW_006890058.1	genBlastG	coding_exon	9331761	9331802	.	-	.	ID=ENSLACP00000020685.1-R1-1-A1-E4;Parent=ENSLACP00000020685.1-R1-1-A1
NW_006890058.1	genBlastG	coding_exon	9331626	9331703	.	-	.	ID=ENSLACP00000020685.1-R1-1-A1-E5;Parent=ENSLACP00000020685.1-R1-1-A1
NW_006890058.1	genBlastG	coding_exon	9331400	9331604	.	-	.	ID=ENSLACP00000020685.1-R1-1-A1-E6;Parent=ENSLACP00000020685.1-R1-1-A1
NW_006890058.1	genBlastG	coding_exon	9331167	9331376	.	-	.	ID=ENSLACP00000020685.1-R1-1-A1-E7;Parent=ENSLACP00000020685.1-R1-1-A1
NW_006890058.1	genBlastG	coding_exon	9330901	9331133	.	-	.	ID=ENSLACP00000020685.1-R1-1-A1-E8;Parent=ENSLACP00000020685.1-R1-1-A1
NW_006890106.1	genBlastG	transcript	344966	346478	12.62	-	.	ID=ENSLACP00000020834.1-R1-1-A1;Name=ENSLACP00000020834.1;PID=32.34;Coverage=85;Note=PID:32.34-Cover:85
NW_006890106.1	genBlastG	coding_exon	346411	346478	.	-	.	ID=ENSLACP00000020834.1-R1-1-A1-E1;Parent=ENSLACP00000020834.1-R1-1-A1
NW_006890106.1	genBlastG	coding_exon	345439	345581	.	-	.	ID=ENSLACP00000020834.1-R1-1-A1-E2;Parent=ENSLACP00000020834.1-R1-1-A1
NW_006890106.1	genBlastG	coding_exon	345291	345426	.	-	.	ID=ENSLACP00000020834.1-R1-1-A1-E3;Parent=ENSLACP00000020834.1-R1-1-A1
NW_006890106.1	genBlastG	coding_exon	345219	345257	.	-	.	ID=ENSLACP00000020834.1-R1-1-A1-E4;Parent=ENSLACP00000020834.1-R1-1-A1
NW_006890106.1	genBlastG	coding_exon	344966	345041	.	-	.	ID=ENSLACP00000020834.1-R1-1-A1-E5;Parent=ENSLACP00000020834.1-R1-1-A1
NW_006890284.1	genBlastG	transcript	388375	388937	37.5	-	.	ID=ENSLACP00000021522.1-R1-1-A1;Name=ENSLACP00000021522.1;PID=47.3;Coverage=77.36;Note=PID:47.3-Cover:77.36
NW_006890284.1	genBlastG	coding_exon	388876	388937	.	-	.	ID=ENSLACP00000021522.1-R1-1-A1-E1;Parent=ENSLACP00000021522.1-R1-1-A1
NW_006890284.1	genBlastG	coding_exon	388810	388854	.	-	.	ID=ENSLACP00000021522.1-R1-1-A1-E2;Parent=ENSLACP00000021522.1-R1-1-A1
NW_006890284.1	genBlastG	coding_exon	388375	388762	.	-	.	ID=ENSLACP00000021522.1-R1-1-A1-E3;Parent=ENSLACP00000021522.1-R1-1-A1
NW_006890070.1	genBlastG	transcript	4698136	4699536	56.06	-	.	ID=ENSLOCP00000000316.1-R1-1-A1;Name=ENSLOCP00000000316.1;PID=50.18;Coverage=100;Note=PID:50.18-Cover:100
NW_006890070.1	genBlastG	coding_exon	4699527	4699536	.	-	.	ID=ENSLOCP00000000316.1-R1-1-A1-E1;Parent=ENSLOCP00000000316.1-R1-1-A1
NW_006890070.1	genBlastG	coding_exon	4698195	4698905	.	-	.	ID=ENSLOCP00000000316.1-R1-1-A1-E2;Parent=ENSLOCP00000000316.1-R1-1-A1
NW_006890070.1	genBlastG	coding_exon	4698136	4698173	.	-	.	ID=ENSLOCP00000000316.1-R1-1-A1-E3;Parent=ENSLOCP00000000316.1-R1-1-A1
NW_006890245.1	genBlastG	transcript	312722	313913	0.6576	-	.	ID=ENSLOCP00000000323.1-R1-1-A1;Name=ENSLOCP00000000323.1;PID=27.43;Coverage=66.23;Note=PID:27.43-Cover:66.23
NW_006890245.1	genBlastG	coding_exon	313750	313913	.	-	.	ID=ENSLOCP00000000323.1-R1-1-A1-E1;Parent=ENSLOCP00000000323.1-R1-1-A1
NW_006890245.1	genBlastG	coding_exon	313651	313722	.	-	.	ID=ENSLOCP00000000323.1-R1-1-A1-E2;Parent=ENSLOCP00000000323.1-R1-1-A1
NW_006890245.1	genBlastG	coding_exon	313589	313612	.	-	.	ID=ENSLOCP00000000323.1-R1-1-A1-E3;Parent=ENSLOCP00000000323.1-R1-1-A1
NW_006890245.1	genBlastG	coding_exon	313416	313570	.	-	.	ID=ENSLOCP00000000323.1-R1-1-A1-E4;Parent=ENSLOCP00000000323.1-R1-1-A1
NW_006890245.1	genBlastG	coding_exon	312722	312909	.	-	.	ID=ENSLOCP00000000323.1-R1-1-A1-E5;Parent=ENSLOCP00000000323.1-R1-1-A1
NW_006896140.1	genBlastG	transcript	42	1348	13.48	-	.	ID=ENSLOCP00000000338.1-R1-1-A1;Name=ENSLOCP00000000338.1;PID=33.33;Coverage=46.84;Note=PID:33.33-Cover:46.84
NW_006896140.1	genBlastG	coding_exon	1187	1348	.	-	.	ID=ENSLOCP00000000338.1-R1-1-A1-E1;Parent=ENSLOCP00000000338.1-R1-1-A1
NW_006896140.1	genBlastG	coding_exon	42	101	.	-	.	ID=ENSLOCP00000000338.1-R1-1-A1-E2;Parent=ENSLOCP00000000338.1-R1-1-A1
NW_006890155.1	genBlastG	transcript	2189992	2192590	48.32	+	.	ID=ENSLOCP00000000656.1-R1-1-A1;Name=ENSLOCP00000000656.1;PID=30.97;Coverage=88.34;Note=PID:30.97-Cover:88.34
NW_006890155.1	genBlastG	coding_exon	2189992	2190006	.	+	.	ID=ENSLOCP00000000656.1-R1-1-A1-E1;Parent=ENSLOCP00000000656.1-R1-1-A1
NW_006890155.1	genBlastG	coding_exon	2190064	2190246	.	+	.	ID=ENSLOCP00000000656.1-R1-1-A1-E2;Parent=ENSLOCP00000000656.1-R1-1-A1
NW_006890155.1	genBlastG	coding_exon	2190280	2190515	.	+	.	ID=ENSLOCP00000000656.1-R1-1-A1-E3;Parent=ENSLOCP00000000656.1-R1-1-A1
NW_006890155.1	genBlastG	coding_exon	2190576	2191279	.	+	.	ID=ENSLOCP00000000656.1-R1-1-A1-E4;Parent=ENSLOCP00000000656.1-R1-1-A1
NW_006890155.1	genBlastG	coding_exon	2192544	2192590	.	+	.	ID=ENSLOCP00000000656.1-R1-1-A1-E5;Parent=ENSLOCP00000000656.1-R1-1-A1
NW_006890098.1	genBlastG	transcript	2453429	2454363	16	+	.	ID=ENSLOCP00000000935.1-R1-1-A1;Name=ENSLOCP00000000935.1;PID=21.59;Coverage=33.85;Note=PID:21.59-Cover:33.85
NW_006890098.1	genBlastG	coding_exon	2453429	2453495	.	+	.	ID=ENSLOCP00000000935.1-R1-1-A1-E1;Parent=ENSLOCP00000000935.1-R1-1-A1
NW_006890098.1	genBlastG	coding_exon	2454005	2454135	.	+	.	ID=ENSLOCP00000000935.1-R1-1-A1-E2;Parent=ENSLOCP00000000935.1-R1-1-A1
NW_006890098.1	genBlastG	coding_exon	2454295	2454363	.	+	.	ID=ENSLOCP00000000935.1-R1-1-A1-E3;Parent=ENSLOCP00000000935.1-R1-1-A1
NW_006890221.1	genBlastG	transcript	588112	589817	34.71	+	.	ID=ENSLOCP00000001312.1-R1-1-A1;Name=ENSLOCP00000001312.1;PID=25.6;Coverage=69.75;Note=PID:25.6-Cover:69.75
NW_006890221.1	genBlastG	coding_exon	588112	588573	.	+	.	ID=ENSLOCP00000001312.1-R1-1-A1-E1;Parent=ENSLOCP00000001312.1-R1-1-A1
NW_006890221.1	genBlastG	coding_exon	588622	588754	.	+	.	ID=ENSLOCP00000001312.1-R1-1-A1-E2;Parent=ENSLOCP00000001312.1-R1-1-A1
NW_006890221.1	genBlastG	coding_exon	588809	589388	.	+	.	ID=ENSLOCP00000001312.1-R1-1-A1-E3;Parent=ENSLOCP00000001312.1-R1-1-A1
NW_006890221.1	genBlastG	coding_exon	589416	589439	.	+	.	ID=ENSLOCP00000001312.1-R1-1-A1-E4;Parent=ENSLOCP00000001312.1-R1-1-A1
NW_006890221.1	genBlastG	coding_exon	589679	589817	.	+	.	ID=ENSLOCP00000001312.1-R1-1-A1-E5;Parent=ENSLOCP00000001312.1-R1-1-A1
NW_006890144.1	genBlastG	transcript	1662390	1663351	27	+	.	ID=ENSLOCP00000002484.1-R1-1-A1;Name=ENSLOCP00000002484.1;PID=30.72;Coverage=66.32;Note=PID:30.72-Cover:66.32
NW_006890144.1	genBlastG	coding_exon	1662390	1662441	.	+	.	ID=ENSLOCP00000002484.1-R1-1-A1-E1;Parent=ENSLOCP00000002484.1-R1-1-A1
NW_006890144.1	genBlastG	coding_exon	1662729	1662909	.	+	.	ID=ENSLOCP00000002484.1-R1-1-A1-E2;Parent=ENSLOCP00000002484.1-R1-1-A1
NW_006890144.1	genBlastG	coding_exon	1662932	1663137	.	+	.	ID=ENSLOCP00000002484.1-R1-1-A1-E3;Parent=ENSLOCP00000002484.1-R1-1-A1
NW_006890144.1	genBlastG	coding_exon	1663215	1663351	.	+	.	ID=ENSLOCP00000002484.1-R1-1-A1-E4;Parent=ENSLOCP00000002484.1-R1-1-A1
NW_006890054.1	genBlastG	transcript	16669421	16671805	51.56	+	.	ID=ENSLOCP00000004002.1-R1-1-A1;Name=ENSLOCP00000004002.1;PID=48.96;Coverage=70.97;Note=PID:48.96-Cover:70.97
NW_006890054.1	genBlastG	coding_exon	16669421	16669568	.	+	.	ID=ENSLOCP00000004002.1-R1-1-A1-E1;Parent=ENSLOCP00000004002.1-R1-1-A1
NW_006890054.1	genBlastG	coding_exon	16670408	16670546	.	+	.	ID=ENSLOCP00000004002.1-R1-1-A1-E2;Parent=ENSLOCP00000004002.1-R1-1-A1
NW_006890054.1	genBlastG	coding_exon	16671380	16671577	.	+	.	ID=ENSLOCP00000004002.1-R1-1-A1-E3;Parent=ENSLOCP00000004002.1-R1-1-A1
NW_006890054.1	genBlastG	coding_exon	16671694	16671805	.	+	.	ID=ENSLOCP00000004002.1-R1-1-A1-E4;Parent=ENSLOCP00000004002.1-R1-1-A1
NW_006891039.1	genBlastG	transcript	13955	15910	13.58	-	.	ID=ENSLOCP00000004057.1-R1-1-A1;Name=ENSLOCP00000004057.1;PID=27.73;Coverage=98.26;Note=PID:27.73-Cover:98.26
NW_006891039.1	genBlastG	coding_exon	15778	15910	.	-	.	ID=ENSLOCP00000004057.1-R1-1-A1-E1;Parent=ENSLOCP00000004057.1-R1-1-A1
NW_006891039.1	genBlastG	coding_exon	15558	15704	.	-	.	ID=ENSLOCP00000004057.1-R1-1-A1-E2;Parent=ENSLOCP00000004057.1-R1-1-A1
NW_006891039.1	genBlastG	coding_exon	15376	15484	.	-	.	ID=ENSLOCP00000004057.1-R1-1-A1-E3;Parent=ENSLOCP00000004057.1-R1-1-A1
NW_006891039.1	genBlastG	coding_exon	14999	15291	.	-	.	ID=ENSLOCP00000004057.1-R1-1-A1-E4;Parent=ENSLOCP00000004057.1-R1-1-A1
NW_006891039.1	genBlastG	coding_exon	13955	14124	.	-	.	ID=ENSLOCP00000004057.1-R1-1-A1-E5;Parent=ENSLOCP00000004057.1-R1-1-A1
NW_006890117.1	genBlastG	transcript	186637	187899	13.25	-	.	ID=ENSLOCP00000004584.1-R1-1-A1;Name=ENSLOCP00000004584.1;PID=27.78;Coverage=56.31;Note=PID:27.78-Cover:56.31
NW_006890117.1	genBlastG	coding_exon	187875	187899	.	-	.	ID=ENSLOCP00000004584.1-R1-1-A1-E1;Parent=ENSLOCP00000004584.1-R1-1-A1
NW_006890117.1	genBlastG	coding_exon	187758	187817	.	-	.	ID=ENSLOCP00000004584.1-R1-1-A1-E2;Parent=ENSLOCP00000004584.1-R1-1-A1
NW_006890117.1	genBlastG	coding_exon	187539	187701	.	-	.	ID=ENSLOCP00000004584.1-R1-1-A1-E3;Parent=ENSLOCP00000004584.1-R1-1-A1
NW_006890117.1	genBlastG	coding_exon	187421	187475	.	-	.	ID=ENSLOCP00000004584.1-R1-1-A1-E4;Parent=ENSLOCP00000004584.1-R1-1-A1
NW_006890117.1	genBlastG	coding_exon	187244	187315	.	-	.	ID=ENSLOCP00000004584.1-R1-1-A1-E5;Parent=ENSLOCP00000004584.1-R1-1-A1
NW_006890117.1	genBlastG	coding_exon	186887	187057	.	-	.	ID=ENSLOCP00000004584.1-R1-1-A1-E6;Parent=ENSLOCP00000004584.1-R1-1-A1
NW_006890117.1	genBlastG	coding_exon	186826	186851	.	-	.	ID=ENSLOCP00000004584.1-R1-1-A1-E7;Parent=ENSLOCP00000004584.1-R1-1-A1
NW_006890117.1	genBlastG	coding_exon	186709	186805	.	-	.	ID=ENSLOCP00000004584.1-R1-1-A1-E8;Parent=ENSLOCP00000004584.1-R1-1-A1
NW_006890117.1	genBlastG	coding_exon	186637	186666	.	-	.	ID=ENSLOCP00000004584.1-R1-1-A1-E9;Parent=ENSLOCP00000004584.1-R1-1-A1
NW_006890260.1	genBlastG	transcript	404721	406720	18.4	-	.	ID=ENSLOCP00000004884.1-R1-1-A1;Name=ENSLOCP00000004884.1;PID=25;Coverage=100;Note=PID:25-Cover:100
NW_006890260.1	genBlastG	coding_exon	406596	406720	.	-	.	ID=ENSLOCP00000004884.1-R1-1-A1-E1;Parent=ENSLOCP00000004884.1-R1-1-A1
NW_006890260.1	genBlastG	coding_exon	404721	405741	.	-	.	ID=ENSLOCP00000004884.1-R1-1-A1-E2;Parent=ENSLOCP00000004884.1-R1-1-A1
NW_006907645.1	genBlastG	transcript	36	730	16.07	+	.	ID=ENSLOCP00000006767.1-R1-1-A1;Name=ENSLOCP00000006767.1;PID=36.2;Coverage=83.44;Note=PID:36.2-Cover:83.44
NW_006907645.1	genBlastG	coding_exon	36	148	.	+	.	ID=ENSLOCP00000006767.1-R1-1-A1-E1;Parent=ENSLOCP00000006767.1-R1-1-A1
NW_006907645.1	genBlastG	coding_exon	394	611	.	+	.	ID=ENSLOCP00000006767.1-R1-1-A1-E2;Parent=ENSLOCP00000006767.1-R1-1-A1
NW_006907645.1	genBlastG	coding_exon	684	730	.	+	.	ID=ENSLOCP00000006767.1-R1-1-A1-E3;Parent=ENSLOCP00000006767.1-R1-1-A1
NW_006890127.1	genBlastG	transcript	1284782	1285378	32.17	-	.	ID=ENSLOCP00000007004.1-R1-1-A1;Name=ENSLOCP00000007004.1;PID=54.96;Coverage=80.95;Note=PID:54.96-Cover:80.95
NW_006890127.1	genBlastG	coding_exon	1285234	1285378	.	-	.	ID=ENSLOCP00000007004.1-R1-1-A1-E1;Parent=ENSLOCP00000007004.1-R1-1-A1
NW_006890127.1	genBlastG	coding_exon	1284782	1284945	.	-	.	ID=ENSLOCP00000007004.1-R1-1-A1-E2;Parent=ENSLOCP00000007004.1-R1-1-A1
NW_006890066.1	genBlastG	transcript	2263719	2265197	29.17	-	.	ID=ENSLOCP00000007572.1-R1-1-A1;Name=ENSLOCP00000007572.1;PID=27.79;Coverage=86.99;Note=PID:27.79-Cover:86.99
NW_006890066.1	genBlastG	coding_exon	2265144	2265197	.	-	.	ID=ENSLOCP00000007572.1-R1-1-A1-E1;Parent=ENSLOCP00000007572.1-R1-1-A1
NW_006890066.1	genBlastG	coding_exon	2265037	2265047	.	-	.	ID=ENSLOCP00000007572.1-R1-1-A1-E2;Parent=ENSLOCP00000007572.1-R1-1-A1
NW_006890066.1	genBlastG	coding_exon	2263719	2265000	.	-	.	ID=ENSLOCP00000007572.1-R1-1-A1-E3;Parent=ENSLOCP00000007572.1-R1-1-A1
NW_006896919.1	genBlastG	transcript	101	1193	62.51	-	.	ID=ENSLOCP00000008138.1-R1-1-A1;Name=ENSLOCP00000008138.1;PID=29.56;Coverage=100;Note=PID:29.56-Cover:100
NW_006896919.1	genBlastG	coding_exon	101	1193	.	-	.	ID=ENSLOCP00000008138.1-R1-1-A1-E1;Parent=ENSLOCP00000008138.1-R1-1-A1
NW_006890083.1	genBlastG	transcript	6833955	6837930	36.07	+	.	ID=ENSLOCP00000008204.1-R1-1-A1;Name=ENSLOCP00000008204.1;PID=58.14;Coverage=100;Note=PID:58.14-Cover:100
NW_006890083.1	genBlastG	coding_exon	6833955	6834063	.	+	.	ID=ENSLOCP00000008204.1-R1-1-A1-E1;Parent=ENSLOCP00000008204.1-R1-1-A1
NW_006890083.1	genBlastG	coding_exon	6834761	6834890	.	+	.	ID=ENSLOCP00000008204.1-R1-1-A1-E2;Parent=ENSLOCP00000008204.1-R1-1-A1
NW_006890083.1	genBlastG	coding_exon	6836677	6836884	.	+	.	ID=ENSLOCP00000008204.1-R1-1-A1-E3;Parent=ENSLOCP00000008204.1-R1-1-A1
NW_006890083.1	genBlastG	coding_exon	6837874	6837930	.	+	.	ID=ENSLOCP00000008204.1-R1-1-A1-E4;Parent=ENSLOCP00000008204.1-R1-1-A1
NW_006890093.1	genBlastG	transcript	4367472	4367935	14.78	+	.	ID=ENSLOCP00000008312.1-R1-1-A1;Name=ENSLOCP00000008312.1;PID=44.3;Coverage=90.28;Note=PID:44.3-Cover:90.28
NW_006890093.1	genBlastG	coding_exon	4367472	4367497	.	+	.	ID=ENSLOCP00000008312.1-R1-1-A1-E1;Parent=ENSLOCP00000008312.1-R1-1-A1
NW_006890093.1	genBlastG	coding_exon	4367764	4367935	.	+	.	ID=ENSLOCP00000008312.1-R1-1-A1-E2;Parent=ENSLOCP00000008312.1-R1-1-A1
NW_006890112.1	genBlastG	transcript	1447828	1448861	50.58	-	.	ID=ENSLOCP00000008691.1-R1-1-A1;Name=ENSLOCP00000008691.1;PID=42.75;Coverage=100;Note=PID:42.75-Cover:100
NW_006890112.1	genBlastG	coding_exon	1448497	1448861	.	-	.	ID=ENSLOCP00000008691.1-R1-1-A1-E1;Parent=ENSLOCP00000008691.1-R1-1-A1
NW_006890112.1	genBlastG	coding_exon	1448381	1448469	.	-	.	ID=ENSLOCP00000008691.1-R1-1-A1-E2;Parent=ENSLOCP00000008691.1-R1-1-A1
NW_006890112.1	genBlastG	coding_exon	1448052	1448126	.	-	.	ID=ENSLOCP00000008691.1-R1-1-A1-E3;Parent=ENSLOCP00000008691.1-R1-1-A1
NW_006890112.1	genBlastG	coding_exon	1447828	1447964	.	-	.	ID=ENSLOCP00000008691.1-R1-1-A1-E4;Parent=ENSLOCP00000008691.1-R1-1-A1
NW_006904081.1	genBlastG	transcript	57	702	43.98	-	.	ID=ENSLOCP00000008772.1-R1-1-A1;Name=ENSLOCP00000008772.1;PID=47.37;Coverage=88.37;Note=PID:47.37-Cover:88.37
NW_006904081.1	genBlastG	coding_exon	226	702	.	-	.	ID=ENSLOCP00000008772.1-R1-1-A1-E1;Parent=ENSLOCP00000008772.1-R1-1-A1
NW_006904081.1	genBlastG	coding_exon	94	164	.	-	.	ID=ENSLOCP00000008772.1-R1-1-A1-E2;Parent=ENSLOCP00000008772.1-R1-1-A1
NW_006904081.1	genBlastG	coding_exon	57	81	.	-	.	ID=ENSLOCP00000008772.1-R1-1-A1-E3;Parent=ENSLOCP00000008772.1-R1-1-A1
NW_006890142.1	genBlastG	transcript	1790067	1791175	10.61	+	.	ID=ENSLOCP00000008777.1-R1-1-A1;Name=ENSLOCP00000008777.1;PID=25.49;Coverage=37.5;Note=PID:25.49-Cover:37.5
NW_006890142.1	genBlastG	coding_exon	1790067	1790137	.	+	.	ID=ENSLOCP00000008777.1-R1-1-A1-E1;Parent=ENSLOCP00000008777.1-R1-1-A1
NW_006890142.1	genBlastG	coding_exon	1791073	1791175	.	+	.	ID=ENSLOCP00000008777.1-R1-1-A1-E2;Parent=ENSLOCP00000008777.1-R1-1-A1
NW_006890066.1	genBlastG	transcript	10356612	10357518	31.31	-	.	ID=ENSLOCP00000008841.1-R1-1-A1;Name=ENSLOCP00000008841.1;PID=29.79;Coverage=73.6;Note=PID:29.79-Cover:73.6
NW_006890066.1	genBlastG	coding_exon	10357515	10357518	.	-	.	ID=ENSLOCP00000008841.1-R1-1-A1-E1;Parent=ENSLOCP00000008841.1-R1-1-A1
NW_006890066.1	genBlastG	coding_exon	10357311	10357415	.	-	.	ID=ENSLOCP00000008841.1-R1-1-A1-E2;Parent=ENSLOCP00000008841.1-R1-1-A1
NW_006890066.1	genBlastG	coding_exon	10357179	10357261	.	-	.	ID=ENSLOCP00000008841.1-R1-1-A1-E3;Parent=ENSLOCP00000008841.1-R1-1-A1
NW_006890066.1	genBlastG	coding_exon	10357114	10357157	.	-	.	ID=ENSLOCP00000008841.1-R1-1-A1-E4;Parent=ENSLOCP00000008841.1-R1-1-A1
NW_006890066.1	genBlastG	coding_exon	10356612	10356930	.	-	.	ID=ENSLOCP00000008841.1-R1-1-A1-E5;Parent=ENSLOCP00000008841.1-R1-1-A1
NW_006895336.1	genBlastG	transcript	697	1436	4.833	-	.	ID=ENSLOCP00000009031.1-R1-1-A1;Name=ENSLOCP00000009031.1;PID=47;Coverage=100;Note=PID:47-Cover:100
NW_006895336.1	genBlastG	coding_exon	1296	1436	.	-	.	ID=ENSLOCP00000009031.1-R1-1-A1-E1;Parent=ENSLOCP00000009031.1-R1-1-A1
NW_006895336.1	genBlastG	coding_exon	697	819	.	-	.	ID=ENSLOCP00000009031.1-R1-1-A1-E2;Parent=ENSLOCP00000009031.1-R1-1-A1
NW_006896491.1	genBlastG	transcript	1366	2318	12.5	-	.	ID=ENSLOCP00000009051.1-R1-1-A1;Name=ENSLOCP00000009051.1;PID=24.07;Coverage=100;Note=PID:24.07-Cover:100
NW_006896491.1	genBlastG	coding_exon	2162	2318	.	-	.	ID=ENSLOCP00000009051.1-R1-1-A1-E1;Parent=ENSLOCP00000009051.1-R1-1-A1
NW_006896491.1	genBlastG	coding_exon	1614	1745	.	-	.	ID=ENSLOCP00000009051.1-R1-1-A1-E2;Parent=ENSLOCP00000009051.1-R1-1-A1
NW_006896491.1	genBlastG	coding_exon	1366	1595	.	-	.	ID=ENSLOCP00000009051.1-R1-1-A1-E3;Parent=ENSLOCP00000009051.1-R1-1-A1
NW_006890233.1	genBlastG	transcript	87048	89335	-10.83	+	.	ID=ENSLOCP00000009337.1-R1-1-A1;Name=ENSLOCP00000009337.1;PID=39.41;Coverage=100;Note=PID:39.41-Cover:100
NW_006890233.1	genBlastG	coding_exon	87048	87258	.	+	.	ID=ENSLOCP00000009337.1-R1-1-A1-E1;Parent=ENSLOCP00000009337.1-R1-1-A1
NW_006890233.1	genBlastG	coding_exon	88098	88218	.	+	.	ID=ENSLOCP00000009337.1-R1-1-A1-E2;Parent=ENSLOCP00000009337.1-R1-1-A1
NW_006890233.1	genBlastG	coding_exon	89182	89335	.	+	.	ID=ENSLOCP00000009337.1-R1-1-A1-E3;Parent=ENSLOCP00000009337.1-R1-1-A1
NW_006905146.1	genBlastG	transcript	562	1031	11.5	-	.	ID=ENSLOCP00000009469.1-R1-1-A1;Name=ENSLOCP00000009469.1;PID=27.31;Coverage=46.77;Note=PID:27.31-Cover:46.77
NW_006905146.1	genBlastG	coding_exon	974	1031	.	-	.	ID=ENSLOCP00000009469.1-R1-1-A1-E1;Parent=ENSLOCP00000009469.1-R1-1-A1
NW_006905146.1	genBlastG	coding_exon	562	854	.	-	.	ID=ENSLOCP00000009469.1-R1-1-A1-E2;Parent=ENSLOCP00000009469.1-R1-1-A1
NW_006890078.1	genBlastG	transcript	89991	92662	53.84	+	.	ID=ENSLOCP00000010153.1-R1-1-A1;Name=ENSLOCP00000010153.1;PID=26.62;Coverage=59.1;Note=PID:26.62-Cover:59.1
NW_006890078.1	genBlastG	coding_exon	89991	90121	.	+	.	ID=ENSLOCP00000010153.1-R1-1-A1-E1;Parent=ENSLOCP00000010153.1-R1-1-A1
NW_006890078.1	genBlastG	coding_exon	90167	90612	.	+	.	ID=ENSLOCP00000010153.1-R1-1-A1-E2;Parent=ENSLOCP00000010153.1-R1-1-A1
NW_006890078.1	genBlastG	coding_exon	90642	90735	.	+	.	ID=ENSLOCP00000010153.1-R1-1-A1-E3;Parent=ENSLOCP00000010153.1-R1-1-A1
NW_006890078.1	genBlastG	coding_exon	90785	91097	.	+	.	ID=ENSLOCP00000010153.1-R1-1-A1-E4;Parent=ENSLOCP00000010153.1-R1-1-A1
NW_006890078.1	genBlastG	coding_exon	91144	91385	.	+	.	ID=ENSLOCP00000010153.1-R1-1-A1-E5;Parent=ENSLOCP00000010153.1-R1-1-A1
NW_006890078.1	genBlastG	coding_exon	91420	91623	.	+	.	ID=ENSLOCP00000010153.1-R1-1-A1-E6;Parent=ENSLOCP00000010153.1-R1-1-A1
NW_006890078.1	genBlastG	coding_exon	91753	91885	.	+	.	ID=ENSLOCP00000010153.1-R1-1-A1-E7;Parent=ENSLOCP00000010153.1-R1-1-A1
NW_006890078.1	genBlastG	coding_exon	92051	92087	.	+	.	ID=ENSLOCP00000010153.1-R1-1-A1-E8;Parent=ENSLOCP00000010153.1-R1-1-A1
NW_006890078.1	genBlastG	coding_exon	92187	92239	.	+	.	ID=ENSLOCP00000010153.1-R1-1-A1-E9;Parent=ENSLOCP00000010153.1-R1-1-A1
NW_006890078.1	genBlastG	coding_exon	92270	92311	.	+	.	ID=ENSLOCP00000010153.1-R1-1-A1-E10;Parent=ENSLOCP00000010153.1-R1-1-A1
NW_006890078.1	genBlastG	coding_exon	92330	92420	.	+	.	ID=ENSLOCP00000010153.1-R1-1-A1-E11;Parent=ENSLOCP00000010153.1-R1-1-A1
NW_006890078.1	genBlastG	coding_exon	92565	92662	.	+	.	ID=ENSLOCP00000010153.1-R1-1-A1-E12;Parent=ENSLOCP00000010153.1-R1-1-A1
NW_006890202.1	genBlastG	transcript	1107205	1109778	42.37	+	.	ID=ENSLOCP00000010253.1-R1-1-A1;Name=ENSLOCP00000010253.1;PID=28.66;Coverage=66.55;Note=PID:28.66-Cover:66.55
NW_006890202.1	genBlastG	coding_exon	1107205	1107265	.	+	.	ID=ENSLOCP00000010253.1-R1-1-A1-E1;Parent=ENSLOCP00000010253.1-R1-1-A1
NW_006890202.1	genBlastG	coding_exon	1107328	1107680	.	+	.	ID=ENSLOCP00000010253.1-R1-1-A1-E2;Parent=ENSLOCP00000010253.1-R1-1-A1
NW_006890202.1	genBlastG	coding_exon	1107717	1107747	.	+	.	ID=ENSLOCP00000010253.1-R1-1-A1-E3;Parent=ENSLOCP00000010253.1-R1-1-A1
NW_006890202.1	genBlastG	coding_exon	1107762	1108157	.	+	.	ID=ENSLOCP00000010253.1-R1-1-A1-E4;Parent=ENSLOCP00000010253.1-R1-1-A1
NW_006890202.1	genBlastG	coding_exon	1108553	1108669	.	+	.	ID=ENSLOCP00000010253.1-R1-1-A1-E5;Parent=ENSLOCP00000010253.1-R1-1-A1
NW_006890202.1	genBlastG	coding_exon	1108712	1108754	.	+	.	ID=ENSLOCP00000010253.1-R1-1-A1-E6;Parent=ENSLOCP00000010253.1-R1-1-A1
NW_006890202.1	genBlastG	coding_exon	1108800	1109076	.	+	.	ID=ENSLOCP00000010253.1-R1-1-A1-E7;Parent=ENSLOCP00000010253.1-R1-1-A1
NW_006890202.1	genBlastG	coding_exon	1109088	1109131	.	+	.	ID=ENSLOCP00000010253.1-R1-1-A1-E8;Parent=ENSLOCP00000010253.1-R1-1-A1
NW_006890202.1	genBlastG	coding_exon	1109216	1109551	.	+	.	ID=ENSLOCP00000010253.1-R1-1-A1-E9;Parent=ENSLOCP00000010253.1-R1-1-A1
NW_006890202.1	genBlastG	coding_exon	1109715	1109778	.	+	.	ID=ENSLOCP00000010253.1-R1-1-A1-E10;Parent=ENSLOCP00000010253.1-R1-1-A1
NW_006890060.1	genBlastG	transcript	4217999	4219218	18	-	.	ID=ENSLOCP00000010670.1-R1-1-A1;Name=ENSLOCP00000010670.1;PID=28.88;Coverage=97.97;Note=PID:28.88-Cover:97.97
NW_006890060.1	genBlastG	coding_exon	4219193	4219218	.	-	.	ID=ENSLOCP00000010670.1-R1-1-A1-E1;Parent=ENSLOCP00000010670.1-R1-1-A1
NW_006890060.1	genBlastG	coding_exon	4218378	4218482	.	-	.	ID=ENSLOCP00000010670.1-R1-1-A1-E2;Parent=ENSLOCP00000010670.1-R1-1-A1
NW_006890060.1	genBlastG	coding_exon	4218213	4218332	.	-	.	ID=ENSLOCP00000010670.1-R1-1-A1-E3;Parent=ENSLOCP00000010670.1-R1-1-A1
NW_006890060.1	genBlastG	coding_exon	4217999	4218185	.	-	.	ID=ENSLOCP00000010670.1-R1-1-A1-E4;Parent=ENSLOCP00000010670.1-R1-1-A1
NW_006890080.1	genBlastG	transcript	5546969	5579825	230.3	-	.	ID=ENSLOCP00000011135.1-R1-1-A1;Name=ENSLOCP00000011135.1;PID=45.97;Coverage=88.33;Note=PID:45.97-Cover:88.33
NW_006890080.1	genBlastG	coding_exon	5579811	5579825	.	-	.	ID=ENSLOCP00000011135.1-R1-1-A1-E1;Parent=ENSLOCP00000011135.1-R1-1-A1
NW_006890080.1	genBlastG	coding_exon	5579673	5579771	.	-	.	ID=ENSLOCP00000011135.1-R1-1-A1-E2;Parent=ENSLOCP00000011135.1-R1-1-A1
NW_006890080.1	genBlastG	coding_exon	5579470	5579555	.	-	.	ID=ENSLOCP00000011135.1-R1-1-A1-E3;Parent=ENSLOCP00000011135.1-R1-1-A1
NW_006890080.1	genBlastG	coding_exon	5578982	5579442	.	-	.	ID=ENSLOCP00000011135.1-R1-1-A1-E4;Parent=ENSLOCP00000011135.1-R1-1-A1
NW_006890080.1	genBlastG	coding_exon	5578752	5578945	.	-	.	ID=ENSLOCP00000011135.1-R1-1-A1-E5;Parent=ENSLOCP00000011135.1-R1-1-A1
NW_006890080.1	genBlastG	coding_exon	5578686	5578706	.	-	.	ID=ENSLOCP00000011135.1-R1-1-A1-E6;Parent=ENSLOCP00000011135.1-R1-1-A1
NW_006890080.1	genBlastG	coding_exon	5578173	5578664	.	-	.	ID=ENSLOCP00000011135.1-R1-1-A1-E7;Parent=ENSLOCP00000011135.1-R1-1-A1
NW_006890080.1	genBlastG	coding_exon	5578020	5578133	.	-	.	ID=ENSLOCP00000011135.1-R1-1-A1-E8;Parent=ENSLOCP00000011135.1-R1-1-A1
NW_006890080.1	genBlastG	coding_exon	5577725	5577983	.	-	.	ID=ENSLOCP00000011135.1-R1-1-A1-E9;Parent=ENSLOCP00000011135.1-R1-1-A1
NW_006890080.1	genBlastG	coding_exon	5577473	5577685	.	-	.	ID=ENSLOCP00000011135.1-R1-1-A1-E10;Parent=ENSLOCP00000011135.1-R1-1-A1
NW_006890080.1	genBlastG	coding_exon	5575973	5576185	.	-	.	ID=ENSLOCP00000011135.1-R1-1-A1-E11;Parent=ENSLOCP00000011135.1-R1-1-A1
NW_006890080.1	genBlastG	coding_exon	5566451	5566618	.	-	.	ID=ENSLOCP00000011135.1-R1-1-A1-E12;Parent=ENSLOCP00000011135.1-R1-1-A1
NW_006890080.1	genBlastG	coding_exon	5561886	5561987	.	-	.	ID=ENSLOCP00000011135.1-R1-1-A1-E13;Parent=ENSLOCP00000011135.1-R1-1-A1
NW_006890080.1	genBlastG	coding_exon	5560676	5560786	.	-	.	ID=ENSLOCP00000011135.1-R1-1-A1-E14;Parent=ENSLOCP00000011135.1-R1-1-A1
NW_006890080.1	genBlastG	coding_exon	5557595	5557773	.	-	.	ID=ENSLOCP00000011135.1-R1-1-A1-E15;Parent=ENSLOCP00000011135.1-R1-1-A1
NW_006890080.1	genBlastG	coding_exon	5554139	5554232	.	-	.	ID=ENSLOCP00000011135.1-R1-1-A1-E16;Parent=ENSLOCP00000011135.1-R1-1-A1
NW_006890080.1	genBlastG	coding_exon	5551053	5551126	.	-	.	ID=ENSLOCP00000011135.1-R1-1-A1-E17;Parent=ENSLOCP00000011135.1-R1-1-A1
NW_006890080.1	genBlastG	coding_exon	5550815	5551001	.	-	.	ID=ENSLOCP00000011135.1-R1-1-A1-E18;Parent=ENSLOCP00000011135.1-R1-1-A1
NW_006890080.1	genBlastG	coding_exon	5547979	5548114	.	-	.	ID=ENSLOCP00000011135.1-R1-1-A1-E19;Parent=ENSLOCP00000011135.1-R1-1-A1
NW_006890080.1	genBlastG	coding_exon	5546969	5547068	.	-	.	ID=ENSLOCP00000011135.1-R1-1-A1-E20;Parent=ENSLOCP00000011135.1-R1-1-A1
NW_006890114.1	genBlastG	transcript	346009	347224	25.12	+	.	ID=ENSLOCP00000011448.1-R1-1-A1;Name=ENSLOCP00000011448.1;PID=28.31;Coverage=70.83;Note=PID:28.31-Cover:70.83
NW_006890114.1	genBlastG	coding_exon	346009	346023	.	+	.	ID=ENSLOCP00000011448.1-R1-1-A1-E1;Parent=ENSLOCP00000011448.1-R1-1-A1
NW_006890114.1	genBlastG	coding_exon	346791	347053	.	+	.	ID=ENSLOCP00000011448.1-R1-1-A1-E2;Parent=ENSLOCP00000011448.1-R1-1-A1
NW_006890114.1	genBlastG	coding_exon	347092	347224	.	+	.	ID=ENSLOCP00000011448.1-R1-1-A1-E3;Parent=ENSLOCP00000011448.1-R1-1-A1
NW_006890082.1	genBlastG	transcript	5550891	5553946	56.35	-	.	ID=ENSLOCP00000011537.1-R1-1-A1;Name=ENSLOCP00000011537.1;PID=29.54;Coverage=90.65;Note=PID:29.54-Cover:90.65
NW_006890082.1	genBlastG	coding_exon	5553916	5553946	.	-	.	ID=ENSLOCP00000011537.1-R1-1-A1-E1;Parent=ENSLOCP00000011537.1-R1-1-A1
NW_006890082.1	genBlastG	coding_exon	5552385	5552842	.	-	.	ID=ENSLOCP00000011537.1-R1-1-A1-E2;Parent=ENSLOCP00000011537.1-R1-1-A1
NW_006890082.1	genBlastG	coding_exon	5550891	5552237	.	-	.	ID=ENSLOCP00000011537.1-R1-1-A1-E3;Parent=ENSLOCP00000011537.1-R1-1-A1
NW_006890202.1	genBlastG	transcript	1167974	1170784	48.67	-	.	ID=ENSLOCP00000011568.1-R1-1-A1;Name=ENSLOCP00000011568.1;PID=28.52;Coverage=75.17;Note=PID:28.52-Cover:75.17
NW_006890202.1	genBlastG	coding_exon	1170703	1170784	.	-	.	ID=ENSLOCP00000011568.1-R1-1-A1-E1;Parent=ENSLOCP00000011568.1-R1-1-A1
NW_006890202.1	genBlastG	coding_exon	1169690	1169847	.	-	.	ID=ENSLOCP00000011568.1-R1-1-A1-E2;Parent=ENSLOCP00000011568.1-R1-1-A1
NW_006890202.1	genBlastG	coding_exon	1169272	1169644	.	-	.	ID=ENSLOCP00000011568.1-R1-1-A1-E3;Parent=ENSLOCP00000011568.1-R1-1-A1
NW_006890202.1	genBlastG	coding_exon	1169130	1169151	.	-	.	ID=ENSLOCP00000011568.1-R1-1-A1-E4;Parent=ENSLOCP00000011568.1-R1-1-A1
NW_006890202.1	genBlastG	coding_exon	1168570	1169015	.	-	.	ID=ENSLOCP00000011568.1-R1-1-A1-E5;Parent=ENSLOCP00000011568.1-R1-1-A1
NW_006890202.1	genBlastG	coding_exon	1167974	1168539	.	-	.	ID=ENSLOCP00000011568.1-R1-1-A1-E6;Parent=ENSLOCP00000011568.1-R1-1-A1
NW_006890078.1	genBlastG	transcript	649641	650942	35.5	+	.	ID=ENSLOCP00000011811.1-R1-1-A1;Name=ENSLOCP00000011811.1;PID=28.89;Coverage=61.39;Note=PID:28.89-Cover:61.39
NW_006890078.1	genBlastG	coding_exon	649641	649824	.	+	.	ID=ENSLOCP00000011811.1-R1-1-A1-E1;Parent=ENSLOCP00000011811.1-R1-1-A1
NW_006890078.1	genBlastG	coding_exon	650101	650218	.	+	.	ID=ENSLOCP00000011811.1-R1-1-A1-E2;Parent=ENSLOCP00000011811.1-R1-1-A1
NW_006890078.1	genBlastG	coding_exon	650395	650426	.	+	.	ID=ENSLOCP00000011811.1-R1-1-A1-E3;Parent=ENSLOCP00000011811.1-R1-1-A1
NW_006890078.1	genBlastG	coding_exon	650488	650601	.	+	.	ID=ENSLOCP00000011811.1-R1-1-A1-E4;Parent=ENSLOCP00000011811.1-R1-1-A1
NW_006890078.1	genBlastG	coding_exon	650725	650942	.	+	.	ID=ENSLOCP00000011811.1-R1-1-A1-E5;Parent=ENSLOCP00000011811.1-R1-1-A1
NW_006890082.1	genBlastG	transcript	5758501	5759731	23.24	-	.	ID=ENSLOCP00000011825.1-R1-1-A1;Name=ENSLOCP00000011825.1;PID=27.15;Coverage=100;Note=PID:27.15-Cover:100
NW_006890082.1	genBlastG	coding_exon	5759720	5759731	.	-	.	ID=ENSLOCP00000011825.1-R1-1-A1-E1;Parent=ENSLOCP00000011825.1-R1-1-A1
NW_006890082.1	genBlastG	coding_exon	5759252	5759424	.	-	.	ID=ENSLOCP00000011825.1-R1-1-A1-E2;Parent=ENSLOCP00000011825.1-R1-1-A1
NW_006890082.1	genBlastG	coding_exon	5759124	5759176	.	-	.	ID=ENSLOCP00000011825.1-R1-1-A1-E3;Parent=ENSLOCP00000011825.1-R1-1-A1
NW_006890082.1	genBlastG	coding_exon	5758858	5759015	.	-	.	ID=ENSLOCP00000011825.1-R1-1-A1-E4;Parent=ENSLOCP00000011825.1-R1-1-A1
NW_006890082.1	genBlastG	coding_exon	5758501	5758842	.	-	.	ID=ENSLOCP00000011825.1-R1-1-A1-E5;Parent=ENSLOCP00000011825.1-R1-1-A1
NW_006890106.1	genBlastG	transcript	516319	519101	49.39	-	.	ID=ENSLOCP00000012130.1-R1-1-A1;Name=ENSLOCP00000012130.1;PID=30.14;Coverage=76.86;Note=PID:30.14-Cover:76.86
NW_006890106.1	genBlastG	coding_exon	519064	519101	.	-	.	ID=ENSLOCP00000012130.1-R1-1-A1-E1;Parent=ENSLOCP00000012130.1-R1-1-A1
NW_006890106.1	genBlastG	coding_exon	518135	518328	.	-	.	ID=ENSLOCP00000012130.1-R1-1-A1-E2;Parent=ENSLOCP00000012130.1-R1-1-A1
NW_006890106.1	genBlastG	coding_exon	517901	518068	.	-	.	ID=ENSLOCP00000012130.1-R1-1-A1-E3;Parent=ENSLOCP00000012130.1-R1-1-A1
NW_006890106.1	genBlastG	coding_exon	517776	517848	.	-	.	ID=ENSLOCP00000012130.1-R1-1-A1-E4;Parent=ENSLOCP00000012130.1-R1-1-A1
NW_006890106.1	genBlastG	coding_exon	517697	517757	.	-	.	ID=ENSLOCP00000012130.1-R1-1-A1-E5;Parent=ENSLOCP00000012130.1-R1-1-A1
NW_006890106.1	genBlastG	coding_exon	517280	517573	.	-	.	ID=ENSLOCP00000012130.1-R1-1-A1-E6;Parent=ENSLOCP00000012130.1-R1-1-A1
NW_006890106.1	genBlastG	coding_exon	516319	516360	.	-	.	ID=ENSLOCP00000012130.1-R1-1-A1-E7;Parent=ENSLOCP00000012130.1-R1-1-A1
NW_006890152.1	genBlastG	transcript	654953	656618	26.85	-	.	ID=ENSLOCP00000012135.1-R1-1-A1;Name=ENSLOCP00000012135.1;PID=30.11;Coverage=88.07;Note=PID:30.11-Cover:88.07
NW_006890152.1	genBlastG	coding_exon	656536	656618	.	-	.	ID=ENSLOCP00000012135.1-R1-1-A1-E1;Parent=ENSLOCP00000012135.1-R1-1-A1
NW_006890152.1	genBlastG	coding_exon	655796	656440	.	-	.	ID=ENSLOCP00000012135.1-R1-1-A1-E2;Parent=ENSLOCP00000012135.1-R1-1-A1
NW_006890152.1	genBlastG	coding_exon	655711	655729	.	-	.	ID=ENSLOCP00000012135.1-R1-1-A1-E3;Parent=ENSLOCP00000012135.1-R1-1-A1
NW_006890152.1	genBlastG	coding_exon	655004	655153	.	-	.	ID=ENSLOCP00000012135.1-R1-1-A1-E4;Parent=ENSLOCP00000012135.1-R1-1-A1
NW_006890152.1	genBlastG	coding_exon	654953	654988	.	-	.	ID=ENSLOCP00000012135.1-R1-1-A1-E5;Parent=ENSLOCP00000012135.1-R1-1-A1
NW_006890069.1	genBlastG	transcript	5267344	5269306	24.82	-	.	ID=ENSLOCP00000012512.1-R1-1-A1;Name=ENSLOCP00000012512.1;PID=25.83;Coverage=100;Note=PID:25.83-Cover:100
NW_006890069.1	genBlastG	coding_exon	5269243	5269306	.	-	.	ID=ENSLOCP00000012512.1-R1-1-A1-E1;Parent=ENSLOCP00000012512.1-R1-1-A1
NW_006890069.1	genBlastG	coding_exon	5269075	5269221	.	-	.	ID=ENSLOCP00000012512.1-R1-1-A1-E2;Parent=ENSLOCP00000012512.1-R1-1-A1
NW_006890069.1	genBlastG	coding_exon	5268270	5268287	.	-	.	ID=ENSLOCP00000012512.1-R1-1-A1-E3;Parent=ENSLOCP00000012512.1-R1-1-A1
NW_006890069.1	genBlastG	coding_exon	5267344	5268230	.	-	.	ID=ENSLOCP00000012512.1-R1-1-A1-E4;Parent=ENSLOCP00000012512.1-R1-1-A1
NW_006890071.1	genBlastG	transcript	8727527	8728702	38.77	-	.	ID=ENSLOCP00000012609.1-R1-1-A1;Name=ENSLOCP00000012609.1;PID=30.4;Coverage=88.86;Note=PID:30.4-Cover:88.86
NW_006890071.1	genBlastG	coding_exon	8728395	8728702	.	-	.	ID=ENSLOCP00000012609.1-R1-1-A1-E1;Parent=ENSLOCP00000012609.1-R1-1-A1
NW_006890071.1	genBlastG	coding_exon	8728301	8728349	.	-	.	ID=ENSLOCP00000012609.1-R1-1-A1-E2;Parent=ENSLOCP00000012609.1-R1-1-A1
NW_006890071.1	genBlastG	coding_exon	8728172	8728201	.	-	.	ID=ENSLOCP00000012609.1-R1-1-A1-E3;Parent=ENSLOCP00000012609.1-R1-1-A1
NW_006890071.1	genBlastG	coding_exon	8727527	8728123	.	-	.	ID=ENSLOCP00000012609.1-R1-1-A1-E4;Parent=ENSLOCP00000012609.1-R1-1-A1
NW_006890091.1	genBlastG	transcript	1918524	1921669	35	+	.	ID=ENSLOCP00000012685.1-R1-1-A1;Name=ENSLOCP00000012685.1;PID=43.56;Coverage=77.02;Note=PID:43.56-Cover:77.02
NW_006890091.1	genBlastG	coding_exon	1918524	1918670	.	+	.	ID=ENSLOCP00000012685.1-R1-1-A1-E1;Parent=ENSLOCP00000012685.1-R1-1-A1
NW_006890091.1	genBlastG	coding_exon	1919428	1919547	.	+	.	ID=ENSLOCP00000012685.1-R1-1-A1-E2;Parent=ENSLOCP00000012685.1-R1-1-A1
NW_006890091.1	genBlastG	coding_exon	1919891	1920007	.	+	.	ID=ENSLOCP00000012685.1-R1-1-A1-E3;Parent=ENSLOCP00000012685.1-R1-1-A1
NW_006890091.1	genBlastG	coding_exon	1921478	1921669	.	+	.	ID=ENSLOCP00000012685.1-R1-1-A1-E4;Parent=ENSLOCP00000012685.1-R1-1-A1
NW_006890299.1	genBlastG	transcript	523063	524369	31.46	+	.	ID=ENSLOCP00000012770.1-R1-1-A1;Name=ENSLOCP00000012770.1;PID=55;Coverage=100;Note=PID:55-Cover:100
NW_006890299.1	genBlastG	coding_exon	523063	523135	.	+	.	ID=ENSLOCP00000012770.1-R1-1-A1-E1;Parent=ENSLOCP00000012770.1-R1-1-A1
NW_006890299.1	genBlastG	coding_exon	523929	524039	.	+	.	ID=ENSLOCP00000012770.1-R1-1-A1-E2;Parent=ENSLOCP00000012770.1-R1-1-A1
NW_006890299.1	genBlastG	coding_exon	524155	524369	.	+	.	ID=ENSLOCP00000012770.1-R1-1-A1-E3;Parent=ENSLOCP00000012770.1-R1-1-A1
NW_006890241.1	genBlastG	transcript	472070	473022	13	+	.	ID=ENSLOCP00000013246.1-R1-1-A1;Name=ENSLOCP00000013246.1;PID=18.5;Coverage=25.3;Note=PID:18.5-Cover:25.3
NW_006890241.1	genBlastG	coding_exon	472070	472201	.	+	.	ID=ENSLOCP00000013246.1-R1-1-A1-E1;Parent=ENSLOCP00000013246.1-R1-1-A1
NW_006890241.1	genBlastG	coding_exon	472960	473022	.	+	.	ID=ENSLOCP00000013246.1-R1-1-A1-E2;Parent=ENSLOCP00000013246.1-R1-1-A1
NW_006890251.1	genBlastG	transcript	409005	411723	50.55	+	.	ID=ENSLOCP00000013542.1-R1-1-A1;Name=ENSLOCP00000013542.1;PID=29.46;Coverage=88.09;Note=PID:29.46-Cover:88.09
NW_006890251.1	genBlastG	coding_exon	409005	409611	.	+	.	ID=ENSLOCP00000013542.1-R1-1-A1-E1;Parent=ENSLOCP00000013542.1-R1-1-A1
NW_006890251.1	genBlastG	coding_exon	410081	410226	.	+	.	ID=ENSLOCP00000013542.1-R1-1-A1-E2;Parent=ENSLOCP00000013542.1-R1-1-A1
NW_006890251.1	genBlastG	coding_exon	410263	410755	.	+	.	ID=ENSLOCP00000013542.1-R1-1-A1-E3;Parent=ENSLOCP00000013542.1-R1-1-A1
NW_006890251.1	genBlastG	coding_exon	410771	410850	.	+	.	ID=ENSLOCP00000013542.1-R1-1-A1-E4;Parent=ENSLOCP00000013542.1-R1-1-A1
NW_006890251.1	genBlastG	coding_exon	410872	411203	.	+	.	ID=ENSLOCP00000013542.1-R1-1-A1-E5;Parent=ENSLOCP00000013542.1-R1-1-A1
NW_006890251.1	genBlastG	coding_exon	411315	411723	.	+	.	ID=ENSLOCP00000013542.1-R1-1-A1-E6;Parent=ENSLOCP00000013542.1-R1-1-A1
NW_006890211.1	genBlastG	transcript	7419	7991	24.59	-	.	ID=ENSLOCP00000013602.1-R1-2-A1;Name=ENSLOCP00000013602.1;PID=33.62;Coverage=100;Note=PID:33.62-Cover:100
NW_006890211.1	genBlastG	coding_exon	7419	7991	.	-	.	ID=ENSLOCP00000013602.1-R1-2-A1-E1;Parent=ENSLOCP00000013602.1-R1-2-A1
NW_006890073.1	genBlastG	transcript	1462928	1464356	15	-	.	ID=ENSLOCP00000013779.1-R1-1-A1;Name=ENSLOCP00000013779.1;PID=35.6;Coverage=100;Note=PID:35.6-Cover:100
NW_006890073.1	genBlastG	coding_exon	1464236	1464356	.	-	.	ID=ENSLOCP00000013779.1-R1-1-A1-E1;Parent=ENSLOCP00000013779.1-R1-1-A1
NW_006890073.1	genBlastG	coding_exon	1463933	1464152	.	-	.	ID=ENSLOCP00000013779.1-R1-1-A1-E2;Parent=ENSLOCP00000013779.1-R1-1-A1
NW_006890073.1	genBlastG	coding_exon	1462928	1463228	.	-	.	ID=ENSLOCP00000013779.1-R1-1-A1-E3;Parent=ENSLOCP00000013779.1-R1-1-A1
NW_006899368.1	genBlastG	transcript	343	1293	20.63	+	.	ID=ENSLOCP00000014539.1-R1-1-A1;Name=ENSLOCP00000014539.1;PID=23.43;Coverage=51.72;Note=PID:23.43-Cover:51.72
NW_006899368.1	genBlastG	coding_exon	343	1293	.	+	.	ID=ENSLOCP00000014539.1-R1-1-A1-E1;Parent=ENSLOCP00000014539.1-R1-1-A1
NW_006890332.1	genBlastG	transcript	392982	394312	13.5	-	.	ID=ENSLOCP00000014730.1-R1-1-A1;Name=ENSLOCP00000014730.1;PID=43.04;Coverage=100;Note=PID:43.04-Cover:100
NW_006890332.1	genBlastG	coding_exon	394192	394312	.	-	.	ID=ENSLOCP00000014730.1-R1-1-A1-E1;Parent=ENSLOCP00000014730.1-R1-1-A1
NW_006890332.1	genBlastG	coding_exon	393725	393854	.	-	.	ID=ENSLOCP00000014730.1-R1-1-A1-E2;Parent=ENSLOCP00000014730.1-R1-1-A1
NW_006890332.1	genBlastG	coding_exon	392982	393300	.	-	.	ID=ENSLOCP00000014730.1-R1-1-A1-E3;Parent=ENSLOCP00000014730.1-R1-1-A1
NW_006890136.1	genBlastG	transcript	1466718	1511399	30.01	-	.	ID=ENSLOCP00000015891.1-R1-1-A1;Name=ENSLOCP00000015891.1;PID=61.83;Coverage=91.27;Note=PID:61.83-Cover:91.27
NW_006890136.1	genBlastG	coding_exon	1511315	1511399	.	-	.	ID=ENSLOCP00000015891.1-R1-1-A1-E1;Parent=ENSLOCP00000015891.1-R1-1-A1
NW_006890136.1	genBlastG	coding_exon	1475575	1475625	.	-	.	ID=ENSLOCP00000015891.1-R1-1-A1-E2;Parent=ENSLOCP00000015891.1-R1-1-A1
NW_006890136.1	genBlastG	coding_exon	1467110	1467142	.	-	.	ID=ENSLOCP00000015891.1-R1-1-A1-E3;Parent=ENSLOCP00000015891.1-R1-1-A1
NW_006890136.1	genBlastG	coding_exon	1466971	1467079	.	-	.	ID=ENSLOCP00000015891.1-R1-1-A1-E4;Parent=ENSLOCP00000015891.1-R1-1-A1
NW_006890136.1	genBlastG	coding_exon	1466718	1466787	.	-	.	ID=ENSLOCP00000015891.1-R1-1-A1-E5;Parent=ENSLOCP00000015891.1-R1-1-A1
NW_006890063.1	genBlastG	transcript	4638693	4642887	39.16	+	.	ID=ENSLOCP00000016014.1-R1-1-A1;Name=ENSLOCP00000016014.1;PID=54.24;Coverage=91.36;Note=PID:54.24-Cover:91.36
NW_006890063.1	genBlastG	coding_exon	4638693	4638733	.	+	.	ID=ENSLOCP00000016014.1-R1-1-A1-E1;Parent=ENSLOCP00000016014.1-R1-1-A1
NW_006890063.1	genBlastG	coding_exon	4639022	4639183	.	+	.	ID=ENSLOCP00000016014.1-R1-1-A1-E2;Parent=ENSLOCP00000016014.1-R1-1-A1
NW_006890063.1	genBlastG	coding_exon	4642120	4642354	.	+	.	ID=ENSLOCP00000016014.1-R1-1-A1-E3;Parent=ENSLOCP00000016014.1-R1-1-A1
NW_006890063.1	genBlastG	coding_exon	4642879	4642887	.	+	.	ID=ENSLOCP00000016014.1-R1-1-A1-E4;Parent=ENSLOCP00000016014.1-R1-1-A1
NW_006901428.1	genBlastG	transcript	413	1326	8	+	.	ID=ENSLOCP00000016475.1-R1-1-A1;Name=ENSLOCP00000016475.1;PID=30.29;Coverage=64.74;Note=PID:30.29-Cover:64.74
NW_006901428.1	genBlastG	coding_exon	413	712	.	+	.	ID=ENSLOCP00000016475.1-R1-1-A1-E1;Parent=ENSLOCP00000016475.1-R1-1-A1
NW_006901428.1	genBlastG	coding_exon	955	1326	.	+	.	ID=ENSLOCP00000016475.1-R1-1-A1-E2;Parent=ENSLOCP00000016475.1-R1-1-A1
NW_006891195.1	genBlastG	transcript	14176	15179	22.44	+	.	ID=ENSLOCP00000016535.1-R1-1-A1;Name=ENSLOCP00000016535.1;PID=33.08;Coverage=88.24;Note=PID:33.08-Cover:88.24
NW_006891195.1	genBlastG	coding_exon	14176	14183	.	+	.	ID=ENSLOCP00000016535.1-R1-1-A1-E1;Parent=ENSLOCP00000016535.1-R1-1-A1
NW_006891195.1	genBlastG	coding_exon	14232	14548	.	+	.	ID=ENSLOCP00000016535.1-R1-1-A1-E2;Parent=ENSLOCP00000016535.1-R1-1-A1
NW_006891195.1	genBlastG	coding_exon	14618	14679	.	+	.	ID=ENSLOCP00000016535.1-R1-1-A1-E3;Parent=ENSLOCP00000016535.1-R1-1-A1
NW_006891195.1	genBlastG	coding_exon	14979	15179	.	+	.	ID=ENSLOCP00000016535.1-R1-1-A1-E4;Parent=ENSLOCP00000016535.1-R1-1-A1
NW_006890074.1	genBlastG	transcript	6566383	6567536	37.28	+	.	ID=ENSLOCP00000017154.1-R1-1-A1;Name=ENSLOCP00000017154.1;PID=24.85;Coverage=49.84;Note=PID:24.85-Cover:49.84
NW_006890074.1	genBlastG	coding_exon	6566383	6566465	.	+	.	ID=ENSLOCP00000017154.1-R1-1-A1-E1;Parent=ENSLOCP00000017154.1-R1-1-A1
NW_006890074.1	genBlastG	coding_exon	6566529	6566610	.	+	.	ID=ENSLOCP00000017154.1-R1-1-A1-E2;Parent=ENSLOCP00000017154.1-R1-1-A1
NW_006890074.1	genBlastG	coding_exon	6566697	6566716	.	+	.	ID=ENSLOCP00000017154.1-R1-1-A1-E3;Parent=ENSLOCP00000017154.1-R1-1-A1
NW_006890074.1	genBlastG	coding_exon	6566888	6566936	.	+	.	ID=ENSLOCP00000017154.1-R1-1-A1-E4;Parent=ENSLOCP00000017154.1-R1-1-A1
NW_006890074.1	genBlastG	coding_exon	6566959	6567137	.	+	.	ID=ENSLOCP00000017154.1-R1-1-A1-E5;Parent=ENSLOCP00000017154.1-R1-1-A1
NW_006890074.1	genBlastG	coding_exon	6567479	6567536	.	+	.	ID=ENSLOCP00000017154.1-R1-1-A1-E6;Parent=ENSLOCP00000017154.1-R1-1-A1
NW_006890151.1	genBlastG	transcript	2383260	2384607	29.03	-	.	ID=ENSLOCP00000017303.1-R1-1-A1;Name=ENSLOCP00000017303.1;PID=39.57;Coverage=92.65;Note=PID:39.57-Cover:92.65
NW_006890151.1	genBlastG	coding_exon	2384336	2384607	.	-	.	ID=ENSLOCP00000017303.1-R1-1-A1-E1;Parent=ENSLOCP00000017303.1-R1-1-A1
NW_006890151.1	genBlastG	coding_exon	2384305	2384308	.	-	.	ID=ENSLOCP00000017303.1-R1-1-A1-E2;Parent=ENSLOCP00000017303.1-R1-1-A1
NW_006890151.1	genBlastG	coding_exon	2384083	2384286	.	-	.	ID=ENSLOCP00000017303.1-R1-1-A1-E3;Parent=ENSLOCP00000017303.1-R1-1-A1
NW_006890151.1	genBlastG	coding_exon	2383260	2383349	.	-	.	ID=ENSLOCP00000017303.1-R1-1-A1-E4;Parent=ENSLOCP00000017303.1-R1-1-A1
NW_006890155.1	genBlastG	transcript	1867112	1869143	59.35	-	.	ID=ENSLOCP00000017423.1-R1-1-A1;Name=ENSLOCP00000017423.1;PID=30.5;Coverage=88.98;Note=PID:30.5-Cover:88.98
NW_006890155.1	genBlastG	coding_exon	1868983	1869143	.	-	.	ID=ENSLOCP00000017423.1-R1-1-A1-E1;Parent=ENSLOCP00000017423.1-R1-1-A1
NW_006890155.1	genBlastG	coding_exon	1868849	1868907	.	-	.	ID=ENSLOCP00000017423.1-R1-1-A1-E2;Parent=ENSLOCP00000017423.1-R1-1-A1
NW_006890155.1	genBlastG	coding_exon	1868719	1868836	.	-	.	ID=ENSLOCP00000017423.1-R1-1-A1-E3;Parent=ENSLOCP00000017423.1-R1-1-A1
NW_006890155.1	genBlastG	coding_exon	1867789	1868613	.	-	.	ID=ENSLOCP00000017423.1-R1-1-A1-E4;Parent=ENSLOCP00000017423.1-R1-1-A1
NW_006890155.1	genBlastG	coding_exon	1867755	1867758	.	-	.	ID=ENSLOCP00000017423.1-R1-1-A1-E5;Parent=ENSLOCP00000017423.1-R1-1-A1
NW_006890155.1	genBlastG	coding_exon	1867337	1867706	.	-	.	ID=ENSLOCP00000017423.1-R1-1-A1-E6;Parent=ENSLOCP00000017423.1-R1-1-A1
NW_006890155.1	genBlastG	coding_exon	1867112	1867176	.	-	.	ID=ENSLOCP00000017423.1-R1-1-A1-E7;Parent=ENSLOCP00000017423.1-R1-1-A1
NW_006890120.1	genBlastG	transcript	3462005	3462833	29.51	-	.	ID=ENSLOCP00000017502.1-R1-1-A1;Name=ENSLOCP00000017502.1;PID=29.49;Coverage=100;Note=PID:29.49-Cover:100
NW_006890120.1	genBlastG	coding_exon	3462513	3462833	.	-	.	ID=ENSLOCP00000017502.1-R1-1-A1-E1;Parent=ENSLOCP00000017502.1-R1-1-A1
NW_006890120.1	genBlastG	coding_exon	3462005	3462487	.	-	.	ID=ENSLOCP00000017502.1-R1-1-A1-E2;Parent=ENSLOCP00000017502.1-R1-1-A1
NW_006890168.1	genBlastG	transcript	2374183	2375899	24.85	+	.	ID=ENSLOCP00000017575.1-R1-1-A1;Name=ENSLOCP00000017575.1;PID=29.83;Coverage=78.06;Note=PID:29.83-Cover:78.06
NW_006890168.1	genBlastG	coding_exon	2374183	2374260	.	+	.	ID=ENSLOCP00000017575.1-R1-1-A1-E1;Parent=ENSLOCP00000017575.1-R1-1-A1
NW_006890168.1	genBlastG	coding_exon	2374669	2374973	.	+	.	ID=ENSLOCP00000017575.1-R1-1-A1-E2;Parent=ENSLOCP00000017575.1-R1-1-A1
NW_006890168.1	genBlastG	coding_exon	2375013	2375058	.	+	.	ID=ENSLOCP00000017575.1-R1-1-A1-E3;Parent=ENSLOCP00000017575.1-R1-1-A1
NW_006890168.1	genBlastG	coding_exon	2375116	2375182	.	+	.	ID=ENSLOCP00000017575.1-R1-1-A1-E4;Parent=ENSLOCP00000017575.1-R1-1-A1
NW_006890168.1	genBlastG	coding_exon	2375219	2375275	.	+	.	ID=ENSLOCP00000017575.1-R1-1-A1-E5;Parent=ENSLOCP00000017575.1-R1-1-A1
NW_006890168.1	genBlastG	coding_exon	2375327	2375487	.	+	.	ID=ENSLOCP00000017575.1-R1-1-A1-E6;Parent=ENSLOCP00000017575.1-R1-1-A1
NW_006890168.1	genBlastG	coding_exon	2375747	2375852	.	+	.	ID=ENSLOCP00000017575.1-R1-1-A1-E7;Parent=ENSLOCP00000017575.1-R1-1-A1
NW_006890168.1	genBlastG	coding_exon	2375874	2375899	.	+	.	ID=ENSLOCP00000017575.1-R1-1-A1-E8;Parent=ENSLOCP00000017575.1-R1-1-A1
NW_006890401.1	genBlastG	transcript	157344	157901	13.5	-	.	ID=ENSLOCP00000018305.1-R1-1-A1;Name=ENSLOCP00000018305.1;PID=26.69;Coverage=49.39;Note=PID:26.69-Cover:49.39
NW_006890401.1	genBlastG	coding_exon	157831	157901	.	-	.	ID=ENSLOCP00000018305.1-R1-1-A1-E1;Parent=ENSLOCP00000018305.1-R1-1-A1
NW_006890401.1	genBlastG	coding_exon	157513	157688	.	-	.	ID=ENSLOCP00000018305.1-R1-1-A1-E2;Parent=ENSLOCP00000018305.1-R1-1-A1
NW_006890401.1	genBlastG	coding_exon	157344	157465	.	-	.	ID=ENSLOCP00000018305.1-R1-1-A1-E3;Parent=ENSLOCP00000018305.1-R1-1-A1
NW_006890080.1	genBlastG	transcript	4068191	4069704	31.57	-	.	ID=ENSLOCP00000018982.1-R1-1-A1;Name=ENSLOCP00000018982.1;PID=32.22;Coverage=89.45;Note=PID:32.22-Cover:89.45
NW_006890080.1	genBlastG	coding_exon	4069695	4069704	.	-	.	ID=ENSLOCP00000018982.1-R1-1-A1-E1;Parent=ENSLOCP00000018982.1-R1-1-A1
NW_006890080.1	genBlastG	coding_exon	4069377	4069652	.	-	.	ID=ENSLOCP00000018982.1-R1-1-A1-E2;Parent=ENSLOCP00000018982.1-R1-1-A1
NW_006890080.1	genBlastG	coding_exon	4069240	4069355	.	-	.	ID=ENSLOCP00000018982.1-R1-1-A1-E3;Parent=ENSLOCP00000018982.1-R1-1-A1
NW_006890080.1	genBlastG	coding_exon	4069169	4069218	.	-	.	ID=ENSLOCP00000018982.1-R1-1-A1-E4;Parent=ENSLOCP00000018982.1-R1-1-A1
NW_006890080.1	genBlastG	coding_exon	4069093	4069123	.	-	.	ID=ENSLOCP00000018982.1-R1-1-A1-E5;Parent=ENSLOCP00000018982.1-R1-1-A1
NW_006890080.1	genBlastG	coding_exon	4068191	4068244	.	-	.	ID=ENSLOCP00000018982.1-R1-1-A1-E6;Parent=ENSLOCP00000018982.1-R1-1-A1
NW_006890228.1	genBlastG	transcript	872135	873176	33.42	+	.	ID=ENSLOCP00000018997.1-R1-1-A1;Name=ENSLOCP00000018997.1;PID=28.41;Coverage=100;Note=PID:28.41-Cover:100
NW_006890228.1	genBlastG	coding_exon	872135	872501	.	+	.	ID=ENSLOCP00000018997.1-R1-1-A1-E1;Parent=ENSLOCP00000018997.1-R1-1-A1
NW_006890228.1	genBlastG	coding_exon	872544	872614	.	+	.	ID=ENSLOCP00000018997.1-R1-1-A1-E2;Parent=ENSLOCP00000018997.1-R1-1-A1
NW_006890228.1	genBlastG	coding_exon	872721	873176	.	+	.	ID=ENSLOCP00000018997.1-R1-1-A1-E3;Parent=ENSLOCP00000018997.1-R1-1-A1
NW_006897349.1	genBlastG	transcript	960	2043	59.79	+	.	ID=ENSLOCP00000019049.1-R1-1-A1;Name=ENSLOCP00000019049.1;PID=31.57;Coverage=71.85;Note=PID:31.57-Cover:71.85
NW_006897349.1	genBlastG	coding_exon	960	1206	.	+	.	ID=ENSLOCP00000019049.1-R1-1-A1-E1;Parent=ENSLOCP00000019049.1-R1-1-A1
NW_006897349.1	genBlastG	coding_exon	1391	1594	.	+	.	ID=ENSLOCP00000019049.1-R1-1-A1-E2;Parent=ENSLOCP00000019049.1-R1-1-A1
NW_006897349.1	genBlastG	coding_exon	1622	2043	.	+	.	ID=ENSLOCP00000019049.1-R1-1-A1-E3;Parent=ENSLOCP00000019049.1-R1-1-A1
NW_006890123.1	genBlastG	transcript	881848	884074	70.93	+	.	ID=ENSLOCP00000019442.1-R1-1-A1;Name=ENSLOCP00000019442.1;PID=43.25;Coverage=90.66;Note=PID:43.25-Cover:90.66
NW_006890123.1	genBlastG	coding_exon	881848	881884	.	+	.	ID=ENSLOCP00000019442.1-R1-1-A1-E1;Parent=ENSLOCP00000019442.1-R1-1-A1
NW_006890123.1	genBlastG	coding_exon	882029	882873	.	+	.	ID=ENSLOCP00000019442.1-R1-1-A1-E2;Parent=ENSLOCP00000019442.1-R1-1-A1
NW_006890123.1	genBlastG	coding_exon	883877	884074	.	+	.	ID=ENSLOCP00000019442.1-R1-1-A1-E3;Parent=ENSLOCP00000019442.1-R1-1-A1
NW_006890182.1	genBlastG	transcript	1383586	1384681	43.68	+	.	ID=ENSLOCP00000021546.1-R1-1-A1;Name=ENSLOCP00000021546.1;PID=31.57;Coverage=81.58;Note=PID:31.57-Cover:81.58
NW_006890182.1	genBlastG	coding_exon	1383586	1383611	.	+	.	ID=ENSLOCP00000021546.1-R1-1-A1-E1;Parent=ENSLOCP00000021546.1-R1-1-A1
NW_006890182.1	genBlastG	coding_exon	1383688	1383695	.	+	.	ID=ENSLOCP00000021546.1-R1-1-A1-E2;Parent=ENSLOCP00000021546.1-R1-1-A1
NW_006890182.1	genBlastG	coding_exon	1383741	1383784	.	+	.	ID=ENSLOCP00000021546.1-R1-1-A1-E3;Parent=ENSLOCP00000021546.1-R1-1-A1
NW_006890182.1	genBlastG	coding_exon	1383836	1384111	.	+	.	ID=ENSLOCP00000021546.1-R1-1-A1-E4;Parent=ENSLOCP00000021546.1-R1-1-A1
NW_006890182.1	genBlastG	coding_exon	1384175	1384285	.	+	.	ID=ENSLOCP00000021546.1-R1-1-A1-E5;Parent=ENSLOCP00000021546.1-R1-1-A1
NW_006890182.1	genBlastG	coding_exon	1384307	1384681	.	+	.	ID=ENSLOCP00000021546.1-R1-1-A1-E6;Parent=ENSLOCP00000021546.1-R1-1-A1
NW_006890086.1	genBlastG	transcript	1581425	1582337	30.91	-	.	ID=ENSLOCP00000021573.1-R1-1-A1;Name=ENSLOCP00000021573.1;PID=32.13;Coverage=100;Note=PID:32.13-Cover:100
NW_006890086.1	genBlastG	coding_exon	1582329	1582337	.	-	.	ID=ENSLOCP00000021573.1-R1-1-A1-E1;Parent=ENSLOCP00000021573.1-R1-1-A1
NW_006890086.1	genBlastG	coding_exon	1581425	1582257	.	-	.	ID=ENSLOCP00000021573.1-R1-1-A1-E2;Parent=ENSLOCP00000021573.1-R1-1-A1
NW_006890192.1	genBlastG	transcript	117372	117974	14.87	-	.	ID=ENSLOCP00000021771.1-R1-1-A1;Name=ENSLOCP00000021771.1;PID=36.29;Coverage=100;Note=PID:36.29-Cover:100
NW_006890192.1	genBlastG	coding_exon	117943	117974	.	-	.	ID=ENSLOCP00000021771.1-R1-1-A1-E1;Parent=ENSLOCP00000021771.1-R1-1-A1
NW_006890192.1	genBlastG	coding_exon	117595	117681	.	-	.	ID=ENSLOCP00000021771.1-R1-1-A1-E2;Parent=ENSLOCP00000021771.1-R1-1-A1
NW_006890192.1	genBlastG	coding_exon	117372	117576	.	-	.	ID=ENSLOCP00000021771.1-R1-1-A1-E3;Parent=ENSLOCP00000021771.1-R1-1-A1
NW_006890214.1	genBlastG	transcript	195397	197054	29.6	+	.	ID=ENSLOCP00000021884.1-R1-1-A1;Name=ENSLOCP00000021884.1;PID=27.32;Coverage=62.29;Note=PID:27.32-Cover:62.29
NW_006890214.1	genBlastG	coding_exon	195397	195446	.	+	.	ID=ENSLOCP00000021884.1-R1-1-A1-E1;Parent=ENSLOCP00000021884.1-R1-1-A1
NW_006890214.1	genBlastG	coding_exon	196196	196457	.	+	.	ID=ENSLOCP00000021884.1-R1-1-A1-E2;Parent=ENSLOCP00000021884.1-R1-1-A1
NW_006890214.1	genBlastG	coding_exon	196490	196600	.	+	.	ID=ENSLOCP00000021884.1-R1-1-A1-E3;Parent=ENSLOCP00000021884.1-R1-1-A1
NW_006890214.1	genBlastG	coding_exon	196688	196804	.	+	.	ID=ENSLOCP00000021884.1-R1-1-A1-E4;Parent=ENSLOCP00000021884.1-R1-1-A1
NW_006890214.1	genBlastG	coding_exon	196890	196994	.	+	.	ID=ENSLOCP00000021884.1-R1-1-A1-E5;Parent=ENSLOCP00000021884.1-R1-1-A1
NW_006890214.1	genBlastG	coding_exon	197028	197054	.	+	.	ID=ENSLOCP00000021884.1-R1-1-A1-E6;Parent=ENSLOCP00000021884.1-R1-1-A1
NW_006894259.1	genBlastG	transcript	120	395	17.5	+	.	ID=ENSLOCP00000021913.1-R1-1-A1;Name=ENSLOCP00000021913.1;PID=35.19;Coverage=60.67;Note=PID:35.19-Cover:60.67
NW_006894259.1	genBlastG	coding_exon	120	395	.	+	.	ID=ENSLOCP00000021913.1-R1-1-A1-E1;Parent=ENSLOCP00000021913.1-R1-1-A1
NW_006890058.1	genBlastG	transcript	3686645	3687679	19.59	-	.	ID=ENSLOCP00000022048.1-R1-1-A1;Name=ENSLOCP00000022048.1;PID=40.46;Coverage=100;Note=PID:40.46-Cover:100
NW_006890058.1	genBlastG	coding_exon	3687673	3687679	.	-	.	ID=ENSLOCP00000022048.1-R1-1-A1-E1;Parent=ENSLOCP00000022048.1-R1-1-A1
NW_006890058.1	genBlastG	coding_exon	3686645	3687000	.	-	.	ID=ENSLOCP00000022048.1-R1-1-A1-E2;Parent=ENSLOCP00000022048.1-R1-1-A1
NW_006890116.1	genBlastG	transcript	2305108	2306225	10.13	+	.	ID=ENSLOCP00000022176.1-R1-1-A1;Name=ENSLOCP00000022176.1;PID=27.4;Coverage=57.65;Note=PID:27.4-Cover:57.65
NW_006890116.1	genBlastG	coding_exon	2305108	2305121	.	+	.	ID=ENSLOCP00000022176.1-R1-1-A1-E1;Parent=ENSLOCP00000022176.1-R1-1-A1
NW_006890116.1	genBlastG	coding_exon	2305877	2305997	.	+	.	ID=ENSLOCP00000022176.1-R1-1-A1-E2;Parent=ENSLOCP00000022176.1-R1-1-A1
NW_006890116.1	genBlastG	coding_exon	2306019	2306225	.	+	.	ID=ENSLOCP00000022176.1-R1-1-A1-E3;Parent=ENSLOCP00000022176.1-R1-1-A1
NW_006890083.1	genBlastG	transcript	1920992	1921345	26.54	-	.	ID=ENSLOCP00000022193.1-R1-1-A1;Name=ENSLOCP00000022193.1;PID=48.2;Coverage=92.86;Note=PID:48.2-Cover:92.86
NW_006890083.1	genBlastG	coding_exon	1920992	1921345	.	-	.	ID=ENSLOCP00000022193.1-R1-1-A1-E1;Parent=ENSLOCP00000022193.1-R1-1-A1
NW_006890150.1	genBlastG	transcript	320725	322068	40.54	-	.	ID=ENSLOCP00000022353.1-R1-1-A1;Name=ENSLOCP00000022353.1;PID=28.57;Coverage=100;Note=PID:28.57-Cover:100
NW_006890150.1	genBlastG	coding_exon	320725	322068	.	-	.	ID=ENSLOCP00000022353.1-R1-1-A1-E1;Parent=ENSLOCP00000022353.1-R1-1-A1
NW_006890116.1	genBlastG	transcript	4238290	4239778	81.21	+	.	ID=ENSMUSP00000052904.5-R1-1-A1;Name=ENSMUSP00000052904.5;PID=26.95;Coverage=57.76;Note=PID:26.95-Cover:57.76
NW_006890116.1	genBlastG	coding_exon	4238290	4238326	.	+	.	ID=ENSMUSP00000052904.5-R1-1-A1-E1;Parent=ENSMUSP00000052904.5-R1-1-A1
NW_006890116.1	genBlastG	coding_exon	4238375	4238455	.	+	.	ID=ENSMUSP00000052904.5-R1-1-A1-E2;Parent=ENSMUSP00000052904.5-R1-1-A1
NW_006890116.1	genBlastG	coding_exon	4238501	4238567	.	+	.	ID=ENSMUSP00000052904.5-R1-1-A1-E3;Parent=ENSMUSP00000052904.5-R1-1-A1
NW_006890116.1	genBlastG	coding_exon	4238747	4238799	.	+	.	ID=ENSMUSP00000052904.5-R1-1-A1-E4;Parent=ENSMUSP00000052904.5-R1-1-A1
NW_006890116.1	genBlastG	coding_exon	4238923	4239119	.	+	.	ID=ENSMUSP00000052904.5-R1-1-A1-E5;Parent=ENSMUSP00000052904.5-R1-1-A1
NW_006890116.1	genBlastG	coding_exon	4239161	4239778	.	+	.	ID=ENSMUSP00000052904.5-R1-1-A1-E6;Parent=ENSMUSP00000052904.5-R1-1-A1
NW_006899551.1	genBlastG	transcript	444	1560	19.75	-	.	ID=ENSMUSP00000042260.4-R1-1-A1;Name=ENSMUSP00000042260.4;PID=16.48;Coverage=24.28;Note=PID:16.48-Cover:24.28
NW_006899551.1	genBlastG	coding_exon	1471	1560	.	-	.	ID=ENSMUSP00000042260.4-R1-1-A1-E1;Parent=ENSMUSP00000042260.4-R1-1-A1
NW_006899551.1	genBlastG	coding_exon	444	1367	.	-	.	ID=ENSMUSP00000042260.4-R1-1-A1-E2;Parent=ENSMUSP00000042260.4-R1-1-A1
NW_006894460.1	genBlastG	transcript	95	2126	34.45	-	.	ID=ENSMUSP00000034737.6-R1-1-A1;Name=ENSMUSP00000034737.6;PID=25.84;Coverage=74.32;Note=PID:25.84-Cover:74.32
NW_006894460.1	genBlastG	coding_exon	1958	2126	.	-	.	ID=ENSMUSP00000034737.6-R1-1-A1-E1;Parent=ENSMUSP00000034737.6-R1-1-A1
NW_006894460.1	genBlastG	coding_exon	977	996	.	-	.	ID=ENSMUSP00000034737.6-R1-1-A1-E2;Parent=ENSMUSP00000034737.6-R1-1-A1
NW_006894460.1	genBlastG	coding_exon	869	913	.	-	.	ID=ENSMUSP00000034737.6-R1-1-A1-E3;Parent=ENSMUSP00000034737.6-R1-1-A1
NW_006894460.1	genBlastG	coding_exon	95	841	.	-	.	ID=ENSMUSP00000034737.6-R1-1-A1-E4;Parent=ENSMUSP00000034737.6-R1-1-A1
NW_006897222.1	genBlastG	transcript	107	2308	115.3	+	.	ID=ENSMUSP00000136829.1-R1-1-A1;Name=ENSMUSP00000136829.1;PID=41.57;Coverage=90.98;Note=PID:41.57-Cover:90.98
NW_006897222.1	genBlastG	coding_exon	107	376	.	+	.	ID=ENSMUSP00000136829.1-R1-1-A1-E1;Parent=ENSMUSP00000136829.1-R1-1-A1
NW_006897222.1	genBlastG	coding_exon	464	520	.	+	.	ID=ENSMUSP00000136829.1-R1-1-A1-E2;Parent=ENSMUSP00000136829.1-R1-1-A1
NW_006897222.1	genBlastG	coding_exon	629	828	.	+	.	ID=ENSMUSP00000136829.1-R1-1-A1-E3;Parent=ENSMUSP00000136829.1-R1-1-A1
NW_006897222.1	genBlastG	coding_exon	1807	2308	.	+	.	ID=ENSMUSP00000136829.1-R1-1-A1-E4;Parent=ENSMUSP00000136829.1-R1-1-A1
NW_006910413.1	genBlastG	transcript	18	660	22.36	+	.	ID=ENSMUSP00000104849.3-R1-1-A1;Name=ENSMUSP00000104849.3;PID=26.36;Coverage=35.58;Note=PID:26.36-Cover:35.58
NW_006910413.1	genBlastG	coding_exon	18	58	.	+	.	ID=ENSMUSP00000104849.3-R1-1-A1-E1;Parent=ENSMUSP00000104849.3-R1-1-A1
NW_006910413.1	genBlastG	coding_exon	104	176	.	+	.	ID=ENSMUSP00000104849.3-R1-1-A1-E2;Parent=ENSMUSP00000104849.3-R1-1-A1
NW_006910413.1	genBlastG	coding_exon	212	365	.	+	.	ID=ENSMUSP00000104849.3-R1-1-A1-E3;Parent=ENSMUSP00000104849.3-R1-1-A1
NW_006910413.1	genBlastG	coding_exon	515	660	.	+	.	ID=ENSMUSP00000104849.3-R1-1-A1-E4;Parent=ENSMUSP00000104849.3-R1-1-A1
NW_006902276.1	genBlastG	transcript	714	1147	21.5	+	.	ID=ENSMUSP00000024702.3-R1-1-A1;Name=ENSMUSP00000024702.3;PID=28.52;Coverage=48.72;Note=PID:28.52-Cover:48.72
NW_006902276.1	genBlastG	coding_exon	714	798	.	+	.	ID=ENSMUSP00000024702.3-R1-1-A1-E1;Parent=ENSMUSP00000024702.3-R1-1-A1
NW_006902276.1	genBlastG	coding_exon	831	1147	.	+	.	ID=ENSMUSP00000024702.3-R1-1-A1-E2;Parent=ENSMUSP00000024702.3-R1-1-A1
NW_006900196.1	genBlastG	transcript	451	1478	13	-	.	ID=ENSMUSP00000072615.4-R1-1-A1;Name=ENSMUSP00000072615.4;PID=20.68;Coverage=54.46;Note=PID:20.68-Cover:54.46
NW_006900196.1	genBlastG	coding_exon	1137	1478	.	-	.	ID=ENSMUSP00000072615.4-R1-1-A1-E1;Parent=ENSMUSP00000072615.4-R1-1-A1
NW_006900196.1	genBlastG	coding_exon	451	1119	.	-	.	ID=ENSMUSP00000072615.4-R1-1-A1-E2;Parent=ENSMUSP00000072615.4-R1-1-A1
NW_006901679.1	genBlastG	transcript	644	1338	13	-	.	ID=ENSMUSP00000109818.4-R1-1-A1;Name=ENSMUSP00000109818.4;PID=26.79;Coverage=39.16;Note=PID:26.79-Cover:39.16
NW_006901679.1	genBlastG	coding_exon	1263	1338	.	-	.	ID=ENSMUSP00000109818.4-R1-1-A1-E1;Parent=ENSMUSP00000109818.4-R1-1-A1
NW_006901679.1	genBlastG	coding_exon	1178	1249	.	-	.	ID=ENSMUSP00000109818.4-R1-1-A1-E2;Parent=ENSMUSP00000109818.4-R1-1-A1
NW_006901679.1	genBlastG	coding_exon	713	849	.	-	.	ID=ENSMUSP00000109818.4-R1-1-A1-E3;Parent=ENSMUSP00000109818.4-R1-1-A1
NW_006901679.1	genBlastG	coding_exon	644	670	.	-	.	ID=ENSMUSP00000109818.4-R1-1-A1-E4;Parent=ENSMUSP00000109818.4-R1-1-A1
NW_006890083.1	genBlastG	transcript	1224114	1224698	16.86	-	.	ID=ENSMUSP00000055493.7-R1-1-A1;Name=ENSMUSP00000055493.7;PID=44.55;Coverage=73.1;Note=PID:44.55-Cover:73.1
NW_006890083.1	genBlastG	coding_exon	1224602	1224698	.	-	.	ID=ENSMUSP00000055493.7-R1-1-A1-E1;Parent=ENSMUSP00000055493.7-R1-1-A1
NW_006890083.1	genBlastG	coding_exon	1224114	1224451	.	-	.	ID=ENSMUSP00000055493.7-R1-1-A1-E2;Parent=ENSMUSP00000055493.7-R1-1-A1
NW_006908651.1	genBlastG	transcript	590	934	13	+	.	ID=ENSMUSP00000022767.9-R1-1-A1;Name=ENSMUSP00000022767.9;PID=15.86;Coverage=19.83;Note=PID:15.86-Cover:19.83
NW_006908651.1	genBlastG	coding_exon	590	934	.	+	.	ID=ENSMUSP00000022767.9-R1-1-A1-E1;Parent=ENSMUSP00000022767.9-R1-1-A1
NW_006908673.1	genBlastG	transcript	303	890	-9.24	-	.	ID=ENSMUSP00000122219.1-R1-1-A1;Name=ENSMUSP00000122219.1;PID=18.64;Coverage=32.07;Note=PID:18.64-Cover:32.07
NW_006908673.1	genBlastG	coding_exon	303	890	.	-	.	ID=ENSMUSP00000122219.1-R1-1-A1-E1;Parent=ENSMUSP00000122219.1-R1-1-A1
NW_006899076.1	genBlastG	transcript	74	1544	-10.94	-	.	ID=ENSMUSP00000031732.7-R1-1-A1;Name=ENSMUSP00000031732.7;PID=23.21;Coverage=38.2;Note=PID:23.21-Cover:38.2
NW_006899076.1	genBlastG	coding_exon	1195	1544	.	-	.	ID=ENSMUSP00000031732.7-R1-1-A1-E1;Parent=ENSMUSP00000031732.7-R1-1-A1
NW_006899076.1	genBlastG	coding_exon	74	401	.	-	.	ID=ENSMUSP00000031732.7-R1-1-A1-E2;Parent=ENSMUSP00000031732.7-R1-1-A1
NW_006890065.1	genBlastG	transcript	7467927	7468743	10.5	+	.	ID=ENSMUSP00000091033.5-R1-1-A1;Name=ENSMUSP00000091033.5;PID=20.71;Coverage=36.67;Note=PID:20.71-Cover:36.67
NW_006890065.1	genBlastG	coding_exon	7467927	7467974	.	+	.	ID=ENSMUSP00000091033.5-R1-1-A1-E1;Parent=ENSMUSP00000091033.5-R1-1-A1
NW_006890065.1	genBlastG	coding_exon	7468492	7468743	.	+	.	ID=ENSMUSP00000091033.5-R1-1-A1-E2;Parent=ENSMUSP00000091033.5-R1-1-A1
NW_006897107.1	genBlastG	transcript	38	2388	18.5	+	.	ID=ENSMUSP00000015889.3-R1-1-A1;Name=ENSMUSP00000015889.3;PID=25.99;Coverage=44.36;Note=PID:25.99-Cover:44.36
NW_006897107.1	genBlastG	coding_exon	38	170	.	+	.	ID=ENSMUSP00000015889.3-R1-1-A1-E1;Parent=ENSMUSP00000015889.3-R1-1-A1
NW_006897107.1	genBlastG	coding_exon	1172	1308	.	+	.	ID=ENSMUSP00000015889.3-R1-1-A1-E2;Parent=ENSMUSP00000015889.3-R1-1-A1
NW_006897107.1	genBlastG	coding_exon	2116	2388	.	+	.	ID=ENSMUSP00000015889.3-R1-1-A1-E3;Parent=ENSMUSP00000015889.3-R1-1-A1
NW_006894830.1	genBlastG	transcript	17	4401	-90.59	+	.	ID=ENSMUSP00000084513.3-R1-1-A1;Name=ENSMUSP00000084513.3;PID=19.3;Coverage=50.12;Note=PID:19.3-Cover:50.12
NW_006894830.1	genBlastG	coding_exon	17	311	.	+	.	ID=ENSMUSP00000084513.3-R1-1-A1-E1;Parent=ENSMUSP00000084513.3-R1-1-A1
NW_006894830.1	genBlastG	coding_exon	342	1220	.	+	.	ID=ENSMUSP00000084513.3-R1-1-A1-E2;Parent=ENSMUSP00000084513.3-R1-1-A1
NW_006894830.1	genBlastG	coding_exon	1332	1597	.	+	.	ID=ENSMUSP00000084513.3-R1-1-A1-E3;Parent=ENSMUSP00000084513.3-R1-1-A1
NW_006894830.1	genBlastG	coding_exon	1622	1761	.	+	.	ID=ENSMUSP00000084513.3-R1-1-A1-E4;Parent=ENSMUSP00000084513.3-R1-1-A1
NW_006894830.1	genBlastG	coding_exon	2692	3277	.	+	.	ID=ENSMUSP00000084513.3-R1-1-A1-E5;Parent=ENSMUSP00000084513.3-R1-1-A1
NW_006894830.1	genBlastG	coding_exon	3332	3517	.	+	.	ID=ENSMUSP00000084513.3-R1-1-A1-E6;Parent=ENSMUSP00000084513.3-R1-1-A1
NW_006894830.1	genBlastG	coding_exon	3572	4061	.	+	.	ID=ENSMUSP00000084513.3-R1-1-A1-E7;Parent=ENSMUSP00000084513.3-R1-1-A1
NW_006894830.1	genBlastG	coding_exon	4092	4357	.	+	.	ID=ENSMUSP00000084513.3-R1-1-A1-E8;Parent=ENSMUSP00000084513.3-R1-1-A1
NW_006894830.1	genBlastG	coding_exon	4372	4401	.	+	.	ID=ENSMUSP00000084513.3-R1-1-A1-E9;Parent=ENSMUSP00000084513.3-R1-1-A1
NW_006895837.1	genBlastG	transcript	3111	3482	26.61	-	.	ID=ENSMUSP00000127306.1-R1-1-A1;Name=ENSMUSP00000127306.1;PID=9.851;Coverage=12.24;Note=PID:9.851-Cover:12.24
NW_006895837.1	genBlastG	coding_exon	3111	3482	.	-	.	ID=ENSMUSP00000127306.1-R1-1-A1-E1;Parent=ENSMUSP00000127306.1-R1-1-A1
NW_006890130.1	genBlastG	transcript	47616	48035	18.75	-	.	ID=ENSMUSP00000147455.1-R1-1-A1;Name=ENSMUSP00000147455.1;PID=55.43;Coverage=94.05;Note=PID:55.43-Cover:94.05
NW_006890130.1	genBlastG	coding_exon	48033	48035	.	-	.	ID=ENSMUSP00000147455.1-R1-1-A1-E1;Parent=ENSMUSP00000147455.1-R1-1-A1
NW_006890130.1	genBlastG	coding_exon	47818	47921	.	-	.	ID=ENSMUSP00000147455.1-R1-1-A1-E2;Parent=ENSMUSP00000147455.1-R1-1-A1
NW_006890130.1	genBlastG	coding_exon	47705	47778	.	-	.	ID=ENSMUSP00000147455.1-R1-1-A1-E3;Parent=ENSMUSP00000147455.1-R1-1-A1
NW_006890130.1	genBlastG	coding_exon	47616	47674	.	-	.	ID=ENSMUSP00000147455.1-R1-1-A1-E4;Parent=ENSMUSP00000147455.1-R1-1-A1
NW_006890074.1	genBlastG	transcript	3048511	3051895	57.98	-	.	ID=ENSMUSP00000152585.1-R1-1-A1;Name=ENSMUSP00000152585.1;PID=37.15;Coverage=65.51;Note=PID:37.15-Cover:65.51
NW_006890074.1	genBlastG	coding_exon	3051880	3051895	.	-	.	ID=ENSMUSP00000152585.1-R1-1-A1-E1;Parent=ENSMUSP00000152585.1-R1-1-A1
NW_006890074.1	genBlastG	coding_exon	3050182	3050867	.	-	.	ID=ENSMUSP00000152585.1-R1-1-A1-E2;Parent=ENSMUSP00000152585.1-R1-1-A1
NW_006890074.1	genBlastG	coding_exon	3048511	3048546	.	-	.	ID=ENSMUSP00000152585.1-R1-1-A1-E3;Parent=ENSMUSP00000152585.1-R1-1-A1
NW_006890137.1	genBlastG	transcript	256224	257465	18.5	+	.	ID=ENSMUSP00000098149.2-R1-1-A1;Name=ENSMUSP00000098149.2;PID=24.14;Coverage=38.13;Note=PID:24.14-Cover:38.13
NW_006890137.1	genBlastG	coding_exon	256224	256356	.	+	.	ID=ENSMUSP00000098149.2-R1-1-A1-E1;Parent=ENSMUSP00000098149.2-R1-1-A1
NW_006890137.1	genBlastG	coding_exon	256775	256858	.	+	.	ID=ENSMUSP00000098149.2-R1-1-A1-E2;Parent=ENSMUSP00000098149.2-R1-1-A1
NW_006890137.1	genBlastG	coding_exon	256953	257040	.	+	.	ID=ENSMUSP00000098149.2-R1-1-A1-E3;Parent=ENSMUSP00000098149.2-R1-1-A1
NW_006890137.1	genBlastG	coding_exon	257180	257465	.	+	.	ID=ENSMUSP00000098149.2-R1-1-A1-E4;Parent=ENSMUSP00000098149.2-R1-1-A1
NW_006890189.1	genBlastG	transcript	412444	414055	15.25	-	.	ID=ENSMUSP00000098486.2-R1-1-A1;Name=ENSMUSP00000098486.2;PID=28.82;Coverage=65.58;Note=PID:28.82-Cover:65.58
NW_006890189.1	genBlastG	coding_exon	414042	414055	.	-	.	ID=ENSMUSP00000098486.2-R1-1-A1-E1;Parent=ENSMUSP00000098486.2-R1-1-A1
NW_006890189.1	genBlastG	coding_exon	413867	413915	.	-	.	ID=ENSMUSP00000098486.2-R1-1-A1-E2;Parent=ENSMUSP00000098486.2-R1-1-A1
NW_006890189.1	genBlastG	coding_exon	413234	413410	.	-	.	ID=ENSMUSP00000098486.2-R1-1-A1-E3;Parent=ENSMUSP00000098486.2-R1-1-A1
NW_006890189.1	genBlastG	coding_exon	413008	413197	.	-	.	ID=ENSMUSP00000098486.2-R1-1-A1-E4;Parent=ENSMUSP00000098486.2-R1-1-A1
NW_006890189.1	genBlastG	coding_exon	412444	412622	.	-	.	ID=ENSMUSP00000098486.2-R1-1-A1-E5;Parent=ENSMUSP00000098486.2-R1-1-A1
