# Supplementary material for: The whale shark genome reveals patterns of vertebrate gene family evolution
Source: eLife. 2021 Aug 19;10:e65394. doi: 10.7554/eLife.65394 (PMC8455134; doi:10.7554/eLife.65394)
Supplement: Supplementary file 19. [file elife-65394-supp19.txt]

OG0000000 OR5V1, OR5F1, OR10A5, OR9I1, OR5B2, OR5A1, OR5A2, OR10A2, OR8I2, OR8U1, OR2AT4, OR5B12, OR8B12, OR5B3, OR9Q2, OR5J2, OR10AG1, OR5AN1, OR8H1, OR8H3, OR8H2, OR5AS1, OR8D4, OR10A7, OR8B8, OR9Q1, OR5W2, OR6N2, OR5H1, OR8B3, OR5K4, OR5H2, OR5B17, OR8D1, OR5AC2, OR5B21, OR10A3, OR8B2, OR5V1, OR10A4, OR5K1, OR5K3, OR5K2, OR5H14, OR5V1, OR5V1, OR5V1, OR10C1, OR10C1, OR10C1, OR10C1, OR10C1, OR10C1, OR10C1, OR5H8, OR8G1, OR10A6, OR10C1, OR10A3, OR5AR1, OR5R1, OR10A6, OR8D2, OR8U8, OR10A6, OR8H1, OR8U9, OR10A3
OG0000001 ZNF324, ZNF184, ZNF432, ZNF510, ZNF141, ZNF415, ZNF350, ZNF317, ZNF10, ZNF337, ZNF426, ZNF331, ZNF679, ZNF430, ZNF175, ZNF264, ZIM3, ZFP14, ZNF614, RBAK, ZNF19, ZNF583, ZNF667, ZNF251, ZNF250, ZNF382, ZNF613, ZNF514, ZNF91, ZNF267, ZNF641, ZNF701, ZNF582, ZFP28, ZNF577, ZNF560, ZNF25, ZNF30, ZNF561, ZNF33A, ZNF431, ZNF471, ZNF680, ZNF80, ZNF738, ZNF41, ZNF875, ZNF726, ZNF620, ZNF611, ZNF543, ZNF610, ZNF479, ZNF540, ZNF569, ZNF836, ZNF454, ZNF354B, ZNF283, ZNF534, ZNF37A, ZNF84, ZNF470, ZNF571, ZNF26, ZNF599, ZNF677, ZNF568, ZNF486, ZNF354A, ZNF324B, ZNF420, ZNF546, ZNF383, ZNF81, ZNF695, ZFP30, ZNF600, ZNF649, ZNF736, ZNF565, ZNF607, ZNF140, ZNF790, ZNF708, ZNF254, ZNF43, ZNF816, ZNF98, ZNF33B, ZNF808, ZNF517, ZNF460, ZNF528, ZNF485, ZNF684, ZNF860, ZNF841, ZNF816-ZNF321P, ZNF320, ZNF566, ZNF181, ZNF493, ZNF605, ZNF169, ZNF484, ZNF813, ZNF765, ZNF665, ZNF99, ZNF208, ZFP90, ZNF74, RBAK-RBAKDN, ZNF12, ZNF630, ZNF845, ZNF527, ZNF780B, ZNF7, ZNF716, ZNF300, ZNF28, ZNF780A, ZNF347, ZNF778, ZNF160, ZNF880, ZNF562, ZNF619, ZNF805, ZNF732, ZNF713, ZNF480, ZNF525, ZNF273, ZNF782, ZNF670-ZNF695, ZNF829, ZFP82, ZNF585B, ZNF891, ZNF133, ZNF573, ZNF135, ZNF567, ZNF550, ZFP37, ZNF578, ZNF66, ZFP92, AC010547.4, ZNF850, ZNF529, AC012309.1, ZNF404, ZNF570, AC093227.2, ZNF461, ZNF559, ZNF766, ZNF729, ZNF468, ZNF682, ZNF616, ZNF615, ZNF728, ZNF730, ZNF334, ZNF100, ZNF595, ZNF316, ZNF8, ZNF251, AC092329.3, ZNF761, ZNF718, ZNF2, ZNF658, ZNF107, ZNF100, ZNF626, ZNF430, ZNF727, ZNF780A, ZNF302, ZNF546, ZNF780B, AL117339.4, ZNF888, ZNF722P
OG0000002 VPREB3, IGKV4-1, IGKV5-2, IGKV3-7, IGKV3-15, IGKV6-21, IGKV1D-33, IGKV2D-26, IGKV3D-20, IGKV6D-41, IGKV3D-11, IGLV4-69, IGLV8-61, IGLV4-60, IGLV6-57, IGLV11-55, IGLV5-52, IGLV1-51, IGLV1-50, IGLV5-48, IGLV1-47, IGLV7-46, IGLV5-45, IGLV1-44, IGLV7-43, IGLV1-40, IGLV5-37, IGLV1-36, IGLV2-33, IGLV3-32, IGLV3-27, IGLV3-25, IGLV2-23, IGLV3-22, IGLV3-21, IGLV3-19, IGLV2-14, IGLV2-11, IGLV3-9, IGLV4-3, IGLV3-1, VPREB1, IGKV2D-28, IGKV3D-7, IGKV3D-15, IGKV1D-39, IGKV2D-40, IGKV6D-21, IGLV9-49, IGKV2D-24, IGKV1-16, IGKV1-37, IGKV2D-29, IGKV1D-43, IGKV2-30, IGKV1D-16, IGKV1D-17, IGKV1-17, IGKV3-20, IGKV1-27, IGKV2D-30, IGKV1-39, IGKV1-8, IGKV2-24, IGKV2-28, IGKV1-9, IGKV1-33, IGKV3-11, IGKV1D-8, IGKV1-6, IGKV1-5, IGKV1-12, IGKV1D-37, IGKV3OR2-268, IGKV1OR2-108, IGLV1-36, IGLV1-40, IGKV2-40, IGLV7-43, IGKV1D-13, IGKV1D-12, IGLV2-8, IGLV1-44, IGLV3-32, IGKV1D-8, IGLV2-33, AC145029.2, IGKV3D-7, AC009286.3, IGLV5-45, IGLV5-37, IGKV3-20, IGKV2-28, IGKV1-33, IGKV1-37, IGKV5-2, IGKV2-40, IGKV3-7, IGKV3-11, IGKV3-15, IGKV2-24, IGKV1-17, IGKV1-12, IGKV6-21, IGKV1-16, IGKV1-9, IGKV1-8, IGKV1-27, IGKV1-5, IGKV1-39, IGKV2-30, IGKV1-6
OG0000003 NLRP8, NLRP4, NLRP6, NLRP10, NLRP9, NLRP3, NLRP13, RNH1, NLRP5, NLRP12, NLRP11, NLRP10, RNH1, NLRP10
OG0000004 OR51B5, OR52K1, OR52A5, OR52I2, OR52K2, OR52E4, OR51V1, OR52E2, OR51L1, OR51G2, OR52N2, OR52N1, OR52N5, OR52N4, OR52D1, OR52L1, OR51M1, OR52A1, OR52B6, OR51I2, OR51D1, OR52M1, OR52E6, OR51I1, OR51B6, OR51B4, OR52J3, OR51A2, OR51F1, OR51E2, OR51E1, OR52I1, OR52B2, OR52E8, OR52E1, OR52E5, OR52R1, OR51B2, OR52B4, OR51G1
OG0000005 TRIM21, TRIM7, TRIM11, TRIM17, TRIM68, TRIM35, TRIML1, TRIM69, TRIM61, TRIM60, TRIM38, TRIM58, ERMAP, TRIM39, TRIM27, TRIM39, TRIM27, TRIM39, TRIM27, TRIM27, TRIM39, TRIM39, TRIM27, TRIM27, TRIM39, TRIM39, TRIM27, TRIM69, TRIM75P
OG0000006 IGHV6-1, IGHV1-2, IGHV1-3, IGHV2-5, IGHV3-7, IGHV3-11, IGHV3-13, IGHV3-15, IGHV3-16, IGHV1-18, IGHV3-20, IGHV3-21, IGHV3-23, IGHV1-24, IGHV2-26, IGHV4-28, IGHV3-33, IGHV4-34, IGHV3-35, IGHV3-38, IGHV4-39, IGHV1-45, IGHV1-46, IGHV3-48, IGHV3-49, IGHV5-51, IGHV3-53, IGHV1-58, IGHV4-59, IGHV4-61, IGHV3-66, IGHV1-69, IGHV2-70D, IGHV3-73, IGHV7-81, IGHV3-74, IGHV4-31, IGHV3-43, IGHV3-64, IGHV4-4, IGHV3-72, IGHV2-5, IGHV4OR15-8, IGHV3OR16-12, AC136428.1, IGHV1OR15-1, IGHV3OR16-9, IGHV2OR16-5, IGHV3OR15-7, IGHV3-30, IGHV1OR15-9, IGHV3OR16-13, IGHV3OR16-10, IGHV3OR16-8, AC233755.1, AC141272.1, IGHV1-69-2, AC136616.2, AC135068.2, AC233755.2, IGHV1OR21-1, IGHV4-34, IGHV5-51, IGHV4-59, IGHV1-69D, IGHV2-70, AC135068.8, IGHV3-43, IGHV3-33, AC234301.4, IGHV3-7, IGHV2-70, IGHV4-61, IGHV1-69-2, IGHV1-3, IGHV7-4-1, IGHV3-23, IGHV3-38, IGHV3-21, IGHV3-16, IGHV2-26, IGHV3-66, IGHV4-4, IGHV3-48, IGHV3-72, IGHV3-49, IGHV1-69, IGHV1-69D, AC234301.1, IGHV6-1, IGHV5-10-1, IGHV3-30, IGHV3-64D, IGHV3-11, AC244226.1, IGHV1-2, IGHV1-18, IGHV4-28, IGHV1-24, IGHV3-73, IGHV1-45, IGHV2-70D, IGHV1-58, IGHV3-53, AC247036.3, IGHV3-74, AC247036.4, IGHV3-35, IGHV3-64, IGHV1-46, IGHV3-20, AC234301.3, IGHV4-39, IGHV3-13, IGHV3-15
OG0000007 CYP2E1, CYP2C9, CYP2C18, CYP2A6, CYP2A7, CYP2S1, CYP2W1, CYP2B6, CYP2A13, CYP2U1, CYP2F1, CYP2J2, CYP2C8, CYP2C19, CYP2D6, AC236040.1, CYP2D6, AL583836.1
OG0000008 PCDHB4, PCDHB2, PCDHB3, PCDHB5, PCDHB6, PCDHB7, PCDHB15, PCDHB8, PCDHB10, PCDHB14, PCDHB12, PCDHGA12, PCDHAC1, PCDH10, PCDHAC2, PCDHA13, PCDHA10, PCDHGC4, PCDHGC3, PCDHB13, PCDHB11, PCDHGA2, PCDHGA11, PCDHGA8, PCDHGA10, PCDHA12, PCDHGB4, PCDHGB6, PCDHGB2, PCDHGB1, PCDHA3, PCDHGA5, PCDHGA7, PCDHGA1, PCDHA2, PCDHA6, PCDHA8, PCDHA4, PCDHA7, PCDHA5, PCDHGA4, PCDHGA9, PCDHGB3, PCDHB16, PCDHGB5, PCDHB9
OG0000009 OR4D6, OR4D5, OR4C11, OR4S2, OR4B1, OR4N2, OR4M1, OR4D11, OR4C5, OR4S1, OR4X1, OR4C6, OR4P4, OR4C15, OR4A15, OR4A16, OR4D9, OR4C46, AC135068.1, OR4Q3, OR4N5, OR4N4, OR4C12, OR4D1, OR4A5, OR4E2, OR4A47, OR4D10, OR4D2, OR4C13, OR4A8, AC171558.6, AC171558.1, AC171558.5, OR4M2, AC171558.3, OR4C16, OR4X2, AC135068.3, OR4C45, OR4C12
OG0000010 MZF1, ZNF263, ZNF500, ZNF232, ZKSCAN3, PGBD1, ZNF24, ZNF174, ZKSCAN7, ZSCAN23, ZSCAN21, ZNF483, ZNF18, ZKSCAN5, ZKSCAN1, PEG3, ZSCAN30, ZNF397, ZKSCAN2, PGBD2, ZKSCAN8, ZSCAN25, ZNF394, ZNF202, ZNF444, ZNF449, ZSCAN31, ZNF197, ZSCAN12, ZSCAN20, ZNF75D, ZKSCAN4, ZSCAN16, ZNF165, ZNF445, ZNF213, ZSCAN29, PGBD4, ZSCAN9, ZBED9, ZNF75A, ZNF396, ZNF446, ZSCAN26, ZNF197, ZKSCAN7, ZNF445
OG0000011 OR1I1, OR7A10, OR7C2, OR7C1, OR1E2, OR1J1, OR1L4, OR1L3, OR7G3, OR7G2, OR1F1, OR1S2, OR1L8, OR7D4, OR1E1, OR7A5, OR7A17, OR1G1, OR1J2, OR1J4, OR7D2, OR1L6, OR1L1, OR1M1, OR7G1, OR1N1, OR1S1
OG0000012 PRSS21, PRSS22, TPSD1, ACR, TPSG1, PRSS33, TMPRSS5, PRSS27, PRSS8, PRSS55, TMPRSS12, TMPRSS2, TMPRSS13, PRSS48, TMPRSS4, TPSAB1, TPSB2, PRSS21, ACR
OG0000013 BTN1A1, BTN3A3, MOG, BTN3A1, BTN2A1, BTNL9, BTNL3, BTNL8, BTN3A2, BTN2A2, HHLA2, VTCN1, MOG, BTNL2, MOG, MOG, MOG, MOG, MOG, MOG, BTNL2, BTNL2, BTNL2, BTNL2, BTNL2, BTNL2, BTNL2, AC226007.1
OG0000014 H2BC5, H2BC4, H2BW2, H2BC7, H2BC21, H2BC13, H2BC8, H2BC18, H2BC15, H2BC9, H2BU1, H2BS1, CU639417.1
OG0000015 CLEC4A, KLRK1, CLEC10A, FCER2, ASGR1, CLEC4E, CLEC4D, CD209, CLEC4M, CLEC4G, KLRD1, ASGR2, CLEC4C, CLEC6A, CD207
OG0000016 H2AC8, H2AC6, H2AC13, H2AC11, H2AW, H2AC18, H2AX, H2AJ, H2AC19, H2AB3
OG0000017 CASR
OG0000018 SSC4D, MARCO, CD163, CD5L, SSC5D, CD163L1, SCART1
OG0000019 HLA-F, AZGP1, HLA-B, MR1, HLA-E, HLA-A, HLA-G, HLA-C, HLA-C, HLA-F, HLA-E, HLA-F, HLA-C, HLA-G, HLA-G, HLA-G, HLA-F, HLA-B, HLA-A, HLA-C, HLA-E, HLA-G, HLA-G, HLA-E, HLA-F, HLA-C, HLA-E, HLA-B, HLA-E, HLA-B, HLA-B, HLA-C, HLA-A, HLA-G, HLA-E, HLA-A, HLA-C, HLA-F, HLA-A, HFE, HLA-A, HLA-A, HLA-F, HLA-A, HLA-G, HLA-B
OG0000020 OR2B6, OR2D2, OR2B2, OR2C1, OR2Y1, OR2A4, OR2D3, OR2B11, OR2G3, OR2G2, OR2G6, OR2J2, OR2W3, OR2C3, OR2H2, OR2H1, OR2J2, OR2J3, OR2J1, OR2B3, OR2H2, OR2H1, OR2H2, OR2H1, OR2J3, OR2B3, OR2A42, OR2A14, OR2A25, OR2A12, OR2A1, OR2A5, OR2A2, OR2J3, OR2J3, OR2B3, OR2H1, OR2H1, OR2J3, OR2J2, OR2H1, OR2B3, OR2J3, OR2B3, OR2B3, OR2H1, OR2J2, OR2H1, OR2J2, OR2B3, OR2J3, OR2J2, OR2B3, OR2H2, OR2J3, OR2J2, OR2H2, OR2H2, OR2J1, OR2H2, OR2J2, OR2A7
OG0000021 TRAV2, TRAV9-1, TRAV8-2, TRAV8-3, TRAV8-1, TRAV3, TRAV8-4, TRAV14DV4, TRAV8-7, TRAV8-6, TRAV38-1, TRAV26-2, TRAV16, TRAV4, TRAV18, TRDV3, TRAV9-2, TRDV1, TRAV19, TRAV38-2DV8, TRAV26-1, TRAV40
OG0000022 CLDN17, CLDN1, CLDN19, CLDN6, CLDN2, CLDN14, CLDN4, CLDN7, CLDN3, CLDN8, CLDN5, CLDN9, AC003688.2
OG0000023 OR6M1, OR6S1, OR2AP1, OR6C2, OR6T1, OR6C76, OR6C70, OR6X1, OR6C74, OR6C6, OR6C65, OR6C75, OR6C3, OR6C1, OR6C4, OR6V1, OR6J1, OR6C68, OR6V1
OG0000024 CRYGB, CRYGD, CRYGC, CRYGA, CRYGS
OG0000025 KRT33A, KRT14, KRT20, KRT37, KRT32, KRT13, KRT9, KRT12, KRT31, KRT33B, KRT15, KRT24, KRT10, KRT16, KRT27, KRT28, KRT17, KRT25, KRT36, KRT26, KRT39, KRT19, KRT40, KRT18, KRT35, KRT34, KRT37, KRT34, KRT39, KRT33B, KRT12, KRT40, AC207056.1, KRT20, KRT31, KRT33A
OG0000026 EPHA8, EPHA1, EPHA4, EPHB3, EPHA3, EPHB4, EPHA2, EPHA7, EPHA6, EPHB1, EPHB2, EPHA10, EPHB6, EPHA5, EPHB6
OG0000027 CDH9, CDH19, CDH20, CDH10, CDH6, CDH24, CDH11, CDH18, CDH7, CDH5, CDH12, CDH8
OG0000028 TRIM65, TRIM25, TRIM16, TRIM16L
OG0000030 CENPA, H3-5, H3-3A, H3C14, H3C10, H3C15, H3-3B, H3-2, H3C6, H3C8
OG0000031 ACTA2, ACTC1, ACTG2, ACTL9, ACTRT3, ACTL7A, ACTA1, ACTRT1, ACTL7B, ACTRT2, ACTBL2
OG0000032 TAAR5, TAAR6, TAAR8, TAAR1, TAAR2, TAAR9
OG0000033 KRT5, KRT1, KRT75, KRT6C, KRT6B, KRT85, KRT84, KRT71, KRT86, KRT83, KRT72, KRT78, KRT73, KRT2, KRT79, KRT7, KRT76, KRT77, KRT6A, KRT81, KRT80, KRT3, KRT74, KRT4, KRT8
OG0000034 KLK12, AC011473.4, KLK1, KLK6, KLK2, PRSS3, KLK8, KLK7, PRSS1, CFD, KLK15, KLK9, KLK13, KLK3, KLK11, PRSS57, PRSS2, PRSS1, PRSS2, CFD
OG0000035 FTH1, FTMT, FTL, FTHL17
OG0000036 ZBED8, FAM200B, ZBED5, EPM2AIP1, GTF2IRD2, FAM200A, GTF2IRD2B
OG0000037 SRMS, BLK, LCK, FYN, SRC, FGR, HCK, LYN, PTK6, YES1, FRK
OG0000038 SULT2A1, SULT1E1, SULT1C4, SULT1B1, SULT1A1, SULT1C3, SULT1A2, SULT1C2, SULT1A3, SULT1A4
OG0000039 LILRA1, LILRA2, A1BG, LILRA4, NCR1, GP6, KIR2DL3, LILRB3, FCAR, OSCAR, IGSF1, KIR3DL1, LILRB4, LILRB2, LILRA6, LILRB1, LILRA5, LILRB5, LILRA1, LILRA2, TARM1, LILRB1, OSCAR, KIR3DL3, FCAR, NCR1, KIR3DL1, GP6, KIR3DL1, KIR2DL3, LILRA3, OSCAR, TARM1, LILRB5, LILRA5, NCR1, FCAR, NCR1, OSCAR, KIR2DL3, AC011476.6, KIR3DL1, TARM1, KIR2DL3, NCR1, KIR3DL1, KIR3DL1, LILRA2, LILRA2, GP6, CU633846.1, TARM1, KIR2DL3, KIR3DX1, KIR3DL1, TARM1, LILRB4, TARM1, KIR3DX1, NCR1, AC011476.10, LILRB3, LILRA6, GP6, FCAR, TARM1, LILRB1, OSCAR, GP6, LILRA4, AC011476.5, KIR2DL3, LILRB5, GP6, LILRA3, LILRB3, LILRA1, LILRB2, TARM1, KIR3DL1, LILRA5, KIR2DL3, LILRA6, LILRB3, KIR3DL1, AC011476.11, LILRA4, GP6, KIR2DS2, KIR2DL3, FCAR, KIR2DL3, OSCAR, KIR3DL1, LILRA6, KIR2DL3, KIR2DL3, FCAR, KIR2DS1, GP6, KIR3DL1, LILRB4, NCR1, KIR3DL1, KIR3DL1, AC011476.9, KIR2DS4, OSCAR, LILRB5, KIR3DX1, LILRB1, KIR3DL3, NCR1, KIR2DL3, FCAR, NCR1, AL133414.6, NCR1, GP6, OSCAR, FCAR, TARM1, OSCAR, FCAR, KIR2DL3, LILRA5, FCAR, KIR3DL1, KIR2DL3, LILRA1, LILRA3, KIR2DL3, KIR2DL3, LILRB2, LILRB2, KIR3DL1, LILRA4, KIR2DL3, KIR3DL1, LILRB5, KIR2DL3, GP6, KIR3DL1, KIR2DL3, AC011476.4, LILRA6, LILRB4, KIR3DL1, TARM1, KIR2DL3, KIR3DL1, LILRB4, LILRA3, KIR3DL1, OSCAR, LILRA5, KIR3DL3, KIR3DL1, KIR2DL3, KIR2DL3, KIR2DL3, KIR2DL3, KIR2DL3, FCAR, KIR3DL1, KIR2DL3, KIR2DL3, KIR2DL3, KIR3DL1, FCAR, KIR2DL3, KIR3DL1, FCAR, FCAR, KIR3DL1, KIR2DL3, FCAR, KIR3DL1, KIR2DL3
OG0000040 SLC7A9, SLC7A6, SLC7A10, SLC7A5, SLC7A11, SLC7A7, SLC7A13, SLC7A8
OG0000041 GIMAP2, GIMAP1, GIMAP8, GIMAP7, GIMAP5, GIMAP4, GIMAP1-GIMAP5, GIMAP6
OG0000042 ZCCHC3
OG0000043 H4-16, H4C8, H4C2, H4C15, H4C14, H4C9, H4C5
OG0000044 OR2M4, OR2Z1, OR2T35, OR2M7, OR2T12, OR2T33, OR2AJ1, OR2T8, OR2T10, OR2T34, OR2T29, OR2V2, OR2T27, OR2T2, OR2L5, OR2T6, OR2L13, OR2T3, OR2M2, OR2L3, OR2T1, OR2T4, OR2M5, OR2L2, OR2M3, OR2V1, OR2T4, OR2T6, OR2T3, OR2T1, OR2T3, OR2T5, OR2T5, OR2T2, OR2T6, OR2T1, OR2T2, OR2T4, OR2L8, OR2T11, OR2T7, OR2T7
OG0000045 TIGD6, TIGD3, TIGD5, TIGD2, JRKL, TIGD4, CENPB, TIGD7, TIGD1, CENPBD1, TIGD5, JRK
OG0000046 OR14J1, OR14K1, OR14C36, OR14I1, OR14A16, OR14A2, OR14J1, OR14J1, OR14J1, OR14J1, OR14J1, OR14J1
OG0000048 DNAH3, DNAH7, DNAH2, DNAH14, DNAH1, DNAH12
OG0000049 NEFM, VIM, PRPH, NEFH, INA, DES, GFAP
OG0000050 CCL26, CCL22, CCL17, CCL24, CCL2, CCL13, CCL21, CCL11, CCL20, CCL7, CCL19, CCL8, CCL15, CCL3, CCL16, CCL4, CCL4L2, CCL18, CCL3L3, CCL4, CCL3L1, CCL3, CCL23, CCL15-CCL14, CCL16, CCL4, CCL3L3, CCL18, CCL14, CCL18, CCL23, CCL3, CCL15, CCL3L3, CCL4L2, CCL4L2, CCL4L2, CCL15-CCL14, CCL5
OG0000051 MYH1, MYH2, MYH13, MYH4, MYH15, MYH7, MYH8, MYH3
OG0000052 VN1R4, VN1R1, VN1R2
OG0000053 S100A11, CRNN, S100P, RPTN, S100Z, S100A4, S100B, S100A1, S100A5, S100A6, S100A12, S100A9, S100A10, S100G
OG0000055 TUBA4A, TUBA1A, TUBA3E, TUBA3D, TUBA1B, TUBAL3, TUBA3C, TUBA8, TUBA1C, TUBA4B
OG0000056 FOXQ1, FOXD4L1, FOXL1, FOXE3, FOXD4L3, FOXD3, FOXE1, FOXS1, FOXD4L4, FOXD4L5, FOXD4, FOXD1, FOXD4L6, FOXL3
OG0000058 RGS2, RGS8, RGS1, RGS18, RGS16, RGS5, RGS13, RGS4, RGS21
OG0000059 TRO, MAGED2, MAGEA9, MAGEA10, MAGEA4, MAGEA8, MAGEB18, MAGEF1, MAGEA6, NSMCE3, MAGEA2B, MAGEA11, MAGEA1, MAGEA12, MAGEC2, MAGEB3, MAGEA3, MAGED1, MAGEB1, MAGEB4, MAGEB2, MAGEB10, MAGEB6, MAGEB16, MAGEB17, MAGEA2, MAGEA9B, MAGEB5, NSMCE3, MAGEB6B
OG0000060 CTSD, NAPSA, REN, PGA3, CTSE, PGC, PGA4, AC068580.4
OG0000061 RHOQ, RAC2, RAC3, CDC42, RHOJ, RHOG, RAC1
OG0000062 OR4K1, OR4K2, OR4K15, OR4K14, OR4F17, OR4F4, OR4F21, OR4K17, OR4L1, OR4K13, OR4K5, OR4F6, OR4F16, OR4F15, OR4F5, OR4F3, OR4F29, OR4Q2
OG0000063 CD300LG, CD300C, TREML4, CD300A, TMIGD3, NCR2, CD300LD, CD300E, CD300LB, CD300LF
OG0000064 HBQ1, HBA2, HBZ, HBE1, HBA1, HBB, HBG2, HBM, CYGB
OG0000065 CLEC19A
OG0000066 NCAN, HAPLN2, HAPLN1, HAPLN4, BCAN, ACAN, HAPLN3
OG0000067 SEMA3F, SEMA3G, SEMA3C, SEMA3A, SEMA3D, SEMA3B
OG0000068 UGT2A3, UGT2B10, UGT2B7, UGT2B4, UGT2B17, UGT2B28, UGT2B15, UGT2B11, UGT2A1, UGT2A2, UGT2B10, UGT2A3, UGT2B15
OG0000069 ARF5, ARF3, ARF1, ARL11, ARF4, ARL14, ARL1
OG0000071 SCN3A, SCN2A, SCN1A, SCN9A, SCN11A, SCN5A, SCN10A, SCN4A, SCN8A
OG0000072 KCNA7, KCNA5, KCNA6, KCNA2, KCNA4, KCNA3, KCNA10, KCNA1
OG0000074 CAPN9, CAPN2, CAPN13, CAPN12, CAPN8, CAPN3, CAPN11, CAPN14
OG0000075 RDH12, DHRS13, RDH14, RDH11, RDH13, AL049779.1, RDH13, RDH13, RDH13, RDH13, RDH13, RDH13, RDH13, RDH13, RDH13
OG0000076 CLEC20A
OG0000077 TGM6, TGM1, F13A1, TGM4, TGM2, TGM3, TGM7, TGM5, TGM4
OG0000078 S1PR4, S1PR1, S1PR5, S1PR3, LPAR1, LPAR3, LPAR2
OG0000079 SLC6A8, SLC6A11, SLC6A13, SLC6A12, AC136616.1, SLC6A6
OG0000080 TRBV6-1, TRBV4-1, TRBV6-4, TRBV7-3, TRBV5-3, TRBV9, TRBV10-1, TRBV11-1, TRBV6-5, TRBV7-4, TRBV6-6, TRBV5-5, TRBV6-7, TRBV7-6, TRBV5-6, TRBV6-8, TRBV7-7, TRBV5-7, TRBV5-1, TRBV3-1, TRBV4-2, TRBV19, TRBV23-1, TRBV24-1, TRBV25-1, TRBV27, TRBV28, TRBV2, TRBV10-2, TRBV5-4, TRBV7-1, TRBV13, TRBV14, TRBV12-3, TRBV7-9, TRBV16, TRBV10-3, TRBV12-5, TRBV25-1, TRBV11-3, TRBV28, TRBV12-4, TRBV15, TRBV17, TRBV18, TRBV4-2, TRBV23-1, TRBV11-3, TRBV6-4, TRBV19, TRBV5-6, TRBV7-9, TRBV10-3, TRBV16, TRBV2, TRBV12-3, AC229888.1, TRBV10-1, TRBV10-2, TRBV24-1, TRBV7-3, TRBV6-5, AC234635.1, TRBV4-1, TRBV7-2, AC233282.1, TRBV7-6, TRBV5-5, TRBV5-3, TRBV27, AC233282.2, TRBV7-1, TRBV5-1, TRBV6-7, TRBV5-4, TRBV7-7, TRBV5-7, TRBV9, TRBV11-1, TRBV15, AC234635.3, TRBV6-2, TRBV18, TRBV12-5, TRBV14, TRBV6-6, TRBV6-1, TRBV17, TRBV13, TRBV3-1, TRBV7-4, TRBV12-4, TRBV6-8, TRBV6-2, TRBV7-2
OG0000081 IL1RL1, IL18R1, IL1RL2, IL18RAP, IL1RAP, IL1RAPL2, IL1RAPL1, IL1R1
OG0000082 YWHAQ, YWHAH, YWHAE, YWHAB, YWHAG, SFN, YWHAZ, YWHAE
OG0000084 CEACAM7, CEACAM1, CEACAM6, CEACAM5, CEACAM8, PSG9, PSG6, PSG8, PSG1, PSG11, CEACAM3, CEACAM18, PSG4, CEACAM16, PSG2, CEACAM21, PSG3, PSG7, PSG5, CEACAM4, CEACAM20, CEACAM4, CEACAM21
OG0000085 GNAT1, GNAT2, GNAO1, GNAI2, GNAI1, GNAI3, GNAT3, GNAZ
OG0000086 TUBB1, TUBB2B, TUBB4A, TUBB6, TUBB3, TUBB, TUBB4B, TUBB2A, TUBB, TUBB, TUBB, TUBB, TUBB, TUBB, TUBB, AC092143.1
OG0000087 TRAV12-2, TRAV6, TRAV13-2, TRAV10, TRAV13-1, TRAV7, TRAV12-1, TRAV5, TRAV36DV7, TRAV39, TRAV41, TRAV23DV6, TRAV30, TRAV27, TRAV12-3, TRAV24, TRAV34, TRAV20, TRAV17, TRAV25, TRAV29DV5, TRAV22, TRAV21
OG0000088 IGKV1D-42
OG0000090 OR11H1, OR11H4, OR11H6, OR6N1, OR11G2, OR11A1, OR11A1, OR11A1, OR11A1, OR11A1, OR11A1, OR11A1, OR11A1, OR11H12
OG0000091 IGLL1, IGKC, IGLC1, IGLC2, IGLC3, IGLC7, IGLJ1, IGLL5
OG0000092 TLR2, TLR10, TLR1, TLR6
OG0000093 ANXA13, ANXA3, ANXA5, ANXA11, ANXA7, ANXA4, ANXA8L1, ANXA8
OG0000094 IFNA7, IFNA6, IFNA1, IFNK, IFNA8, IFNA2, IFNA16, IFNA10, IFNA14, IFNA21, IFNW1, IFNB1, IFNA17, IFNA4, IFNE, IFNA13, IFNA5
OG0000095 CXCL6, PF4V1, CXCL13, CXCL3, CXCL5, PPBP, PF4, CXCL10, CXCL8, CXCL11, CXCL9, CXCL1, CXCL2
OG0000096 FCN3, FCN2, MFAP4
OG0000097 GRM6, GRM8, GRM3, GRM2, GRM7, GRM4
OG0000099 SLC2A9, SLC2A5, SLC2A7, AP000350.4, SLC2A11, SLC2A11, AP000350.12
OG0000100 CTSV, CTSK, CTSL, CTSS
OG0000101 RAB10, RAB8A, RAB8B, RAB13, RAB44
OG0000102 GNG3, GNG8, GNG4, GNG5, GNG12, GNG10, GNG7, GNG2
OG0000103 CCR2, CCR5, CCR1, XCR1, CCR8, CCR4, CX3CR1, ACKR2, CCR3
OG0000104 SLC5A9, SLC5A4, SLC5A1, SLC5A11, SLC5A2, SLC5A3, SLC5A10
OG0000105 ITGB7, ITGB6, ITGB5, ITGB1, AC068234.1
OG0000106 CYP24A1, CYP27B1, CYP27A1, CYP11A1, CYP11B2, CYP27C1, CYP11B1
OG0000107 ZAN
OG0000108 SERPINB10, SERPINB13, SERPINB3, SERPINB8, SERPINB4, SERPINB9, SERPINB1, SERPINB12, SERPINB11, SERPINB6
OG0000109 ADAM28, ADAM15, ADAM12, ADAM7, ADAM19, ADAM8
OG0000110 MUC6, MUC5B, MUC5AC, MUC6, MUC2, MUC6, MUC6, MUC5AC
OG0000111 SPINT3, TFPI2, TFPI, SPINT4, SPINT2, WFDC6, EPPIN-WFDC6, AC011479.2
OG0000113 MMP8, MMP7, MMP20, MMP27, MMP10, MMP3, MMP26, MMP1, MMP13, MMP12
OG0000114 FUT5, FUT9, FUT3, FUT7, FUT4, FUT6
OG0000115 OR6Y1, OR6F1, OR6Q1, OR6B3, OR6A2, OR6P1, OR11L1, OR6K2, OR6K6, OR6K3, OR6B2, OR6B1
OG0000116 GABRA4, GABRA6, GABRA5, GABRA3, GABRA2, GABRA1
OG0000117 CELA3A, CELA1, CELA3B, CELA2A, CELA2B, CTRC
OG0000119 CNTNAP1, CNTNAP3, CNTNAP2, CNTNAP5, CNTNAP4, AC106741.2, CNTNAP2, CNTNAP3C
OG0000120 GHRHR, VIPR1, VIPR2, ADCYAP1R1
OG0000121 HSPA8, HSPA2, HSPA6, HSPA5, HSPA1B, HSPA1A, HSPA1L, HSPA1L, HSPA1A, HSPA1B, HSPA1L, HSPA1B, HSPA1B, HSPA1A, HSPA1A, HSPA1L, HSPA1A, HSPA1L, HSPA1B
OG0000122 CNTN3, CNTN1, CNTN6, CNTN4, CNTN5, CNTN2
OG0000123 HNRNPA0, HNRNPA2B1, HNRNPA1L2, HNRNPA3
OG0000124 CYP4F2, CYP4F3, CYP4F11, CYP4F22, CYP4F12, CYP4Z1, CYP4X1, CYP4A11, CYP4B1, CYP4F8, CYP4A22
OG0000125 ADGRG5, ADGRG3, ADGRG6, ADGRG2, ADGRG1
OG0000126 NXPE3, NXPE4, NXPE2, NXPE1
OG0000127 SLC22A9, SLC22A11, SLC22A25, SLC22A10, SLC22A8, SLC22A7, SLC22A12, SLC22A6, SLC22A24
OG0000128 GJB6, GJB5, GJB4, GJB1, GJB3, GJB2, GJB7
OG0000129 ASTL
OG0000130 HYAL4, HYAL1, HYAL3, SPAM1, HYAL2
OG0000131 PPIF, NKTR, PPIG, PPIAL4F, PPIAL4G, PPIA, PPIAL4D, PPIAL4C, PPIAL4E, PPIAL4H, PPIAL4A, PPIAL4F
OG0000132 TRIP6, AJUBA, LIMD1, ZYX, FBLIM1, WTIP, LPP
OG0000133 ALOX12, ALOX15, ALOX5, ALOXE3, ALOX15B, ALOX5
OG0000134 SEPTIN1, SEPTIN7, SEPTIN5, SEPTIN4, SEPTIN2
OG0000135 ITIH6, ITIH1, ITIH2, ITIH5, ITIH3, ITIH4
OG0000136 SLC16A7, SLC16A8, SLC16A5, SLC16A3, SLC16A1
OG0000137 F9, PROZ, F10, F7, PROC
OG0000138 CPNE7, CPNE2, CPNE1, CPNE4, CPNE6, CPNE3
OG0000139 CDH3, CDH2, CDH15, CDH1, CDH4, CDH4
OG0000140 COL4A2, COL4A1, COL4A6, COL4A3, COL4A4
OG0000141 FPR1, CMKLR1, FPR2, FPR3, C5AR1, GPR1, C5AR2, GPR1
OG0000142 CYP3A43, CYP3A5, CYP3A7, TBXAS1, CYP3A7-CYP3A51P
OG0000143 HLA-DRB3, HLA-DQB2, HLA-DRB1, HLA-DRB1, HLA-DQB1, HLA-DRB5, HLA-DPB1, HLA-DQB1, HLA-DRB3, HLA-DQB1, HLA-DQB1, HLA-DQB1, HLA-DRB1, HLA-DPB1, HLA-DQB2, HLA-DQB1, HLA-DPB1, HLA-DOB, HLA-DQB2, HLA-DQB2, HLA-DQB2, HLA-DOB, HLA-DOB, HLA-DPB1, HLA-DOB, HLA-DPB1, HLA-DRB1, HLA-DOB, HLA-DRB1, HLA-DQB2, HLA-DPB1, HLA-DPB1, HLA-DQB2, HLA-DRB1, HLA-DRB4, HLA-DOB, HLA-DQB2, HLA-DRB4, HLA-DQB1, HLA-DRB4, HLA-DPB1, HLA-DRB3
OG0000144 ADGRE5, ADGRE3, ADGRE1, ADGRE2
OG0000145 CLIC5, CLIC2, CLIC4, CLIC1, CLIC1, CLIC1, CLIC1, CLIC1, CLIC1, CLIC1, CLIC3
OG0000146 COL1A2, COL5A2, COL2A1
OG0000147 NEDD8, RPS27A, UBB, UBC, UBA52
OG0000148 COL5A3, COL11A2, COL11A1, COL5A1, COL11A2, COL11A2, COL11A2, COL11A2, COL11A2, COL11A2
OG0000149 IRGC, IRGM
OG0000150 GJA3, GJA4, GJA8, GJA5
OG0000151 OPN1SW, RHO, OPN1MW2, OPN1LW, OPN1MW3, OPN1MW
OG0000152 CD46, CD55, C4BPA, CR1L
OG0000153 URGCP
OG0000154 CACNA1D, CACNA1S, CACNA1F, CACNA1C
OG0000155 ZNF43
OG0000156 TAS2R8, TAS2R10, TAS2R7, TAS2R9, TAS2R3, TAS2R5, TAS2R16, TAS2R60, TAS2R42, TAS2R1, TAS2R19, TAS2R31, TAS2R13, TAS2R41, TAS2R40, TAS2R39, TAS2R50, TAS2R45, TAS2R46, TAS2R20, TAS2R14, TAS2R30, TAS2R38, TAS2R30, TAS2R7, TAS2R14, TAS2R50, TAS2R43, TAS2R20, TAS2R31, TAS2R46, TAS2R9, TAS2R8, TAS2R13, TAS2R19, TAS2R10, TAS2R13, TAS2R50, TAS2R9, TAS2R10, TAS2R8, TAS2R14, TAS2R42, TAS2R7, TAS2R31, TAS2R30, TAS2R19, TAS2R43, TAS2R20, TAS2R46
OG0000157 CERS4, CERS2, CERS3, CERS5, CERS6
OG0000158 SERPINA4, SERPINA7, SERPINA5, SERPINA11, SERPINA9, SERPINA12, SERPINA6, SERPINA1, SERPINA3, SERPINA1, SERPINA2, SERPINA6, SERPINA2
OG0000159 C3, C4B, C4A, C4A, C4A, C4A, C4B, C4B_2, C4B, C4B
OG0000160 EEF1A2, EEF1A1
OG0000161 PTPRU, PTPRK, PTPRT, PTPRM, PTPRK
OG0000162 FCGR2A, FCRL4, FCGR2B, FCRL5, FCRL2, FCRLB, FCRLA, FCGR3A, FCRL6, FCER1A, FCRL1, FCRL3, FCGR1A, FCGR1B, FCGR2C
OG0000163 SLC26A2, SLC26A10, SLC26A5, SLC26A1, SLC26A6
OG0000164 LRRC8A, LRRC8E, LRRC8B, LRRC8D, AC093423.3, LRRC8C
OG0000165 GBP7, GBP5, GBP4, GBP2, GBP1, GBP3
OG0000166 NFATC3, NFATC2, NFATC4, NFATC1
OG0000167 SSTR4, SSTR1, SSTR5, SSTR2, SSTR3
OG0000168 F2RL3, F2RL2, F2RL1, F2R
OG0000169 LGALS3, LGALS4, LGALS8, LGALS9C, LGALS9, LGALS9B, LGALS4, LGALS9C
OG0000170 SLC5A5, SLC5A6, SLC5A12, SLC5A8, SLC5A8
OG0000171 NECTIN2, NECTIN1, NECTIN4, PVR, NECTIN3
OG0000172 HS3ST2, HS3ST3A1, HS3ST6, HS3ST4, HS3ST3B1, HS3ST6
OG0000174 LRFN3, LRFN1, LRFN5, LRFN4, LRFN2
OG0000175 TNFRSF14, CD40, TNFRSF11A, TNFRSF14
OG0000176 FMO2, FMO5, FMO1, FMO4, FMO3
OG0000177 SLC13A1, SLC13A3, SLC13A4, SLC13A2, SLC13A5
OG0000178 NRXN2, NRXN1, NRXN3
OG0000179 ABCC6, ABCC3, ABCC1, ABCC6, ABCC1
OG0000180 ADORA3, ADORA2B, ADORA1, ADORA2A
OG0000183 CES3, CES5A, CES4A, CES5A, CES1
OG0000184 SCAMP2, SCAMP3, SCAMP4, SCAMP5, SCAMP3, SCAMP1
OG0000185 FASLG, TNFSF15, TNF, LTA, TNF, LTA, LTA, TNF, TNF, TNF, TNF, LTA, LTA, TNF, LTA, LTA, TNF, TNFSF14
OG0000186 CHI3L1, CHIA, CHIT1, OVGP1, CHI3L2
OG0000187 CNFN, PLAC8L1, PLAC8
OG0000188 KIR2DS2, GU182351.1, GU182355.2, AL133414.5, KIR2DP1, KIR2DS3, KP420441.3
OG0000189 ATP12A, ATP4A, ATP1A1, ATP1A2, ATP1A4, ATP1A3
OG0000190 POU5F1, POU3F2, POU3F3, POU3F1, POU5F1, POU5F1, POU5F1, POU5F1, POU5F1, POU5F1, POU5F1B, POU5F2
OG0000191 AQP2, AQP5, AQP1, AQP6, AQP4
OG0000192 TAFA4, TAFA5, TAFA3, TAFA2, TAFA1
OG0000193 EZR, MSN
OG0000194 RGL1, RALGDS, RGL2, RGL3, RGL2, RGL2, RGL2, RGL2
OG0000195 VIL1, AVIL, VILL, SCIN, GSN
OG0000196 ATP1B4, ATP1B2, ATP1B3, ATP4B, ATP1B1
OG0000198 SLC6A9, SLC6A7, SLC6A14
OG0000199 ENDOD1
OG0000200 MARK4, MARK3, MARK2, MARK1
OG0000201 HCN2, HCN4, HCN1, HCN3, HCN3
OG0000202 CADM4, GYPC, CADM1, CADM3, CADM2
OG0000203 MOGAT2, DGAT2, DGAT2L6, AWAT1, MOGAT3, MOGAT1, AWAT2
OG0000204 DPYS, CRMP1, DPYSL4, DPYSL3, DPYSL2
OG0000205 SLC7A2, SLC7A3, SLC7A1
OG0000206 PLXNA4, PLXNA2, PLXNA3, PLXNA1
OG0000207 MATN2, MATN4, MATN1, MATN3
OG0000208 PMP2, FABP4, FABP5, FABP7, FABP12, FABP3, FABP9
OG0000209 ERBB2, EGFR, ERBB4
OG0000210 OR13C9, OR13C4, OR13D1, OR13C8, OR13F1, OR2S2, OR2K2, OR13C5, OR13C3, OR13J1, OR13C2
OG0000211 SDR9C7, HSD17B6, RDH16, DHRS9
OG0000212 NPTX2, NPTX1, NPTXR
OG0000215 FGF11, FGF14, FGF13, FGF12, FGF11
OG0000216 ART4, ART1, ART3, ART5
OG0000217 GRIN2D, GRIN2C, GRIN2A, GRIN2B
OG0000218 MYL3, MYL1, MYL4, MYL6, MYL6B
OG0000219 WNK4, WNK2, WNK3, WNK1
OG0000220 NLGN2, NLGN1, NLGN4Y, NLGN2
OG0000221 CD22
OG0000222 EFNA2, EFNA5, EFNA1, EFNA3, EFNA4, AL691442.2
OG0000223 ZIC5, ZIC1, ZIC3, ZIC2, ZIC4
OG0000224 SIPA1L3, SIPA1L2, SIPA1, SIPA1L1
OG0000225 ZNF416, ZNF132, ZNF773, ZNF551, ZNF256, ZNF211, ZNF17, ZNF417, ZNF776, ZNF671, ZNF530, ZNF749, ZNF548, ZNF772, ZNF587, ZNF549, ZNF552, ZNF586, ZNF134, ZNF792, ZNF419, ZNF304, ZNF418, ZNF814, ZNF154, ZNF587B, AC004076.1, AC010522.1, AC003005.1, AC003006.1, AC003002.3, ZIK1, AC003002.1
OG0000226 TRPM3, TRPM6, TRPM1, TRPM1
OG0000227 TNS1, TNS4, TNS3, TNS2
OG0000228 GALNT18, GALNT8, GALNT17, GALNT9
OG0000229 AADAC, AADACL2, AADACL3, AADACL4, NCEH1, AADACL2
OG0000230 SLC23A1, AC068946.1, SLC23A2, SLC23A3
OG0000231 CALM3, CALML3, CALM2
OG0000232 DLGAP3, DLGAP1, DLGAP4, DLGAP2, DLGAP2, DLGAP2, DLGAP2
OG0000233 BRD4, BRD3, BRD2, BRD2, BRDT, BRD2, BRD2, BRD2, BRD2, BRD2
OG0000234 CKM, CKMT2, CKB, CKMT1B
OG0000235 DLG3, DLG1, DLG2
OG0000236 TNNI2, TNNI1, TNNI3
OG0000237 EBF1, EBF3, EBF2
OG0000238 CHL1, NFASC, L1CAM, NRCAM
OG0000239 MYLK4, MYLK, MYLK2, MYLK3
OG0000240 CA2, CA3, CA5B, CA13, CA7, CA1
OG0000241 TLE6, TLE1, TLE4, TLE3, TLE2
OG0000242 EPB41L2, EPB41L3, EPB41
OG0000243 GAD2, CSAD, GADL1, GAD1
OG0000244 PPP2R5B, PPP2R5A, PPP2R5E, PPP2R5C, PPP2R5D
OG0000245 GFRA3, GFRA4, GFRA1, GFRA2
OG0000246 CCN4, CCN3, CCN2
OG0000248 PZP, A2ML1, AC024940.7
OG0000250 OXTR, AVPR1B, AVPR2
OG0000251 CAMK2B, CAMK2G, CAMK2D
OG0000252 UNC5A, UNC5B, UNC5C, UNC5D
OG0000253 C1RL, C1S, MASP2, C1R
OG0000254 NFIA, NFIB, NFIC, NFIX
OG0000255 LUM, KERA, PRELP, FMOD, OMD
OG0000256 LINGO2, LINGO1, LINGO3
OG0000257 ATP2B1, ATP2B3, ATP2B4
OG0000258 ZNF497
OG0000259 GRIA2, GRIA4, GRIA1, GRIA3
OG0000260 MAS1, MRGPRX1, MRGPRF, MRGPRD, MRGPRX4, MRGPRG, MRGPRX2, MAS1L, MAS1L, MAS1L, MRGPRE, MRGPRX3, MAS1L, MAS1L, MAS1L, MAS1L, MAS1L
OG0000261 DCLK2, DCX, DCLK1, DCLK3
OG0000262 MYBPH, MYBPC3, MYBPHL, MYBPC2, MYBPC1
OG0000263 ALDH1A2, ALDH2, ALDH1A1, ALDH1A3, ALDH1B1
OG0000264 VAMP3, VAMP8, VAMP5, VAMP1, VAMP2, AC129492.3
OG0000265 TMBIM1, GRINA, FAIM2
OG0000266 APOL5, APOL1, APOLD1, APOL4, APOL3, APOL6, APOL2, APOL5
OG0000267 THAP3, THAP1, THAP8, THAP6, THAP2, THAP5, AC073612.1
OG0000268 ZBED1
OG0000269 SYT1, SYT5, SYT2, SYT8
OG0000270 RBMXL2, RBMXL1, RBMX, RBM3, CIRBP
OG0000271 TSC22D4, TSC22D3, TSC22D2, TSC22D1
OG0000272 AKAP13, ARHGEF28, ARHGEF2
OG0000273 FOXO3, FOXO4, FOXO1
OG0000274 ATP8B4, ATP8B3
OG0000275 FHL5, FHL3
OG0000276 STMN1, STMN2, STMN4, STMN3
OG0000277 MAPK13, MAPK12, MAPK14, MAPK11
OG0000278 PLCZ1, PLCD4, PLCD1, PLCD3
OG0000280 GABRB2, GABRB1, GABRB3
OG0000281 SRGAP1, ARHGAP4, SRGAP3, SRGAP2, SRGAP2B, SRGAP2C
OG0000282 TPM3, TPM1
OG0000283 DUSP26, DUPD1, DUSP13, DUPD1
OG0000284 HLA-DOA, HLA-DQA2, HLA-DQA1, HLA-DPA1, HLA-DQA2, HLA-DRA, HLA-DPA1, HLA-DOA, HLA-DQA1, HLA-DRA, HLA-DRA, HLA-DQA2, HLA-DQA1, HLA-DQA2, HLA-DQA1, HLA-DQA2, HLA-DPA1, HLA-DOA, HLA-DPA1, HLA-DPA1, HLA-DOA, HLA-DOA, HLA-DQA2, HLA-DQA2, HLA-DQA1, HLA-DOA, HLA-DQA1, HLA-DRA, HLA-DRA, HLA-DRA, HLA-DQA2, HLA-DPA1, HLA-DPA1, HLA-DRA, HLA-DOA, HLA-DPA1, AL662796.1
OG0000285 KANK4, KANK1, KANK2, KANK3
OG0000286 SLC22A4, SLC22A5
OG0000287 SPTBN4, SPTBN2, SPTB, SPTBN1
OG0000288 CDC42BPA, CDC42BPG, DMPK, CDC42BPB, AC011530.1
OG0000289 MS4A12, MS4A3, MS4A2, MS4A5, MS4A8, MS4A4A, MS4A4E, MS4A15, MS4A18
OG0000290 DNAH9, DNAH11, DNAH17
OG0000291 HTRA2, HTRA3, HTRA4, HTRA1
OG0000292 SHROOM4, SHROOM3, SHROOM2
OG0000293 IGLON5, LSAMP, NEGR1, NTM, OPCML
OG0000294 RASAL3, RASAL2, DAB2IP, SYNGAP1, SYNGAP1
OG0000295 CNNM3, CNNM1, CNNM2, CNNM4
OG0000296 ARR3, SAG, ARRB2, ARRB1, SAG
OG0000297 SHANK1, SHANK2
OG0000298 RHAG, RHCG, RHCE, RHD, RHBG
OG0000299 SYPL1, SYP, SYPL2, SYNPR
OG0000300 RHOB, RHOC, RHOA
OG0000301 NR3C1, PGR, AR, NR3C2
OG0000302 GNA11, GNA15, GNAQ, GNA14
OG0000303 TPH1, TPH2, TH, PAH
OG0000304 MEF2D, MEF2C, MEF2B, MEF2A, BORCS8-MEF2B
OG0000305 MMP15, MMP24, MMP16, MMP14
OG0000306 CACNB3, CACNB1, CACNB4
OG0000307 HTR1E, HTR1F, HTR1D
OG0000308 PDE4B, PDE4D, AC008397.2, PDE4A
OG0000309 BMP6, BMP8A, BMP5, BMP8B, BMP7
OG0000310 SLC27A6, SLC27A5, SLC27A2, SLC27A3, SLC27A3
OG0000311 CACNG4, CACNG8, CACNG2
OG0000312 NEK4, NEK5, NEK3
OG0000313 DNASE1L1, DNASE1, DNASE1L2, DNASE1L3
OG0000314 FGFR4, FGFR3, FGFR1, FGFR2
OG0000315 NPM2, NPM1, NPM3
OG0000316 MAST1, MAST3, MAST2, MAST4
OG0000317 GAPDHS, GAPDH
OG0000318 FURIN, PCSK4, PCSK5, PCSK6
OG0000319 IGHA2, IGHE, IGHG4, IGHG2, IGHA1, IGHG1, IGHG3, IGHA2, IGHG2, IGHE, IGHG4, IGHM, IGHG3, IGHG1, IGHA1, IGHM
OG0000320 TFEC, TFE3, TFEB, MITF
OG0000321 PLPP1, PLPP2, PLPP3
OG0000322 MAG
OG0000323 CNGA2, CNGA4, CNGA1
OG0000324 CRP, APCS
OG0000325 ZNF442, ZNF563, ZNF443, ZNF556, ZNF440, ZNF490, ZNF77, ZNF101, ZNF555, ZNF20, ZNF433, ZNF564, ZNF14, ZNF823, ZNF669, ZNF791, ZNF136, ZNF44, ZNF441, ZNF627, ZNF670, ZNF763, ZNF709, ZNF844, ZNF625, ZNF69, AC008758.1, ZNF799, ZNF124, ZNF878, ZNF625-ZNF20, AC008770.2, AC008758.5, ZNF57, ZNF700
OG0000326 CXCR5, CXCR1, CXCR2, CXCR3
OG0000327 TMEM132B, TMEM132D, TMEM132C
OG0000328 HMGB2, HMGB1, HMGB3, HMGB4
OG0000329 LTBP2, LTBP3, LTBP4, LTBP1
OG0000330 KCNIP3, KCNIP4, KCNIP1, KCNIP2
OG0000331 EGFL7, EGFL8, MEGF6, EGFL8, EGFL8, EGFL8, EGFL8, EGFL8, EGFL8
OG0000332 DNAJB1, DNAJB13, DNAJB4, DNAJB5
OG0000333 ARRDC2, ARRDC3, ARRDC4, TXNIP
OG0000334 ATP6V0A4, ATP6V0A1, TCIRG1, ATP6V0A2
OG0000336 IL12RB2, IL6ST, CSF3R
OG0000337 RTN2, RTN1, RTN4, RTN3
OG0000338 NDRG2, NDRG3, NDRG4
OG0000339 CHD6, CHD9, CHD8, CHD7
OG0000340 SEMA6A, SEMA6D, SEMA6C, SEMA6B
OG0000341 IPCEF1, CNKSR2, CNKSR3
OG0000342 AFF4, AFF2, AFF1, AFF3
OG0000343 MYH11, MYH11
OG0000344 CTSG, GZMH, GZMB, CMA1
OG0000345 PSD, PSD4, PSD2, PSD3
OG0000346 GPC1, GPC2, GPC4, GPC6
OG0000347 PFKFB4, PFKFB2, PFKFB1, PFKFB3
OG0000348 ABCB4, ABCB1, ABCB5, ABCB11
OG0000349 ADGRB1, ADGRB3, ADGRB2
OG0000350 ST8SIA6, ST8SIA1, ST8SIA5
OG0000351 GBGT1, A3GALT2, ABO, GLT6D1, ABO
OG0000352 PVALB, OCM, OCM2, PVALB
OG0000353 TENM4, TENM1, TENM3, TENM2
OG0000354 ARHGEF5, NGEF, ARHGEF19, ARHGEF15
OG0000355 IFIT5, IFIT1, IFIT1B, IFIT3, IFIT2
OG0000356 SHISA7, SHISA6, SHISA9, SHISA8
OG0000357 PPP2R2A, PPP2R2C, PPP2R2B, PPP2R2D
OG0000358 KCNN1, KCNN3
OG0000359 RALY, HNRNPC, RALYL, HNRNPCL3, HNRNPCL2, HNRNPCL3, HNRNPCL2, HNRNPCL4, HNRNPCL3, HNRNPCL1, HNRNPCL4, HNRNPCL2, HNRNPCL2, HNRNPCL4
OG0000360 EMP1, EMP3, EMP2
OG0000361 HDAC5, HDAC4, HDAC7, HDAC9
OG0000362 CABP5, CABP2, CABP1, CABP4
OG0000363 C1QL1, C1QL2, C1QL3, C1QL4
OG0000364 PCBP1, PCBP4, PCBP2, PCBP3
OG0000366 NANOS2, NANOS3, NANOS1
OG0000367 MPO, EPX, LPO, TPO, TPO
OG0000368 CYTH4, CYTH1, CYTH3, AC008403.1, CYTH2
OG0000369 SUN3, SUN5, SUN1, SUN2
OG0000370 P2RX1, P2RX2, P2RX4, P2RX6, P2RX5-TAX1BP3, P2RX5
OG0000371 UBE2D4, UBE2D2, UBE2D3, UBE2D1
OG0000372 TNNT2, TNNT3, TNNT1
OG0000373 LEF1, TCF7L1, TCF7L2, TCF7
OG0000374 BCO1, RPE65, BCO2
OG0000375 TXK, BMX, TEC, BTK
OG0000376 AQP9, AQP7, AQP3, AQP10, AL845331.2
OG0000377 SLC2A3, SLC2A4, SLC2A2, SLC2A1, SLC2A14
OG0000378 PRDX1, PRDX3, PRDX2, PRDX4
OG0000379 SEPTIN6, SEPTIN10, SEPTIN8, SEPTIN14, SEPTIN11
OG0000381 MINK1, TNIK, MAP4K4
OG0000382 ABCA7, ABCA4, ABCA1
OG0000383 ITGA1, ITGA2, ITGA10, ITGA11
OG0000384 OPRD1, OPRK1, OPRL1, OPRM1, OPRL1
OG0000385 IFI44, IFI44L
OG0000386 SYT10, SYT9, SYT3, SYT6
OG0000387 SHF, SHE, SHB, SHD, AL138752.2
OG0000388 TOX3, TOX2, TOX, TOX4
OG0000389 IKZF4, IKZF1, IKZF2, IKZF3
OG0000390 PABPC3, PABPC5, PABPC1, PABPC4, PABPC1L2A, PABPC4L
OG0000391 MAP3K10, MAP3K11, MAP3K21, MAP3K9
OG0000392 PPFIA1, PPFIA3, PPFIA4, PPFIA2
OG0000393 CSMD3, CSMD2, CSMD1
OG0000394 LYZ, SPACA3, LYZL4, SPACA5B, SPACA5, LYZL2, LYZL1, LYZL6, LYZL6
OG0000395 ITGAV, ITGA2B, ITGA5, ITGA8
OG0000396 PBX4, PBX3, PBX2, PBX2, PBX2, PBX2, PBX2, PBX2, PBX2
OG0000397 KCNJ2, KCNJ4, KCNJ12, KCNJ14, KCNJ18
OG0000398 SLC25A23, SLC25A41, SLC25A25, SLC25A24, SLC25A24
OG0000399 TENT5B, TENT5D, TENT5C, TENT5A
OG0000400 DIP2B, DIP2A, DIP2C
OG0000401 FOXP4, FOXP2, FOXP3, FOXP1
OG0000402 STAT3, STAT2, STAT4
OG0000403 CRYBB3, CRYBB2
OG0000404 ACTN4, ACTN2, ACTN3, ACTN1, ACTN4
OG0000405 MAGI3, MAGI2, MAGI1, MAGI1
OG0000406 STX1B, STX1A, STX3, STX2
OG0000407 ZP1, ZP4, ZP2, ZP2
OG0000408 RYR1, RYR2, RYR3
OG0000409 ASIC2, ASIC1, ASIC3, ASIC4
OG0000410 PARP15, PARP14, PARP10
OG0000411 CHRNA3, CHRNA4, CHRNA2
OG0000412 PIM3, PIM1, PIM2
OG0000413 ADH1A, ADH5, ADH1B, ADH6, ADH7, ADH4, ADH1C
OG0000414 RNF128, RNF149, RNF133, RNF148, RNF150, RNF130
OG0000415 LRRC3, LRRC3C, LRRC3B
OG0000416 ADGRL1, ADGRL2, ADGRL3
OG0000417 SLC47A2, SLC47A1
OG0000418 EGR1, EGR2, EGR3
OG0000419 OBSCN, OBSL1
OG0000420 SPINK7, SPINK1, SPINK6, SPINK4, SPINK2, SPINK9
OG0000421 LRP8, VLDLR, LDLR
OG0000422 PIEZO1, PIEZO2
OG0000423 CELF6, CELF5, CELF3, CELF4, AC009690.3
OG0000424 LIPA, LIPJ, LIPF, LIPK, LIPM, LIPN
OG0000425 MYL10, MYL5, MYL7, MYLPF
OG0000426 TAP1, TAP1, AL669918.1, TAP2, ABCB9, TAP1, TAP1, TAP1, TAP2, TAP1, TAP1, TAP1, TAP2, TAP2, TAP2, TAP2, TAP2, TAP2
OG0000427 GLRA2, GLRA3, GLRA4, GLRA1
OG0000428 NXPH2, NXPH4, NXPH1, NXPH3
OG0000429 KCTD8, KCTD12, KCTD16
OG0000430 PKD1L2, PKD1L3
OG0000431 RAB17, RAB5A, RAB5B, RAB5C
OG0000432 CD69, CLEC2B, CLEC2D, KLRG1, CLEC2L, CLEC2A
OG0000433 RTL1
OG0000434 TBC1D9B, TBC1D8B, TBC1D8, TBC1D9
OG0000435 EYA2, EYA1, EYA3, EYA4
OG0000436 PDLIM7, LDB3, PDLIM5
OG0000437 PHC2, PHC3, PHC1
OG0000438 NEUROD4, NEUROD1, NEUROD6, NEUROD2
OG0000439 PI15, CRISPLD1, CRISPLD2
OG0000440 CST4, CST8, CSTL1, CST1, CST5, CST2, CST6, CST3, CST7
OG0000441 TIMP1, TIMP2, TIMP3, TIMP4
OG0000443 PIAS4, PIAS3, PIAS1, PIAS2
OG0000444 STAG2, STAG1, STAG3
OG0000445 GNB3, GNB4, GNB2, GNB1
OG0000446 CAMSAP2, CAMSAP1, CAMSAP3
OG0000447 XKR4, XKR6, XKR7
OG0000448 KIF17, KIF3C, CENPE, KIF3B
OG0000449 SLC8A2, SLC8A1, SLC8A3
OG0000450 ESYT1, ESYT3, ESYT2
OG0000451 CAMK1G, CAMK1, PNCK, CAMK1D
OG0000452 TYK2, JAK1, JAK3
OG0000453 RAB3D, RAB3A, RAB3C, RAB3B
OG0000454 PRAMEF4, PRAMEF7, PRAMEF20, PRAMEF7, PRAMEF8, PRAMEF12, PRAMEF15, PRAMEF6, PRAME, PRAMEF27, PRAME, PRAMEF25, PRAMEF5, PRAMEF8, PRAMEF11, PRAMEF5, PRAMEF25, PRAMEF5, PRAMEF9, PRAMEF9, PRAMEF26, PRAMEF6, PRAMEF26, PRAMEF25, PRAMEF9, PRAMEF27, PRAMEF4, PRAMEF8, PRAMEF11, PRAMEF5, PRAMEF9, PRAMEF27, PRAMEF26, PRAMEF8, PRAMEF25
OG0000455 EHD4, EHD2, EHD3, EHD1
OG0000456 OTOF, FER1L6
OG0000457 HDGFL3, HDGF, PSIP1, HDGFL1, HDGFL2
OG0000458 ZP3
OG0000459 SLC12A7, SLC12A6, SLC12A5, SLC12A4, SLC12A7
OG0000460 SIX4, SIX2, SIX5
OG0000461 SOWAHB, SOWAHD, SOWAHC, SOWAHA
OG0000462 GAL3ST2, GAL3ST1, GAL3ST4, GAL3ST2
OG0000463 PDLIM4, PDLIM2, PDLIM1
OG0000464 ACOT2, BAAT, ACOT1, ACOT4, ACOT6, BAAT
OG0000465 MYF6, MYF5, MYOG, MYOD1
OG0000466 ADRA2A, ADRA2C, ADRA2B
OG0000467 KCNC4, KCNC3
OG0000468 PTPRD, PTPRF, PTPRS, PTPRD
OG0000469 CBX5, CBX1, CBX3
OG0000470 HGF, PLG, MST1
OG0000471 OR10G3, OR10D3, OR10G4, OR10G7, OR10G9, OR10G8, OR10S1, OR10G2, OR10G6
OG0000472 ENTPD3, ENTPD2, ENTPD1, ENTPD8
OG0000473 RPS6KA6, RPS6KA3, RPS6KA2, RPS6KA1, RPS6KA1
OG0000474 HMX2, HMX3, HMX1
OG0000475 AGAP5, AGAP3, AGAP1, AGAP9, AGAP2, AGAP4
OG0000476 PLXNB1, PLXNB2, PLXNB3
OG0000477 GZMK, GZMA
OG0000478 ANK1, ANK3, ANK2
OG0000479 MC3R, MC4R, MC5R, MC2R, MC1R
OG0000480 BNIPL, ATCAY
OG0000481 MPP7, MPP3, MPP4
OG0000482 FLT4, KDR, FLT1
OG0000483 LMNB1, LMNB2, LMNA
OG0000484 SLC12A2, SLC12A1, SLC12A3
OG0000485 PDK4, PDK1, PDK2
OG0000486 FBLN5, EFEMP2, EFEMP1
OG0000487 LAMB4, LAMB2, LAMB1
OG0000488 SPIN2B, SPIN4, SPIN2A, SPIN3, SPIN1
OG0000489 RAB11A, RAB11B, RAB25
OG0000490 CARD10, CARD14, CARD9, CARD11
OG0000491 HERC3, HERC5, HERC4
OG0000492 ADGRF5, ADGRF2, ADGRF3, ADGRF4, ADGRF1
OG0000493 KDM4D, KDM4A, KDM4C, KDM4E, KDM4B, KDM4F
OG0000494 TEAD3, TEAD4, TEAD1
OG0000495 USP42, USP36, USP17L2, USP17L12, USP17L10, USP17L30, USP17L29, USP17L27, USP17L28, USP17L23, USP17L5, USP17L24, USP17L11, USP17L18, USP17L20, USP17L25, USP17L21, USP17L17, USP17L22, USP17L13, USP17L19, USP17L15, USP17L26, USP17L4, USP17L8, USP17L3, USP17L1
OG0000496 ARHGAP24, ARHGAP25, ARHGAP22
OG0000497 KCNH2, KCNH7, KCNH6
OG0000498 WASF3, WASF1, WASF2
OG0000499 ADAMTS8, ADAMTS1, ADAMTS15, ADAMTS4
OG0000500 RBMS2, RBMS1
OG0000501 PACSIN1, PACSIN2, PACSIN3
OG0000502 HSDL1, HSD17B12, HSD17B3
OG0000503 OR8K5, OR8K3, OR8K3
OG0000504 IRS1, IRS4, IRS2
OG0000505 MXD1, MXI1, MXD4, MXD3
OG0000506 EML1, EML4, EML3, EML2
OG0000507 MCF2L2, MCF2L, MCF2
OG0000508 TTN
OG0000509 FGD2, FGD3, FGD1, FGD4
OG0000510 KDM2B, FBXL19, KDM2A
OG0000511 ITGA3, ITGA6, ITGA7
OG0000512 ZMYM4, ZMYM5, ZMYM6, ZMYM3, ZMYM2, AC114490.2
OG0000513 TRPC5, TRPC1, TRPC4
OG0000514 ZC3H12B, ZC3H12A, ZC3H12D, ZC3H12C
OG0000515 MAP4K5, MAP4K3, MAP4K2, MAP4K1, MAP4K1
OG0000516 TJP1, TJP3, TJP1, TJP2
OG0000517 VSIG2, GPA33, IGSF11, VSIG1
OG0000518 PIK3R2, PIK3R3, PIK3R1, P3R3URF-PIK3R3, AC007192.1
OG0000519 COL9A1, COL16A1, COL19A1
OG0000520 RORA, RORC, RORB
OG0000521 ESRRA, ESRRG, ESRRB
OG0000522 GGT1, GGTLC1, GGT5, GGT2, GGTLC3
OG0000523 MYO5C, MYO5B, MYO5A
OG0000524 TOR1B, TOR1A, TOR3A, TOR2A
OG0000525 CORO1B, CORO6, CORO1C
OG0000526 NPR2, NPR1
OG0000527 SRSF6, SRSF4, SRSF5
OG0000528 PHLDB3, PHLDB1, PHLDB2
OG0000529 MYOM2, MYOM1, MYOM3, MYOM2
OG0000530 TYRO3, MERTK, AXL
OG0000531 TCF4, TCF3
OG0000532 TBX6, TBX5
OG0000533 DOCK5, DOCK1
OG0000534 RAB29, RAB38, RAB32
OG0000535 IQSEC3, IQSEC3, IQSEC1
OG0000536 HOXC13, HOXD13
OG0000537 ODF3L2, ODF3L1
OG0000538 HOXD9, HOXC9, HOXB9, HOXA9, AC004080.3
OG0000539 TULP2, TULP1, TUB, TULP3
OG0000540 LOXL4, LOXL3, LOXL2
OG0000541 OLFM2, OLFM3, OLFM1
OG0000542 AFAP1L1, AFAP1L2, AFAP1
OG0000543 LHFPL4, LHFPL5, LHFPL3
OG0000544 ELAVL4, ELAVL3, ELAVL2, ELAVL1
OG0000545 ACAP1, ACAP2, ACAP3
OG0000546 TFAP2C, TFAP2E, TFAP2B
OG0000547 ANTXR1, ANTXR2, ANTXRL
OG0000548 CACNA1E, CACNA1B, CACNA1A
OG0000549 AGO2, AGO3, AGO1, AGO4
OG0000550 NGF, NTF3, BDNF, NTF4
OG0000551 COLEC10, COLEC11
OG0000552 GLP2R, GLP1R, GCGR, GIPR
OG0000553 GPRC5D, GPRC5B
OG0000554 GRIK1, GRIK3, GRIK2
OG0000555 AHR, AHRR, AC019117.4
OG0000556 CD9, TSPAN2, CD81
OG0000559 CBLN4, CBLN1, CBLN3, CBLN2
OG0000560 NAT8, NAT8L, NAT8B
OG0000561 PPP1CB, PPP1CA, PPP1CC
OG0000562 FAM110A, FAM110C, FAM110B, FAM110D
OG0000563 GPM6A, GPM6B, PLP1
OG0000564 CTRB2, CTRB1, CTRL
OG0000565 SLC19A2, SLC19A3, SLC19A1
OG0000566 PKN3, PKN1, PKN2
OG0000567 ANKRD52, ANKRD44, ANKRD28
OG0000568 NTRK2, NTRK1, NTRK3
OG0000569 ABI3, ABI2, ABI1
OG0000570 ANP32B, ANP32A, ANP32E
OG0000571 ROBO2, ROBO3, ROBO1
OG0000572 ENPP2, ENPP3
OG0000573 CCR7, CXCR6, CCR6, CCR9
OG0000574 BEST2, BEST3, BEST4, BEST1
OG0000575 CAVIN2, CAVIN1, CAVIN4
OG0000576 RAB11FIP1, RAB11FIP2, RAB11FIP5
OG0000577 ATF2, CREB5, ATF7, ATF7-NPFF
OG0000578 SGK3, SGK2, SGK1, C8orf44-SGK3
OG0000579 TTYH3, TTYH2, TTYH1, TTYH1, TTYH1, TTYH1
OG0000580 IRF8, IRF4, IRF9
OG0000581 SH3GL1, SH3GL3, SH3GL2
OG0000582 TNRC6A, TNRC6B, TNRC6C
OG0000583 SLC6A19, SLC6A18, SLC6A20
OG0000584 ANKRD18B, POTED, POTEH, ANKRD20A4P, POTEC, ANKRD30B, CCDC144A, ANKRD20A2P, ANKRD18A, ANKRD30BL, ANKRD7, ANKRD36C, ANKRD26, AC098850.3, POTEM, POTEG, POTEB2, ANKRD62, ANKRD20A1, ANKRD36B, AC136352.4, BX072566.1, POTEB3, ANKRD20A3P, POTEB3, FAM95C, POTEA
OG0000585 SRPK1, SRPK2, SRPK3
OG0000586 CARMIL1, CARMIL2, CARMIL3
OG0000587 BIN1, AMPH
OG0000588 TM4SF5, TM4SF1, TM4SF4
OG0000589 MICAL2, MICAL3, MICAL1
OG0000590 DMRTA1, DMRTB1, DMRT1, DMRTA2
OG0000591 LRRN3, LRRN1, LRRN2
OG0000593 MCAM, BCAM, ALCAM
OG0000594 DENND4B, DENND4C, DENND4A
OG0000595 SHC2, SHC4, SHC3
OG0000596 PDE1B, PDE1C, PDE1A
OG0000597 PLA2G2C, PLA2G2D, PLA2G5, PLA2G2A, PLA2G2E, PLA2G10
OG0000598 RBM4B, RBM14-RBM4
OG0000599 DUSP1, DUSP4, DUSP2, DUSP5
OG0000600 B3GAT2, B3GAT3, B3GAT1
OG0000601 NR2F6, NR2F1, NR2F2
OG0000602 SOX9, SOX8, SOX10
OG0000603 FRMPD3, FRMPD1, FRMPD4
OG0000604 ONECUT1, ONECUT3, ONECUT2
OG0000605 CHRNB4, CHRNB1, CHRNB2, CHRNB1
OG0000606 NDST1, NDST4, NDST3, NDST2, AC022400.7
OG0000607 ST18, MYT1, MYT1, AL121581.1
OG0000609 VASP, EVL, ENAH
OG0000610 RIN3, RIN2, RIN1
OG0000611 PPP3CB, PPP3CA, PPP3CC
OG0000612 ATP13A3, ATP13A2, ATP13A4, ATP13A5
OG0000613 COMP, THBS4, THBS3
OG0000614 LTB4R, LTB4R2
OG0000615 SOGA1, MTCL1, SOGA3, AL096711.2
OG0000616 PRKX, PRKACA, PRKACB, PRKACG
OG0000617 DOC2A, RPH3A, DOC2B, DOC2B
OG0000618 TEKT5, TEKT4, TEKT1, TEKT3, MAFIP
OG0000619 TAOK1, TAOK2, TAOK3
OG0000620 DOCK10, DOCK11, DOCK9
OG0000621 SORCS1, SORCS3, SORCS2
OG0000622 PDZRN3, PDZD4, PDZRN4
OG0000623 LRRC4, LRRC4C, LRRC4B
OG0000624 FAT2, FAT3, FAT1
OG0000625 ZNF835
OG0000626 TACR3, TACR1, TACR2
OG0000627 RPL23A
OG0000628 EPN3, ENTHD1, EPN2, EPN1
OG0000629 ITGAL, ITGAD, ITGAX
OG0000630 KIF5B, KIF5C, KIF5A, KIF5C
OG0000631 SNAP91, PICALM
OG0000632 APBB3, APBB1, APBB2
OG0000633 GRID2, GRID1
OG0000634 BRINP1, BRINP2, BRINP3
OG0000635 TRIM54, TRIM55, TRIM63
OG0000636 ARHGAP17, ARHGAP44
OG0000637 NKAIN2, NKAIN4, NKAIN1, NKAIN3
OG0000638 ARSB, ARSJ, ARSI
OG0000639 ATP2A1, ATP2A3, ATP2A2
OG0000640 ID2, ID3, ID1, ID4, ID3
OG0000641 MYADML2
OG0000642 RSPO4, RSPO2, RSPO1, RSPO3
OG0000643 SV2B, SV2A, SV2C
OG0000644 PRICKLE2, PRICKLE1, PRICKLE3
OG0000645 PSMB5, PSMB8, PSMB11, PSMB8, PSMB8, PSMB8, PSMB8, PSMB8, PSMB8
OG0000646 ATL2, ATL3
OG0000647 PLSCR3, PLSCR1, PLSCR5, PLSCR2, PLSCR3
OG0000648 MBNL1, MBNL3, MBNL2
OG0000649 SLC6A2, SLC6A4, SLC6A3, SLC6A3
OG0000650 FFAR2, FFAR1, FFAR3, GPR42
OG0000651 ACSL1, ACSL5, AC034228.3
OG0000652 RARB, RARA, RARG
OG0000653 SLCO1B1, SLCO1B3, SLCO1A2, SLCO1B3-SLCO1B7, SLCO1C1, AC022335.1
OG0000654 HNRNPDL, HNRNPD, HNRNPAB
OG0000655 KCNAB3, KCNAB2, KCNAB1
OG0000656 GABRG1, GABRE, GABRG2, GABRG3
OG0000657 KIFC2, KIFC1, KIFC1, KIFC1, KIFC3
OG0000658 HARBI1
OG0000659 RASGRP2, RASGRP3, RASGRP1, RASGRP4
OG0000660 KLC4, KLC2, KLC1, KLC3
OG0000661 LCP2, CLNK
OG0000662 FOSL2, FOS, FOSL1
OG0000663 REEP4, REEP3, REEP2
OG0000664 SLIT1, SLIT2, SLIT3
OG0000665 SYNE2, SYNE1
OG0000666 TBX21, TBR1, EOMES
OG0000667 LRP1, LRP1B
OG0000668 IL22RA1, IL22RA2, IL20RA
OG0000669 CSNK1E, CSNK1A1L, CSNK1D, TPTEP2-CSNK1E
OG0000671 PRKD3, PRKD1, PRKD2
OG0000672 MTUS1, CCDC69
OG0000673 AOX1, XDH
OG0000674 TRPV4, TRPV3, TRPV2, TRPV1
OG0000675 FBN2, FBN3, FBN1
OG0000676 DLC1, STARD13, STARD8
OG0000677 GRAP, GRB2, GRAP2, GRAPL
OG0000678 PLIN3, PLIN2, PLIN5
OG0000679 TGFB1, TGFB3, TGFB2
OG0000680 SLC25A31, SLC25A4, SLC25A5, SLC25A6
OG0000681 ADCY7, ADCY4, ADCY2
OG0000682 ZNF592, ZNF687, ZNF532
OG0000683 DBP, HLF, TEF
OG0000684 SMTNL2, SMTNL1, SMTN
OG0000685 VDAC1, VDAC2, VDAC3
OG0000686 CD33, SIGLEC12, SIGLEC8, SIGLEC7, SIGLEC10, SIGLEC14, AC011452.2, SIGLEC6, SIGLEC11, SIGLEC9, AC018755.2, SIGLEC5
OG0000687 INMT, PNMT, NNMT, INMT-MINDY4
OG0000688 DNM3, DNM2
OG0000689 SLC4A1, SLC4A3, SLC4A2
OG0000690 SELP, SELE
OG0000691 KDM5B, KDM5A, KDM5D
OG0000692 INS, IGF1, INS-IGF2, IGF2
OG0000693 AMPD3, AMPD1
OG0000694 SFRP1, SFRP5, SFRP2
OG0000695 GABRR2, GABRR1, GABRR3
OG0000696 IFITM1, IFITM5, IFITM3, IFITM2
OG0000697 ABLIM1, ABLIM3, ABLIM2
OG0000698 JUND, JUNB, JUN
OG0000699 HSF2, HSF1
OG0000700 AEBP1, CPXM2, CPXM1
OG0000701 PPP1R14A, PPP1R14B, PPP1R14C, PPP1R14D
OG0000702 FABP1, FABP6
OG0000703 UNC13C, UNC13A, UNC13B
OG0000704 GADD45G, GADD45A, GADD45B
OG0000705 KCNJ5, KCNJ9, KCNJ6
OG0000706 ACVR1C, ACVR1B, TGFBR1
OG0000707 JPH3, JPH1, JPH2
OG0000708 APBA1, APBA3, APBA2, APBA1, APBA2
OG0000709 ASAP2, ASAP3, ASAP1, ASAP3
OG0000710 MAPRE3, MAPRE2, MAPRE1
OG0000711 MPRIP
OG0000712 PLAAT4, PLAAT2, PLAAT5, PLAAT3
OG0000713 MAP1B, MAP1S, MAP1A
OG0000714 CLCA1, CLCA4, CLCA2
OG0000715 KCNK10, KCNK4, KCNK2
OG0000716 TMEM63B, TMEM63C, TMEM63A
OG0000717 OR10K1, OR10K2, OR10J3, OR10T2, OR10J5, OR10R2, OR10J4
OG0000718 RBP2, RBP1, RBP5, RBP7
OG0000719 ALDH3A1, ALDH3B2, ALDH3A2, ALDH3B1
OG0000720 GLCCI1, FAM117A, FAM117B
OG0000721 OR8S1
OG0000722 CD53, TSPAN9, TSPAN4
OG0000723 OSBPL7, OSBPL3, OSBPL6
OG0000724 LGI3, LGI1, LGI2
OG0000725 MEX3B, MEX3D, MEX3C, MEX3A
OG0000726 RUNX1, RUNX3, RUNX2
OG0000727 TMOD2, TMOD1, TMOD4, TMOD3
OG0000728 DPP6, DPP10
OG0000729 LDHB, LDHC, LDHAL6A, LDHAL6B, LDHA
OG0000730 DOCK6, DOCK8, DOCK7
OG0000731 PNPLA5, PNPLA3, PNPLA2, PNPLA1
OG0000732 FAM3A, FAM3D, FAM3C, FAM3B
OG0000733 FAM13B, FAM13A, FAM13C
OG0000734 PRKG2
OG0000735 CRX, OTX1
OG0000736 MEIS1, MEIS2, MEIS3
OG0000737 ZNF385D, ZNF385C
OG0000738 PRF1
OG0000739 PTP4A3, PTP4A2, PTP4A3
OG0000740 PPP1R9A, PPP1R9B
OG0000741 SLC44A4, SLC44A5, SLC44A4, SLC44A4, SLC44A4, SLC44A4, SLC44A4, SLC44A4, SLC44A2
OG0000742 TLDC2, NCOA7, OXR1
OG0000743 TNFAIP8L3, TNFAIP8L1, TNFAIP8L2, TNFAIP8
OG0000744 TNN, TNR, TNC
OG0000745 PRKAG3, PRKAG2, PRKAG1
OG0000746 EPS8L1, EPS8, EPS8L2
OG0000747 SYN1, SYN3, SYN2
OG0000748 CACNA1H, CACNA1G, CACNA1I
OG0000749 SLC5A7
OG0000750 RXFP3, RXFP3
OG0000751 HOXD4, HOXC4, HOXB4, HOXA4
OG0000752 RGMB, HJV, RGMA
OG0000753 LTF, MELTF, TF
OG0000754 ZNF292, RLF, ZNF654
OG0000755 TNFRSF11B, TNFRSF6B, TNFRSF1B
OG0000756 HOMER2, HOMER1, HOMER3
OG0000757 STAC, STAC2, STAC3
OG0000758 EIF4A1, EIF4A2
OG0000759 ANGPT2, ANGPT4, ANGPT1
OG0000760 GSG1L, GSG1, GSG1L2
OG0000761 BRPF3, BRPF1, BRD1
OG0000762 ADRA1B, ADRA1D, ADRA1A
OG0000763 CPB2, CPB1, CPA3, CPA6
OG0000764 PIP5K1A, PIP5K1B, PIP5K1C
OG0000765 MRC2, MRC1
OG0000766 KCNH3, KCNH4, KCNH8
OG0000767 UBA6, UBA7, UBA1
OG0000768 SCUBE3, SCUBE2, SCUBE1
OG0000769 LITAF, CDIP1, CDIP1, LITAFD
OG0000770 CHD5, CHD3, CHD4
OG0000771 SH2D3A, BCAR3, SH2D3C
OG0000772 REM1, REM2, GEM, RRAD
OG0000773 DVL2, DVL3, DVL1
OG0000774 CBL
OG0000775 TMC2, TMC3
OG0000776 DPF2, DPF1, DPF3
OG0000777 ITPKA, ITPKC, ITPKB
OG0000778 TP63, TP73, TP53
OG0000779 TRPC6, TRPC3
OG0000780 SLC1A6, SLC1A1, SLC1A3
OG0000781 CLK4, CLK2, CLK3, CLK1, CLK2
OG0000782 ZHX1, ZHX2, ZHX3
OG0000783 PRKCG, PRKCA
OG0000784 ZDHHC9, ZDHHC14, ZDHHC18
OG0000785 CETN1, CETN2, CETN3
OG0000786 GMIP, ARHGAP29, ARHGAP45
OG0000787 SALL4, SALL1, SALL3, SALL3, SALL3
OG0000788 MAF, MAFA, MAFB, NRL
OG0000789 FMNL2, FMNL1, FMNL3
OG0000790 GP9, CPN2, GP1BB
OG0000791 NSD3, NSD2, NSD1
OG0000792 TACC1, TACC3, TACC2
OG0000793 LPIN2, LPIN1, LPIN3
OG0000794 DNAH5, DNAH8
OG0000795 LAMP3, LAMP1, LAMP2
OG0000796 AKR1D1, AKR1C4, AKR1C3, AKR1C2, AKR1C1
OG0000797 TRIP10, FNBP1, FNBP1L
OG0000798 NBEA, LRBA
OG0000800 CDKL3, CDKL2, CDKL4, CDKL1
OG0000801 KIF1C, KIF1B, KIF1A
OG0000802 SESN2, SESN1, SESN3
OG0000803 GDPD5, GDPD4, GDPD2
OG0000804 PAX8, PAX5, PAX2
OG0000805 COLGALT1, COLGALT2, CERCAM
OG0000806 FAM20C, FAM20A, FAM20C, FAM20C
OG0000807 PHF8, PHF2, KDM7A
OG0000808 KHDRBS2, KHDRBS1, KHDRBS3
OG0000809 R3HDM2, R3HDM1, ARPP21, AC137834.1
OG0000810 MCOLN1, MCOLN3, MCOLN2
OG0000811 LIPG, LIPC
OG0000812 SYNGR1, SYNGR2
OG0000813 PPP2CB, PPP4C, PPP2CA
OG0000814 NR4A3, NR4A2, NR4A1
OG0000815 SULT6B1
OG0000816 STOM, NPHS2, STOML3
OG0000817 CPNE5, CPNE8, CPNE9
OG0000818 ITPR3, ITPR2
OG0000819 POU4F2, POU4F1
OG0000820 DENND1A, DENND1C, DENND1B
OG0000821 CD2AP, SH3KBP1, SH3D21
OG0000822 TSHZ3, TSHZ2, TSHZ1
OG0000823 ATF1, CREB1, CREM
OG0000824 ANGPTL1, ANGPTL6, ANGPTL2
OG0000825 RIPK3, RIPK2
OG0000826 PAK6, PAK5, PAK4, PAK6
OG0000827 SBK1, SBK2, SBK3
OG0000828 ADGRA3, ADGRA2, ADGRA1
OG0000829 ALPG, ALPI, ALPL, ALPP
OG0000830 NOTCH2, NOTCH3
OG0000831 FGF18, FGF8, FGF17
OG0000832 GLIPR1, PI16, GLIPR1L1, GLIPR1L2
OG0000833 KIAA1755, PLEKHG4, PLEKHG4B
OG0000834 RDH10, SDR16C5
OG0000835 GRHL3, GRHL1
OG0000836 RBFOX2, RBFOX1, RBFOX3, RBFOX2
OG0000837 RND3, RND1, RND2
OG0000838 RIPOR3, RIPOR2, RIPOR1, AL512428.1
OG0000839 SERINC3, SERINC1, SERINC2
OG0000840 COL10A1, COL8A1, COL8A2
OG0000841 NME1, NME3, NME2, NME4, NME1-NME2
OG0000842 GPR50, MTNR1B, MTNR1A
OG0000843 PHIP, BRWD1, BRWD3
OG0000844 CRYBA1, CRYBA2, CRYBA4
OG0000845 PTBP2, PTBP3, PTBP1
OG0000846 PPARA, PPARG, PPARD
OG0000847 CDKN1B, CDKN1C, CDKN1C
OG0000848 HOXA6, HOXB6, HOXB7, HOXA7
OG0000849 OR13G1, OR13A1, OR13A1
OG0000850 MAN1A2, MAN1A1, MAN1C1
OG0000851 CFHR5, CFHR1, CFHR2, CFHR4, CFH
OG0000852 BMP1, TLL2, TLL1
OG0000853 ELMO2, ELMO1
OG0000854 BICD2
OG0000855 LONRF3, LONRF2, LONRF1
OG0000856 PIP4K2C, PIP4K2A, PIP4K2B, PIP4K2B
OG0000857 SPRY3, SPRY1, SPRY4, SPRY2
OG0000858 FUBP3, FUBP1, KHSRP
OG0000859 HPCAL1, HPCA, NCALD
OG0000860 VAV2, VAV3, VAV1
OG0000861 TPD52L2, TPD52L1, TPD52L3, TPD52, AC036214.3
OG0000862 HES5, HES5
OG0000863 SLC41A2, SLC41A3, SLC41A1
OG0000864 DNAJB7, DNAJB8, DNAJB2, DNAJB6
OG0000865 FLNC, FLNA, FLNB
OG0000866 OR5P2, OR5P3, OR5P2, OR5P3, OR5P3, OR5P2
OG0000867 ADD2, ADD1, ADD3
OG0000868 CPEB4, CPEB3, CPEB2
OG0000869 NIPAL1, NIPAL4, NIPA2
OG0000870 FERMT1, FERMT3, FERMT2
OG0000871 DTX3L, DTX3
OG0000872 INHBA, INHBB, INHBC
OG0000873 DLX2, DLX3
OG0000874 SLC9A9, SLC9A6, SLC9A7
OG0000875 GRHPR
OG0000876 ATP11B, ATP11C, ATP11A
OG0000877 DYRK3, DYRK4
OG0000878 GRB14, GRB10, GRB7
OG0000879 GGA2, GGA1
OG0000880 SSBP4, SSBP3, SSBP2
OG0000881 ADAMTS2, ADAMTS3, ADAMTS14, ADAMTS2
OG0000882 CCND1, CCND2
OG0000883 PRX, AHNAK2, AHNAK
OG0000884 SLC6A15, SLC6A17
OG0000885 DNAJC18, DNAJB12, DNAJB14
OG0000886 ZDHHC2, ZDHHC15, ZDHHC20
OG0000887 CLSTN1, CLSTN2
OG0000888 GAB1, GAB2, GAB4, GAB3
OG0000889 ELL2, ELL
OG0000890 PPARGC1A, PPRC1, PPARGC1B
OG0000891 TFCP2, TFCP2L1, UBP1
OG0000892 ZNF280D, POGZ, ZNF280A, ZNF280C, ZNF280B, ZNF280A, ZNF280B
OG0000893 GRK5, GRK4, GRK6
OG0000894 GATA2, GATA1, GATA3
OG0000895 DIAPH2, DIAPH1, DIAPH3
OG0000896 CALB1, CALB2, SCGN, CALB2
OG0000897 SLC38A6, SLC38A5, SLC38A3
OG0000898 JAM3, F11R, JAM2
OG0000899 IHH, SHH
OG0000900 TRIO, KALRN
OG0000901 ETV5, ETV4, ETV1
OG0000902 GPR87, P2RY14, P2RY13
OG0000903 JAKMIP3, JAKMIP1, JAKMIP2
OG0000904 MEGF10, PEAR1, MEGF11, MEGF11
OG0000905 SLC9A2, SLC9A1, SLC9A4
OG0000906 TXLNB, TXLNA, TXLNG
OG0000907 CPT1A, CPT1C
OG0000908 ATXN7L2, ATXN7L1, ATXN7
OG0000909 PCNX2, PCNX1, PCNX3
OG0000910 MYO9A, MYO9B
OG0000911 PTPN20, PTPN13, FRMPD2
OG0000912 MAPK8, MAPK9
OG0000913 ARHGEF11, ARHGEF12, ARHGEF1
OG0000914 CYP21A2, CYP21A2, CYP21A2, CYP21A2, CYP21A2, CYP17A1
OG0000915 INSR, INSRR
OG0000916 RAMP1, RAMP3, RAMP2
OG0000917 KIRREL1, KIRREL2, KIRREL3
OG0000918 KCND1, KCND3, KCND2
OG0000919 HRAS, NRAS, HRAS
OG0000920 ARHGEF9, SPATA13, AL359736.1, ARHGEF4
OG0000921 SPOCK2, SPOCK3, SPOCK1
OG0000922 OTOP1, OTOP2
OG0000923 SH3RF1, SH3RF3, SH3RF2
OG0000924 GPR3, GPR12, GPR6
OG0000925 PFKL, PFKM, PFKP
OG0000926 GJC1, GJC2
OG0000927 TCEA2, TCEA3, TCEA1, TCEA3
OG0000928 CRY1, CRY2
OG0000929 CDK17, CDK16, CDK18
OG0000930 LCP1, PLS1, PLS3
OG0000931 RGS17, RGS20, RGS19
OG0000932 AP1S2, AP1S3, AP1S1
OG0000933 CELSR3, CELSR1, CELSR2
OG0000934 ARSF, ARSD, ARSL
OG0000935 PHF7, G2E3
OG0000936 PRPH2, ROM1
OG0000937 ENO2, ENO1, ENO3
OG0000938 HK2, HK3, HKDC1, HK1
OG0000939 DSTN, CFL2, CFL1
OG0000940 MIA, MIA3, MIA-RAB4B
OG0000941 ZMAT4, ZNF346
OG0000942 APLP2, APP
OG0000943 SLC4A7, SLC4A10, SLC4A8
OG0000944 RXRG, RXRB, RXRB, RXRB, RXRB, RXRB, RXRB, RXRA
OG0000945 ITCH, WWP1, WWP2
OG0000946 ALDOC
OG0000947 AMOT, AMOTL1, AMOTL2
OG0000948 ERF, ETV3, ETV2, ETV3L, ERFL
OG0000949 DCN, BGN, ASPN
OG0000950 ELF1, ELF2
OG0000951 LHCGR, TSHR, FSHR, AC073082.1
OG0000952 HOXD10, HOXA10, HOXC10
OG0000953 TAS1R1, TAS1R3, TAS1R2
OG0000954 KCNMB4, KCNMB1, KCNMB3, KCNMB2, AC117457.1
OG0000955 L3MBTL3, L3MBTL4
OG0000956 ZNF777, ZNF212, ZNF746, ZNF783, ZNF398, ZNF282
OG0000957 DLL4, DLL1, DLL1
OG0000958 EFNB1, EFNB3
OG0000959 AKT3, AKT1, AKT2, AKT3
OG0000960 EGLN2, EGLN1
OG0000962 SLC17A7, SLC17A6, SLC17A8
OG0000963 WDR49, EFCAB8
OG0000964 LOX, LOXL1
OG0000965 CPA1, CPA2, CPA4, CPA5
OG0000966 CSRNP2, CSRNP1, CSRNP3
OG0000967 TAF4, TAF4B, TAF4
OG0000968 ELK3, ELK1, ELK4
OG0000969 KIAA1217, SRCIN1, SRCIN1
OG0000970 SPI1, SPIC, SPIB, AC020909.1
OG0000971 PLPPR5, PLPPR1, PLPPR2, PLPPR1
OG0000972 HS6ST1, HS6ST2, HS6ST3
OG0000973 RFX1, RFX2, RFX3
OG0000975 PAK1, PAK2, PAK3
OG0000976 TRAK2, TRAK1
OG0000977 LFNG, RFNG, MFNG
OG0000978 ADAM11, ADAM23, ADAM22
OG0000979 RUFY1, RUFY3, RUFY2, RUFY1
OG0000980 HNRNPUL2, HNRNPUL1, HNRNPUL2-BSCL2, HNRNPU
OG0000981 DRD5, DRD1
OG0000982 MTSS1, MTSS2
OG0000983 RTN4RL1, RTN4RL2, RTN4R
OG0000984 ARHGAP15, ARHGAP27, ARHGAP27, ARHGAP27
OG0000985 MSX2, MSX1
OG0000986 LRRC38
OG0000987 RAB39A, RAB39B, RAB42
OG0000988 PTK2B, PTK2
OG0000989 LRRC14, LRRC14B
OG0000990 CHRM3, CHRM1, CHRM5
OG0000991 MYO10, PLEKHH3
OG0000992 TMEM106B, TMEM106C, TMEM106A
OG0000993 ERVW-1
OG0000994 HDAC3, HDAC1, HDAC2
OG0000995 FAM83E, FAM83F, FAM83G
OG0000996 MIER2, MIER3, MIER1
OG0000997 DDR2, DDR1, DDR1, DDR1, DDR1, DDR1
OG0000998 PYGM, PYGL, PYGB
OG0000999 YTHDF1, YTHDF2, YTHDF3
OG0001000 HTR3B, HTR3A
OG0001001 KCNK9, KCNK3, KCNK15
OG0001002 SFXN3, SFXN1, SFXN2
OG0001003 MTF2, PHF1, PHF1, PHF19
OG0001004 DLX4, DLX1, DLX6
OG0001005 SLC2A4RG, ZNF704, ZNF395
OG0001006 MTA2, MTA1, MTA3
OG0001007 RCN3, CALU
OG0001008 KCNG4, KCNG2, KCNG1
OG0001009 AKR1B1, AKR1E2, AKR1B10, AKR1B15
OG0001010 E2F3, E2F2, E2F6, E2F2
OG0001011 SPRED1, SPRED2, SPRED3
OG0001012 FRYL, FRY
OG0001013 SLC24A3, SLC24A4
OG0001014 MKRN2, MKRN1, MKRN3
OG0001015 COL18A1, COL15A1
OG0001017 HOOK3, HOOK1, HOOK2
OG0001018 FOXA3, FOXA2
OG0001019 ERC2, ERC1
OG0001020 RAB4B, RAB4A, RAB14, RAB4B-EGLN2
OG0001021 ZNF541, MIDEAS, TRERF1
OG0001022 CBFA2T3, CBFA2T2, RUNX1T1
OG0001023 CASP10, CASP8
OG0001024 CA12, CA14, CA6
OG0001025 FXYD2, FXYD6, FXYD5, FXYD1, FXYD4, FXYD3, FXYD6-FXYD2
OG0001026 PLCB2, PLCB3, PLCB1
OG0001027 EDNRA, EDNRB
OG0001028 NPFFR1, NPFFR2
OG0001030 STK25, STK24, STK26
OG0001031 CRYBG2, CRYBG3
OG0001032 PPM1B, PPM1A
OG0001033 HEY1, HEY2, HEYL
OG0001034 ARAP3, ARAP2, ARAP1
OG0001035 DNAJC5B, DNAJC5G, DNAJC5
OG0001036 PITPNM3, PITPNM2, PITPNM1
OG0001037 AP006333.1, FLRT2, FLRT3
OG0001038 RASSF1, RASSF5, RASSF3
OG0001039 STRN, STRN3, STRN4
OG0001040 CD93, CD248, THBD
OG0001041 SNAP23
OG0001042 CNN1, CNN3, CNN2
OG0001043 ERVFRD-1, ERVMER34-1, ERVV-2, ERVV-1
OG0001044 MYO15B
OG0001045 CCDC85B, CCDC85C, CCDC85A
OG0001046 ABHD17A, ABHD17C, ABHD17B
OG0001047 RABGAP1L, RABGAP1
OG0001048 ACSM2A, ACSM3, ACSM1, ACSM2B, ACSM5, ACSM6, ACSM4
OG0001049 KLF1, KLF4
OG0001050 ITM2C, ITM2A
OG0001051 PADI4, PADI3, PADI1, PADI2, PADI6, PADI1, PADI6, PADI3, PADI4
OG0001052 NECAB3, NECAB2, NECAB1
OG0001053 SFTPD, SFTPA2, MBL2, SFTPA1
OG0001054 CTDSPL, CTDSP2, CTDSP1
OG0001055 ARL4D, ARL4C, ARL4A
OG0001056 UGT1A6, UGT1A1, UGT1A10, UGT1A9, UGT1A5, UGT1A7, UGT1A8, UGT1A3
OG0001057 CRTC3, CRTC1, CRTC2
OG0001058 OR56B4, OR56A1, OR56B1, OR56A4, OR56A3, OR56A5
OG0001059 SLC4A5, SLC4A4, SLC4A9
OG0001060 HNRNPH3, HNRNPH1, HNRNPF, HNRNPH2
OG0001061 DTX4, DTX1, DTX2, DTX2
OG0001062 BAIAP2L1, BAIAP2
OG0001063 FXR2, FXR1
OG0001064 EPAS1, HIF3A, HIF1A
OG0001065 ARHGAP18, ARHGAP40, ARHGAP28
OG0001066 GATA5, GATA6, GATA4
OG0001067 SSH3, SSH1, SSH2
OG0001068 NONO, PSPC1, SFPQ
OG0001069 GSTT2B, GSTT2, GSTT2B, GSTT1, GSTT2, GSTT4, AP000351.7, GSTT4
OG0001070 POU2F3, POU2F1, POU2F2
OG0001071 MARCHF9, MARCHF4, MARCHF11
OG0001072 SOX17, SOX7, SOX18
OG0001073 SEPTIN3, SEPTIN9
OG0001074 DSG3, DSG1, DSG2, DSG4
OG0001075 IGF2BP3, IGF2BP1, IGF2BP2
OG0001076 ARAF, RAF1
OG0001077 CHST1, CHST3
OG0001078 CDKN2C, CDKN2B, CDKN2D, CDKN2A
OG0001079 SWAP70, DEF6
OG0001080 MGAT4A, MGAT4B, MGAT4D, MGAT4B
OG0001081 WWC2, WWC1
OG0001082 PITX1, PITX3
OG0001083 SOX4, SOX11, SOX12
OG0001084 MALL, MAL, MAL2
OG0001085 MYO7A, MYO7B
OG0001086 CTBP1, CTBP2
OG0001087 RCOR1, RCOR2, RCOR3
OG0001088 DOK1, DOK2, DOK3
OG0001089 CROCC, CEP250, CROCC2
OG0001090 GPR137C, GPR137B, GPR137
OG0001091 PARD6A, PARD6G, PARD6B
OG0001092 KCNS2, KCNS3, KCNS1
OG0001093 SEZ6L, SEZ6, SEZ6L2
OG0001094 KLHL24, KLHL35
OG0001095 SGCG, SGCD, SGCZ
OG0001096 TCP11L2, TCP11X2, TCP11L1
OG0001097 SPNS2, SPNS3, SPNS1
OG0001099 EBI3, CNTFR, IL11RA, AL162231.3
OG0001100 ARID3A, ARID3C, ARID3B
OG0001101 FGF22, FGF10, FGF7
OG0001102 PLEKHG3, PLEKHG1, PLEKHG2
OG0001103 ME2, ME1, ME3
OG0001104 ABCC12, ABCC5, ABCC11
OG0001105 PGLYRP1, PGLYRP3, PGLYRP2, PGLYRP4
OG0001106 SLAIN2, SLAIN1
OG0001107 WIPF3, WIPF1, WIPF2
OG0001108 DSCAML1, DSCAM
OG0001109 PURA, PURB, PURG
OG0001110 PELI2, PELI3, PELI1
OG0001111 CACNA2D3, CACNA2D4
OG0001112 C5orf49
OG0001113 LGALS2, LGALS1
OG0001114 ZSWIM6, ZSWIM4, ZSWIM5
OG0001115 USP11, USP4, USP15
OG0001116 LRIG1, LRIG3, LRIG2
OG0001117 SOX2, SOX1, SOX3
OG0001118 LNPEP, ERAP1, ERAP2
OG0001119 TTC39A, TTC39B
OG0001120 BCL11B
OG0001121 NT5C1A, NT5C1B, NT5C1B-RDH14
OG0001122 FOLH1, NAALADL1, NAALAD2
OG0001123 GALNT15, GALNT12, GALNT4, POC1B-GALNT4
OG0001124 MOXD1
OG0001125 MFGE8, EDIL3
OG0001126 CLCN3, CLCN5, CLCN4
OG0001127 SNTA1, SNTB2, SNTB1, SNTB2
OG0001128 HAS3, HAS2, HAS1
OG0001130 CSNK2A1, CSNK2A2, CSNK2A3
OG0001131 B4GALNT2, B4GALNT1
OG0001132 VPS13A
OG0001133 HSD17B1
OG0001134 RASSF8, RASSF7, RASSF7
OG0001135 PSME3, PSME1, PSME2
OG0001136 B4GALT2, B4GALT1
OG0001137 RRAS, RRAS2, MRAS
OG0001138 VRK1, VRK3, VRK2
OG0001139 MEP1B, MEP1A
OG0001140 FADS3, FADS2, FADS1
OG0001141 DGKG, DGKA, DGKB
OG0001142 BCHE, ACHE
OG0001143 NKX2-6, NKX2-5, NKX2-3
OG0001144 CACNA2D1, CACNA2D2
OG0001145 VEGFB, VEGFA, PGF
OG0001146 HOXD3, HOXB3, HOXA3
OG0001147 PNLIPRP1, PNLIP, PNLIPRP3, PNLIPRP2
OG0001148 RELB, REL, RELA
OG0001149 MID2, MID1
OG0001150 TET1, TET3, TET2
OG0001151 MFSD2B, MFSD2A
OG0001152 CEMIP, CEMIP2
OG0001153 EWSR1, FUS, TAF15, TAF15
OG0001154 TGFB1I1, LPXN, PXN
OG0001155 ADRB2, ADRB3, ADRB1
OG0001156 CYBRD1, CYB561A3, CYB561
OG0001157 PLCG1, PLCG2
OG0001158 TSPAN5, TSPAN17, TSPAN14
OG0001159 ADAP1, ADAP2
OG0001161 JAG1, JAG2
OG0001162 CXADR, CLMP, AC136352.5
OG0001163 KMT2C, KMT2D
OG0001164 TIMD4, HAVCR2, HAVCR1
OG0001165 FSCN2, FSCN1
OG0001166 YPEL4, YPEL2, YPEL1, YPEL3
OG0001167 RAP2A, RAP2B, RAP2C
OG0001168 VWC2L, VWC2
OG0001169 AMIGO2, AMIGO3, AMIGO1
OG0001170 CSRP3, CSRP1, CSRP2
OG0001171 ASB5, ASB9, ASB11
OG0001172 PTPN18, PTPN12, PTPN22
OG0001174 PDILT, P4HB
OG0001175 DKK4, DKK2, DKK1
OG0001176 PIWIL1, PIWIL4, PIWIL3, PIWIL2, PIWIL1
OG0001177 SNED1
OG0001178 ARHGAP32, ARHGAP33, ARHGAP30
OG0001179 LMTK3, LMTK2, AATK
OG0001180 TLX2, TLX3, TLX1
OG0001181 PYCARD, CARD8, NLRP1
OG0001182 SYTL1, SYTL2
OG0001183 DGKD, DGKH, DGKD
OG0001184 CLASP1, CLASP2
OG0001185 MLNR, GHSR
OG0001186 RIMBP2, TSPOAP1
OG0001187 FGF20, FGF9, FGF16
OG0001188 NTNG1, NTNG2
OG0001189 SLC34A1, SLC34A3, SLC34A2
OG0001190 LASP1, NEBL
OG0001191 GALNT14, GALNT16, GALNT2
OG0001192 SMARCD3, SMARCD1, SMARCD2
OG0001193 IP6K3, IP6K1, IP6K2
OG0001194 HSPA4L, HSPA4, HSPH1
OG0001195 FLVCR2, FLVCR1
OG0001196 FMN2
OG0001197 SLC22A3, SLC22A2, SLC22A1
OG0001198 HOXD1, HOXB1
OG0001199 CP, HEPHL1, HEPH
OG0001200 TSSK3, TSSK1B, TSSK2, TSSK6
OG0001201 ZBTB8A, AL033529.1, ZBTB8B
OG0001202 CREB3L3, CREB3L4, CREB3
OG0001203 UBAP2, UBAP2L
OG0001204 JADE1, JADE2, JADE3
OG0001205 PTPN6, PTPN11
OG0001206 CEBPE, CEBPB, CEBPD, CEBPA
OG0001207 NCAM2, NCAM1
OG0001208 NR5A2, NR5A1
OG0001209 ANPEP, LVRN
OG0001210 GUCY2F, GUCY2D
OG0001211 MYOF, DYSF, FER1L5
OG0001212 YBX2, YBX3, YBX1
OG0001213 CASKIN2, CASKIN1
OG0001214 ISX, RAX
OG0001215 RASGEF1C, RASGEF1A, RASGEF1B
OG0001216 RAP1GAP, RAP1GAP2
OG0001217 AOC2, AOC3, AOC1
OG0001218 KIF20B, KIF20A
OG0001219 CHRM2, CHRM4
OG0001220 CRIP3, CRIP1, CRIP2, AL928654.3
OG0001221 CDC42EP1, CDC42EP5, CDC42EP4, CDC42EP5, CDC42EP5, CDC42EP5
OG0001222 COL6A5, COL6A6
OG0001223 NUDT4, NUDT10, NUDT11, NUDT3, NUDT4B
OG0001224 PTPRR, PTPN7, PTPN5
OG0001225 KCNK13, KCNK12
OG0001226 TMED9, TMED4
OG0001227 NTN1, NTN3
OG0001228 HECW2, HECW1
OG0001229 MLPH, MYRIP, MOBP
OG0001230 NRP1, NRP2
OG0001231 PLOD1, PLOD3, PLOD2
OG0001232 RASSF4, RASSF6, RASSF2
OG0001233 RBBP6
OG0001234 MAP3K15, MAP3K6, MAP3K5
OG0001235 NCOR1, NCOR2
OG0001236 LMX1A, LMX1B
OG0001237 KIF13B, KIF13A
OG0001238 TRIM32, NHLRC4
OG0001239 MAFK, MAFF, MAFG
OG0001240 ATP10D, ATP10B, ATP10A
OG0001241 CDX1, CDX4, CDX2
OG0001242 TMSB10, TMSB4Y, TMSB15A, TMSB4X, TMSB15B, TMSB15B
OG0001243 FZD10, FZD9, FZD4
OG0001244 KCNB1, KCNB2
OG0001245 RNF19A, RNF19B
OG0001246 ATP6V1G1, ATP6V1G2, ATP6V1G2, ATP6V1G2, ATP6V1G2, ATP6V1G2, ATP6V1G2, ATP6V1G2, ATP6V1G3, ATP6V1G3
OG0001247 FAM71A, FAM71B, FAM71C, FAM71E2, FAM71D, AC020922.1, FAM71E1
OG0001248 PI3, WFDC3, SLPI, WFDC12
OG0001249 ADARB1, ADARB2
OG0001250 ANKRD13A, ANKRD13B, ANKRD13D
OG0001251 NOD1, NOD2
OG0001252 FSHB, TSHB, CGB1, CGB5, CGB3, CGB2, CGB7, CGB8, AC008687.1
OG0001253 RPL17, RPL17-C18orf32
OG0001254 MTMR7, MTMR8, MTMR6
OG0001255 LBP, BPI, BPIFC
OG0001256 ZNF22
OG0001257 ZFAND5, ZFAND6
OG0001258 SCNN1G, SCNN1B, SCNN1A, SCNN1D
OG0001259 FAM107B, FAM107A
OG0001260 TBC1D10A, TBC1D10B, AC004997.1, TBC1D10C
OG0001261 SS18L2, SS18L1, SS18
OG0001262 LYL1, TAL1, TAL2
OG0001263 UBE2E1, UBE2E3, UBE2E2
OG0001264 HTR2B, HTR2C, HTR2A
OG0001265 TARS3, TARS2, TARS1
OG0001266 ARL2, ARL3, ARL2-SNX15
OG0001267 TRAF2, TRAF1
OG0001268 MAP7D1, MAP7
OG0001269 FNDC3B, FNDC3A
OG0001270 P3H1, P3H2, P3H3
OG0001271 BCR, ABR, ABR, ABR
OG0001272 TMC8, TMC7, TMC4, AC012314.18, AC012314.10, TMC4, AC012314.17, AC012314.14, AC012314.7, TMC4, TMC4, AC012314.5
OG0001273 HMCN1, HMCN2
OG0001274 PTGIS, CYP8B1
OG0001275 LNX1, LNX2
OG0001276 CTNND2, PKP4
OG0001277 CSNK1G2, CSNK1G3, CSNK1G1
OG0001278 PTPRN, PTPRN2
OG0001279 ZEB1, ZEB2
OG0001280 CEP170, CEP170B, CEP170
OG0001281 MTMR1
OG0001282 PTH2R, PTH1R
OG0001283 BRSK2, BRSK1
OG0001284 OPN3
OG0001285 FOXI1, FOXI2, FOXI3
OG0001286 STK10, SLK
OG0001287 EPYC, OGN, OPTC
OG0001288 PPP1R12A, PPP1R12B
OG0001289 PIK3C2A, PIK3C2B, PIK3C2G
OG0001290 FNDC1, ABI3BP
OG0001291 C6, C7
OG0001292 CCDC88C, CCDC88A
OG0001293 EML6, EML5
OG0001294 SYCP3
OG0001295 EDN3, EDN2, EDN1
OG0001296 RPSA
OG0001297 RASIP1, RADIL
OG0001298 ODC1, AZIN2
OG0001299 TTC9, TTC9B, TTC9C
OG0001300 PPP6R2, PPP6R3, PPP6R1
OG0001301 PTPRZ1, PTPRG
OG0001302 HEBP1, HEBP2
OG0001303 SAT2, SAT1
OG0001304 MPZL2, MPZL3, MPZL1
OG0001305 COL27A1, COL24A1
OG0001306 COX7A2L, COX7A1, COX7A2
OG0001307 SP7, SP9, SP8
OG0001308 CALCR, CALCRL
OG0001309 SDC1, SDC2, SDC4
OG0001310 MYO18B, MYO18A
OG0001311 PDE6A, PDE6C, PDE6B
OG0001312 TESK1, TESK2
OG0001313 IQGAP1, IQGAP2, IQGAP3
OG0001314 SLC22A14, SLC22A13
OG0001315 TANC1, TANC2
OG0001316 NETO1, NETO2
OG0001317 OAZ3, OAZ2, OAZ1, AC005258.1
OG0001318 ORMDL2, ORMDL3, ORMDL1
OG0001319 GPR55, GPR35
OG0001320 SUMO4, SUMO3, SUMO2
OG0001321 BTF3L4, BTF3
OG0001322 HSPA12B, HSPA12A
OG0001323 HOXA11, HOXC11, HOXD11
OG0001324 BCL2L1, BCL2
OG0001325 RTL3, PEG10
OG0001326 SDK2, SDK1
OG0001327 ANO1, ANO2
OG0001328 SMAD1, SMAD9, SMAD5
OG0001329 C2CD4C, C2CD4A, C2CD4B, C2CD4D
OG0001330 HS3ST1, HS3ST5
OG0001331 PER2, PER1, PER3
OG0001332 PROM2, PROM1
OG0001333 DCHS1
OG0001334 RCAN2, RCAN3, RCAN1
OG0001335 SH3BGR, SH3BGRL2, SH3BGRL
OG0001336 SLC30A3, SLC30A2, SLC30A8
OG0001337 KIF2B, KIF2C, KIF2A
OG0001338 ATP5MC3, ATP5MC1
OG0001339 MAT2A, MAT1A
OG0001340 MAP3K2, MAP3K3
OG0001341 IRX4
OG0001342 PTPRE, PTPRA
OG0001343 NMBR, BRS3, GRPR
OG0001344 PLCH1, PLCH2, PLCH2
OG0001345 KCTD2, KCTD17, KCTD5
OG0001346 STK32B, STK32C, STK32A
OG0001347 SLC38A2, SLC38A4, SLC38A1
OG0001348 GCFC2, PAXBP1
OG0001349 PROX1, PROX2
OG0001350 PITPNA, PITPNB
OG0001351 UCP1, UCP2, UCP3
OG0001352 NOS3, NOS2, NOS1
OG0001353 KPNA1, KPNA5, KPNA6
OG0001354 FAM160A2, FAM160A1
OG0001355 CTNNA1, CTNNA2, CTNNA3
OG0001356 SLC25A48, SLC25A47, SLC25A45
OG0001357 FZD7, FZD1, FZD2
OG0001358 TPPP3, TPPP2, TPPP
OG0001359 ZBTB7A, ZBTB7B, ZBTB7C
OG0001360 AXIN1, AXIN2
OG0001361 LIN7B, LIN7C, LIN7A
OG0001363 MRVI1, LRMP
OG0001364 FETUB, AHSG
OG0001365 DNMT3A, DNMT3B
OG0001366 TRIB2, TRIB1, TRIB3
OG0001367 FHOD1, FHOD3
OG0001368 GPT2, GPT
OG0001369 ASTN2, ASTN1
OG0001370 ANXA1, ANXA2
OG0001371 RPL7, RPL7L1
OG0001372 WBP1, WBP1L
OG0001373 THSD7B, THSD7A
OG0001374 MFSD14A, MFSD14B, AC118553.2
OG0001375 FGD5, FGD6
OG0001376 ITSN2, ITSN1
OG0001377 NFIL3
OG0001378 TRGV11, TRGV10, TRGV8, TRGV5, TRGV4, TRGV3, TRGV1, TRGV9, TRGV2, AC242528.1
OG0001379 PRDM7
OG0001380 SP110, SP100, SP140, SP140L
OG0001381 TAGLN3, TAGLN, TAGLN2
OG0001382 AC243734.1, CHRNA7, CHRFAM7A, AC254952.1
OG0001383 SPIRE2, SPIRE1
OG0001384 CYRIA, CYRIB
OG0001385 IL17C, IL17F
OG0001386 EEF1B2, EEF1D, EEF1D, EEF1B2
OG0001387 YY1, ZFP42, YY2
OG0001388 NR1D1, NR1D2
OG0001389 ST3GAL2, ST3GAL1
OG0001390 MSGN1, MESP1, MESP2
OG0001391 CHRND
OG0001392 MAPK3, MAPK7
OG0001393 DDX5, DDX17
OG0001394 SNAI1, SCRT2, SCRT1, AL121758.1
OG0001395 GIPC1, GIPC2
OG0001396 HPRT1, PRTFDC1
OG0001397 NXF1, NXF3, NXF2B, NXF2
OG0001398 TWIST1, TWIST2
OG0001399 LCTL, GBA3
OG0001400 PAOX, SMOX
OG0001401 OSBPL2, OSBPL1A
OG0001402 NEU2, NEU3, NEU4, NEU4
OG0001403 PANK3, PANK1, PANK2
OG0001404 MCTP2, MCTP1
OG0001405 ARPC1A, AC004922.1
OG0001406 DENND5A, DENND5B
OG0001407 GLI2, GLI3
OG0001408 COL23A1, COL13A1, COL25A1
OG0001409 TLR8, TLR9, TLR7, AC097637.1
OG0001410 TIAM1, TIAM2
OG0001411 PLA2G4D, JMJD7-PLA2G4B, PLA2G4F, PLA2G4E, PLA2G4B
OG0001413 RASGRF2, RASGRF1
OG0001414 RAB6B, RAB6A, RAB41, RAB6C, RAB6D
OG0001415 RALGPS1, RALGPS2
OG0001416 MDGA1
OG0001417 PTPRH, PTPRJ
OG0001418 NKX6-1, NKX6-2, NKX6-3
OG0001419 RHOBTB1, RHOBTB2
OG0001420 VWA7, VWA7, VWA7, VWA7, VWA7, VWA7
OG0001421 TINF2
OG0001423 HSP90AB1, HSP90AA1
OG0001424 DACH2, DACH1
OG0001425 ARL5C, ARL5A, ARL5B
OG0001426 COL21A1, COL22A1
OG0001427 SNRNP200, ASCC3
OG0001428 GDF7, GDF6, GDF5
OG0001429 NPY1R, NPY4R, NPY4R2
OG0001430 IGFBP5, IGFBP3
OG0001431 TRAM2, TRAM1, TRAM1L1
OG0001432 INPPL1, INPP5D, INPP5D
OG0001433 PYCR3, PYCR2, PYCR1, AL117348.2, PYCR3
OG0001435 DAPK3, DAPK2
OG0001436 ZBTB18, ZBTB42
OG0001437 NPY, PYY, PPY
OG0001438 PAX7, PAX3
OG0001439 ANKS1A, ANKS1B
OG0001440 DUSP6, DUSP9, DUSP7
OG0001441 P4HA2, P4HA1
OG0001442 IGFN1, IGSF22
OG0001443 IMPG2, IMPG1
OG0001444 GPD1
OG0001445 OR5D14, OR5D18, OR5D16, OR5D13
OG0001446 CAPN6, CAPN5
OG0001447 HNRNPL, HNRNPLL, AC008982.1, HNRNPL, AC008982.3
OG0001448 HCLS1, CTTN
OG0001449 ARHGEF10L, ARHGEF10, ARHGEF10
OG0001450 JUP, CTNNB1
OG0001451 ELF5, ELF3, EHF
OG0001452 SIRPB1, SIRPG, SIRPB2, SIRPD, AL049634.2, SIRPA
OG0001453 SYNDIG1L, SYNDIG1, TMEM91
OG0001454 TRIM56
OG0001455 VPS37B, VPS37C, VPS37D
OG0001456 CHMP4B, CHMP4C
OG0001457 SLC9A3R1, SLC9A3R2
OG0001458 KPNA7, KPNA2, KPNA7
OG0001459 FBXO2, FBXO6, FBXO44
OG0001460 RBM38, RBM24
OG0001461 SLC43A1, SLC43A2, SLC43A2
OG0001462 SLC52A3, SLC52A1, SLC52A2
OG0001463 ARHGEF3, NET1
OG0001464 TMEM30A, TMEM30B
OG0001465 PATJ, MPDZ
OG0001466 SCAF1, SCAF11
OG0001467 KIAA1324, KIAA1324L
OG0001468 DOCK3, DOCK4
OG0001469 BIRC7, BIRC2
OG0001470 FILIP1, FILIP1L
OG0001471 GRM1, GRM5
OG0001472 GPR65, GPR4, GPR68
OG0001473 TTBK1, TTBK2
OG0001474 ADCY6, ADCY5
OG0001475 RAPH1, APBB1IP
OG0001476 KCNT2, KCNT1
OG0001477 GPC5, GPC3
OG0001478 MIB1, MIB2
OG0001479 PHACTR4, PHACTR2
OG0001480 VARS1, VARS1, VARS1, VARS1, VARS1, VARS1, VARS1, VARS2, VARS2, VARS2, VARS2, VARS2, VARS2
OG0001481 DUSP18, DUSP21, DUSP14, DUSP14
OG0001482 CIDEB, CIDEA, CIDEC
OG0001483 CREBBP, EP300
OG0001484 CAMTA1, CAMTA2
OG0001485 STAT5B, STAT6, STAT5A
OG0001486 TLK2, TLK1
OG0001487 RNF223, RNF183, RNF225
OG0001488 UNC119, UNC119B
OG0001489 EXOC6, EXOC6B
OG0001490 PSMB6, PSMB9, PSMB9, PSMB9, PSMB9, PSMB9, PSMB9, PSMB9, PSMB9
OG0001491 MYL12B, MYL9, MYL12A
OG0001492 ABCC9, ABCC8
OG0001493 MPP6, MPP2
OG0001494 KIAA1549L
OG0001495 TXNRD2, TXNRD3, TXNRD1
OG0001496 ST6GAL1, ST6GAL2
OG0001497 RIC8A, RIC8B
OG0001498 GTPBP1, GTPBP2
OG0001499 TMPRSS11D, TMPRSS11E, TMPRSS11B, TMPRSS11A, TMPRSS11F, TMPRSS11E
OG0001500 ASB16, ASB18, ASB10
OG0001501 FRMD4A, FRMD4B
OG0001502 PRSS23, PRSS35
OG0001503 INSL5, RLN3
OG0001504 GLYATL2, GLYATL1, GLYAT, GLYATL3, GLYATL1B
OG0001505 GSTA3, GSTA5, GSTA1, GSTA4, GSTA2
OG0001506 CNIH3, CNIH2, CNIH1
OG0001507 DCDC2, DCDC2C, DCDC2B
OG0001508 IRF2BPL, IRF2BP1, IRF2BP2
OG0001509 RXFP2, RXFP1
OG0001510 NR1I2, NR1I3, VDR
OG0001511 BTBD11, ABTB2
OG0001512 CALR
OG0001513 PKD2, PKD2L1, PKD2L2
OG0001514 PACS1, PACS2
OG0001515 DIRAS1, DIRAS3, DIRAS2
OG0001516 TRPV5, TRPV6, TRPV6, TRPV5
OG0001517 NINJ1
OG0001518 RAB33A, RAB33B
OG0001519 EIF4G1, EIF4G3
OG0001520 MTHFD1L
OG0001521 PLEC, EPPK1
OG0001522 RNF213
OG0001523 EFR3B, EFR3A
OG0001524 ENC1, KLHL25
OG0001525 PLA1A, LIPH, LIPI
OG0001526 ZBTB26, ZBTB6, ZBTB12, ZBTB12, ZBTB12, ZBTB12, ZBTB12
OG0001527 USP12, USP46
OG0001528 NCOA3, NCOA2
OG0001529 CASQ2, CASQ1
OG0001530 CASP3, CASP7
OG0001531 CSTA
OG0001532 ARHGAP21, ARHGAP23, ARHGAP23
OG0001533 LOXHD1
OG0001534 USP31, USP43
OG0001535 SNX32, SNX5
OG0001536 HCFC2, HCFC1
OG0001537 MAPT, MAP2, MAPT, MAPT
OG0001538 ATP6AP1
OG0001539 FGF4, FGF6
OG0001540 ZPLD1
OG0001541 SENP7, SENP6
OG0001542 SLC36A1, SLC36A4, SLC36A2, SLC36A3
OG0001544 PRLHR
OG0001545 TLN1, TLN2
OG0001546 DNMBP, ARHGEF38
OG0001547 CLIP2, CLIP1
OG0001548 ACVR2A, ACVR2B
OG0001549 AKAP9, PCNT
OG0001550 STXBP5L, STXBP5
OG0001551 ACSBG1, ACSBG2
OG0001552 CLOCK, NPAS2
OG0001553 KDELR2, KDELR3, KDELR1
OG0001554 LDB2
OG0001555 TRIM2, TRIM3
OG0001556 NOS1AP, AL512785.2, C1orf226
OG0001557 TRHR
OG0001558 MICALL1, MICALL2
OG0001559 TNFAIP1, KCTD10, KCTD13
OG0001560 MED13L, MED13
OG0001561 LSM14B, LSM14A, LSM14A
OG0001562 ROCK2, ROCK1
OG0001563 CABP7, CALN1
OG0001564 MYO1H
OG0001565 EMILIN2, EMILIN3
OG0001566 SIAH2, SIAH1, SIAH3
OG0001567 ACP2, ACP4, ACP3
OG0001568 ADPRH, ADPRHL1
OG0001569 RTP4, RTP3, RTP1, RTP2
OG0001570 KIF26B, KIF26A, KIF26B
OG0001571 CHRNA10, CHRNA9
OG0001572 LIMD2, LIMA1
OG0001573 WDFY3, WDFY4
OG0001574 MST1R, MET
OG0001575 CAPZA1, CAPZA2
OG0001576 DUSP16, DUSP8, DUSP8, DUSP8, DUSP16
OG0001577 CTXN1, CTXN3, CTXN2
OG0001578 EEF1AKMT3
OG0001579 FOXN3, FOXN2
OG0001580 APOE, APOA4
OG0001581 CCNYL1, CCNY
OG0001582 MYPN, PALLD
OG0001583 TECR, TECRL
OG0001584 PRKCQ, PRKCD
OG0001585 LIM2, CLDND2, AC008750.8
OG0001586 PPP1R3C, PPP1R3B
OG0001587 DDAH1, DDAH2, DDAH2, DDAH2, DDAH2, DDAH2, DDAH2, DDAH2
OG0001588 MROH1
OG0001589 ARHGEF6, ARHGEF7
OG0001590 CD320
OG0001591 ETS2, ETS1
OG0001592 KLF16, KLF13, KLF9, KLF14, KLF13
OG0001593 FAM102B, FAM102A
OG0001594 VTN, AC002094.3
OG0001595 USP53, USP54
OG0001596 GPSM2, GPSM1
OG0001597 ARFIP1, ARFIP2
OG0001598 CDK1, CDK3, CDK2
OG0001599 BAZ2B, BAZ2A
OG0001600 GPR158, GPR179, GPR179
OG0001601 CDK4, CDK6
OG0001602 MXRA5, IGSF10
OG0001603 NRG2, NRG1
OG0001604 ARHGDIG, ARHGDIB, ARHGDIA
OG0001605 NAV3, NAV2
OG0001606 LRP6, LRP5, LRP6
OG0001607 IRF1, IRF2
OG0001608 EHBP1, EHBP1L1
OG0001610 ATRN, ATRNL1
OG0001611 NMRK1, NMRK2
OG0001612 PCDH1, PCDH7
OG0001613 RNF125, RNF114, RNF166
OG0001614 KLHL4, KLHL1, KLHL5
OG0001615 PARD3, PARD3B
OG0001616 LRRTM3, LRRTM4
OG0001617 ABCG2
OG0001618 CLCN2, CLCN1
OG0001619 BMP4, BMP2
OG0001620 WDR62, MAPKBP1
OG0001621 STRBP, ILF3
OG0001622 COBL, COBLL1
OG0001623 THSD4, ADAMTSL4
OG0001624 WNT7A, WNT7B
OG0001625 CDK5R2, CDK5R1
OG0001626 ORAI3, ORAI2
OG0001627 ESR1, ESR2
OG0001628 EIF4E1B, EIF4E
OG0001629 TOM1L2, TOM1
OG0001630 NACC2, NACC1
OG0001631 STC2, STC1
OG0001632 BTG3, BTG4, BTG3
OG0001633 ZDHHC5, ZDHHC8
OG0001634 BMP2K, AAK1
OG0001635 SLC25A22, SLC25A18
OG0001636 TRIM24, TRIM33
OG0001637 OLFM4
OG0001638 GPR85, GPR27
OG0001639 MOV10L1, MOV10
OG0001640 CSF1R
OG0001641 SMAD2, SMAD3
OG0001642 PKHD1, PKHD1L1
OG0001643 EMX1, EMX2
OG0001644 CRB1, CRB2
OG0001645 NID2, NID1
OG0001646 PLCL1, PLCL2, PLCL2
OG0001647 PPP1R3D, PPP1R3E
OG0001648 ZDHHC7, ZDHHC3
OG0001650 CD82, CD37, TSPAN19
OG0001651 SATB2, SATB1
OG0001652 SMOC2
OG0001653 SERBP1, HABP4
OG0001654 MSI1, MSI2
OG0001655 GPAT3, GPAT4
OG0001656 STIM2, STIM1
OG0001657 CUX2, CUX1
OG0001658 PAPPA, PAPPA2
OG0001659 GCNT1, GCNT3
OG0001660 PAQR8, PAQR7
OG0001661 INPP5J, INPP5K
OG0001662 SCRN3, SCRN1, SCRN2
OG0001663 SRSF9, SRSF1
OG0001664 PTGER2, PTGIR, PTGDR
OG0001665 GREB1, GREB1L
OG0001666 METRNL, METRN, METRNL
OG0001667 PRL
OG0001668 ADSS1, ADSS2
OG0001669 PPFIBP2, PPFIBP1
OG0001670 TBC1D28, USP6NL, TBC1D26, TBC1D3F, TBC1D3F
OG0001671 KCNJ8, KCNJ11
OG0001672 VWDE
OG0001673 TMEM178A, TMEM178B
OG0001674 NUAK1
OG0001675 GSTM5, GSTM3, GSTM4, GSTM1, GSTM2
OG0001676 PLK2, PLK3, PLK5
OG0001677 MOB3B, MOB3C, MOB3A
OG0001678 SLC15A1, SLC15A2
OG0001679 ARL8B, ARL8A
OG0001680 DYNLT1, DYNLT3
OG0001681 BACH2, BACH1
OG0001682 DCBLD2
OG0001683 NFKBIE
OG0001684 SLC24A1, SLC24A2
OG0001685 KCNH1, KCNH5, AL590132.1
OG0001686 RGS7, RGS6
OG0001687 DOK5, DOK6, DOK4
OG0001688 AP1M1, AP1M2
OG0001690 SNX18
OG0001691 CSPG4
OG0001693 SMAD7, SMAD6
OG0001694 RNF167, RNF13
OG0001695 TNRC18, BAHCC1
OG0001696 KCNK6, KCNK1
OG0001697 KSR1, KSR2
OG0001698 DPEP1, DPEP2
OG0001699 FAM78B, FAM78A
OG0001700 LHX8, LHX6
OG0001701 CPLX4, CPLX3
OG0001702 CARD16, CARD17, CASP5, CASP4, CASP1, CASP12, CARD18
OG0001703 CDR2, CDR2L
OG0001704 NIBAN1, NIBAN2
OG0001705 ANG, RNASE1, RNASE4, AL163636.2
OG0001706 SPSB4, SPSB1, SPSB2
OG0001707 VNN2, VNN1, VNN3
OG0001708 SET, SETSIP
OG0001709 MYO1E
OG0001710 GORASP2, GORASP1
OG0001711 ANKFN1
OG0001712 RIMS2, RIMS1
OG0001713 ITLN1, ITLN2
OG0001714 TRARG1, TMEM233, PRRT2, AC009133.6
OG0001715 ZC2HC1B, ZC2HC1A, ZC2HC1C
OG0001716 DDX25, DDX19A, AC012184.2, DDX19B
OG0001717 RAB11FIP3, RAB11FIP3, RAB11FIP4
OG0001718 LRTOMT, COMT
OG0001719 EN1, EN2
OG0001720 NDEL1, NDE1, NDE1
OG0001721 TMEFF2, TMEFF1, MSANTD3-TMEFF1
OG0001722 DGKI, DGKZ
OG0001723 HIPK1, HIPK2
OG0001724 ZFYVE9, ZFYVE16
OG0001725 KIF21A, KIF21B
OG0001726 PHLDA1, PHLDA2, PHLDA3, PHLDA2
OG0001727 NOX3, NOX1, CYBB
OG0001728 STX19, STX11
OG0001729 FSTL4, FSTL5
OG0001730 FBP2
OG0001731 GLS2, GLS
OG0001732 LCN15, LCNL1, PTGDS, AL807752.7
OG0001733 ARVCF
OG0001734 BAIAP3, UNC13D
OG0001735 OXER1, HCAR2, HCAR1, HCAR3
OG0001737 DST, MACF1
OG0001738 ZMIZ1, ZMIZ2
OG0001739 UBN1, UBN2
OG0001740 FUCA2, FUCA1
OG0001741 AHCYL2, AHCYL1
OG0001742 FGF21, FGF23, FGF19
OG0001743 HINT2, HINT1
OG0001744 HSD3B7, HSD3B1, HSD3B2
OG0001746 RIMS3, RIMS4
OG0001747 KCNQ4, KCNQ5
OG0001748 DGUOK, DCK
OG0001749 BCL7B, BCL7A, BCL7C, BCL7A
OG0001750 EHMT2, EHMT2, EHMT2, EHMT2, EHMT2, EHMT2, EHMT2, EHMT1
OG0001751 ZFHX3
OG0001752 MYCN, MYC
OG0001753 SCN3B, SCN1B
OG0001754 OSBP, OSBP2
OG0001755 APC2, APC, AC008575.1
OG0001756 FNDC4, FNDC5
OG0001757 PNPLA7, PNPLA6
OG0001758 MBOAT2, MBOAT1
OG0001759 BNIP3, BNIP3L
OG0001760 PLXDC1, PLXDC2
OG0001761 ACVR1, ACVRL1
OG0001762 GNAL, GNAS
OG0001763 CELF1, CELF2
OG0001764 UTS2R
OG0001765 STAB1, STAB2
OG0001766 BTBD8, BTBD8, PRR36, BTBD8
OG0001767 SH3GLB2, SH3GLB1
OG0001768 PDE6H
OG0001769 NRTN, ARTN
OG0001770 GLIS3, GLIS1
OG0001771 INPP4A, INPP4B
OG0001772 SMC1A, SMC1B
OG0001773 NR0B2, NR0B1
OG0001774 CCNB1, CCNB2
OG0001775 SMARCA2, SMARCA4
OG0001776 BTBD3, BTBD6
OG0001777 PPP1R13B, TP53BP2
OG0001778 RPL10L, RPL10
OG0001780 THBS1, THBS2
OG0001781 DIO3
OG0001782 KDM6B, UTY
OG0001783 SBF2, SBF1
OG0001784 MORF4L1, MORF4L2
OG0001785 NEO1, DCC
OG0001786 TAX1BP1, CALCOCO2
OG0001787 EIF1B, EIF1
OG0001788 GNA12, GNA13
OG0001789 PLD3, PLD4
OG0001790 HHIPL1, HHIPL2
OG0001791 ARNT2, ARNT
OG0001792 RNF40, RNF20
OG0001793 RNF126, RNF115
OG0001794 SLC25A33, SLC25A36
OG0001795 TBX2, TBX3
OG0001796 SLCO2B1, SLCO2A1
OG0001797 SBNO2, SBNO1, SBNO2
OG0001798 NFKBIZ, NFKBID
OG0001799 ACACB, ACACA, ACACA
OG0001800 ZNF703, ZNF503
OG0001801 KLHL41, KLHL40
OG0001802 IGSF9, IGSF9B
OG0001803 ARFGAP3, ARFGAP2
OG0001805 BMPR1B
OG0001806 NPTN, BSG
OG0001807 TCN2, CBLIF, TCN1
OG0001808 DAAM1, DAAM2
OG0001809 CABLES1, CABLES2
OG0001810 SHARPIN
OG0001811 PLPPR3, PLPPR4
OG0001812 LPCAT2, LPCAT1, LPCAT1
OG0001813 ZNF608, ZNF609
OG0001814 CYFIP1, CYFIP2, CYFIP1
OG0001815 ZMYM1
OG0001816 SCML2, SCMH1
OG0001817 CYB5R2, CYB5R3, CYB5R1
OG0001818 SIRT2, SIRT3, SIRT2
OG0001819 SAMD9L, SAMD9
OG0001820 TBL1Y, TBL1XR1
OG0001821 SGPP1, SGPP2
OG0001822 SOCS2, CISH
OG0001823 MGAT4C, MGAT4C
OG0001824 BMP3, GDF10
OG0001825 CRACR2A, CRACR2B
OG0001826 GPR37, GPR37L1
OG0001827 VEGFD, VEGFC
OG0001828 MAOA, MAOB
OG0001829 SYT16, SYT14
OG0001830 SKIL, SKI
OG0001831 STK17B, STK17A
OG0001832 CDC42EP2, CDC42EP3
OG0001833 ATOH7
OG0001834 DEGS2, DEGS1
OG0001835 POSTN, TGFBI
OG0001836 GATAD2B, GATAD2A, GATAD2B
OG0001838 CORO2A
OG0001839 IDH1
OG0001840 GDI2, GDI1
OG0001841 IMPDH2, IMPDH1
OG0001843 THRA, THRB
OG0001844 HSPB6, CRYAB, CRYAA, CRYAA2
OG0001845 CYLD
OG0001846 PRKCE, PRKCH, AL355916.3
OG0001847 SIX3, SIX6
OG0001848 FEZ1, FEZ2
OG0001849 MYO1G, MYO1D
OG0001850 CITED4, CITED1, CITED2
OG0001851 VAPA, VAPB
OG0001852 HSD17B8, CBR4, HSD17B8, HSD17B8, HSD17B8, HSD17B8, HSD17B8
OG0001853 LRRC32, NRROS
OG0001854 ZFY, ZNF711, ZFX
OG0001855 FCHO2, FCHO1
OG0001856 ELFN2, ELFN1
OG0001857 ADAMTSL3, ADAMTSL1
OG0001858 PTPN2, PTPN1
OG0001859 HNF4A
OG0001860 LMAN2, LMAN2L
OG0001861 LAMA5, LAMA3
OG0001862 SYNCRIP, HNRNPR, HNRNPR
OG0001863 IDH3G, IDH3B
OG0001864 RHOV, RHOU
OG0001865 HIVEP2, HIVEP3
OG0001866 FKBP1C, FKBP1B, FKBP1A
OG0001867 CRHR2, CRHR1, CRHR1, CRHR1, LINC02210-CRHR1
OG0001868 MAPKAPK3
OG0001869 ACTR3B, ACTR3, ACTR3C
OG0001870 ARHGAP5, ARHGAP35
OG0001871 DBNDD2
OG0001872 RPL22, RPL22L1
OG0001873 SLC28A1, SLC28A2, SLC28A3
OG0001874 CHCHD3, CHCHD6
OG0001875 OPN4
OG0001876 KPNA3, KPNA4
OG0001877 EZH2, EZH1
OG0001878 PPP2R3A, PPP2R3B, PPP2R3B, PPP2R3B
OG0001879 NDFIP2, NDFIP1
OG0001880 GREM1, GREM2
OG0001881 PDS5A, PDS5B
OG0001882 VGLL2, VGLL3
OG0001883 MTREX, SKIV2L, SKIV2L, SKIV2L, SKIV2L, SKIV2L, SKIV2L
OG0001884 SLC11A1, SLC11A2
OG0001885 RBM10, RBM5
OG0001886 TMEM151A, TMEM151B
OG0001887 ST6GALNAC1, ST6GALNAC2
OG0001888 C2, CFB, C2, C2, CFB, CFB, CFB, CFB, C2, C2, C2, C2, AL645922.1, CFB, CFB
OG0001889 ASB1, ASB12
OG0001890 EVX2, EVX1
OG0001891 AUTS2, FBRSL1
OG0001892 ISG20, ISG20L2, AEN
OG0001893 ASMT, ASMTL
OG0001894 DNAJA1, DNAJA4
OG0001896 PTGS2
OG0001897 FOXK1, FOXK2
OG0001898 WIPI1, WIPI2
OG0001899 CH25H
OG0001900 COQ8B, COQ8A
OG0001901 SGMS2, SGMS1
OG0001902 ADAM29, ADAM30, ADAM21
OG0001903 HIGD1B, HIGD1C, HIGD1A, AC006059.2
OG0001904 SUCLG2
OG0001905 ST8SIA4, ST8SIA2
OG0001906 REG1A, REG4, REG3G, REG1B, REG3A
OG0001907 HAO2, HAO1
OG0001908 DRD3, DRD2
OG0001909 RAB27B, RAB27A
OG0001910 HYDIN, HYDIN
OG0001911 RPS27L
OG0001912 SETD1A, SETD1B
OG0001913 RAPGEF3, RAPGEF4
OG0001914 LAMA1, LAMA2
OG0001915 CA4
OG0001916 EIF4EBP3, EIF4EBP1, EIF4EBP2
OG0001917 FRMD3, FRMD5
OG0001918 PPP1R1B, PPP1R1A, PPP1R1C
OG0001919 GFI1, GFI1B
OG0001920 HNF1A, HNF1B, HNF1B
OG0001921 FBLN7
OG0001922 LAPTM4A, LAPTM4B
OG0001923 ENTPD5, ENTPD6
OG0001924 GIGYF1, GIGYF2
OG0001925 PREX2, PREX1
OG0001926 EPS15, EPS15L1
OG0001927 GRIP1, GRIP2
OG0001928 SNX1, SNX2
OG0001929 CAD, CPS1
OG0001930 ANKRD33B, ANKRD33
OG0001931 SPAG1, TOMM34
OG0001932 PLD2, PLD1
OG0001933 FARP2, FARP1
OG0001934 NAP1L1, NAP1L4, NAP1L4
OG0001935 GXYLT2, GXYLT1
OG0001936 ASB15, ASB14
OG0001937 SIM1, SIM2
OG0001938 PDGFRA, PDGFRB, AC058822.1
OG0001939 ELOVL6, ELOVL3
OG0001940 MARCHF2, MARCHF3
OG0001941 SKOR1
OG0001942 LY9, CD84, SLAMF7, SLAMF6, SLAMF9
OG0001944 ADTRP, AIG1
OG0001945 SOS2, SOS1
OG0001946 CRABP1, CRABP2
OG0001947 MMP25, MMP17
OG0001948 TMEM87B, TMEM87A
OG0001949 PGAM2, PGAM1, PGAM4
OG0001950 BICRAL, BICRA
OG0001951 TJAP1, BEGAIN
OG0001952 VPS26A, VPS26B
OG0001953 PSMB7, PSMB10
OG0001954 HDC, DDC
OG0001955 ITGA9, ITGA4
OG0001956 ADAMTS20, ADAMTS9
OG0001957 MUC4, MUC4, MUC4, MUC4, MUC4, MUC4, MUC4
OG0001958 ABHD4
OG0001959 AURKA, AURKC, AURKB
OG0001960 CYSLTR2, CYSLTR1
OG0001961 TOP1MT, TOP1
OG0001962 ACSL4, ACSL3
OG0001963 ATXN2L
OG0001964 LRIT1, LRIT3
OG0001965 CRK, CRKL
OG0001966 RRM2, RRM2B
OG0001967 TXNDC8, TXN
OG0001968 CNDP2, CNDP1
OG0001969 FAM135A, FAM135B
OG0001970 C1QTNF6, C1QTNF1, C1QTNF8
OG0001971 C1QB, C1QC, C1QA
OG0001972 TBC1D1, TBC1D4
OG0001973 PHKA1, PHKA2
OG0001974 MBD2, MBD3L1, MBD3
OG0001975 PANX1, PANX3
OG0001976 SULF1, SULF2
OG0001977 PRDM16, MECOM
OG0001978 KCTD15, KCTD1
OG0001979 PLEKHA1, PLEKHA2
OG0001980 HIP1R, HIP1
OG0001981 RAP1B, RAP1A
OG0001982 LARP4B, LARP4
OG0001983 PTCHD3, PTCHD3
OG0001984 ZNF281, ZNF148
OG0001985 GIT2, GIT1
OG0001986 GAREM1, GAREM2
OG0001987 TMEM198
OG0001988 SI, MGAM, MGAM2, MGAM, MGAM2
OG0001989 PARP12
OG0001990 TMED1, TMED5
OG0001991 RALA, RALB
OG0001992 MAP3K13, MAP3K12
OG0001993 SLC20A1, SLC20A2
OG0001994 L3MBTL2, MBTD1
OG0001995 LIMS2, LIMS1, AC112229.3, LIMS4, LIMS3, AC013271.1
OG0001996 PLA2G12A, PLA2G12B
OG0001997 HOXC8, HOXB8, HOXD8
OG0001998 ARHGAP36, ARHGAP6
OG0001999 DOP1A, DOP1B
OG0002000 SCAF4, SCAF8
OG0002001 FREM2, FREM3
OG0002002 NPAS1, NPAS3
OG0002003 PTPN21, PTPN14
OG0002004 ISM1, ISM2
OG0002005 TKTL2, TKTL1, TKT
OG0002006 KISS1R
OG0002007 XYLT2, XYLT1
OG0002008 CRISP1, CRISP3, CRISP2
OG0002009 ZNF688, ZNF764, ZNF689, ZNF621, ZNF707, ZNF785, AC092042.3, AC002310.4, ZNF747, ZNF707
OG0002010 GPX6, GPX3, GPX5, GPX5, GPX6
OG0002012 TSPAN3
OG0002013 RTKN, RTKN2
OG0002014 EVA1C
OG0002015 OGDHL, OGDH
OG0002016 ULK1, ULK2
OG0002017 RNF122, RNF24
OG0002018 NAPA, NAPB
OG0002019 B3GALT4, B3GALT4, B3GALT4, B3GALT4, B3GALT4, B3GNT10
OG0002020 SIN3A, SIN3B
OG0002021 CADPS, CADPS2
OG0002022 DYNLL1, DYNLL2
OG0002023 RPL31
OG0002024 RBBP4, RBBP7
OG0002025 CYCS
OG0002026 CDCA7, CDCA7L
OG0002027 G3BP1, G3BP2
OG0002028 SMURF2, SMURF1, SMURF1
OG0002029 CDC34, UBE2R2
OG0002030 EPC2, EPC1
OG0002031 PHLPP1, PHLPP2
OG0002032 NCKAP1L, NCKAP1
OG0002033 TNPO1, TNPO2
OG0002034 CDC25B, CDC25A, CDC25C
OG0002035 HES1, HES4
OG0002036 ILDR2, LSR
OG0002037 RASL11B
OG0002038 CYP7A1, CYP7B1
OG0002039 ARHGEF26, ARHGEF16, ARHGEF26
OG0002040 RPL21
OG0002041 BHLHE41, BHLHE40
OG0002042 ARID1A
OG0002043 WSCD1, WSCD2
OG0002044 MDM2, MDM4
OG0002045 RALGAPA2, RALGAPA1
OG0002046 SH2B1, SH2B2
OG0002047 SOCS5, SOCS4
OG0002048 RRAGD, RRAGC
OG0002049 MALRD1
OG0002050 TMC6, TMC5
OG0002051 TRAF5
OG0002052 ETNK2, CHKB-CPT1B
OG0002053 SOX5, SOX6
OG0002054 PDE3B, PDE3A
OG0002055 PKP2, PKP1
OG0002056 TRA2A, TRA2B
OG0002057 UBTD1, UBTD2
OG0002058 TIAL1, TIA1
OG0002059 NELL1, NELL2
OG0002060 YAF2, RYBP, RYBP
OG0002061 GATD3A, GATD3B, FP565260.2
OG0002062 TRPM4, TRPM5
OG0002063 DMD, UTRN
OG0002064 TSPAN7, TSPAN6, AF241726.2
OG0002065 CANX, CLGN, CANX
OG0002066 OCLN, OCLN
OG0002067 CFP
OG0002068 PSTPIP2, PSTPIP1
OG0002069 KCNU1, KCNMA1
OG0002070 DIPK1A, DIPK1B
OG0002071 RAB1B, RAB1A
OG0002072 SLC16A10, SLC16A2
OG0002073 ATP6V1B1, ATP6V1B2
OG0002074 BNC1, BNC2
OG0002075 EGFL6, NPNT
OG0002076 ADAMTS17, ADAMTS19
OG0002077 DDIT4, DDIT4L
OG0002078 VANGL1, VANGL2
OG0002079 MAZ, VEZF1
OG0002080 SLC44A3, SLC44A1
OG0002081 RAD23B, RAD23A
OG0002082 USP28, USP25
OG0002083 RGS9, RGS11
OG0002084 RFFL, RNF34, AC004223.3
OG0002085 SMAP1, SMAP2
OG0002086 BCORL1, BCOR
OG0002087 FER, FES
OG0002088 NDUFA4, NDUFA4L2
OG0002089 NSG2, NSG1
OG0002090 FAM83B, FAM83H, FAM83H
OG0002091 PDGFB, PDGFA
OG0002092 IMPA2, IMPA1
OG0002093 STT3B, STT3A
OG0002094 GMPPB, GMPPA
OG0002095 PKM, PKLR, PKLR
OG0002097 ATP8A2, ATP8A1
OG0002098 SLC1A4, SLC1A5
OG0002099 ZNRF1, ZNRF2
OG0002100 ABCG1, ABCG4
OG0002101 GUCA1C, GUCA1A
OG0002102 TSPAN16, TSPAN1
OG0002103 VPS13B
OG0002104 MME, MMEL1, MMEL1
OG0002105 LRRFIP2, LRRFIP1
OG0002106 FKBP10, FKBP9
OG0002107 PTPN4, PTPN3
OG0002108 EPB41L5, EPB41L4B
OG0002109 TMCC3, TMCC2
OG0002110 TYRP1, DCT
OG0002112 MICU3, MICU2
OG0002113 PAPOLA, PAPOLG, PAPOLB
OG0002114 CCNT1, CCNT2
OG0002115 SLC29A2, SLC29A1
OG0002117 PEAK1, PRAG1
OG0002118 ATP9A, ATP9B
OG0002119 COQ10B, COQ10A
OG0002120 HOXA2, HOXB2
OG0002121 DAGLA, DAGLB
OG0002122 GJD2
OG0002123 RAB26, RAB37
OG0002124 RHOT2, RHOT1
OG0002125 ATG2B, ATG2A
OG0002126 SMARCC1, SMARCC2
OG0002127 SHMT1, SHMT2
OG0002128 NAGA
OG0002129 ZC3H7B, ZC3H7A
OG0002130 PPIP5K1, PPIP5K2
OG0002131 NRBP1, NRBP2
OG0002132 MYO3B
OG0002133 ZNF710, ZNF366
OG0002134 NACA, NACAD, NACA2
OG0002135 ASXL1, ASXL2
OG0002136 FAM120A, FAM120C
OG0002137 LHX5, LHX1, LHX1
OG0002138 GRIK5, GRIK4
OG0002139 AIP, AIPL1
OG0002140 BDH1, BDH1
OG0002141 SLC16A13, SLC16A11
OG0002142 CACNG7, CACNG5
OG0002143 DHX58
OG0002144 WHAMM, JMY
OG0002145 ZFPM1, ZFPM2
OG0002146 TCF15, SCX
OG0002147 PCYT1B, PCYT1A
OG0002148 CLEC3B
OG0002149 PHF20, PHF20L1
OG0002150 ARID4B, ARID4A
OG0002151 ADIPOR1, ADIPOR2
OG0002152 ZNF221, ZNF225, ZNF45, ZNF235, ZNF227, ZNF226, ZNF112, ZNF224, ZNF233, ZNF222, ZNF155, ZNF234, ZNF223, ZNF230, ZNF284, AC067968.1, AC245748.1
OG0002153 SLC35F1, SLC35F2
OG0002154 TENT4A, TENT4B
OG0002155 FZD3, FZD6
OG0002156 ATP6V1C1, ATP6V1C2
OG0002157 PDIK1L, STK35
OG0002158 SAMD7, SAMD11
OG0002159 TBXT, TBX19
OG0002160 PRKAB1, PRKAB2
OG0002161 TLCD3A, TLCD3B
OG0002162 CSGALNACT1, CSGALNACT2
OG0002163 ABCA10, ABCA6, ABCA9, ABCA5, ABCA8
OG0002164 AP3B2
OG0002165 OXSR1, STK39
OG0002166 SHISA3
OG0002167 TRIM36, TRIM46
OG0002168 TMEM255A, TMEM255B
OG0002169 HERPUD2, HERPUD1
OG0002170 PI4K2B, PI4K2A, AL355315.1, PI4K2B
OG0002171 FAM98A, FAM98B
OG0002172 NMT1, NMT2
OG0002173 OVOL2, OVOL1, OVOL3
OG0002174 BZW2, BZW1
OG0002175 WWTR1, YAP1
OG0002176 PCOLCE, PCOLCE2
OG0002177 SRD5A1, SRD5A2
OG0002178 NT5DC3, NT5DC2
OG0002179 CAB39, CAB39L
OG0002180 A4GNT, A4GALT
OG0002181 PGM1, PGM5
OG0002182 GAS2L3, GAS2
OG0002183 G6PC, G6PC2, G6PC2
OG0002184 ELOVL1, ELOVL7
OG0002185 OGFR, OGFRL1
OG0002186 MX2, MX1
OG0002187 MAML1, MAML3, MAML1
OG0002188 JDP2, ATF3
OG0002189 UBR1, UBR2
OG0002190 PAX4, PAX6
OG0002191 ACAD9, ACADVL
OG0002192 IL4I1
OG0002195 KLHDC2, KLHDC1
OG0002196 CAMKK2, CAMKK1
OG0002197 CCNE1, CCNE2
OG0002198 CAP2, CAP1
OG0002199 PRPSAP2, PRPSAP1
OG0002200 ZBTB43, ZBTB22, ZBTB22, ZBTB22, ZBTB22, ZBTB22
OG0002201 ANKS4B, USH1G, ANKS4B
OG0002202 FAM126B, FAM126A
OG0002203 RTL8C, RTL6, LDOC1, RTL8A, RTL8B
OG0002204 ANKRD24, RAI14
OG0002205 PEX5, PEX5L
OG0002206 NOL4, NOL4L
OG0002207 CIB2, CIB3
OG0002208 PARP2, PARP1
OG0002209 TMEM200A, TMEM200C
OG0002210 PITPNC1
OG0002211 NAB2, NAB1
OG0002212 CRTAP, P3H4
OG0002213 WFIKKN2, WFIKKN1
OG0002214 VPS4B, VPS4A, AC026464.4
OG0002215 ERG, FLI1
OG0002216 SAMD13, SAMD1
OG0002217 CCN1
OG0002218 SLC39A12
OG0002219 PLAT, PLAU
OG0002220 CNGB1, CNGB3
OG0002221 SIK1, SIK2, SIK1B
OG0002222 SORBS3, SORBS1
OG0002223 NUBP2, NUBP1
OG0002224 RBBP8NL, RBBP8
OG0002225 PUM2, PUM1
OG0002226 TMEM120B, TMEM120A
OG0002227 SPAG9, MAPK8IP3
OG0002228 SLC35F4, SLC35F3
OG0002229 ACBD5, ACBD4
OG0002230 MFN2, MFN1
OG0002231 RC3H1, RC3H2
OG0002232 ADAMTS10, ADAMTS6
OG0002233 PLPP7, PLPP6
OG0002234 ICA1L, ICA1
OG0002235 P2RY1
OG0002236 SNX11
OG0002237 AMY1B, AMY2B, AMY1C, AMY1A, AMY2A
OG0002238 SLC9A3, SLC9A5
OG0002239 NEURL1, NEURL1B
OG0002240 OTOG, OTOGL
OG0002241 MTRF1L, MTRF1
OG0002242 CAV1, CAV3
OG0002243 WNT2, WNT2B
OG0002244 METTL21C
OG0002245 ARMC10, ARMCX2, ARMCX3, ARMCX1, ARMCX4, ARMC10
OG0002246 FGL1
OG0002247 RAPGEF2, RAPGEF6, AC008695.1
OG0002248 OLIG2, OLIG3
OG0002250 SGSM2, SGSM1
OG0002251 TMEM14A, TMEM14C, AL024498.2, TMEM14B
OG0002252 ENSA, ARPP19
OG0002253 IFFO2, IFFO1
OG0002254 DAO, DDO
OG0002255 LZTS1, LZTS2
OG0002256 STAMBP, STAMBPL1
OG0002257 RBM46, A1CF
OG0002258 UCK2, UCK1
OG0002259 PHOSPHO2, PHOSPHO1
OG0002260 B3GNT2
OG0002261 THRSP, MID1IP1
OG0002262 BCL9, BCL9L
OG0002263 NIN, NINL
OG0002264 CPN1, CPE
OG0002265 USP20, USP33
OG0002266 CCKAR, CCKBR
OG0002267 MGST1, PTGES
OG0002268 CACNG1, CACNG6
OG0002269 TNK2, TNK1, TNK1
OG0002270 SERINC4, AC018512.1, SERINC5
OG0002271 RILP, RILPL1, RILP
OG0002272 FOXF1
OG0002273 DYNC1I1, DYNC1I2
OG0002274 SH3TC1, SH3TC2
OG0002275 LIN28A, LIN28B
OG0002276 PHETA2, PHETA1
OG0002277 C1GALT1
OG0002278 CYB5B, CYB5A
OG0002279 HERC1
OG0002280 PLEKHH2, PLEKHH1
OG0002281 CHUK, IKBKB
OG0002282 SPECC1, SPECC1L, SPECC1L-ADORA2A
OG0002283 SLC25A28, SLC25A37
OG0002284 NKX3-1, NKX3-2
OG0002285 HSD11B1, HSD11B1L
OG0002286 MAPK8IP1, MAPK8IP2
OG0002287 SMPDL3A, SMPDL3B
OG0002289 DHX32, DQX1
OG0002290 RHBDF1, RHBDF2
OG0002291 RBL2, RBL1
OG0002292 FIGN, FIGNL2
OG0002293 PRMT8, PRMT1
OG0002294 DECR2, PECR, DECR2
OG0002295 AP2A2, AP2A1, AP2A2, AP2A2
OG0002296 PCMTD2, PCMTD1, PCMTD2
OG0002297 B4GALT6, B4GALT5
OG0002298 METTL27
OG0002299 PRKCI, PRKCZ
OG0002300 MACC1, SH3BP4
OG0002301 SEMA5A, SEMA5B
OG0002302 CDC14A, CDC14B
OG0002303 CHPT1, CEPT1
OG0002304 DZIP1, DZIP1L
OG0002305 EFHD1, EFHD2
OG0002306 ABRAXAS2, ABRAXAS1
OG0002307 ANO6
OG0002308 UQCRC1, PMPCB
OG0002309 AGPAT3, AGPAT4
OG0002310 USP45, USP16
OG0002312 HEATR5B, HEATR5A
OG0002313 MLLT1, MLLT3
OG0002314 SPTLC2, SPTLC3
OG0002315 RCBTB1, RCBTB2
OG0002316 STYK1
OG0002317 APOD
OG0002318 OR5T3, OR5T2, OR5T1, OR5T3, OR5T2
OG0002319 SAMD4B, SAMD4A
OG0002320 PHYHIP, PHYHIPL
OG0002321 GP2, UMOD
OG0002322 ADAMTS7, ADAMTS12
OG0002323 RLIM, RNF6
OG0002324 ANKRD34B, ANKRD34C, ANKRD34A
OG0002325 LRP3, LRP12
OG0002326 PLEKHO2, PLEKHO1, AC069368.1
OG0002327 NUCB2, NUCB1
OG0002328 GMCL1
OG0002329 GOLGA7, GOLGA7B
OG0002330 OLFML2B, OLFML2A
OG0002331 LPAR6, LPAR4
OG0002332 GMEB2, GMEB1
OG0002333 CSK, MATK
OG0002334 PRKAR1A, PRKAR1B
OG0002335 CCM2L, CCM2
OG0002336 PKNOX1, PKNOX2
OG0002337 MTFR1, MTFR2
OG0002338 MYB, MYBL1
OG0002339 SMAD4
OG0002340 SEC23IP, DDHD2
OG0002341 TMEM45B, TMEM45A
OG0002342 MKNK2
OG0002343 SENP3, SENP5, SENP3-EIF4A1
OG0002344 ATAD2B, ATAD2
OG0002345 RAD21, RAD21L1
OG0002346 SEMA4B, SEMA4A
OG0002347 GAA
OG0002348 KLHL20, KLHL17
OG0002349 MAMDC4
OG0002350 RPS6KA4, RPS6KA5
OG0002351 CSDC2, CARHSP1
OG0002352 E2F4, E2F5
OG0002353 BMP10, GDF2
OG0002354 MYEF2, HNRNPM
OG0002355 ARFGEF1, ARFGEF2
OG0002356 ALPK3, ALPK2
OG0002358 CLIP4, CLIP3
OG0002359 LHX9, LHX2
OG0002360 HRH4, HRH3
OG0002361 SVOPL, SVOP
OG0002362 TNKS, TNKS2
OG0002363 SVIL
OG0002364 UBE2B, UBE2A
OG0002365 SLC10A1, SLC10A4
OG0002366 PDZK1, PDZD3
OG0002367 ATF6B, ATF6, ATF6B, ATF6B, ATF6B
OG0002368 ADAMTS16, ADAMTS18
OG0002369 PON1, PON3, PON2
OG0002370 B4GALNT3, B4GALNT4
OG0002371 POU6F1, POU6F2
OG0002372 RFX6, RFX4
OG0002373 LARGE2, LARGE1
OG0002374 IGFBP4, IGFBP1
OG0002375 HPSE, HPSE2
OG0002376 PCDH19, PCDH17
OG0002377 HDAC10, HDAC6
OG0002378 PTCHD4, PTCHD1
OG0002379 PDE9A
OG0002380 KMT2E, SETD5
OG0002381 PRKAR2A, PRKAR2B, PRKAR2B
OG0002382 RPL9
OG0002383 MYOZ3
OG0002384 CCNG2, CCNG1
OG0002385 FSTL3, FST
OG0002386 UBQLN2, UBQLN4, UBQLN1
OG0002387 ACER1, ACER2
OG0002388 TTC7B, TTC7A
OG0002389 STXBP1, STXBP2
OG0002390 DCXR
OG0002391 OAS3, OASL, OAS1, OAS2
OG0002392 AKIRIN2, AKIRIN1
OG0002393 PRRX1, RHOXF2, PRRX2
OG0002395 SLC18A1
OG0002396 CDY1, CDY1B, CDYL, CDY2A, CDY2B, CDYL2
OG0002397 SLC39A6, SLC39A10
OG0002398 SSUH2
OG0002399 PDCL, PDC
OG0002400 MMD, MMD2
OG0002401 IL36G, IL1RN, IL36A, IL36RN, IL36B, IL1F10
OG0002402 LUC7L, LUC7L2, FMC1-LUC7L2
OG0002403 LLGL1, LLGL1
OG0002404 LYPLA1, LYPLA2
OG0002405 PPA2, PPA1
OG0002406 SNRPA, SNRPB2
OG0002407 SAR1A, SAR1B
OG0002408 ANKRD12, ANKRD11
OG0002409 CDK10, CDK11A, CDK11B
OG0002410 ANO3, ANO4, ANO4
OG0002411 ANKDD1A, ANKDD1B
OG0002412 FAM219B, FAM219A
OG0002413 SH2D7, SH2D2A, HSH2D
OG0002415 PIP4P2, PIP4P1
OG0002416 NUP210, NUP210L
OG0002417 USP2, USP21
OG0002418 SAMD12, SAMD10
OG0002419 TPBGL, TPBG
OG0002420 MAN2A1, MAN2A2
OG0002421 IRX1, IRX3
OG0002422 RHPN2, RHPN1
OG0002423 SNPH, SYBU
OG0002424 CASC4, GOLM1
OG0002425 ZNF423, ZNF521
OG0002426 STAM2, STAM
OG0002427 RERE, ATN1
OG0002428 TOMM40, TOMM40L
OG0002429 SOAT2, SOAT1
OG0002430 LETM1, LETM2
OG0002431 RANBP9, RANBP10
OG0002432 PCGF5, PCGF3
OG0002433 DPP7, PRCP
OG0002434 NFKB1, NFKB2
OG0002435 LY75, PLA2R1, LY75-CD302
OG0002436 SLCO4A1, SLCO4C1
OG0002437 MAP6
OG0002438 AC011005.1
OG0002439 LMO1, LMO3
OG0002440 GSK3A, GSK3B, AC006486.1
OG0002441 SLC35D1, SLC35D2
OG0002442 ARNTL2, ARNTL
OG0002443 PARP8, PARP6
OG0002444 CYP26B1
OG0002445 UBE2V1, TMEM189-UBE2V1, UBE2V2
OG0002446 GDF11, MSTN
OG0002447 GYG1, GYG2
OG0002448 WEE2, WEE1, WEE2
OG0002449 CREB3L2, CREB3L1
OG0002450 DRAM1, DRAM2
OG0002451 NT5C3B
OG0002452 CHST11, CHST13
OG0002453 APPL1, APPL2
OG0002454 CDK13
OG0002455 USP44, USP49
OG0002456 BTG1, BTG2
OG0002457 LURAP1L, LURAP1
OG0002458 ZDHHC13, ZDHHC17
OG0002459 CC2D1A, CC2D1B
OG0002460 STK38, STK38L
OG0002461 ST7, ST7L
OG0002462 WASL, WAS
OG0002463 QSER1, PRR12
OG0002464 PRPS1, PRPS2, PRPS1L1
OG0002465 RSBN1, RSBN1L
OG0002466 PTGER4
OG0002467 PPP4R3A, PPP4R3B
OG0002468 BRMS1L, BRMS1
OG0002469 MRPL12, SLC25A10, AC139530.2
OG0002470 ALAS1
OG0002471 ABHD12B, ABHD12
OG0002472 RAB36, RAB34
OG0002473 TRIM43, TRIM49, TRIM49B, TRIM64B, TRIM49C, TRIM51, TRIM48, TRIM77, TRIM49D1, TRIM64C, TRIM64, TRIM49D2, TRIM43B
OG0002474 ALG13, OTUD4
OG0002475 FRMD1
OG0002476 KCNQ1, KCNQ1
OG0002477 TM6SF1, TM6SF2
OG0002478 NUMBL, NUMB
OG0002479 RNF157, MGRN1
OG0002480 STRADB, STRADA
OG0002481 UHRF2, UHRF1
OG0002482 H2AZ1
OG0002483 SPPL2A, SPPL2B
OG0002484 FUNDC2, FUNDC1
OG0002485 SECISBP2, SECISBP2L
OG0002486 GMPR, GMPR2
OG0002487 NIPAL3, NIPAL2
OG0002488 APOOL, APOO
OG0002489 DTNA, DTNB
OG0002490 FBXO25, FBXO32
OG0002491 DNASE2, DNASE2B
OG0002492 CBR1, CBR3
OG0002493 MTMR12, MTMR10, MTMR10
OG0002494 TMEM184A, TMEM184B
OG0002496 DHRS7C, DHRS7B
OG0002497 TBC1D2B, TBC1D2
OG0002498 GALNT6, GALNT3
OG0002499 KAT6A, KAT6B, KAT6B
OG0002500 PMM1, PMM2
OG0002501 CHODL, LAYN
OG0002502 DYNC1LI2, DYNC1LI1
OG0002503 ERO1B, ERO1A
OG0002504 RPS4Y1, RPS4X, RPS4Y2
OG0002505 REEP6, REEP5
OG0002506 FCHSD2, FCHSD1
OG0002507 EIF5A2, EIF5AL1, EIF5A
OG0002508 MSLN, MSLNL
OG0002509 PLEK2, PLEK
OG0002510 RNF144A
OG0002511 ACY3, ASPA
OG0002512 FAM171A2, FAM171A1
OG0002513 CUL4A, CUL4B
OG0002514 LBR, TM7SF2
OG0002515 OSR1, OSR2
OG0002516 MARCHF8, MARCHF8, MARCHF1
OG0002517 RERGL
OG0002518 TMEM59, TMEM59L
OG0002519 TSPAN31, TSPAN13
OG0002520 WNT5A, WNT5B
OG0002521 SEC23B, SEC23A
OG0002522 IL17RB, IL17RA
OG0002523 DIPK2B
OG0002524 PAX9, PAX1
OG0002525 SNX7, SNX30
OG0002526 ROR1, ROR2
OG0002527 PROK1, PROK2
OG0002528 TMPO, LEMD1
OG0002529 POC1A, POC1B
OG0002530 E2F8, E2F7
OG0002531 ECHDC2
OG0002532 SPOP, SPOPL
OG0002533 LMOD1, LMOD2
OG0002534 PPEF2, PPEF1
OG0002535 CKAP2L, CKAP2
OG0002536 SYTL4, SYTL5
OG0002537 SLC26A3
OG0002538 BCAP29, BCAP31
OG0002539 KCNJ15
OG0002540 FHDC1
OG0002541 FGF2, FGF1
OG0002542 ISL1, ISL2
OG0002543 VIT
OG0002544 RD3, RD3L
OG0002545 MYO1A, MYO1B
OG0002546 OSBPL11, OSBPL10
OG0002547 GFPT2, GFPT1
OG0002548 GPX2, GPX1
OG0002549 MANEA, MANEAL
OG0002550 ELOVL4
OG0002551 NIPSNAP1, NIPSNAP2
OG0002552 PINLYP
OG0002553 PPP1R16A, PPP1R16B
OG0002554 WDR7, WDR72
OG0002555 SCD5, SCD
OG0002556 ESCO1, ESCO2
OG0002557 SLC39A2, SLC39A1
OG0002558 FKBP14, FKBP7
OG0002559 ARPC5L, ARPC5
OG0002560 ECE1, EEF1AKMT4-ECE2
OG0002561 TNFRSF10A, TNFRSF10B, TNFRSF10D
OG0002562 FAM189A2, FAM189A1, FAM189A1
OG0002563 CHORDC1, ITGB1BP2
OG0002564 SLC37A2, SLC37A1
OG0002565 XPNPEP2, XPNPEP1
OG0002567 VWA5B1, VWA5B2
OG0002568 PHF23, PHF13
OG0002569 ABL1, ABL2
OG0002570 FOLR2, FOLR1, IZUMO1R, FOLR3
OG0002571 UNC45B, UNC45A
OG0002572 SENP2, SENP1
OG0002573 PTGER1, PTGFR
OG0002574 PIK3CB, PIK3CD
OG0002575 EVI5, EVI5L
OG0002576 TBC1D22A, TBC1D22B
OG0002577 RIOK3, RIOK1
OG0002578 ZFP36L2, ZFP36L1
OG0002579 PDP2, PDP1
OG0002580 DMXL1, DMXL2
OG0002581 CLTCL1, CLTC
OG0002582 NMI, IFI35
OG0002583 NGFR
OG0002584 GOLPH3, GOLPH3L
OG0002585 EXOC3, EXOC3L1
OG0002586 SEC24D, SEC24C
OG0002587 TPT1
OG0002588 MTMR4
OG0002589 LIMK2, LIMK1
OG0002590 WNT3, WNT3A, WNT3, WNT3
OG0002591 FRS3, FRS2
OG0002592 PPIC
OG0002593 OLFML3, OLFML1
OG0002594 RBM27, AC091959.3, RBM26
OG0002595 TRIM9, TRIM67
OG0002596 IPO8, IPO7
OG0002597 KAT2A, KAT2B
OG0002598 EAF1, EAF2
OG0002599 RBX1, RNF7
OG0002600 DENND2A, DENND2C
OG0002601 WDFY1, WDFY2
OG0002602 LANCL1, LANCL2
OG0002603 HMOX1, HMOX2, HMOX2
OG0002604 KYAT3, KYAT1
OG0002605 ATG4D, ATG4C
OG0002606 PPM1H, PPM1J
OG0002607 ETV7, ETV6
OG0002608 ANGPTL5
OG0002609 FGFR1OP2, SIKE1
OG0002610 NCK2, NCK1
OG0002611 PRR5-ARHGAP8, PRR5L, PRR5
OG0002612 OPTN, IKBKG
OG0002613 EFHC2, EFHC1
OG0002614 HPGD
OG0002615 CCNA1, CCNA2
OG0002616 ARHGAP26, ARHGAP10
OG0002617 CDC37, CDC37L1
OG0002618 TMED8, ACBD3
OG0002619 VSX2, VSX1
OG0002620 AKAP8, AKAP8L
OG0002621 ATP5PD
OG0002622 PPP1R27, NRARP
OG0002623 DDX39A, DDX39B, DDX39B, DDX39B, DDX39B, DDX39B, DDX39B, DDX39B, DDX39B
OG0002625 NPPC
OG0002626 MLXIP, MLXIPL, MLXIP
OG0002627 MARCKSL1, MARCKS
OG0002628 ARPC4-TTLL3, TTLL8, TTLL3
OG0002629 TMEM8B, PGAP6
OG0002630 GANC, GANAB
OG0002631 BARHL1, BARHL2
OG0002632 NEDD4, NEDD4L
OG0002633 PCDH11X, PCDH9, PCDH11Y
OG0002634 GRIN3B, GRIN3A
OG0002635 CDS1, CDS2
OG0002636 WNT8B, WNT8A
OG0002637 TEX2
OG0002638 COL28A1
OG0002639 ARL6IP5, PRAF2
OG0002640 CC2D2A, CC2D2B
OG0002641 NKX2-4
OG0002642 AGFG2, AGFG1
OG0002643 CILP, CILP2
OG0002644 CHD1, CHD2
OG0002645 DNTT, POLM
OG0002646 CCNJL, CCNJ
OG0002647 GABPB1, GABPB2
OG0002648 MUC16
OG0002650 BARX1, BARX2
OG0002651 DYRK1B, DYRK1A, DYRK1B
OG0002652 B4GALT3
OG0002653 DMWD, WDR20
OG0002654 SAMSN1, SASH3
OG0002655 FAM234B, FAM234A, FAM234A
OG0002656 OCRL, INPP5B
OG0002657 NEK7, NEK6
OG0002658 THEMIS2, THEMIS, THEMIS
OG0002659 VKORC1, VKORC1L1, AC135050.2
OG0002660 STX7, STX12
OG0002661 PCK2, PCK1
OG0002662 IRX2, IRX5
OG0002663 WSB1, WSB2
OG0002664 NQO1, NQO2
OG0002665 STARD10
OG0002666 SREBF1, SREBF2
OG0002667 ST14
OG0002668 LRATD1, LRATD2
OG0002669 CEP85, CEP85L
OG0002670 USP5, USP13
OG0002671 FKBP4, FKBP5
OG0002672 KIF27, KIF7
OG0002673 CRAT
OG0002674 FAM92A, FAM92B
OG0002675 TNFSF12-TNFSF13, TNFSF13, TNFSF13B
OG0002676 FAM205A, FAM205C
OG0002677 MTX1
OG0002678 RNFT2, RNFT1
OG0002679 RNF38, RNF44
OG0002680 CRELD1, CRELD2
OG0002681 STK4, STK3
OG0002682 OSGIN2
OG0002683 SLC2A6, SLC2A8, SLC2A6
OG0002684 ZFR2, ZFR
OG0002685 NRN1L, NRN1
OG0002686 GFOD2, GFOD1
OG0002687 KRTCAP3, TMEM54
OG0002688 RMDN2, RMDN3
OG0002689 LMCD1, TES
OG0002690 ARHGAP39
OG0002691 RBPJL, RBPJ
OG0002692 LARP1B, LARP1
OG0002693 RAB3IL1, RAB3IP, AC025263.2
OG0002694 MYRF, MYRFL
OG0002695 ING4, ING5
OG0002696 SST
OG0002697 BMI1, COMMD3-BMI1, PCGF2, PCGF2
OG0002698 MLLT10, MLLT6, MLLT6
OG0002699 KCTD20, BTBD10
OG0002700 HACD1, HACD2
OG0002701 SGCA, SGCE
OG0002702 MEOX2, MEOX1
OG0002703 WNT10A, WNT10B
OG0002704 GLIPR2
OG0002705 RAVER2, AC011511.4
OG0002706 WBP2, WBP2NL
OG0002707 NR1H4
OG0002708 NT5DC4, NT5C2
OG0002709 OSBPL8, OSBPL5
OG0002710 TUT4, TUT7
OG0002711 GPR26, GPR78
OG0002712 SOX14, SOX21
OG0002713 UCHL3, UCHL1
OG0002714 XKR3, XKRX, XK
OG0002715 CD200
OG0002716 SH2D1B
OG0002717 SFT2D2, SFT2D1
OG0002718 CARTPT
OG0002719 ZAP70, SYK
OG0002720 STON1-GTF2A1L, GTF2A1L, STON1, STON2
OG0002721 SLC14A2, SLC14A1
OG0002722 CHPF2, CHPF
OG0002723 ENPP5, ENPP4
OG0002724 RBM15, RBM15B
OG0002725 REXO1
OG0002726 OR12D2, OR12D3, OR12D3, OR12D2, OR12D3, OR12D2, OR12D2, OR12D2, OR12D3, OR12D3, OR12D3, OR12D1, OR12D2
OG0002727 IL5RA, IL3RA, CSF2RA
OG0002728 RPL32
OG0002729 AFG3L2
OG0002730 RETSAT
OG0002731 CNR1, CNR2
OG0002732 HMGCL, HMGCLL1
OG0002733 GPAM, GPAT2
OG0002734 SNX3, SNX12
OG0002735 SEC24A, SEC24B
OG0002736 PCYOX1L, PCYOX1
OG0002737 STRIP2, STRIP1
OG0002738 LRRC75B, LRRC75A
OG0002739 DUSP15, DUSP22
OG0002740 SYT4, SYT11
OG0002741 SLC39A14, SLC39A8
OG0002742 TFR2, TFRC
OG0002743 MMP2, MMP9
OG0002744 TMEM38A, TMEM38B
OG0002745 KLHDC8B, KLHDC8A
OG0002746 RHBDL1, RHBDL3
OG0002747 KLHL3, KLHL2
OG0002748 PLAGL2, PLAG1
OG0002749 ARL13B, ARL13A
OG0002750 RAB22A, RAB31
OG0002751 PDE8A
OG0002752 RUFY4, FYCO1
OG0002753 ST6GALNAC6, ST6GALNAC5
OG0002754 SLC51A
OG0002755 ERLIN1
OG0002756 SLC25A12, SLC25A13
OG0002757 DEDD, DEDD2
OG0002758 KCNJ3
OG0002759 GALNT1, GALNT13
OG0002760 SYDE2, SYDE1
OG0002761 PWWP2A, PWWP2B
OG0002762 AP1B1, AP2B1
OG0002763 RPLP1
OG0002764 PRODH2, PRODH, AC007325.2
OG0002765 LRRC74A, LRRC74B
OG0002766 USF1, USF2
OG0002767 ZDHHC11, ZDHHC1
OG0002768 AARS2
OG0002769 KCNK17, KCNK16
OG0002770 UAP1, UAP1L1
OG0002771 PRELID3B, PRELID3A
OG0002772 RPRD1A, RPRD1B
OG0002773 TOP2B, TOP2A
OG0002774 ZBTB47, ZNF652
OG0002775 UPF3A
OG0002776 CPSF6, CPSF7
OG0002777 CTSA
OG0002778 KLHL9, KLHL13
OG0002779 PARVB
OG0002780 RASSF9, RASSF10
OG0002781 TBC1D12, TBC1D14
OG0002782 FAR2, FAR1
OG0002783 TOR1AIP1, TOR1AIP2
OG0002784 DBF4, DBF4B
OG0002785 DCUN1D1, DCUN1D2
OG0002786 PIK3CA
OG0002787 KMT5C, KMT5B
OG0002788 SOST, SOSTDC1
OG0002789 WDR55, IK
OG0002790 CALD1, LSP1
OG0002791 FREM1
OG0002792 TOB1, TOB2
OG0002793 UHRF1BP1, UHRF1BP1L
OG0002794 CFAP54
OG0002795 NR2C2, NR2C1
OG0002796 GSTO2, GSTO1
OG0002797 PTCH1, PTCH2
OG0002798 PSAPL1, PSAP
OG0002799 CFAP46
OG0002800 NAA15, NAA16
OG0002801 SLITRK2, SLITRK5
OG0002802 ING2, ING1
OG0002803 PHF21B, PHF21A
OG0002804 UCKL1
OG0002805 PLCXD3, PLCXD2
OG0002806 CNOT6
OG0002807 FAM177A1, FAM177B
OG0002808 ANGEL2
OG0002809 VASH1, VASH2
OG0002810 TLCD4, TLCD4-RWDD3
OG0002811 UNK
OG0002812 SEC61A2, SEC61A1
OG0002813 TPST1, TPST2
OG0002814 SPATA31E1, SPATA31A6, SPATA31D1, SPATA31A7, SPATA31A3, SPATA31A5, SPATA31D3, SPATA31D4
OG0002815 PLLP, CMTM8
OG0002816 NEDD9, BCAR1
OG0002817 CHRNB3, CHRNA5
OG0002819 FAM167A, FAM167B
OG0002820 PEX11A, PEX11B
OG0002821 HOXA5, HOXB5
OG0002822 PAQR5
OG0002823 KCTD3, SHKBP1
OG0002824 SGTA, SGTB
OG0002825 NBEAL1, NBEAL2
OG0002826 PAPSS1, PAPSS2
OG0002827 NEUROG3, NEUROG2, NEUROG1
OG0002828 ERN2, ERN1
OG0002829 SLC1A2
OG0002830 PLEKHB1, PLEKHB2
OG0002831 PGRMC1
OG0002832 F8, F5
OG0002833 CYP1A2, CYP1A1
OG0002834 CLDN15
OG0002835 SLC27A1, SLC27A4
OG0002836 TAB2, TAB3
OG0002837 KATNA1, KATNAL1
OG0002838 PPP4R1
OG0002839 NMUR1
OG0002840 BACE1, BACE2
OG0002841 PMEPA1, LDLRAD4
OG0002842 OTUD7A, OTUD7B
OG0002843 PLA2G15, LCAT
OG0002844 METTL8
OG0002845 TCTN3, TCTN1
OG0002846 MIGA2, MIGA1
OG0002847 ELMOD1, ELMOD2
OG0002848 SERPINE1, SERPINE2
OG0002849 KBTBD11, KLHDC7B, KLHDC7A, KBTBD11
OG0002850 ADAM10
OG0002851 RBM12, RBM12B
OG0002852 INTS6, INTS6L
OG0002853 RPS6KB1, RPS6KB2
OG0002854 FOXN1, FOXN4
OG0002855 COX6A1, COX6A2
OG0002856 GGH
OG0002857 RAB9B, RAB9A
OG0002858 IGDCC3
OG0002859 APH1B, APH1A
OG0002860 GDAP1, GDAP1L1
OG0002861 ATP7A
OG0002862 MAGT1, TUSC3
OG0002863 SDR42E1, SDR42E2
OG0002864 CDK19, CDK8
OG0002865 LMBR1L, LMBR1
OG0002866 KLB, KL
OG0002867 DCUN1D5, DCUN1D4
OG0002868 TCTEX1D1, TCTEX1D4
OG0002869 DNAJC15, DNAJC19
OG0002870 SPHK1, SPHK2
OG0002871 SHOX, SHOX2
OG0002872 INSM2, INSM1
OG0002873 NKX2-8, NKX2-2
OG0002874 TCF20, TCF20, TCF20, TCF20, TCF20, TCF20, TCF20, TCF20
OG0002875 UGGT1, UGGT2
OG0002876 GRN
OG0002877 FAAH
OG0002878 MCU, MCUB
OG0002879 POGLUT3, POGLUT2
OG0002881 MORC4, MORC3
OG0002882 CD101, IGSF3
OG0002883 GUCY1A2, GUCY1A1
OG0002884 CEP57, CEP57L1
OG0002885 ETNPPL, PHYKPL
OG0002886 CCNI, CCNI2
OG0002887 DEPDC7, DEPDC4
OG0002888 RPL26L1, AC135178.3
OG0002889 RIPPLY1, RIPPLY3, RIPPLY2
OG0002890 LRCH4, LRCH3
OG0002891 HSPG2
OG0002892 HMG20B, HMG20A
OG0002893 PRRG3, PRRG1
OG0002894 CHKA
OG0002895 GPR142
OG0002896 RPS15A
OG0002897 ABCA3
OG0002898 GTF2IRD1, GTF2I
OG0002899 SKAP2, SKAP1
OG0002900 VSNL1, HPCAL4
OG0002901 SFXN5, SFXN4
OG0002902 BTBD2, BTBD1
OG0002903 ICAM3, ICAM5, ICAM1, ICAM4, ICAM2
OG0002904 TPRG1, TPRG1L
OG0002905 IREB2, ACO1
OG0002906 NOXA1
OG0002907 DEPDC1B, DEPDC1
OG0002908 VWA5A
OG0002909 FSD1, FSD1L
OG0002910 RPP25L
OG0002911 LHX4, LHX3
OG0002912 FEZF2, FEZF1
OG0002913 MTHFD2, MTHFD2L
OG0002914 TIMM8A, TIMM8B
OG0002915 QPCTL, QPCT
OG0002916 LATS1, LATS2
OG0002918 FAP, DPP4
OG0002919 NECAP1, NECAP2
OG0002920 SLA2, SLA
OG0002921 SMARCA5, SMARCA1
OG0002922 TMEM74, TMEM74B
OG0002923 DRG2, DRG1
OG0002924 PPM1F, PPM1E
OG0002925 PARG
OG0002926 CLUH
OG0002927 TRAPPC9
OG0002928 AP3M2, AP3M1
OG0002929 CLTB, CLTA
OG0002930 ENTPD4, ENTPD7
OG0002931 FAM114A2, FAM114A1
OG0002932 RASA4B, RASAL1
OG0002933 ST3GAL4, ST3GAL6
OG0002934 SH2D4A, SH2D4B
OG0002935 WNT9A, WNT9B, WNT9B
OG0002936 RNF2, RING1, RING1, RING1, RING1, RING1, RING1
OG0002937 RP1, RP1L1
OG0002938 AP3S1, AP3S2
OG0002939 MCUR1, CCDC90B
OG0002940 FAM168A, FAM168B
OG0002941 LRCH2, LRCH1
OG0002942 DCP1B, DCP1A
OG0002943 RUNDC3B, RUNDC3A
OG0002944 PDE4DIP
OG0002945 FBXO5, FBXO43
OG0002946 GNG11, GNGT1, GNGT2
OG0002947 GRPEL1, GRPEL2
OG0002948 GASK1A, GASK1B
OG0002949 TFDP1, TFDP3, TFDP2
OG0002950 FRRS1
OG0002951 GLT8D1, GLT8D2
OG0002952 GALR3, GALR2
OG0002953 AK4, AK3
OG0002954 NTN4
OG0002955 TNMD, CNMD
OG0002956 PCDH8
OG0002957 IFRD1, IFRD2
OG0002958 IRF5, IRF6
OG0002959 TMEM9, TMEM9B
OG0002960 GAS6, PROS1
OG0002961 PHTF2, PHTF1
OG0002962 GPR22, GPR22
OG0002963 GNPDA2, GNPDA1
OG0002964 CDKN2AIPNL, CDKN2AIP
OG0002965 CCDC81
OG0002966 NIM1K
OG0002967 THOP1, NLN
OG0002968 BHMT2, BHMT
OG0002969 BDKRB1, BDKRB2
OG0002970 ACYP1, ACYP2
OG0002971 KIF16B
OG0002972 ZNF76, ZNF143
OG0002973 CALCA, CALCB
OG0002974 TSPAN11, CD151
OG0002975 TVP23C, TVP23A, TVP23B, TVP23C-CDRT4
OG0002976 UNC80
OG0002977 N4BP3, LZTS3
OG0002978 OPN5
OG0002979 TSTD1, TSTD3
OG0002980 DENND6A, DENND6B
OG0002981 GJA9, GJA10, AL139260.3
OG0002983 SUMF1
OG0002984 HUWE1
OG0002985 SLC9B1, SLC9B2
OG0002986 CD58
OG0002987 ZNF837
OG0002989 COX4I1, COX4I2
OG0002990 GCNT2, GCNT7
OG0002991 CILK1, MAK
OG0002992 SLC12A9
OG0002994 ZBED4, ZBED6
OG0002995 ELOA2, ELOA
OG0002996 GON4L, YY1AP1
OG0002997 NAXE, YJEFN3
OG0002998 ATG16L2, ATG16L1, ATG16L1
OG0002999 P2RY10, GPR174
OG0003000 CLDN22, CLDN25, CLDN24
OG0003001 QSOX2, QSOX1
OG0003002 PDE7B
OG0003003 TCF21, MSC
OG0003004 GALNT10, GALNTL6
OG0003005 GCA
OG0003006 THAP12
OG0003007 NCL
OG0003008 TLCD1, TLCD2, TLCD2
OG0003009 SCARF1, SCARF1, SCARF2
OG0003010 C2CD2L, C2CD2
OG0003011 FOXJ2, FOXJ3
OG0003012 PLPP4, PLPP5
OG0003013 NKD1, NKD2, NKD2
OG0003015 SCARA5, MSR1
OG0003016 LYG1, LYG2
OG0003017 SEC14L4, SEC14L6, SEC14L2
OG0003018 MLF2, MLF1
OG0003019 CHIC2, CHIC1
OG0003020 ARL10
OG0003021 PLEKHF2, PLEKHF1
OG0003022 MED12, MED12L
OG0003023 CIAO3, NARF
OG0003024 PGM2L1, PGM2
OG0003025 CLVS2, CLVS1
OG0003026 CPLX1, CPLX2
OG0003027 FAM149B1, FAM149A
OG0003028 CHST8, CHST9
OG0003029 STEAP2, STEAP3
OG0003030 UBASH3B, UBASH3A
OG0003031 NAT2, NAT1
OG0003032 LAMC1, LAMC3
OG0003033 TMED7-TICAM2, TMED3, TMED7
OG0003034 TBC1D17, TBC1D15
OG0003035 ZNF512, ZNF512B
OG0003036 MSRB3, MSRB2
OG0003037 HORMAD2, HORMAD1
OG0003038 COL26A1, EMID1
OG0003039 RASA3, RASA2, RASA3
OG0003040 FAM124A, FAM124B
OG0003041 EPHX3, EPHX4
OG0003042 C8A, C8B
OG0003043 ACOT12, ACOT11
OG0003044 CALHM3
OG0003045 SEC31B, SEC31A
OG0003046 SLC1A7
OG0003047 COPZ1, COPZ2
OG0003048 FAM155A
OG0003049 RIBC1, RIBC2
OG0003050 PHOX2B, PHOX2A
OG0003051 MOB1A, MOB1B
OG0003052 PSEN1, PSEN2
OG0003053 ACOX1, ACOX2
OG0003054 IQCA1, IQCA1L
OG0003055 SPARC, SPARCL1
OG0003056 CCDC38, CFAP100
OG0003057 SNRK
OG0003058 RNF185, RNF5, RNF5, RNF5, RNF5, RNF5, RNF5, RNF5
OG0003059 MARVELD2, MARVELD2
OG0003060 DHRS11, DHRS11
OG0003061 OXT, AVP
OG0003063 NMNAT3, NMNAT1
OG0003066 MTMR9
OG0003067 SLC4A11
OG0003068 MINDY1, MINDY2
OG0003069 TMUB1, TMUB2
OG0003070 ZC3H4, ZC3H6
OG0003071 PAIP2B, PAIP2
OG0003072 YIF1B, YIF1A
OG0003073 GOLGB1
OG0003074 ZBTB34, ZBTB37
OG0003075 TMEM50A, TMEM50B, TMEM50B
OG0003076 NIPBL
OG0003077 EMC9, EMC8
OG0003078 ENPP7
OG0003079 NNT
OG0003080 ADAMTSL2
OG0003081 RPL36AL, RPL36A-HNRNPH2, RPL36A
OG0003082 TMEM39A, TMEM39B
OG0003083 FBXW11, BTRC
OG0003084 SRR
OG0003085 ST6GALNAC3, ST6GALNAC4
OG0003086 RAB40AL, RAB40C, RAB40A, RAB40B
OG0003087 GRAMD1A, GRAMD1B
OG0003088 SSR1
OG0003089 MAP2K3, MAP2K6
OG0003090 ABHD3, ABHD1
OG0003091 ESRP1, ESRP2
OG0003092 CMTM6, CMTM4
OG0003093 NOVA2, NOVA1
OG0003094 SHCBP1, SHCBP1L
OG0003095 UPP1, UPP2
OG0003096 ARG2, ARG1
OG0003097 INSIG1, INSIG2
OG0003098 GYS2, GYS1
OG0003099 TOGARAM1, TOGARAM2
OG0003100 SFMBT2, SFMBT1
OG0003101 TCERG1, TCERG1L
OG0003102 RPS6
OG0003103 ACAD11, ACAD10
OG0003104 SNTG2, SNTG1, SNTG2, SNTG2
OG0003105 SDF2, SDF2L1
OG0003106 TIPARP
OG0003107 PFN2, PFN1
OG0003108 PRKAA1, PRKAA2
OG0003109 FAM151B, FAM151A
OG0003110 GPR61
OG0003111 LGR5, LGR6
OG0003112 CFAP47
OG0003113 SRPX2, SRPX
OG0003114 ABCD1, ABCD2
OG0003115 PDGFD, PDGFC
OG0003116 TNIP1, TNIP3
OG0003117 ANKRA2, RFXANK
OG0003118 SEMA4D
OG0003119 FOXB2, FOXB1
OG0003120 FAM161A
OG0003121 SCO2, SCO1, SCO2
OG0003122 ASF1A, ASF1B
OG0003123 CUL9, CUL7
OG0003124 RAB19
OG0003125 TBP, TBPL2
OG0003126 PLEKHG6, PLEKHG5
OG0003127 MOAP1, PNMA1, PNMA5, PNMA3, PNMA2, MOAP1, PNMA6F, PNMA6E, PNMA8C
OG0003128 ZNFX1
OG0003129 CCDC28A, CCDC28B
OG0003130 ADAD2, ADAD1
OG0003131 LYSMD3, LYSMD4
OG0003132 MACROH2A2, MACROH2A1
OG0003133 FBXL3
OG0003134 CDNF
OG0003135 STAP1, STAP2
OG0003136 POGK
OG0003137 MCCC2, MCCC2, MCCC2
OG0003138 PHKG2, PHKG1
OG0003139 HSD17B2, HSD11B2
OG0003140 AQP11, AQP12B, AQP12A
OG0003141 SLC25A34, SLC25A35
OG0003143 NKIRAS2, NKIRAS1
OG0003144 KIAA0319L, KIAA0319
OG0003145 NKX1-1, NKX1-2
OG0003146 SLC2A12, SLC2A10
OG0003147 KIAA0895L, KIAA0895
OG0003148 APCDD1, APCDD1L
OG0003149 KLF5
OG0003150 GLB1L, GLB1
OG0003151 FBXL2, FBXL20
OG0003152 RFLNB, RFLNA, RFLNB
OG0003153 AP1G2, AP1G1
OG0003154 HIC1, HIC2
OG0003155 RNF11
OG0003156 MEGF8
OG0003157 SEC14L5, SEC14L1
OG0003158 SAFB2, SAFB
OG0003159 CRH, UCN
OG0003161 TGIF1, TGIF2
OG0003162 SEC22C, SEC22A
OG0003163 TBK1, IKBKE
OG0003164 RPL3L, RPL3
OG0003165 CNOT8, CNOT7
OG0003166 CDC42SE1, CDC42SE2
OG0003167 SLC25A1
OG0003168 ATP6V1E1, ATP6V1E2
OG0003169 EPDR1
OG0003170 ALDH1L2, ALDH1L1
OG0003171 SORT1
OG0003172 CYB561D2, CYB561D1, Z84492.2
OG0003173 RPRM, RPRML
OG0003174 NODAL
OG0003175 GPX7, GPX8
OG0003176 LEMD2, LEMD3
OG0003177 AGPAT1, AGPAT2, AGPAT1, AGPAT1, AGPAT1, AGPAT1, AGPAT1, AGPAT1
OG0003178 SLC10A2, SLC10A6
OG0003179 SEPHS1, SEPHS2
OG0003180 CENPJ
OG0003181 MON1B, MON1A
OG0003182 ZFYVE1
OG0003183 SLC43A3
OG0003184 MCRIP2, MCRIP1
OG0003185 COL6A3
OG0003186 MATR3, MATR3
OG0003187 CALHM5, CALHM6
OG0003190 HOXC12, HOXD12
OG0003191 DPP9, DPP8
OG0003193 PGPEP1, PGPEP1L
OG0003194 CKS1B, CKS2
OG0003195 PABPN1, PABPN1L, BCL2L2-PABPN1
OG0003196 PLA2G3
OG0003197 ARHGAP20
OG0003198 FZD5, FZD8
OG0003199 MIEF2, MIEF1, MIEF2
OG0003200 LIFR, OSMR
OG0003201 SYNJ2, SYNJ1
OG0003202 PTPDC1
OG0003203 RBM39, RBM23
OG0003204 ENOX1, ENOX2
OG0003205 FKBP8
OG0003206 TCAF2, TCAF1, TCAF2C
OG0003207 POPDC3, POPDC2
OG0003208 GAS2L1
OG0003209 AIF1, AIF1L, AIF1, AIF1, AIF1, AIF1, AIF1
OG0003210 TP53INP1, TP53INP2
OG0003211 PLA2G1B
OG0003212 ATP6V0D2, ATP6V0D1
OG0003213 SDS, SDSL
OG0003215 PRSS12
OG0003216 OTUB2, OTUB1, OTUB2
OG0003217 ADAM18, ADAM2, ADAM32, ADAM2, ADAM18, ADAM32
OG0003218 PDXP, PGP
OG0003219 MINDY4, AC004691.2, MINDY4B
OG0003220 RPL12
OG0003221 SEMA7A
OG0003222 ATG9A, ATG9B
OG0003223 RHEB, RHEBL1
OG0003224 MAP1LC3B, MAP1LC3A, MAP1LC3B2
OG0003225 SRRM2, SRRM3
OG0003226 TMX4, TMX1
OG0003227 DUOX1
OG0003228 PATL1, PATL2
OG0003229 SLC25A40, SLC25A39
OG0003230 SPATS2, SPATS2L
OG0003231 SACS
OG0003232 TRPM8, TRPM2
OG0003233 LEPROTL1, LEPROT
OG0003234 JOSD1
OG0003235 TWF2, TWF1
OG0003236 TIMM17A, TIMM17B
OG0003237 PXDN, PXDNL
OG0003238 LCA5L, LCA5
OG0003239 GSX1, GSX2
OG0003240 TMEM161A, TMEM161B
OG0003241 SIGLEC15
OG0003242 LTK, ALK
OG0003243 GBX1, GBX2
OG0003244 PROKR2
OG0003245 BTC, TGFA
OG0003246 POLR3GL, POLR3G, AC243547.3
OG0003247 NAT16
OG0003248 P2RY2, P2RY4
OG0003250 ELOVL2, ELOVL5
OG0003251 PCBD2, PCBD1
OG0003252 CPLANE1
OG0003253 CHSY1, CHSY3
OG0003254 PRDM8, ZNF488
OG0003255 TMEM86A, TMEM86B
OG0003256 RBM7, RBM11, AP002373.1
OG0003257 TARBP2, PRKRA
OG0003258 NFE2, NFE2L2
OG0003259 OGA
OG0003260 MFAP3, MFAP3L
OG0003261 DERL2, DERL3, DERL3
OG0003262 NEMP1, NEMP2
OG0003263 TOMM20L, TOMM20
OG0003264 GDPD1, GDPD3
OG0003265 SLC25A51, SLC25A53
OG0003266 SPA17, CABYR
OG0003267 BOC, CDON
OG0003268 RBP4
OG0003269 COX5B
OG0003270 GIN1
OG0003271 TCIM, AVPI1
OG0003272 ATP2C2, ATP2C1
OG0003273 SMPD3
OG0003274 CHCHD2, CHCHD10, CHCHD10
OG0003275 GTF3A
OG0003276 CASTOR2
OG0003277 LGALSL
OG0003278 GALR1
OG0003279 TRMT2B, TRMT2A
OG0003280 AGTR2, AGTR1
OG0003281 CYTIP, GRASP
OG0003282 PTN, MDK
OG0003283 HEXB, HEXA
OG0003284 HNRNPK
OG0003285 NTMT1
OG0003286 TRIM59, TRIM13
OG0003287 SLC6A1
OG0003288 HDHD5
OG0003289 TST, MPST
OG0003290 TESMIN, LIN54
OG0003291 GSDMC, GSDMA, GSDMD, GSDMD
OG0003292 PNPLA8
OG0003293 RS1
OG0003294 EIF1AY, EIF1AX
OG0003295 HAND1, HAND2
OG0003296 FNIP2, FNIP1
OG0003297 AGTPBP1, AGBL1
OG0003298 GABARAP, GABARAPL1
OG0003299 PLB1
OG0003300 ABHD14A, ABHD14B
OG0003301 GNL3L, GNL3
OG0003302 TASOR
OG0003303 FZR1
OG0003304 PAFAH1B3, PAFAH1B2
OG0003305 ATP5MF
OG0003306 UBE2Q2, UBE2Q1
OG0003308 FAM160B2, FAM160B1
OG0003309 HTR7
OG0003310 EVA1A, EVA1B
OG0003311 SSU72, SSU72P4, SSU72P2, SSU72P3, SSU72P7, SSU72P5, SSU72P8
OG0003312 PNRC2, PNRC1
OG0003313 KHNYN, N4BP1
OG0003314 EXOG, ENDOG
OG0003315 FDPS, RUSC1
OG0003316 C1QTNF7, C1QTNF2
OG0003317 BCAT1, BCAT2
OG0003318 UBAP1L, UBAP1
OG0003319 IL10RB, AP000295.1
OG0003320 SLCO3A1
OG0003321 TBX15, TBX18
OG0003322 SLC25A14, SLC25A30
OG0003324 RNF182
OG0003325 RNF31
OG0003326 RASD2, RASD1
OG0003327 FAM169A
OG0003328 STXBP4
OG0003329 SLC17A5
OG0003330 CCNL2
OG0003331 FAM122B, FAM122C
OG0003332 LYPD6, LYPD6B
OG0003333 PKIA, PKIB
OG0003334 RNF145
OG0003335 CCDC92, CCDC92
OG0003336 MACROD2, MACROD1
OG0003337 SLC22A15
OG0003338 FEM1A, FEM1C
OG0003339 CTPS2, CTPS1
OG0003340 PC
OG0003341 YIPF5, YIPF7
OG0003342 BMP15, GDF9
OG0003343 GOLT1B, GOLT1A
OG0003344 GSC2, RHOXF1, GSC
OG0003345 RPS26
OG0003346 DSC2, DSC3
OG0003347 COX6B2
OG0003348 CLRN1, CLRN2, AC020636.2
OG0003349 ADIPOQ, C1QTNF9, C1QTNF9B
OG0003350 ACE, AC113554.1
OG0003351 PPP1R15A, PPP1R15B
OG0003352 MAB21L2, MAB21L1
OG0003353 LIX1, LIX1L
OG0003354 KCNV2
OG0003356 BATF3, BATF
OG0003357 TGFBR2
OG0003358 EME1, EME2
OG0003359 CNPY4, CNPY3
OG0003360 TDRD6
OG0003361 FAXC
OG0003362 PRDM1
OG0003363 ASIP
OG0003364 KIR2DL4, KIR2DL4, KIR2DL4, KIR2DL4, KIR2DL4, GU182351.3, KIR2DL4, KIR2DL4, KIR2DL4, KIR2DL4, KIR2DL4, AL133414.3, KIR2DL5B, KIR2DL4, GU182352.4, KIR2DL4, KIR2DL4, KIR2DL4, GU182347.9, KIR2DL4, KIR2DL4, KIR2DL4, KIR2DL4, KIR2DL4, KIR2DL4, KIR2DL4, KIR2DL5A, KIR2DL4, GU182343.2, GU182359.4, KIR2DL4, GU182357.4, KIR2DL4, KIR2DL4, KIR2DL5A, KIR2DL4, KIR2DL4, KIR2DL4, GU182355.3, KIR2DL4, GU182345.2, KIR2DL4, GU182347.5, KIR2DL5B, KIR2DS5, KP420441.1, KIR2DS5, KIR2DL4, KIR2DL4, KP420440.5, KIR2DL4, KIR2DL4, KIR2DL4, KIR2DL5B
OG0003365 VAX2, VAX1
OG0003366 AMER2
OG0003367 GCM1, GCM2
OG0003368 CAND2, CAND1
OG0003369 SEC16B, SEC16A
OG0003370 C1QTNF12, ERFE
OG0003371 GLUL
OG0003372 SPEF2
OG0003373 FAM83C, FAM83A
OG0003374 ATF7IP2, ATF7IP
OG0003375 USP38, USP35
OG0003376 RPGRIP1
OG0003377 TMEM150A
OG0003378 AIFM3
OG0003379 HMBOX1
OG0003380 TMEM67
OG0003381 ARMC1
OG0003382 NABP2, NABP1
OG0003383 RBPMS2, RBPMS
OG0003384 RPL27A
OG0003385 DISP2, DISP1
OG0003386 SNX22, SNX24
OG0003387 PDCD4
OG0003388 ZAR1, ZAR1L
OG0003389 TMEM150B, TMEM150C
OG0003390 AGR3, AGR2
OG0003391 NFE2L3, NFE2L1
OG0003392 HES6
OG0003393 ASCL4, ASCL3, ASCL5
OG0003394 DEUP1, CEP63
OG0003395 UBE2N, UBE2NL
OG0003397 YIPF1, YIPF2
OG0003398 ANOS1
OG0003399 GK2, GK, GK3P
OG0003400 SCARB2
OG0003401 PRAM1
OG0003402 MIA2, CTAGE1, MIA2, CTAGE9, CTAGE8, CTAGE4, CTAGE15, CTAGE6, CTAGE1, MIA2
OG0003403 RAB7A
OG0003404 PTGES3L, PTGES3
OG0003405 IQCF1, IQCF2, IQCF6, IQCF5, IQCF3
OG0003406 FAM89A, FAM89B
OG0003407 UNC93A
OG0003408 KLRC4, KLRC1, KLRC2, KLRC3, AC068775.1, KLRC4-KLRK1
OG0003410 SHTN1
OG0003411 CCDC102A, CCDC102B
OG0003412 CCDC63, CCDC114
OG0003414 CDK14, CDK15
OG0003415 R3HCC1, R3HCC1L
OG0003416 BANF1
OG0003417 AKR1A1
OG0003418 PDCL3, PDCL2
OG0003419 ATG4A, ATG4B
OG0003420 CPTP
OG0003421 STX6, STX10
OG0003422 PPP2R1B, PPP2R1A
OG0003423 SLC25A2, SLC25A15
OG0003424 SDCBP2, SDCBP
OG0003425 AK1
OG0003426 TTC21B, TTC21A
OG0003427 CYP1B1
OG0003428 GLB1L2, GLB1L3
OG0003429 IL19, IL20, IL24
OG0003430 GCSH, AC092718.3, AC092718.8
OG0003431 CNPY2, AC073896.1, CNPY1
OG0003432 ROPN1, ROPN1B, ROPN1L
OG0003433 CD99L2
OG0003434 DUOXA1, DUOXA2
OG0003435 RNF175, RNF121
OG0003436 FNDC7
OG0003437 FUT1, FUT2
OG0003438 CA11, CA10
OG0003439 TACSTD2, EPCAM
OG0003440 ALX1
OG0003441 OIT3
OG0003442 ZYG11B, ZYG11A
OG0003443 MTCH2, MTCH1
OG0003444 GPR183
OG0003445 GPR63, GPR45
OG0003446 MPPED2, MPPED1
OG0003447 PCLO
OG0003448 METTL7A, METTL7B
OG0003449 RACGAP1
OG0003450 UBALD2, UBALD1
OG0003451 HNMT
OG0003452 GCH1
OG0003453 APOB
OG0003454 PPT2, PPT2, PPT2, PPT2, PPT2, PPT2, PPT2, PPT2, AL662828.1, PPT2-EGFL8, AL845464.1
OG0003458 GMFB, GMFG
OG0003459 SYCP2L, SYCP2
OG0003460 DBNL
OG0003461 GUCA1B
OG0003462 LDLRAP1
OG0003463 HSBP1, HSBP1L1
OG0003464 NUTM2F, NUTM2G, NUTM2D, NUTM2A, NUTM2B, NUTM2E, NUTM1
OG0003465 CFAP74
OG0003466 TM9SF2
OG0003467 DEPTOR
OG0003468 TRNAU1AP
OG0003469 UBE2G1
OG0003470 USP22, USP51, USP27X
OG0003471 MORC1, MORC2
OG0003472 PKD1
OG0003473 MNX1
OG0003474 OTULINL, OTULIN
OG0003475 C10orf90, ALMS1
OG0003476 UBE2L6, UBE2L3, UBE2L5
OG0003477 ANKRD17, ANKHD1, ANKHD1-EIF4EBP3
OG0003478 AGBL2, AGBL3
OG0003479 RNF220
OG0003480 SELENOO
OG0003481 UPK3A, UPK3B, UPK3BL1, POLR2J3, AC105052.1, UPK3B
OG0003482 ANKK1, RIPK4
OG0003484 FAM76A, FAM76B
OG0003485 SERTAD2
OG0003486 APOBEC3D, AICDA, APOBEC3A, APOBEC3F, APOBEC3C, AL022318.4, APOBEC3G, APOBEC3B, APOBEC3H, APOBEC3A
OG0003487 ARL14EP, ARL14EPL, ARL14EPL
OG0003488 EIF4G2
OG0003489 MGAT5
OG0003490 XPO7, RANBP17
OG0003491 KDM3B
OG0003492 MDN1
OG0003493 AK9
OG0003494 SLC22A16
OG0003495 GABBR1, GABBR1, GABBR1, GABBR1, GABBR1, GABBR1, GABBR1
OG0003496 CUTA
OG0003497 POMZP3, POM121, POM121C, AC007325.1, AC023491.2, POMZP3, AC270107.9
OG0003501 ACTL6B, ACTL6A
OG0003502 FAM172A
OG0003503 PCDH15
OG0003504 ATAD1, ATAD1
OG0003505 FOXJ1
OG0003506 ARHGEF25
OG0003507 RANBP3, RANBP3L
OG0003508 CAPSL
OG0003509 ZBTB45, ZBTB20
OG0003510 AFM, AFP, ALB
OG0003511 APOH
OG0003512 TRAPPC3L, TRAPPC3
OG0003513 CDK5RAP2
OG0003514 LBX1
OG0003515 KIF18A, KIF18B
OG0003516 B3GNT7
OG0003517 SMG6
OG0003518 RAD9A, RAD9B
OG0003519 SPATA6, SPATA6L
OG0003520 ABRA
OG0003521 PLA2G7, PAFAH2
OG0003522 PROP1, SEBOX, PROP1, PROP1
OG0003523 UBXN2B, NSFL1C
OG0003524 DNAH10, DNAH10
OG0003525 CDK2AP1
OG0003526 DCTN1, AC006030.1
OG0003527 CCDC3
OG0003528 RPS24
OG0003529 TMEM26
OG0003530 KLF15
OG0003531 DYNLRB1, DYNLRB2
OG0003532 SNX17, SNX31
OG0003533 DPY19L2, DPY19L1
OG0003535 C3orf18
OG0003536 TSPAN18
OG0003537 PIK3CG
OG0003538 RPS3A
OG0003539 DHFR2, DHFR
OG0003540 TRAPPC6A, TRAPPC6B
OG0003541 FAM111B, FAM111A
OG0003542 MGST2, LTC4S, LTC4S
OG0003543 PBRM1
OG0003544 ANO10
OG0003546 ASCL1, ASCL2
OG0003548 NME8, NME9
OG0003549 OR7E24
OG0003551 ZNF787
OG0003552 SLC22A17
OG0003554 SP5
OG0003555 FAM162B, FAM162A
OG0003556 CCBE1
OG0003558 SLC32A1
OG0003559 RPL5
OG0003560 SLC3A2
OG0003563 EDA2R, TNFRSF19
OG0003564 ADAM9
OG0003565 ACBD7, DBI
OG0003566 MARCHF7, MARCHF10
OG0003567 QRFPR
OG0003568 PALM2AKAP2, PALM
OG0003569 DESI2
OG0003570 WAPL
OG0003571 DNM1L
OG0003572 ASTE1
OG0003573 PRRG2, PRRG4
OG0003574 CERK
OG0003575 PSMA8, PSMA7
OG0003576 CAMKV
OG0003577 AHSA1
OG0003578 FOXG1
OG0003579 CDHR5
OG0003580 FN3KRP, FN3K
OG0003581 IL12B
OG0003582 MGLL
OG0003583 SERP1, SERP2
OG0003584 B3GNT3, B3GNT6
OG0003585 FAM43B, FAM43A
OG0003586 DUXA, DUX4, DUX4, CT476828.14, CT476828.19, CT476828.4, HM190170.1, CT476828.11, CT476828.8, CT476828.17, CT476828.6, CT476828.1, CT476828.10, CT476828.9, CT476828.2, CT476828.18, CT476828.15, CT476828.12, CT476828.21, CT476828.20, CT476828.5, CT476828.3, CT476828.16, CT476828.7, CT476828.13
OG0003587 PGK2, PGK1
OG0003588 GSPT2, GSPT1
OG0003589 BMERB1, BMERB1
OG0003590 CAPNS2, CAPNS1
OG0003591 GCK
OG0003592 KANSL1, KANSL1, KANSL1
OG0003593 C16orf96, QRICH2
OG0003594 TNFRSF1A, TNFRSF25
OG0003595 FGFRL1
OG0003596 ADGRD2
OG0003597 DRP2
OG0003598 ZBTB48
OG0003599 RNPEPL1, RNPEP
OG0003600 COPS7A, COPS7B
OG0003601 SCEL, ZNF185
OG0003602 ADCY8
OG0003603 CTSF, CTSW
OG0003604 SLC35G3, SLC35G2, SLC35G6, SLC35G4, SLC35G6
OG0003605 C16orf72
OG0003606 SEC11A, SEC11C
OG0003607 BHLHE22, BHLHE23
OG0003608 PSKH2, PSKH1
OG0003609 COPG1, COPG2
OG0003610 ACTR1B, ACTR1A
OG0003611 EDEM3
OG0003612 TBC1D20
OG0003613 HCRTR2, HCRTR1
OG0003614 GPHN
OG0003615 HINFP
OG0003616 HECTD4
OG0003617 TNFSF10
OG0003618 SINHCAF, SINHCAF
OG0003619 ADCY1
OG0003620 RMND5A, RMND5B
OG0003621 CDCP2
OG0003622 MED1
OG0003623 SRSF3
OG0003624 CD38, BST1
OG0003625 ARHGAP1, ARHGAP8
OG0003626 TMEM47
OG0003627 FGL2
OG0003628 U2AF1, U2AF1L4, U2AF1L5
OG0003629 ASIC5, AC093830.1
OG0003630 LRAT
OG0003631 IL17B, IL17D
OG0003632 PAQR3
OG0003633 TMEM179, TMEM179
OG0003634 CLMN
OG0003635 MOB2
OG0003636 ACSF2
OG0003637 NOTUM
OG0003638 BSN
OG0003639 QKI
OG0003640 APMAP
OG0003642 PWWP3B
OG0003643 AMMECR1
OG0003644 TMEM182
OG0003645 BICC1
OG0003646 HIBADH
OG0003647 SRRT
OG0003648 CHP2, CHP1
OG0003650 BOD1, BOD1L2
OG0003651 AKAP17A
OG0003652 SNRPB, SNRPN
OG0003653 TINAG, TINAGL1
OG0003654 SPON2
OG0003655 PRC1
OG0003656 HMGN1
OG0003657 NF1
OG0003658 SETMAR
OG0003659 NCOA5
OG0003660 MYZAP, POLR2M, GCOM1
OG0003661 NADK
OG0003662 FAM118A, FAM118B
OG0003663 IDO1, IDO2
OG0003665 TMEM79
OG0003666 KLHL10
OG0003667 GABBR2
OG0003668 HRH2
OG0003669 CUBN
OG0003670 NOG
OG0003671 ASPHD2, ASPHD1
OG0003672 TRAFD1, XAF1
OG0003673 ISOC2, ISOC1
OG0003674 SPTSSA
OG0003675 SLC66A1, SLC66A1L
OG0003676 HARS2, HARS1
OG0003677 CHST7, CHST2
OG0003678 MYCBP2
OG0003679 DIS3
OG0003680 NR1H2, NR1H3
OG0003681 HUNK
OG0003682 EMC3
OG0003683 ITPK1, ITPK1
OG0003684 EEF2
OG0003685 SPEG
OG0003686 ALYREF
OG0003687 KBTBD8
OG0003688 CRIM1, CRIM1
OG0003689 MTARC1, MTARC2
OG0003690 CCT6A, CCT6B
OG0003691 GPR108, GPR107
OG0003693 TRABD2A, TRABD2B
OG0003694 AC093525.2
OG0003695 RNF170
OG0003696 GPR83
OG0003697 TSPAN15
OG0003698 AP002495.1, L34079.1
OG0003699 SRSF12, SRSF10
OG0003700 CD28
OG0003701 KLHL31
OG0003702 CYP46A1
OG0003705 BAX
OG0003706 PRSS16
OG0003707 UBR3
OG0003708 KLRB1, KLRF2, CLECL1, KLRF1
OG0003709 SURF4, SURF4
OG0003710 SIDT2, SIDT1
OG0003711 ATP6V1A
OG0003712 GPI
OG0003713 LARP6
OG0003714 PDE11A
OG0003715 ATM
OG0003716 XPO1
OG0003717 EIF4E2
OG0003718 MGST3
OG0003719 GLUD1, GLUD2
OG0003720 SSX2IP
OG0003721 TTLL6, AC091167.2, TTLL13P
OG0003722 FRZB, SFRP4
OG0003723 GRK1, GRK1
OG0003724 ITPRIP, ITPRIPL1
OG0003725 BICDL1
OG0003726 MB21D2
OG0003727 RPUSD4, RPUSD3
OG0003728 SORD
OG0003729 IGFBP7, IGFBPL1
OG0003730 GTF2F2
OG0003731 FBXW7
OG0003732 GRK2, GRK3
OG0003733 DNHD1
OG0003734 SAP30, SAP30L
OG0003735 SLC66A2
OG0003736 HSFY1, HSFY2, HSFX1, HSFX2, HSFX3
OG0003737 RAB18
OG0003738 FAU
OG0003739 ACCS, ACCSL
OG0003740 SERPINI1, SERPINI2
OG0003741 RCVRN
OG0003742 CNOT3, CNOT3, CNOT3, CNOT3, CNOT3, CNOT3, CNOT3, CNOT3, CNOT3, CNOT3
OG0003743 MFF
OG0003744 ANLN
OG0003745 LMO4
OG0003746 CEP72, LRRC36, CEP72
OG0003747 CRTAC1
OG0003748 RPL23
OG0003749 SELENOP
OG0003750 INPP5A
OG0003751 RPL10A
OG0003752 PPHLN1, ERVK3-1
OG0003753 RGPD5, RANBP2, RGPD3, RGPD8, RGPD6, RGPD2, RGPD1
OG0003754 PLCXD1
OG0003755 PDHA2, PDHA1
OG0003757 RPL37
OG0003758 VGLL4
OG0003759 SUV39H1, SUV39H2
OG0003760 PAPLN
OG0003761 ECM2
OG0003762 BTBD17
OG0003763 USP29, USP37, USP26
OG0003764 FN1
OG0003765 THSD1
OG0003766 SLBP
OG0003767 EPHX1
OG0003768 EIF2AK2
OG0003769 USH2A
OG0003770 SPDYA, SPDYC
OG0003771 IER2, IER5
OG0003772 REELD1
OG0003773 STRC
OG0003776 ARF6
OG0003777 ULK4
OG0003778 FAM166A, FAM166B
OG0003779 ZNF774
OG0003780 ST13
OG0003781 PRLR
OG0003782 DHDH
OG0003783 DNAJC3
OG0003784 FBLN2
OG0003785 VCP
OG0003786 TAF7, TAF7L
OG0003787 MUL1
OG0003788 HMGCS1, HMGCS2
OG0003789 TMEM121
OG0003790 HSF5
OG0003791 CHST6, CHST5, CHST4
OG0003792 RGS12
OG0003793 CTDSPL2
OG0003794 RPL30
OG0003795 RNF151
OG0003796 TMEM235, TMEM114
OG0003797 TMEM17
OG0003798 ASPH
OG0003799 DHRS4, DHRS2, DHRS4L2
OG0003801 RPS25, RPS25
OG0003802 HTR5A
OG0003803 PRPF39
OG0003804 SLC35C2, COL20A1
OG0003805 XPR1
OG0003806 PTTG1IP
OG0003807 CPSF4, CPSF4L
OG0003808 MPV17L, AC140504.1, MPV17L, AC243733.1
OG0003809 PI4KA
OG0003810 TMEM263
OG0003811 CBY3, CBY1, CBY3
OG0003812 HAL
OG0003813 ACLY
OG0003814 CPT2
OG0003815 MREG
OG0003816 GPR15, GPR25
OG0003817 TFF2, TFF1
OG0003818 SLC2A13
OG0003819 CCDC80
OG0003820 N4BP2L1
OG0003821 SH3D19
OG0003822 KIAA1109
OG0003823 PSMA6
OG0003824 ARHGAP11A, ARHGAP11B, ARHGAP11A, ARHGAP11B
OG0003825 NRIP3, NRIP2
OG0003826 KIF19
OG0003827 DRD4, DRD4
OG0003828 HID1
OG0003829 HTR4
OG0003830 RNF14
OG0003832 PRELID1
OG0003833 BRD8
OG0003834 EFCC1
OG0003835 TRAF3IP2
OG0003836 CD1A, CD1E, CD1B, CD1C, CD1D
OG0003837 CSNK2B, CSNK2B, CSNK2B, CSNK2B, CSNK2B, CSNK2B, CSNK2B, CSNK2B, CSNK2B, AL662899.4
OG0003838 KAZN
OG0003839 TTC28
OG0003840 TMEM238, TMEM238L
OG0003841 LCN9
OG0003842 BIRC5
OG0003843 DDX21, DDX50
OG0003844 ALS2
OG0003845 GSE1
OG0003846 EEF1G
OG0003847 PRR14, PRR14L
OG0003848 CAMP
OG0003849 RAB35
OG0003850 WNT4
OG0003851 DDX6
OG0003852 RAB2A, RAB2B
OG0003853 CAMK2N2, CAMK2N1
OG0003854 SAPCD2
OG0003855 RPS12
OG0003856 SPON1
OG0003857 TSC1
OG0003858 ANKRD50
OG0003859 DENND3
OG0003860 IL16
OG0003861 SVEP1
OG0003862 PHPT1
OG0003863 PHF6
OG0003864 HAGHL, HAGH
OG0003865 NWD2
OG0003866 NUTF2
OG0003867 ABHD16B, ABHD16A, ABHD16A, ABHD16A, ABHD16A, ABHD16A, ABHD16A, ABHD16A
OG0003868 SLCO5A1
OG0003869 RAP1GDS1
OG0003870 FBXO34, FBXO46
OG0003871 GALNTL5, GALNT11
OG0003872 SEL1L3
OG0003873 KREMEN2, KREMEN1
OG0003874 ARHGAP12
OG0003875 WAC
OG0003876 DNALI1
OG0003877 DAP
OG0003878 FGFBP3, FGFBP1
OG0003879 ABCA2
OG0003880 RASL10A, RASL10B
OG0003881 RPL6
OG0003882 ANKRD9
OG0003883 UBTF
OG0003884 TAF11, TAF11L8, TAF11L13, TAF11L7, TAF11L6, TAF11L14, TAF11L4, TAF11L12, TAF11L11, TAF11L10, TAF11L2, TAF11L9, LINC02218, TAF11L3, TAF11L5
OG0003885 PTHLH
OG0003887 LAMA4
OG0003888 CBS, CBSL
OG0003889 LIMCH1
OG0003890 EXOC1
OG0003891 FRAS1
OG0003892 OXCT1, OXCT2
OG0003893 RPS23
OG0003894 ADGRV1
OG0003895 KEAP1
OG0003896 INF2
OG0003897 ACSS1
OG0003898 RIMKLB, RIMKLA
OG0003899 TSG101
OG0003901 TBX1, TBX10
OG0003902 APEH
OG0003903 SMC6
OG0003904 NBAS
OG0003906 NT5E
OG0003907 SOBP
OG0003909 CD164, CD164L2
OG0003910 REV3L
OG0003912 HSPB1
OG0003913 HYKK
OG0003914 CHRDL2, CHRDL1
OG0003915 DSP
OG0003916 HSPE1
OG0003917 NUGGC
OG0003918 TMEM100
OG0003919 NCBP2, NCBP2L
OG0003920 MARCHF5
OG0003921 HDLBP
OG0003922 UPK1B, UPK1A
OG0003923 PI4KB
OG0003924 RADX
OG0003925 RNF152, RNF186
OG0003926 PRPF40B
OG0003927 CIB4, CIB1
OG0003928 AC256236.1, AC241640.2
OG0003929 HELZ2
OG0003930 PTGR1
OG0003931 SCRIB, SCRIB
OG0003932 SLC7A4
OG0003933 OTUD6B, OTUD6A
OG0003934 MOSPD3, MOSPD1
OG0003935 CIT
OG0003936 CCDC42, CFAP73
OG0003937 SBSPON
OG0003938 SLF2, FAM178B
OG0003939 RPS17, RPS17
OG0003940 TPR
OG0003941 ADCY9
OG0003942 ARID5B
OG0003943 HPD
OG0003944 RAN
OG0003945 TMEM68
OG0003946 FLOT1, FLOT1, FLOT1, FLOT1, FLOT1, FLOT1, FLOT1, FLOT1
OG0003947 COL7A1
OG0003948 CCDC106
OG0003949 SEC22B
OG0003950 AS3MT
OG0003951 CFAP43
OG0003952 NSF, NSF, NSF
OG0003953 SHISAL2B, SHISAL2A
OG0003954 GABRP
OG0003955 CAV2
OG0003956 NALCN
OG0003957 HERC2
OG0003958 DDX3Y, DDX3X
OG0003959 CASK
OG0003960 CDH26
OG0003962 PDGFRL
OG0003963 SPART
OG0003964 GLRB
OG0003965 TYR
OG0003966 CD274, PDCD1LG2
OG0003967 BRF1
OG0003968 CXXC1
OG0003969 LGMN
OG0003970 MFAP5, MFAP2
OG0003971 PARP9
OG0003972 AANAT
OG0003973 LHFPL1, LHFPL6
OG0003975 ALKAL1, ALKAL2
OG0003976 AMD1
OG0003977 ADGB
OG0003978 TULP4
OG0003979 NEU1, NEU1, NEU1, NEU1, NEU1, NEU1, NEU1, NEU1
OG0003980 LBH
OG0003982 DGAT1
OG0003983 AL109811.3
OG0003984 OR10H2, OR10H3, OR10H5, OR10H4, OR10H1
OG0003985 ISLR, ISLR2
OG0003986 RPS20
OG0003987 NAIF1
OG0003991 LNPK
OG0003992 TMEM88
OG0003993 MSMB
OG0003994 ANO7
OG0003995 KY
OG0003997 SUMO1
OG0003998 PKDCC
OG0003999 TSPAN33
OG0004000 LMBRD2
OG0004001 PLA2G4C
OG0004002 FBXO40
OG0004003 PFAS
OG0004005 ARFGEF3
OG0004006 SPSB3
OG0004007 DUSP10
OG0004008 MAP3K20
OG0004009 LIPE
OG0004010 MGAT5B
OG0004011 GPR34
OG0004012 CFAP20
OG0004014 PPTC7
OG0004015 EIF3E
OG0004016 NPHP4
OG0004017 GPR162, GPR153
OG0004018 FAM81B, FAM81A
OG0004019 TONSL
OG0004020 FANCA
OG0004021 TDRD7
OG0004022 GNS
OG0004023 BLOC1S4, BCAS4
OG0004024 TNFAIP6
OG0004025 RIDA
OG0004026 PDZD2
OG0004027 NHLH1, NHLH2
OG0004028 SPR
OG0004029 SLC15A3, SLC15A4
OG0004030 WHRN
OG0004031 DLG5, DLG5
OG0004032 MSRA
OG0004033 NKAPL, NKAP
OG0004034 WNT11
OG0004035 TSTA3, TSTA3
OG0004036 CLEC1B, CLEC1A, CLEC12B, CLEC12A
OG0004037 NRSN1
OG0004038 RPS2
OG0004039 SMARCB1, SMARCB1
OG0004040 CACYBP
OG0004041 MTOR
OG0004042 PRKDC
OG0004043 VPS50
OG0004044 UBE2I
OG0004045 ZC3H10
OG0004046 CFAP61
OG0004047 U2SURP
OG0004048 CUL3
OG0004049 SLC35A3
OG0004050 VPS8
OG0004051 ESPNL, ESPN
OG0004052 AC131160.1
OG0004053 ATP6V0E1
OG0004054 TSPO, TSPO2
OG0004055 NAV1
OG0004057 ACSS2
OG0004058 USP9X, USP9Y
OG0004059 ERGIC2
OG0004060 GBE1
OG0004061 NPY2R
OG0004062 RFESD
OG0004063 AOPEP
OG0004064 DTD2
OG0004065 PRKCSH
OG0004066 ATP5F1A
OG0004067 C1QTNF4
OG0004068 RPLP2
OG0004069 MFSD11
OG0004070 NUP160
OG0004071 ACTR2
OG0004072 DNAJB9
OG0004073 NPAS4
OG0004075 AFG1L
OG0004076 PPP4R2
OG0004077 BAG6, BAG6, BAG6, BAG6, BAG6, BAG6, BAG6
OG0004078 GNPAT
OG0004079 LEFTY1, LEFTY2
OG0004080 NPPB, NPPA
OG0004081 UNCX
OG0004082 HPGDS
OG0004087 IPO4
OG0004088 MNT
OG0004089 COL14A1
OG0004090 C20orf194
OG0004091 RGS3
OG0004092 SOCS1
OG0004093 CAPRIN1
OG0004094 MACO1
OG0004095 NEURL4, AC026954.2
OG0004096 MTTP
OG0004097 IFI30
OG0004098 THEM4, THEM5
OG0004099 CEP112, AC004805.1
OG0004100 KIAA1211L
OG0004101 ACOD1
OG0004102 PUF60, PUF60
OG0004103 TAF9, TAF9B, TAF9
OG0004104 SPTAN1
OG0004105 DCAF12L2, DCAF12, DCAF12L1
OG0004106 PRRC2B
OG0004107 BCAS3
OG0004108 STAR
OG0004109 HTT
OG0004110 KCNJ1
OG0004111 AK5
OG0004112 KLHL38
OG0004113 MED30
OG0004114 ARRDC1
OG0004115 CDHR1
OG0004116 CAMK4
OG0004117 GPRIN1, GPRIN2
OG0004118 WDR5B, WDR5
OG0004119 STARD5, STARD6
OG0004120 CHRNA1
OG0004121 SAXO2, SAXO1
OG0004124 SUCO
OG0004125 SUB1
OG0004126 B3GALT2
OG0004127 MAN1B1
OG0004128 ATRX
OG0004129 PSMD4
OG0004130 PPP1R2, PPP1R2B, PPP1R2C
OG0004131 GRID2IP
OG0004132 SPATC1L, SPATC1, SPATC1L
OG0004133 TFAP4
OG0004134 GUK1
OG0004136 OVCH1, OVCH2
OG0004137 IL21R
OG0004138 TMEM216, TMEM80
OG0004139 HGSNAT
OG0004140 CSHL1, GH1, GH2, CSH1, CSH2
OG0004141 IPO13
OG0004142 HEXIM2
OG0004143 AIFM2
OG0004144 IKZF5
OG0004145 VWA8
OG0004146 ARID2
OG0004147 TMEM168
OG0004148 MDFIC
OG0004149 KLHL12
OG0004150 RGN
OG0004151 FBLN1
OG0004152 SYAP1
OG0004153 NCR3LG1
OG0004154 NAMPT
OG0004155 CD247, FCER1G
OG0004156 UNC79, UNC79
OG0004157 LDLRAD3
OG0004158 HEG1
OG0004159 HEXD
OG0004160 ZFAND2B, ZFAND2A
OG0004162 UGP2
OG0004163 RNF123
OG0004164 ASRGL1
OG0004165 MYO6
OG0004166 MSH5, MSH5, MSH5, MSH5, MSH5, MSH5, MSH5, MSH5, MSH5-SAPCD1, MSH5-SAPCD1, MSH5-SAPCD1, MSH5-SAPCD1, MSH5-SAPCD1, MSH5-SAPCD1
OG0004167 AFDN
OG0004168 CENPF
OG0004169 ATP5MG, ATP5MGL
OG0004170 NCR3, NCR3, NCR3, NCR3, NCR3, NCR3, NCR3, NCR3
OG0004171 TAPBPL
OG0004172 COX8A, AP000721.1
OG0004173 NMRAL1, NMRAL1
OG0004174 HPN
OG0004175 ATP6V0C
OG0004176 PYGO1, PYGO2
OG0004177 SPG11
OG0004178 ASB2, ASB2
OG0004179 GAS8
OG0004180 FDX1
OG0004181 C19orf12
OG0004182 ASB13
OG0004183 NUP155
OG0004184 PORCN
OG0004185 KHDC4
OG0004186 ANKRD13C
OG0004187 COX5A
OG0004188 RPL35A
OG0004189 TTC30A, TTC30B
OG0004190 CEP350
OG0004191 RPS11
OG0004192 OLA1
OG0004193 RPL7A, RPL7A
OG0004194 EIF4B
OG0004195 VPS13D
OG0004196 PDIA3
OG0004197 SACM1L
OG0004198 SNX27
OG0004199 MYORG
OG0004200 GOT1
OG0004201 RGS9BP
OG0004202 NXT2, NXT1
OG0004203 MAN2B1, AC010422.3, AC010422.5
OG0004204 LRRC24
OG0004205 MMADHC
OG0004206 ZC3H11A
OG0004207 TXNDC16
OG0004208 ZBTB16
OG0004209 CORO7, CORO7-PAM16, CORO7-PAM16, CORO7
OG0004210 CTCF
OG0004211 ANKRD23, ANKRD1
OG0004213 ST3GAL5
OG0004214 CTSZ
OG0004215 LONP2
OG0004216 MEIOC
OG0004217 PHACTR1
OG0004218 MANBAL
OG0004220 YME1L1
OG0004221 DKK3
OG0004222 STIMATE, STIMATE-MUSTN1
OG0004223 LRRN4CL, LRRN4
OG0004224 FIP1L1
OG0004226 UQCRC2
OG0004227 HBEGF
OG0004228 GSDME
OG0004229 DPYD
OG0004230 SLC25A17
OG0004231 CEP83
OG0004232 CEP290
OG0004233 PSMD11
OG0004234 RPL19
OG0004235 CHST15
OG0004236 PPM1K
OG0004237 LMO7
OG0004238 PPP1R3A
OG0004239 ZMYND8
OG0004240 DAB2
OG0004241 HMGCR
OG0004242 SMN1, SMN2, SMN2, SMN1, SMN2
OG0004243 MAMDC2, MAMDC2
OG0004244 GALC
OG0004245 SUPT20H
OG0004246 ZNF862, PRDM11
OG0004247 GSTP1
OG0004248 ZFP91, ZFP91-CNTF
OG0004249 CREBRF
OG0004250 ABCA12, ABCA13
OG0004251 FAM53C, FAM53A
OG0004252 ADAM17
OG0004253 WDR82
OG0004254 RPL29
OG0004255 ABHD6
OG0004256 SLC25A20
OG0004257 SLC10A3, SLC10A5
OG0004258 AL159163.1, RNASET2
OG0004259 SRSF7
OG0004261 FAM136A
OG0004262 PTPN9
OG0004263 RPS19
OG0004264 TLE5
OG0004265 ADGRD1
OG0004266 ANGPTL4
OG0004267 RABGEF1, RABGEF1
OG0004268 SSX7, SSX5, SSX2, SSX1, SSX4, SSX4B, SSX2B, SSX3
OG0004269 NLK
OG0004270 RPL4
OG0004271 CHST12
OG0004272 DLK1
OG0004273 AIMP1
OG0004274 PDE2A
OG0004276 NKPD1
OG0004277 ASH1L
OG0004278 NUP98
OG0004279 MCHR1
OG0004280 SARDH
OG0004281 KCTD21
OG0004282 GOLIM4
OG0004283 TEP1
OG0004284 KLHL33
OG0004285 HSPB7
OG0004286 MMP23B
OG0004287 ZDHHC16
OG0004288 SPEN
OG0004289 SMG5
OG0004290 RRAGB, RRAGA
OG0004291 METTL26
OG0004292 HGH1
OG0004293 PSMA3
OG0004294 TG
OG0004295 F12, HGFAC
OG0004296 SNX19
OG0004297 EBAG9
OG0004298 NRDC
OG0004299 THADA
OG0004300 CIPC, AC007375.2
OG0004301 POMC
OG0004302 OGT
OG0004303 KCTD9
OG0004304 ERICH6, ERICH6B
OG0004305 TCF23, TCF24
OG0004307 RNPS1
OG0004308 TMEM229B
OG0004309 RBM33
OG0004310 NPBWR1, NPBWR2, NPBWR2
OG0004311 CROT
OG0004312 CEP78
OG0004313 STEAP4
OG0004314 WDR47
OG0004315 ERH
OG0004316 GLG1
OG0004317 SOCS3
OG0004318 FEN1
OG0004319 RARRES1, LXN
OG0004320 CECR2
OG0004321 BBS9
OG0004322 NUP205
OG0004323 TUBG2, TUBG1
OG0004324 NBR1
OG0004325 GPATCH8
OG0004326 TMTC2
OG0004327 MAP3K14
OG0004328 ZRANB1
OG0004329 PSMD13
OG0004330 UGDH
OG0004331 UGT8
OG0004333 MSH3
OG0004334 CFC1B, TDGF1
OG0004335 DMRT2
OG0004336 UBR7, AL110118.2, UBR7, AL110118.4
OG0004337 TMEM205
OG0004338 EPG5
OG0004339 CD109
OG0004340 ABCB6
OG0004341 NPB
OG0004343 QRICH1
OG0004344 IGF2R
OG0004345 WTAP
OG0004346 XPO5
OG0004347 MT-ND5
OG0004348 RPL36
OG0004349 AQP8
OG0004350 RSPH6A, RSPH4A
OG0004351 SPP2
OG0004352 TNNC2
OG0004354 NUP62CL
OG0004355 ISCU
OG0004356 JAZF1
OG0004357 AMZ1, AMZ2
OG0004358 MINPP1
OG0004359 TMEM237
OG0004360 GPX4
OG0004361 CWC22
OG0004362 SRCAP, AC106886.6
OG0004363 TTC23, TTC23L
OG0004364 INTS3, INTS3
OG0004365 FLOT2
OG0004366 KCP
OG0004367 HEPACAM
OG0004368 SP3
OG0004369 RPRD2
OG0004371 DDI1, DDI2
OG0004372 MROH5, MROH5
OG0004373 DIS3L2
OG0004374 SH3BGRL3
OG0004375 DNAJA3, DNAJA3
OG0004376 AC048338.2
OG0004377 NT5C, NT5M
OG0004378 ADCY10
OG0004379 ENY2
OG0004380 CTBS
OG0004381 CTHRC1
OG0004382 SRP54
OG0004384 CGNL1
OG0004385 RAPGEF5
OG0004386 KIAA1191
OG0004387 PTDSS1
OG0004388 NEB
OG0004389 COPA
OG0004390 TERB1
OG0004392 GNB5
OG0004393 TTC39C
OG0004394 ACIN1
OG0004395 OPLAH
OG0004396 TBCEL
OG0004397 GTF3C1
OG0004398 EIF2AK4
OG0004399 VWA1
OG0004400 PHKB
OG0004401 DNAJA2
OG0004402 TMX3
OG0004403 KLHDC10
OG0004404 CNOT2
OG0004405 MPP5
OG0004406 RANBP1
OG0004407 CLINT1
OG0004408 WDR37
OG0004409 MKX
OG0004410 SCFD2
OG0004411 CLPTM1L, CLPTM1L
OG0004412 B2M
OG0004413 PRDX6
OG0004414 CD63
OG0004415 C2CD5
OG0004416 SYT7
OG0004417 ALDH9A1
OG0004418 PA2G4
OG0004419 MAP1LC3C
OG0004420 EEPD1
OG0004421 CHMP5
OG0004422 AGXT
OG0004423 POLR1A
OG0004424 POLR2D
OG0004426 PTPRB
OG0004427 TSPAN8
OG0004428 DNAJC7
OG0004429 SCP2
OG0004430 MAGOHB, MAGOH
OG0004431 SNRPE
OG0004432 ILRUN
OG0004433 AL592490.1, PCDH20
OG0004434 KAT7
OG0004435 PCCA
OG0004436 RRP1B, RRP1
OG0004437 DIDO1
OG0004438 KCNQ2, KCNQ2
OG0004439 ARL6
OG0004440 B3GLCT
OG0004441 UBL3
OG0004442 FABP2
OG0004443 GHR
OG0004444 GAS1
OG0004445 SLC46A2
OG0004446 RNF165
OG0004447 RBM25
OG0004448 MGA
OG0004449 PLEKHA7
OG0004450 LMLN, LMLN2
OG0004451 PCYT2
OG0004452 BNIP1
OG0004453 MFSD6
OG0004454 CD74
OG0004455 CDC5L
OG0004456 DHRS12
OG0004457 PRIM2
OG0004458 SNX14
OG0004459 FAM184A
OG0004460 DHRS1
OG0004461 ZXDA, ZXDB, ZXDC
OG0004462 CHCHD4
OG0004463 SMYD2
OG0004464 PSME4
OG0004465 TMEM230
OG0004466 GDF1, GDF3, CERS1
OG0004467 GLTP
OG0004468 BCL2A1, ST20
OG0004469 CRLF1
OG0004470 ABHD15
OG0004471 SLC25A44
OG0004473 RFPL2, RFPL3, RFPL1, RFPL4A, RFPL4B, AL365214.2
OG0004475 OR9K2
OG0004476 KIR3DL3, KIR3DL3, KIR3DL3, KIR3DL3, KIR3DL3, KIR3DL3, KIR3DL3, KIR3DL3, KIR3DL3, KIR3DL3, GU182353.1, KIR3DL3, KIR3DL3, KIR3DL3, GU182355.7, KIR3DL3, KIR3DL3, KIR3DL3, KIR3DP1, KIR3DP1, KIR3DL3, KIR3DL3, KIR3DL3, KIR3DL3, KIR3DL3, KIR3DL3, KIR3DL3, KIR3DL3, KIR3DL3, KIR3DL3, KIR3DL3, KIR3DL3, KIR3DL3, KIR3DL3, KIR3DL3, KIR3DL3, KIR3DL3, KIR3DL3, KIR3DL3, KIR3DL3, KIR3DL3, KIR3DL3
OG0004477 PRDM2
OG0004478 ZNF628
OG0004479 PLXND1
OG0004480 KCMF1
OG0004481 CAPN15
OG0004483 CCAR1
OG0004484 WDR70
OG0004485 ELSPBP1, BSPH1
OG0004486 CTH
OG0004487 CLPB
OG0004488 BBOX1
OG0004489 CLPX
OG0004490 SPAG17
OG0004491 GUCY2C
OG0004492 KNDC1
OG0004493 SNX29
OG0004495 THOC7
OG0004496 SRBD1
OG0004497 NDUFAB1
OG0004498 GRIN1
OG0004499 DDX60L, DDX60
OG0004500 BPTF
OG0004501 GCG
OG0004502 CTSB
OG0004503 SPRYD3
OG0004504 FPGS
OG0004505 CUL5
OG0004506 PECAM1
OG0004507 DUSP19
OG0004508 SMS
OG0004509 PAFAH1B1
OG0004510 ABHD2
OG0004511 ZNF706
OG0004512 GPR155
OG0004513 CYP19A1
OG0004514 SLC46A1
OG0004515 PEBP1
OG0004516 RAPGEF1
OG0004517 COX7B2
OG0004518 TCTEX1D2, AC069257.4
OG0004519 TMED2
OG0004520 RPA4, RPA2
OG0004521 TLCD5
OG0004522 MVB12B
OG0004523 SLC45A3
OG0004524 RPS3
OG0004525 RHOF, RHOD
OG0004527 UBE2H
OG0004528 MBP
OG0004529 FANCM
OG0004530 DCTN6
OG0004531 DCAF8, DCAF8L1, DCAF8L2
OG0004532 MARCHF6
OG0004533 SGIP1
OG0004534 MAPK6
OG0004535 SUZ12
OG0004536 ANKIB1
OG0004537 SNAI2
OG0004538 PIPOX
OG0004539 EFCAB1
OG0004540 DR1
OG0004541 SUGCT
OG0004542 FOXRED2
OG0004543 AC093155.3, HS2ST1
OG0004544 ATF4
OG0004545 ANGPTL3
OG0004546 RANGAP1
OG0004547 SNU13
OG0004548 CD8A
OG0004549 VAT1
OG0004550 LRRC37A3, LRRC37A, LRRC37B, LRRC37A2, LRRC37A3, LRRC37A, LRRC37A2, LRRC37A2
OG0004551 CRADD
OG0004552 NASP
OG0004553 EFCAB3
OG0004554 SMARCE1
OG0004555 NSMCE4A, EID3
OG0004556 DHPS
OG0004557 GRAMD4
OG0004558 DHX15
OG0004559 EIF2S3, EIF2S3B
OG0004560 TMEM189
OG0004561 GID8
OG0004562 DLD
OG0004563 UBE2K
OG0004564 ATP5PF
OG0004565 DNAAF1
OG0004566 XPO4
OG0004567 MAD2L1
OG0004568 CNTLN
OG0004569 AK7
OG0004570 TTLL5
OG0004572 NUDT16, NUDT16L1
OG0004573 G6PD
OG0004574 TMX2
OG0004575 EVPL
OG0004576 TMEM163
OG0004577 USP40
OG0004578 COL6A2
OG0004579 DAG1
OG0004580 IL17RD
OG0004581 KBTBD12
OG0004582 KCTD6
OG0004583 GTF2H4, GTF2H4, GTF2H4, GTF2H4, GTF2H4, GTF2H4
OG0004585 TIGAR
OG0004586 SLC17A1, SLC17A2, SLC17A4, SLC17A3
OG0004588 MMP11, MMP11
OG0004590 ZCCHC13, CNBP
OG0004591 PIP5KL1
OG0004593 ANO8
OG0004594 HTR3C, HTR3D, HTR3E
OG0004596 C2CD3
OG0004597 FBXO41
OG0004599 UBR4
OG0004600 CMTM5, CMTM3
OG0004601 HSPD1
OG0004602 THRAP3
OG0004603 NDUFS1, NDUFS1
OG0004604 SLC25A29
OG0004605 PTEN
OG0004606 DNAJC11
OG0004607 SMCR8, SMCR8
OG0004608 IGSF21
OG0004609 RPL13
OG0004610 TECPR1
OG0004611 LRRK1
OG0004612 DNAJC21
OG0004614 SRSF11
OG0004615 RPL13A
OG0004616 IMPAD1
OG0004617 ILK
OG0004618 GTF2E1
OG0004619 PLEKHA3
OG0004620 TRBV30, TRBV30
OG0004621 EDC3
OG0004622 SUPT6H
OG0004623 SF3B2
OG0004624 OTOA, AC241409.1
OG0004625 FIBCD1
OG0004626 DUSP11
OG0004627 PDZD7
OG0004628 RRM1
OG0004629 SLC16A12
OG0004630 BMS1
OG0004631 AADAT
OG0004632 ARHGAP19, ARHGAP19-SLIT1
OG0004633 CLCNKA
OG0004634 VPS52, VPS52, VPS52, VPS52, VPS52, VPS52, VPS52
OG0004635 PPM1D
OG0004636 CD3D
OG0004637 DOK7
OG0004638 DIXDC1
OG0004639 GID4
OG0004640 ADCY3
OG0004641 SPEF1
OG0004642 FRMD7
OG0004643 ANAPC1
OG0004644 AZIN1
OG0004645 RLBP1
OG0004646 ZFP64
OG0004647 EFL1
OG0004648 TAF1, TAF1L
OG0004649 VMP1
OG0004650 GTSF1
OG0004652 CXCL12
OG0004653 NXN, NXN, NXN
OG0004655 CSPP1
OG0004656 TRPA1
OG0004657 SYNPO2L
OG0004658 XKR8
OG0004660 NR6A1
OG0004661 EXOC3L2
OG0004662 SORL1
OG0004663 MFSD4A
OG0004664 PM20D1
OG0004666 SLC37A4
OG0004668 SMU1
OG0004669 TPMT
OG0004670 SIRT5
OG0004671 CNOT1
OG0004672 NOXO1
OG0004673 DNMT1
OG0004675 GPR151
OG0004677 BAZ1B
OG0004679 U2AF2
OG0004680 PLEKHA5
OG0004681 SCHIP1, IQCJ-SCHIP1
OG0004682 NUP42
OG0004683 GGCT, AC005154.5
OG0004684 KIF23
OG0004685 TDG
OG0004686 POLR3B
OG0004687 BOK
OG0004688 TSPEAR
OG0004689 NDUFA6, NDUFA6, NDUFA6, NDUFA6
OG0004690 ALDH18A1
OG0004691 EPS8L3
OG0004692 SLC25A3
OG0004693 RPL27
OG0004694 PTPRQ
OG0004695 RPS16
OG0004696 DMBX1
OG0004697 ATE1
OG0004698 RPS10, RPS10-NUDT3
OG0004699 APOBEC2
OG0004700 DUSP3
OG0004701 CTTNBP2NL
OG0004702 ANKRD10
OG0004703 TMEM131
OG0004704 WFS1
OG0004705 RALGAPB
OG0004706 AHCY
OG0004707 SAMM50
OG0004708 CDKL5
OG0004709 ADA
OG0004710 CD36
OG0004711 RELN
OG0004712 SLC17A9
OG0004713 PPDPF
OG0004714 LRRK2
OG0004715 F11, KLKB1
OG0004716 ABHD10
OG0004717 RPL24
OG0004718 RPS15
OG0004719 PDE5A
OG0004720 CTSC
OG0004721 CCNO
OG0004722 HSDL2
OG0004723 IFT74
OG0004724 FOCAD
OG0004725 SNAPC1
OG0004726 BTBD7, BTBD7
OG0004727 NIPSNAP3B, NIPSNAP3A
OG0004728 TDP1
OG0004729 FCF1
OG0004730 ZNF106
OG0004731 NAA11, NAA10
OG0004732 MADD
OG0004733 ZBTB39
OG0004734 CHMP6
OG0004735 WIZ
OG0004736 SLC49A4
OG0004737 RECQL5
OG0004738 RPS14
OG0004739 TUSC2
OG0004740 PDIA6
OG0004741 TNNC1
OG0004742 RTN4IP1
OG0004743 SCML4
OG0004744 COL12A1
OG0004745 UST
OG0004746 ABCF1, ABCF1, ABCF1, ABCF1, ABCF1, ABCF1, ABCF1
OG0004747 SNX9
OG0004748 RGS7BP
OG0004749 BTBD9
OG0004750 GLO1
OG0004751 BIRC6
OG0004752 FAM8A1
OG0004753 SAA4, SAA1, SAA2-SAA4
OG0004754 DNAJC16
OG0004755 MSL2
OG0004756 SUSD2
OG0004757 MGAT2
OG0004760 MMP21
OG0004761 OR3A3, OR3A2, OR3A1
OG0004764 RPL35
OG0004765 CPZ
OG0004766 HACD3
OG0004767 ECH1, ECH1
OG0004768 CCDC150
OG0004769 RNF146
OG0004770 SELENBP1
OG0004771 OSCP1
OG0004772 PRTG
OG0004773 PRUNE1
OG0004774 CCT8
OG0004775 GUCA2A, GUCA2B
OG0004776 RFX7
OG0004777 ERCC6L
OG0004778 BMPR2
OG0004779 AC008764.1
OG0004781 ZNF219
OG0004782 C1orf43
OG0004783 KBTBD13
OG0004784 NUP214
OG0004785 EMILIN1
OG0004786 GAMT
OG0004787 IDE
OG0004788 TSC2
OG0004789 SLC16A6
OG0004790 SYNRG, SYNRG
OG0004791 SMYD3
OG0004792 CIC
OG0004793 MED25, PTOV1
OG0004794 ABCF3
OG0004795 USP34
OG0004797 SLC18B1
OG0004798 CDA
OG0004799 RPA1
OG0004800 FDFT1
OG0004801 SELENOI
OG0004802 TDRD12
OG0004803 VPS29
OG0004804 MBD5
OG0004805 RGR
OG0004806 CHAT
OG0004807 TRRAP
OG0004808 ZC3H15
OG0004810 ENDOU
OG0004811 MXRA8
OG0004812 PISD
OG0004813 CD276
OG0004814 ABAT
OG0004816 MTDH
OG0004817 NSMAF
OG0004818 COG3
OG0004819 LMAN1
OG0004820 RPL37A
OG0004821 TNPO3
OG0004822 ST8SIA3
OG0004823 EXOSC10
OG0004824 HAUS3
OG0004825 SND1
OG0004826 TMEM266
OG0004828 VPS51
OG0004829 PLA2G4A
OG0004830 HABP2
OG0004831 SPINT1
OG0004832 IVNS1ABP
OG0004833 ZCCHC17
OG0004834 APLNR
OG0004835 TAPT1
OG0004836 PPME1
OG0004837 INPP5E
OG0004839 RTTN
OG0004840 CDKAL1
OG0004841 FKBP3
OG0004843 REST
OG0004844 ARMC4
OG0004845 TMEM185B, TMEM185A
OG0004846 HECTD2
OG0004847 PSMA1, AC018523.2
OG0004848 EXOC4
OG0004849 PPP6C
OG0004850 NPEPL1
OG0004851 MDH2
OG0004852 RABEP1
OG0004853 TRAPPC8
OG0004854 SLC7A14
OG0004855 INCENP
OG0004856 AEBP2
OG0004857 OTOL1
OG0004858 TMTC1
OG0004859 GFM1
OG0004860 LRTM2
OG0004861 SELENOT
OG0004862 COLQ
OG0004863 ATR
OG0004864 RERG
OG0004865 DNER
OG0004866 DENND11, DENND11
OG0004867 GPR141
OG0004868 PIKFYVE
OG0004869 GLMN
OG0004870 TMEM41A
OG0004871 GPR17
OG0004872 DCAF7
OG0004873 BECN1, BECN2
OG0004874 CDC20
OG0004875 PDCD11
OG0004876 PALD1
OG0004877 CDC27
OG0004878 FAM53B
OG0004879 CLDN10
OG0004880 RANBP6, IPO5
OG0004881 CFAP97D1, CFAP97D2
OG0004882 TPP2
OG0004883 TRABD
OG0004884 GRTP1
OG0004885 KLHL42
OG0004886 NHS
OG0004887 MAP7D2
OG0004888 ARX
OG0004889 TRAPPC10, FP565260.6
OG0004890 PDXK
OG0004891 RPS21
OG0004892 CCDC71, CCDC71L
OG0004893 B3GALT5
OG0004894 ATP5PO, AP000311.1
OG0004895 TRMT9B
OG0004896 PCM1
OG0004897 STOX2
OG0004898 SCOC
OG0004899 NOCT
OG0004900 CD200R1, CD200R1L
OG0004901 TDO2, TDO2
OG0004902 PARP4
OG0004903 ARHGAP42
OG0004904 MAML2
OG0004905 CASP6
OG0004906 PRORP, AL121594.1
OG0004907 SCFD1
OG0004908 GPR132
OG0004909 TRIP11
OG0004910 ACP5
OG0004911 NPC2
OG0004912 DPH6
OG0004914 FUT8
OG0004916 CANT1
OG0004917 PKP3
OG0004918 MAP2K4
OG0004919 TRIM66
OG0004920 LCT
OG0004922 MCM3AP
OG0004923 COL6A1
OG0004924 AFTPH
OG0004925 GZF1
OG0004926 SRF
OG0004927 KLHL29
OG0004928 RAD54L2
OG0004929 KLF11
OG0004930 WDR35
OG0004931 NCKIPSD
OG0004932 AKAP7
OG0004933 PPP1R10, PPP1R10, PPP1R10, PPP1R10, PPP1R10, PPP1R10, PPP1R10
OG0004934 CCSAP
OG0004935 RNF180
OG0004936 SCCPDH
OG0004937 B3GALT1
OG0004938 CSTF2T, CSTF2
OG0004939 GLIS2, GLIS2
OG0004940 CGN
OG0004941 MAX
OG0004942 GPR52, GPR21
OG0004944 ADAMTSL5
OG0004945 RPL34
OG0004948 OR8J3, OR8J1, OR8J1, OR8J2
OG0004953 PCSK7
OG0004955 HIVEP1
OG0004956 NEMF
OG0004957 TOPBP1
OG0004958 CALML4
OG0004959 ZNF646
OG0004960 TTC26
OG0004961 CCDC9
OG0004963 ACSF3
OG0004964 CNTRL
OG0004965 CAT
OG0004966 TRAF4
OG0004967 POLQ
OG0004968 EGFLAM
OG0004969 TMEM248
OG0004970 PPP1R37
OG0004971 TRBC2, TRBC2, TRBC1, TRBC1
OG0004972 RSF1
OG0004973 FYTTD1
OG0004975 FBL, FBLL1, FBL
OG0004976 MOSMO
OG0004977 GGCX
OG0004978 VAC14
OG0004979 PEX7
OG0004980 HELZ
OG0004981 RUSC2
OG0004982 USP6, USP32
OG0004984 RGCC
OG0004985 CXorf21
OG0004986 CHM, CHML
OG0004987 CFAP45
OG0004988 ACOX3
OG0004989 PSCA
OG0004990 MSH4
OG0004991 CABIN1
OG0004992 SF3A1
OG0004993 ZNF362
OG0004994 HMGN2, HMGN4
OG0004995 POLG
OG0004996 TTLL10
OG0004997 RTEL1
OG0004998 ZNF513
OG0004999 DDX43, DDX53
OG0005000 GULP1
OG0005001 DMTN
OG0005002 ADNP
OG0005003 RPLP0
OG0005004 RSPH3
OG0005005 SCYL1
OG0005006 VSTM4
OG0005007 GLRX2
OG0005008 SIAE
OG0005009 SDHB
OG0005010 TFAM
OG0005011 DYDC2, DYDC1
OG0005012 SCARB1
OG0005013 MYOZ1
OG0005014 RECQL
OG0005015 ZSWIM8
OG0005017 TECTA
OG0005018 TESC
OG0005019 KIAA0556
OG0005020 PAM
OG0005021 POLA2
OG0005023 CCDC13
OG0005024 EIF2D
OG0005025 ZFYVE26
OG0005026 ZNF236
OG0005027 CTDP1
OG0005028 WDR60
OG0005029 ZMYND11
OG0005030 XPO6
OG0005031 IDI2, IDI1
OG0005032 DLGAP5
OG0005033 ATXN1
OG0005034 RPL28
OG0005035 DNAJC1
OG0005036 CCP110
OG0005037 SLC35G1
OG0005038 PTER
OG0005039 CLDND1
OG0005040 VPS35L
OG0005041 RIC3
OG0005042 MAIP1
OG0005044 CDIPT
OG0005046 SUSD6
OG0005047 HSD17B7
OG0005048 LRRC34
OG0005049 PPM1L
OG0005050 ADA2
OG0005051 MTRR
OG0005052 RPL14
OG0005053 SH3BP5
OG0005054 NYAP2
OG0005055 RP9
OG0005056 F3
OG0005057 RNF168
OG0005058 ZPBP, ZPBP2
OG0005059 CACHD1
OG0005060 USO1
OG0005061 SMYD1
OG0005062 USP24
OG0005063 XRCC6
OG0005064 SMDT1, SMDT1, SMDT1, SMDT1
OG0005065 CFAP57
OG0005066 SZT2
OG0005068 METAP2
OG0005069 CALHM2, CALHM4
OG0005070 SH3PXD2A
OG0005071 OSBPL9
OG0005072 C10orf88
OG0005073 INAVA
OG0005074 CSDE1
OG0005075 CCDC149
OG0005077 PARP11
OG0005079 MSL3
OG0005080 TRPC4AP
OG0005081 MOSPD2
OG0005082 NUP50
OG0005083 TTLL1
OG0005084 TM7SF3
OG0005085 TMEM60
OG0005086 HBP1, HBP1
OG0005087 TTC3
OG0005088 KIAA0100
OG0005090 SLC38A8
OG0005091 PCDH18
OG0005092 CFAP44
OG0005093 IFT88
OG0005094 NDNF
OG0005095 CFI
OG0005096 FAM47B, FAM47A, FAM47E, FAM47E-STBD1
OG0005097 NUP54
OG0005098 TMEM135
OG0005099 IPO11
OG0005100 LHFPL2
OG0005101 KIAA0825
OG0005102 ISCA1
OG0005103 AKAP6
OG0005104 HAUS6
OG0005105 GPHB5
OG0005106 AMBRA1
OG0005107 ATP5F1B
OG0005108 HIPK3
OG0005109 RPS13
OG0005110 CARS1, CARS1
OG0005111 CBX8
OG0005112 ANO9
OG0005113 FAIM
OG0005114 SNX4
OG0005115 TBCD, TBCD
OG0005116 SRSF2, SRSF8
OG0005117 UBE2O
OG0005118 NDUFV1
OG0005119 RAD50
OG0005120 COPS8
OG0005121 BLM
OG0005122 ARMC2
OG0005123 METTL24
OG0005124 EIF4E3
OG0005125 CYB5R4
OG0005126 EOGT
OG0005127 FBXO30
OG0005128 PLD5
OG0005129 MTR
OG0005130 HEATR1
OG0005131 WDR27
OG0005132 HHAT, HHAT
OG0005133 SLC30A1
OG0005134 KCNK5
OG0005135 KIF6
OG0005136 LCLAT1
OG0005137 PNPT1
OG0005138 SERPINF2, SERPINF2
OG0005139 ZDHHC12
OG0005140 SLC45A2, SLC45A2
OG0005141 ABHD8
OG0005142 TIMM44
OG0005143 LECT2
OG0005144 STRA6
OG0005145 DAB1
OG0005146 NPR3
OG0005149 OR2W1, OR2W1, OR2W1, OR2W1, OR2W1, OR2W1, OR2W1, OR2W1
OG0005151 TMEM51
OG0005152 TMEM164
OG0005153 ARSA
OG0005154 CCDC6
OG0005155 HM13
OG0005156 CASZ1
OG0005157 DROSHA
OG0005158 EIF3J
OG0005159 MCL1
OG0005160 MT-ND2
OG0005161 USP48
OG0005162 NCAPH2
OG0005163 SETD3
OG0005164 SUPV3L1
OG0005165 SNRPG
OG0005167 AGRN
OG0005168 FSTL1
OG0005169 GRIPAP1
OG0005171 ENKUR
OG0005172 ABCB8
OG0005173 NAA50
OG0005174 RAB28
OG0005175 ZNF462
OG0005176 BTAF1
OG0005177 TXNL4A
OG0005178 MSMO1
OG0005179 PSMD1
OG0005180 ARMC9
OG0005181 SUSD3
OG0005182 SYMPK
OG0005183 CAMKMT
OG0005184 KLHL21
OG0005185 MCRS1
OG0005186 REPS1
OG0005187 SLX4
OG0005188 TNFAIP3
OG0005189 ERRFI1
OG0005190 CIART
OG0005191 BCL6
OG0005192 CUL1
OG0005193 ZCCHC24
OG0005194 WWOX
OG0005195 ANKRD27
OG0005196 SLC22A23
OG0005197 ZCCHC2
OG0005198 TRPS1
OG0005199 PIGN
OG0005200 ODF2
OG0005201 SETD4
OG0005202 PLA2G6
OG0005203 RREB1
OG0005204 NATD1
OG0005205 ZNF784
OG0005206 POLE
OG0005207 VIRMA
OG0005208 CDHR2
OG0005209 STX5
OG0005210 NSMF
OG0005211 AP001781.2, ALG9
OG0005212 RBM19
OG0005213 LRRC18
OG0005214 NAE1
OG0005215 FOXRED1
OG0005216 ZCCHC7
OG0005217 PIK3AP1
OG0005218 FUT11
OG0005220 PTAFR
OG0005221 HPX
OG0005222 COMTD1
OG0005223 ARPC3
OG0005224 RPL8
OG0005225 MECR
OG0005227 ADCYAP1
OG0005228 PDX1
OG0005229 ARHGEF17
OG0005230 HHATL
OG0005231 WDR24
OG0005232 WDSUB1
OG0005233 NUB1
OG0005234 PGAP2
OG0005235 ANAPC4
OG0005236 PAXIP1
OG0005237 GRAMD2B
OG0005238 PITRM1
OG0005239 CDCA8
OG0005240 STRAP
OG0005241 CD83
OG0005242 SDCCAG8, SDCCAG8
OG0005243 MLKL
OG0005244 RFWD3
OG0005245 SKIDA1
OG0005246 GDE1
OG0005247 TAF3
OG0005248 GAPVD1
OG0005249 CGGBP1
OG0005250 MEPCE
OG0005251 AC011455.2, SARS2, AC011455.3, SARS2
OG0005252 POLR3D
OG0005253 NDUFS8
OG0005254 EIF5
OG0005255 TNFAIP2
OG0005256 CMAS
OG0005257 RGS22
OG0005258 RPS9, RPS9, RPS9, RPS9, RPS9, RPS9, RPS9, RPS9, RPS9, RPS9
OG0005259 DYNC1H1
OG0005260 LENG8, LENG8, LENG8, LENG8
OG0005261 KIFAP3
OG0005262 RRBP1
OG0005263 ASNS
OG0005264 TOP3B
OG0005265 YARS2
OG0005266 CDC45
OG0005267 CRPPA
OG0005268 CCDC77
OG0005269 SUCNR1
OG0005270 TBC1D5
OG0005271 HACL1
OG0005272 PIK3R4
OG0005273 SASS6
OG0005274 COPB2
OG0005275 TGFBR3
OG0005276 ZNF644
OG0005277 SDHA
OG0005278 ARMC8
OG0005279 INTS10
OG0005280 IMMT
OG0005281 SEMA4G
OG0005282 PSMB3, PSMB3
OG0005283 TMTC3
OG0005284 FAF1
OG0005285 RAB21
OG0005286 MED24
OG0005287 SPDEF
OG0005288 KPNB1
OG0005289 ZCRB1
OG0005290 PIBF1
OG0005291 TUBGCP6
OG0005292 SERF1A, SERF2, SERF1A, SERF1B, SERF1B
OG0005293 AASS
OG0005294 TGFBRAP1
OG0005295 CLDN34
OG0005296 SHISAL1
OG0005297 GGT7
OG0005298 ZRSR2
OG0005299 PHYH
OG0005300 TTPAL
OG0005301 INTS13
OG0005302 HLCS
OG0005303 GALNT7
OG0005304 TMEM33
OG0005305 GUF1
OG0005306 CYP4V2
OG0005307 SORBS2
OG0005308 SNX25
OG0005309 PRIMPOL
OG0005310 CEP97
OG0005311 ILDR1
OG0005312 SLC46A3
OG0005313 POMP
OG0005314 TMEM184C
OG0005315 LARP7
OG0005316 NSA2
OG0005317 SLF1
OG0005319 ZNF367
OG0005321 NAA35
OG0005322 GTF2A1
OG0005323 GTF2F1
OG0005324 POMT2
OG0005325 ALDH6A1
OG0005326 STXBP6
OG0005327 DNAL1
OG0005328 F2
OG0005330 TIMELESS
OG0005331 PAMR1
OG0005332 DBX1
OG0005333 RPL38
OG0005334 CBX4
OG0005335 PIK3R5
OG0005336 IQCB1
OG0005337 GAS7
OG0005338 MRPL16
OG0005339 MPEG1
OG0005341 FASN
OG0005342 MCM6
OG0005343 KYNU
OG0005344 SLC4A1AP
OG0005346 ESF1
OG0005347 PLCB4
OG0005348 RB1
OG0005349 RFT1, AC096887.1
OG0005350 TDRP, C1orf232
OG0005351 ISY1, ISY1-RAB43
OG0005352 MAP3K7
OG0005353 ANKRD6
OG0005354 RNGTT
OG0005355 HINT3
OG0005356 TBC1D32
OG0005357 QRSL1
OG0005358 RBSN
OG0005359 P4HTM
OG0005361 GNL1, GNL1, GNL1, GNL1, GNL1, GNL1, GNL1, GNL1
OG0005362 PRKN
OG0005363 PPP1R11, PPP1R11, PPP1R11, PPP1R11, PPP1R11, PPP1R11, PPP1R11, PPP1R11
OG0005364 SYTL3
OG0005365 DXO, DXO, DXO, DXO, DXO, DXO
OG0005366 LYST
OG0005367 FGFR1OP
OG0005368 POLH
OG0005369 YPEL5
OG0005370 MSH2
OG0005371 PPP1R21
OG0005372 TTF1
OG0005373 COX6C
OG0005374 S100A14, S100A13
OG0005375 KIAA1671
OG0005376 AC017083.3, PPP3R1
OG0005377 TAPBP, TAPBP, TAPBP, TAPBP, TAPBP
OG0005378 MYOC
OG0005379 UPF1
OG0005380 NWD1
OG0005381 MYO16
OG0005382 LSM1
OG0005383 MUS81
OG0005384 CENPS, CENPS-CORT
OG0005385 MMP28, MMP28
OG0005386 SLFN13, SLFN5, SLFN12, SLFN11, SLFN14
OG0005392 FHAD1
OG0005393 ECI2
OG0005394 ARL2BP
OG0005395 RABL6
OG0005396 IFT122
OG0005397 AMDHD2, AC093525.1
OG0005398 THUMPD3
OG0005399 UBE4B
OG0005400 NOMO3, NOMO2, NOMO1, NOMO1, NOMO3
OG0005401 NOP53
OG0005402 SERHL2
OG0005403 KLF7
OG0005404 ETHE1
OG0005405 INO80D, INO80D
OG0005406 HIPK4
OG0005407 TMEM145
OG0005409 ULK3
OG0005410 PRR29
OG0005411 MINAR1
OG0005413 SSB
OG0005414 TICAM1
OG0005415 WLS
OG0005416 AGXT2
OG0005417 ERCC8
OG0005418 SETDB1
OG0005419 SPG21
OG0005420 KIAA0355, KIAA0355, KIAA0355
OG0005421 IDH3A
OG0005422 LRRC49
OG0005423 CLNS1A
OG0005424 TAF12
OG0005425 NOL6
OG0005426 TMED10
OG0005427 CEP152
OG0005428 EEF2K, EEF2K
OG0005429 FCSK
OG0005430 DCTD
OG0005432 CEP41
OG0005433 B3GNTL1, B3GNTL1
OG0005434 GARNL3
OG0005435 AP2M1
OG0005436 SEMA4C
OG0005437 RPS18, RPS18, RPS18, RPS18, RPS18, RPS18
OG0005438 WDR81, WDR81
OG0005440 PDCD6IP
OG0005441 SEPSECS
OG0005442 GABARAPL2
OG0005443 FAM180A
OG0005444 PTPN23
OG0005445 IST1
OG0005446 AGBL4
OG0005447 STIL
OG0005448 KARS1
OG0005449 BRD7
OG0005451 DUT
OG0005452 NUP35
OG0005453 PSMC4, PSMC4
OG0005454 WDR63
OG0005455 TRIM37
OG0005456 DNAAF5
OG0005457 UBR5
OG0005458 SLC45A4
OG0005459 PHYHD1
OG0005460 MAD1L1
OG0005461 LRPPRC
OG0005462 CBARP
OG0005463 DGCR6L, DGCR6, AC007325.4, AC007326.4
OG0005464 CPSF1
OG0005465 DOT1L
OG0005466 SNRPD3
OG0005467 MOCS3
OG0005468 SARM1
OG0005469 GCN1
OG0005470 C4orf33
OG0005471 SMARCAL1
OG0005472 IGFBP2
OG0005473 CENPT
OG0005474 L3HYPDH
OG0005475 SCAP
OG0005476 C8orf34
OG0005477 DGKQ
OG0005478 PRXL2A
OG0005479 AACS
OG0005480 AMFR
OG0005481 NUDT21
OG0005482 KMT5A
OG0005483 NR2E3
OG0005484 CPEB1, CPEB1, AC010724.2
OG0005485 TWSG1
OG0005486 VWA2
OG0005487 TBPL1
OG0005488 TOPORS
OG0005490 DLEC1
OG0005491 COLEC12
OG0005492 C1orf21
OG0005493 SRP14
OG0005495 MCC
OG0005496 FAM210A
OG0005497 WDR66
OG0005498 IFT140
OG0005499 FSIP2
OG0005500 CPM
OG0005501 FAXDC2
OG0005502 GEMIN5
OG0005503 UBE3C
OG0005504 TDP2
OG0005505 ELP1
OG0005506 KLF6
OG0005507 MIS18BP1
OG0005508 PAQR4
OG0005509 JARID2
OG0005510 CLDN23
OG0005511 NCAPD2
OG0005513 BAMBI
OG0005514 MAATS1
OG0005515 CHERP
OG0005517 MTF1
OG0005518 WDR44
OG0005519 SPAG6
OG0005520 WDR78
OG0005521 PLCE1
OG0005522 HHEX
OG0005523 NUDT9
OG0005524 SCN4B
OG0005525 ATAD5
OG0005526 CDCP1
OG0005527 CFAP70
OG0005528 SRM
OG0005529 STYXL1
OG0005530 SARNP
OG0005532 AGMO
OG0005533 VEPH1
OG0005535 KIAA0232
OG0005536 RFTN1
OG0005537 VMO1
OG0005538 USP18, USP41
OG0005539 GRK7
OG0005540 DNAJC13
OG0005541 VCAM1
OG0005543 WASHC3
OG0005544 NFYB
OG0005545 ABCD3
OG0005546 AGL
OG0005547 GLRX5
OG0005548 RYK
OG0005550 RECK
OG0005551 CCDC127
OG0005552 CBX7
OG0005553 SGSM3
OG0005554 FGGY
OG0005555 ACO2
OG0005556 DESI1
OG0005557 RNF113B, RNF113A
OG0005558 WBP11
OG0005559 UTP20
OG0005560 DHX8
OG0005561 ST3GAL3
OG0005562 PLXNC1
OG0005564 RBM20
OG0005565 RPS8
OG0005566 SMARCAD1
OG0005567 TDRD3
OG0005568 NPEPPS
OG0005569 ATP5PB
OG0005570 POLD1
OG0005571 NAXD
OG0005572 POT1
OG0005573 ITFG2
OG0005574 NDUFA9, AC005833.1
OG0005575 OFD1
OG0005576 POLA1
OG0005578 ATP6AP2
OG0005579 MED14
OG0005580 SPATA2
OG0005581 LRRC17
OG0005582 PWP2, FP565260.1
OG0005583 NTSR2, NTSR1
OG0005584 COG5, COG5
OG0005585 SON
OG0005586 GART
OG0005587 NSUN7
OG0005588 CEP135
OG0005589 FRG1, AL592183.1, FRG1, FRG1, FRG1
OG0005590 AGA
OG0005591 WDR17
OG0005592 HHIP
OG0005593 TTF2
OG0005594 TAF13
OG0005595 ZDHHC23
OG0005596 TMEM144
OG0005597 SPATA5
OG0005598 CWC15
OG0005599 NOX4
OG0005600 TRAPPC13
OG0005601 CMYA5
OG0005602 CRHBP
OG0005603 BDP1, BDP1, BDP1
OG0005604 DAND5, CER1
OG0005605 RFK
OG0005606 SUSD1
OG0005607 KIAA1958
OG0005608 PGAP4
OG0005609 PPP4R4, PPP4R4
OG0005610 NRDE2
OG0005611 CEP128
OG0005612 MLH3
OG0005613 DLST
OG0005614 ABCD4
OG0005615 HDHD2
OG0005616 C18orf25
OG0005617 CDAN1
OG0005618 HSD17B10
OG0005619 TTC17
OG0005620 NADSYN1
OG0005621 CS
OG0005622 C1orf112
OG0005623 DDX23
OG0005624 TMBIM6
OG0005625 PHRF1, PHRF1
OG0005627 PDIA5
OG0005628 CCDC93
OG0005629 CFAP65
OG0005630 ARPC2
OG0005631 STK11IP
OG0005632 ANKRD40
OG0005633 CXCR4
OG0005634 HMMR
OG0005635 LEAP2
OG0005636 TRAF3IP1
OG0005637 GM2A
OG0005638 ALG11
OG0005640 TEX264
OG0005641 CPSF3
OG0005642 ACP1
OG0005643 ADI1, ADI1
OG0005644 ZNF451
OG0005645 PM20D2
OG0005647 NEK10
OG0005648 UBA3
OG0005649 SH3BP5L
OG0005650 ARPC4
OG0005651 MAP3K4
OG0005652 ACAT2
OG0005653 PRRC2A, PRRC2A, PRRC2A, PRRC2A, PRRC2A, PRRC2A, PRRC2A
OG0005654 TMEM181
OG0005655 TFB1M
OG0005656 PRRT1, PRRT1, PRRT1, PRRT1, PRRT1, PRRT1, PRRT1, PRRT1
OG0005657 TARBP1
OG0005658 TAF5L
OG0005659 FAM120B, FAM120B
OG0005660 ABCC10
OG0005661 TATDN3
OG0005662 RAB3GAP2
OG0005663 MOCS1
OG0005664 DHX57
OG0005665 TCAP
OG0005666 ADO
OG0005667 BDH2
OG0005668 SZRD1
OG0005669 MICAL2
OG0005670 FAM222A
OG0005671 CCDC30
OG0005672 KBTBD7, KBTBD6
OG0005676 LAS1L
OG0005677 MRPS9
OG0005678 TMCC1
OG0005679 SEC13
OG0005680 BSDC1
OG0005681 MOB4, HSPE1-MOB4
OG0005682 WDR75
OG0005683 SETD2
OG0005684 MT-CO2
OG0005685 GBA, GBA
OG0005686 MT-ND1
OG0005687 NTAN1, NTAN1
OG0005688 ZC3H18
OG0005689 MAP2K5
OG0005690 YKT6
OG0005691 MAU2
OG0005692 EIF3B
OG0005693 THOC2
OG0005695 ALKBH5
OG0005696 PDHX
OG0005697 CYP20A1
OG0005698 TOP3A, TOP3A
OG0005699 ECI1
OG0005700 FBXO3
OG0005702 FBXW2
OG0005703 POLR2J2, POLR2J, AC105052.3
OG0005704 MAN2C1
OG0005705 TEX47
OG0005706 TXNDC11
OG0005707 RICTOR
OG0005708 NADK2
OG0005709 PELP1
OG0005710 BCKDHA, AC011462.1
OG0005711 MUC17, MUC12, MUC3A
OG0005712 CFDP1
OG0005713 DAPP1
OG0005714 GOLGA1
OG0005715 INTS4
OG0005716 PFDN4
OG0005717 SQOR, AC090527.3
OG0005719 TADA2A, TADA2A
OG0005720 TM9SF4
OG0005721 CNST
OG0005722 SF3B3
OG0005723 MAEA
OG0005724 RBMX2
OG0005725 ARID5A
OG0005726 HADHA
OG0005727 CHAF1A
OG0005728 UTP14A, UTP14C
OG0005729 CCDC170
OG0005730 BCKDK
OG0005731 FAM222B
OG0005732 PLEKHM2
OG0005733 MTBP
OG0005734 PRPF8, PRPF8
OG0005736 PPM1G
OG0005737 ARCN1
OG0005738 POLR2C
OG0005739 DHX38
OG0005740 THEM6
OG0005741 ZNF335
OG0005742 SQLE
OG0005743 KNTC1
OG0005744 AC118549.1
OG0005745 RELCH
OG0005746 TTLL7
OG0005747 NUDCD1
OG0005748 CASP9
OG0005750 PHB
OG0005751 ARL6IP1, AC138811.2
OG0005752 CTDNEP1
OG0005753 PTS
OG0005754 TIMM23
OG0005755 LMF2
OG0005756 ICE2
OG0005757 USP3
OG0005758 GMDS
OG0005759 SMC2
OG0005760 GOSR1
OG0005761 SLC3A1
OG0005762 ECPAS
OG0005763 FAM171B
OG0005764 NOC2L
OG0005765 LRRC30
OG0005766 TMEM52, TMEM52B
OG0005767 NEK8
OG0005768 ELP3
OG0005769 PNOC
OG0005770 H6PD
OG0005772 PIGS
OG0005774 POP1
OG0005776 SNX16
OG0005777 EXD3
OG0005778 DPP3
OG0005779 MAPKAP1
OG0005780 MRM3
OG0005781 UCHL5
OG0005782 NARS1
OG0005783 GAK
OG0005784 RCC1L
OG0005785 STAU2
OG0005786 ASNSD1
OG0005787 MPHOSPH9
OG0005788 UMPS
OG0005789 USP10
OG0005790 PEPD
OG0005791 GPAA1
OG0005792 TANK
OG0005793 ACAA1
OG0005794 THOC1
OG0005795 P2RY6
OG0005796 CEP76
OG0005797 CDO1
OG0005798 SLC31A1
OG0005799 RNMT
OG0005801 CCDC148
OG0005802 DCAF5
OG0005803 NUP107
OG0005804 SOCS6
OG0005805 VPS35
OG0005806 FBXO15
OG0005807 CCT2
OG0005808 RNASEH1
OG0005809 PHAX
OG0005810 TUFM
OG0005811 PHF12
OG0005812 SLC15A5
OG0005814 ELOB
OG0005815 MYLIP
OG0005816 ANKH
OG0005817 ZNF384
OG0005818 MRPL30, AC092587.1, AC079447.1
OG0005819 SPATA18
OG0005820 KIAA1614
OG0005822 B3GNT5
OG0005823 UBE3B
OG0005824 STK33
OG0005825 NFKBIL1, NFKBIL1, NFKBIL1, NFKBIL1, NFKBIL1, NFKBIL1, NFKBIL1
OG0005826 ZNF207
OG0005827 MCM4
OG0005828 CTNNBL1
OG0005829 CCDC177
OG0005830 DDB1
OG0005831 PDPK1
OG0005832 TECPR2
OG0005833 PDAP1
OG0005834 BUD31
OG0005835 PDCD10
OG0005836 HIRA
OG0005837 ZNF574, ZNF526
OG0005838 ANKMY2
OG0005839 MBOAT7, MBOAT7, MBOAT7, MBOAT7, MBOAT7, MBOAT7, MBOAT7, MBOAT7, MBOAT7, MBOAT7
OG0005840 TSEN34, TSEN34, TSEN34, TSEN34, TSEN34, TSEN34, TSEN34, TSEN34, TSEN34, TSEN34
OG0005841 FAM193A
OG0005842 SGO1
OG0005843 XRN1
OG0005844 UBA5
OG0005845 DPH5
OG0005847 GNPTAB
OG0005848 GOLGA4
OG0005849 PMCH
OG0005850 FARSB
OG0005851 HCCS
OG0005852 PSMA2, AC010132.3
OG0005853 FBXO7
OG0005854 HMGXB4
OG0005855 TPK1
OG0005856 D2HGDH
OG0005857 KLHL6
OG0005858 YEATS2
OG0005859 SLC16A4
OG0005860 ACTR6
OG0005862 TMEM125
OG0005863 LTA4H
OG0005864 PLEKHM1, PLEKHM1, PLEKHM1
OG0005865 HECTD3
OG0005866 GPBP1L1
OG0005867 METTL16
OG0005868 TRHDE
OG0005869 PRPF38A
OG0005870 MSL1
OG0005871 FTSJ3
OG0005872 SNRPC
OG0005873 COASY
OG0005874 MRPL45, MRPL45
OG0005875 TBKBP1
OG0005876 SMPD2
OG0005877 IMMP2L
OG0005878 QDPR
OG0005879 DDX42
OG0005880 EDAR
OG0005881 UXS1
OG0005883 ERGIC3
OG0005884 FOXM1
OG0005885 C12orf4
OG0005886 DHRSX
OG0005887 VWF
OG0005888 PUDP
OG0005889 ACOT9
OG0005890 ADRM1
OG0005892 URB1
OG0005893 GABPA
OG0005894 DCAF6
OG0005895 UFSP2
OG0005896 ZBTB11
OG0005897 MIPEP
OG0005898 OSTC
OG0005899 TMEM126A
OG0005900 PCF11
OG0005901 DYM
OG0005902 DMGDH
OG0005903 OTP
OG0005904 GCNT4
OG0005905 GTF2H2, GTF2H2C, GTF2H2, GTF2H2C_2, GTF2H2
OG0005906 CCNH
OG0005907 SPTLC1
OG0005908 DAPK1
OG0005909 PSAT1
OG0005910 CBWD2, CBWD1, CBWD3, CBWD6, CBWD5
OG0005912 BAZ1A
OG0005913 NUBPL
OG0005914 DGLUCY
OG0005915 PSMC1
OG0005916 SPATA7
OG0005917 ADCK1
OG0005918 SNW1
OG0005919 QTRT1
OG0005920 KATNAL2
OG0005921 CDK20
OG0005922 ALKBH3
OG0005923 EXT2
OG0005924 TP53I11
OG0005925 SPRYD4
OG0005926 INPP1
OG0005927 XAB2
OG0005928 PIK3R6
OG0005929 METTL23, AC005837.2
OG0005930 EXOC7
OG0005931 ITGB4
OG0005932 TMEM94
OG0005933 NUP85
OG0005934 JPT1
OG0005935 FNBP4
OG0005936 RPE, RPEL1
OG0005937 VPS54
OG0005938 HIBCH
OG0005939 LSS, LSS
OG0005940 CNRIP1
OG0005941 SIL1
OG0005942 PTK7
OG0005943 VPS36
OG0005944 PEX6
OG0005945 ANKEF1
OG0005946 DCAF1
OG0005947 ACY1, ABHD14A-ACY1
OG0005948 AGPAT5
OG0005949 MCPH1
OG0005950 IPPK
OG0005951 IARS1
OG0005952 MMS22L
OG0005953 MCM9
OG0005954 RWDD1
OG0005955 NT5DC1
OG0005956 UROC1
OG0005957 MRPS25
OG0005958 TUBE1
OG0005959 SHQ1
OG0005960 CEP162
OG0005961 SLC25A26, SLC25A26
OG0005962 IBTK, IBTK
OG0005963 VTA1
OG0005964 MED23
OG0005965 RPS5
OG0005966 B3GALNT2, B3GALNT2
OG0005967 TBCE
OG0005968 MPC1, MPC1L
OG0005969 CMTR1
OG0005970 TTC27
OG0005971 SPAST
OG0005972 EPRS1
OG0005973 AIDA
OG0005974 MT-ATP6
OG0005975 FAM32A
OG0005976 PRDM12
OG0005977 PCP4, PCP4L1
OG0005978 ILF2
OG0005979 EVC
OG0005980 CSPG5
OG0005981 PLVAP
OG0005982 GPATCH1
OG0005983 OR2F2, OR2F1
OG0005984 MED15
OG0005985 SLC25A42
OG0005986 ALKBH8
OG0005988 XBP1
OG0005989 FAM228A, FAM228B, AC008073.3
OG0005993 KRTAP13-4, KRTAP15-1, KRTAP23-1, KRTAP13-1, KRTAP13-3, KRTAP13-2
OG0005994 TEDDM1
OG0005995 NLRP2, NLRP7, NLRP2, NLRP2, NLRP2, NLRP2, NLRP2, NLRP7, NLRP2, NLRP7, NLRP7, NLRP7, NLRP7, NLRP7, NLRP7, NLRP2, NLRP2, NLRP2, NLRP7, NLRP7
OG0005997 OR1A1, OR1A2
OG0006000 PIGK
OG0006001 ZPR1
OG0006002 BUD13
OG0006003 DRC7
OG0006004 RTRAF
OG0006005 MRPL4
OG0006006 INTS14
OG0006007 TXNDC5
OG0006008 CDK9
OG0006009 SLC16A9
OG0006010 UACA
OG0006012 CCK
OG0006013 TSR1
OG0006015 CDV3
OG0006016 RSL1D1
OG0006017 IFT52
OG0006018 CAPG
OG0006019 PCTP
OG0006020 NUDT1
OG0006021 IGBP1, AC011195.3
OG0006022 TRAF7
OG0006023 PLEKHM3
OG0006024 ASCC2
OG0006025 FLII, FLII
OG0006026 CNBD2
OG0006027 RNLS
OG0006028 DNA2
OG0006029 KIFBP
OG0006030 CCNK
OG0006031 C5orf24
OG0006032 CLCN7
OG0006033 NCSTN
OG0006034 LRRC58
OG0006035 FBXL16
OG0006036 ORC2
OG0006037 ST20-MTHFS, MTHFS
OG0006038 FTSJ1
OG0006039 SLC35E2B
OG0006040 DMTF1
OG0006041 RIT2, RIT1
OG0006042 RAD1
OG0006043 UPRT
OG0006044 PDSS1
OG0006045 FIBIN
OG0006046 FAM86B2, FAM86C1, EEF2KMT, FAM86B1
OG0006047 THUMPD1
OG0006048 FBXO42
OG0006049 RBM45
OG0006050 CRLF3
OG0006051 PGLS
OG0006052 ABHD11
OG0006053 GALK2
OG0006054 VPS16
OG0006055 KAT5
OG0006056 NEURL3
OG0006057 TAF6L
OG0006059 DAD1
OG0006060 COG4
OG0006061 MPV17L2
OG0006062 ESAM
OG0006063 EIF2AK1
OG0006064 MPDU1
OG0006065 GOT2
OG0006066 PMS2
OG0006067 CHTOP
OG0006068 PSMD2
OG0006069 PPIL4
OG0006070 PERP
OG0006071 ARMH3
OG0006072 MEST
OG0006073 TTC34, TTC34
OG0006074 TMEM244
OG0006075 KIAA1841
OG0006076 KAT8
OG0006077 TRIM74, TRIM72, TRIM50, TRIM73
OG0006078 MPPE1
OG0006079 MED16, MED16
OG0006080 TAF2
OG0006081 DSCC1
OG0006082 POLRMT
OG0006083 ECEL1
OG0006084 TMEM222
OG0006085 ETFRF1
OG0006086 ANKFY1
OG0006087 SMIM10, SMIM10L2B, SMIM10L2A, SMIM10L1
OG0006088 SNRPD1
OG0006089 TTC19
OG0006090 TUFT1
OG0006091 DNAI1
OG0006092 RIPK1
OG0006093 CEP89
OG0006094 ASH2L
OG0006095 KIAA0586
OG0006096 NUDT19
OG0006097 VBP1
OG0006098 ZFAT
OG0006099 NFRKB
OG0006100 TNNI3K, FPGT-TNNI3K
OG0006101 TMEM65
OG0006102 ACADM
OG0006103 SMPD1
OG0006104 NPRL3
OG0006105 RCC1
OG0006106 TBRG4
OG0006107 PSMD7
OG0006108 SCAI
OG0006109 C1orf52
OG0006110 BAIAP2L2
OG0006111 SLC25A32
OG0006112 COG7
OG0006113 PES1
OG0006114 GPR20, GPR20
OG0006115 TPI1
OG0006116 INTS1
OG0006117 GPER1
OG0006118 SLC45A1
OG0006120 INTS2
OG0006121 GLDN
OG0006122 AP4E1
OG0006123 PTRH2
OG0006124 TMEM64
OG0006125 RNF10
OG0006126 IFT172
OG0006127 CEP164
OG0006128 LCMT1
OG0006129 PCNA
OG0006130 MOCOS
OG0006131 EDC4
OG0006132 GMNN
OG0006133 MNAT1
OG0006134 GPR39
OG0006135 SPACA4
OG0006136 NCKAP5
OG0006137 LRRC9
OG0006138 PIGG
OG0006139 IDUA
OG0006140 SRPRA
OG0006141 DPYSL5
OG0006142 CLEC16A
OG0006143 RAD51C
OG0006144 GTF3C2
OG0006145 ANKAR
OG0006147 WDR48
OG0006148 NPDC1
OG0006149 TUBGCP4
OG0006150 MAF1
OG0006151 SNRNP40
OG0006152 BAHD1
OG0006153 UPF2
OG0006154 NDC80
OG0006155 VPS11, VPS11
OG0006159 FAM72A, FAM72B, FAM72D, FAM72C
OG0006160 YTHDC2
OG0006161 UTP4, UTP4
OG0006162 C1orf116
OG0006163 RPL39L, RPL39
OG0006164 NAGK
OG0006165 DTWD2
OG0006166 CPPED1
OG0006167 PMPCA
OG0006168 UQCRFS1
OG0006169 AKR7A2, AKR7A3, AKR7L
OG0006170 CHTF18
OG0006171 MRPS23
OG0006172 EP400
OG0006173 ALDH7A1
OG0006175 ANKLE2
OG0006176 NCAPG2
OG0006177 GPN1
OG0006178 GTPBP4
OG0006179 CLUAP1
OG0006180 ALDH5A1
OG0006182 PAF1
OG0006183 ATG14
OG0006184 ERCC3
OG0006185 XRCC5
OG0006186 SLC39A11, SLC39A11
OG0006187 EEFSEC
OG0006188 FBXL7
OG0006189 LDHD
OG0006190 XRRA1
OG0006191 FA2H
OG0006192 CTNNAL1
OG0006193 GALNT5
OG0006194 CEP55
OG0006195 KLHL18
OG0006196 CCHCR1, CCHCR1, CCHCR1, CCHCR1, CCHCR1, CCHCR1
OG0006197 TADA1
OG0006198 COPB1
OG0006199 EDF1
OG0006200 UCN3
OG0006201 MCTS1
OG0006202 BBS4
OG0006203 LARS1
OG0006204 MRPS14
OG0006205 PRPF19
OG0006206 NELFCD
OG0006207 KRIT1
OG0006208 NUP188, AL672142.1
OG0006209 KIF14
OG0006210 CCDC12
OG0006211 COP1
OG0006212 NIFK
OG0006213 EXD2
OG0006214 BAP1
OG0006215 GALNS
OG0006216 SPIDR
OG0006217 TMEM138
OG0006218 TBRG1
OG0006219 DNAJC14, AC023055.1
OG0006220 PYROXD1
OG0006221 EEF1AKNMT
OG0006222 PRRC2C
OG0006223 PMEL
OG0006224 DGCR2
OG0006225 CASD1
OG0006226 DZANK1
OG0006227 MIOS
OG0006228 SLITRK3
OG0006229 NMD3
OG0006230 CAPRIN2
OG0006231 PRPF31, AC012314.4, AC012314.6, AC012314.15, AC012314.8, AC012314.16, AC012314.3, PRPF31, AC012314.13, AC012314.12
OG0006232 IFT80, AC079594.2
OG0006233 SNX13
OG0006234 SSR3
OG0006235 TWISTNB
OG0006236 GMPS
OG0006237 DHX36, DHX36
OG0006238 KLHL7
OG0006239 OXNAD1
OG0006240 DPH3
OG0006241 MRPL3
OG0006242 ACKR4
OG0006243 NPHP3, NPHP3-ACAD11
OG0006244 RTCA
OG0006245 SCG2
OG0006246 GCLM
OG0006247 WASHC4
OG0006248 PWP1
OG0006249 MCM5
OG0006250 THAP4
OG0006251 ZNF326
OG0006252 INVS
OG0006253 TMEM245
OG0006254 RPIA
OG0006255 DHCR24
OG0006256 WDR33
OG0006257 CNOT4
OG0006258 HPS1
OG0006259 SCYL2
OG0006260 PYROXD2
OG0006261 MORN4
OG0006262 NEDD1
OG0006263 CFAP58
OG0006264 EFTUD2
OG0006265 POMGNT1
OG0006266 PAWR
OG0006268 ATXN7L3
OG0006269 PSMD3
OG0006270 ACADSB
OG0006271 SUGT1
OG0006272 NAGLU
OG0006273 SOCS7
OG0006274 RPAP3
OG0006275 TMEM117
OG0006276 LSM12
OG0006277 CTTNBP2
OG0006278 BCAS2
OG0006279 TMCO3
OG0006280 CDC16
OG0006281 DENND2D
OG0006282 WDR19
OG0006283 GCC2
OG0006284 TTC38
OG0006285 EIF2S2
OG0006286 MCM10
OG0006287 CCDC146
OG0006288 DNAJC2
OG0006289 PUS7
OG0006290 RINT1
OG0006291 UMODL1
OG0006292 ZBTB46
OG0006293 GPR89A, GPR89B
OG0006294 MPC2
OG0006295 C3orf38
OG0006297 TFG
OG0006298 TBC1D23
OG0006299 TIPRL
OG0006300 ATG3
OG0006301 GUCY1B1
OG0006302 BRCA2
OG0006303 LSM6
OG0006304 RNF17
OG0006305 CRYL1
OG0006306 BBS7
OG0006307 EXOSC9
OG0006308 ZGRF1
OG0006309 ENPEP
OG0006310 CEP295
OG0006311 POC5
OG0006312 RAD17, RAD17
OG0006313 MBLAC2
OG0006314 GLRX
OG0006315 GCDH
OG0006316 SNAPC3
OG0006317 CCDC171
OG0006318 RASEF
OG0006319 ERMP1
OG0006320 EAPP
OG0006321 PLAA
OG0006322 ZNF740
OG0006323 CPSF2
OG0006324 SEL1L
OG0006325 ALKBH1
OG0006326 YLPM1
OG0006327 CCDC151
OG0006328 PNN
OG0006329 ILVBL
OG0006330 PIK3C3
OG0006331 DCAF4L2, DCAF4L1, DCAF4
OG0006333 ATG13
OG0006334 PSMC3
OG0006335 IMMP1L
OG0006336 CSTF3
OG0006337 CYP2R1
OG0006338 DNAI2
OG0006339 RPTOR
OG0006340 SLC26A11
OG0006341 TBC1D16
OG0006342 CBX2
OG0006343 ENGASE
OG0006344 SLC9C1, SLC9C2
OG0006345 PGGHG
OG0006346 DDX18
OG0006347 UNC93B1
OG0006349 MAT2B
OG0006350 MAP2K7
OG0006351 SUPT7L
OG0006352 BABAM2
OG0006353 FTCD, FTCD
OG0006354 RBM22
OG0006355 WDR92
OG0006356 SQSTM1
OG0006357 ETF1
OG0006358 HSPA9
OG0006359 MRPS31
OG0006360 SUPT3H
OG0006361 KCNF1
OG0006362 NOL10
OG0006364 ATG7
OG0006365 TRAPPC12, TRAPPC12
OG0006367 CFAP206, AL049697.1
OG0006368 TRDN
OG0006369 ZUP1
OG0006370 AC090004.1
OG0006371 CNOT10
OG0006372 DALRD3
OG0006373 EPM2A
OG0006374 C6orf136, C6orf136, C6orf136, C6orf136, C6orf136, C6orf136, C6orf136
OG0006375 TCP1
OG0006376 SOD2
OG0006377 STK19, STK19, STK19, STK19, STK19, STK19, AL844853.2
OG0006378 MYCT1
OG0006379 NANP
OG0006381 LPGAT1
OG0006382 LIN9
OG0006383 NVL
OG0006384 CHAC2
OG0006385 MRTO4
OG0006386 ELOF1
OG0006387 NUPR1, NUPR2
OG0006388 SLC35E3
OG0006389 CYTL1
OG0006390 AMACR
OG0006391 RER1
OG0006392 WDR34
OG0006393 TANGO2
OG0006394 VASN, VASN
OG0006395 SELENON, AL020996.2
OG0006396 CXorf56
OG0006397 EIF4ENIF1
OG0006398 TAX1BP3
OG0006399 IL13RA2
OG0006400 MAP11
OG0006401 TYW1, TYW1B
OG0006402 ZNRF3
OG0006403 NCS1
OG0006404 MCHR2
OG0006405 TCHP
OG0006406 C17orf49, RNASEK-C17orf49
OG0006407 ZNF596, ZNF705A, ZNF705D, ZNF705B, ZNF705G, ZNF705G, ZNF705E
OG0006408 ULBP1, RAET1L, RAET1E, ULBP3, ULBP2, RAET1G
OG0006412 VN1R5
OG0006413 SMYD5
OG0006414 CCT7
OG0006415 TPX2
OG0006416 IGDCC4
OG0006417 RABL2B, RABL2A
OG0006418 SCAPER
OG0006419 PGAP1
OG0006420 PBK
OG0006421 PEX14
OG0006422 RAD18
OG0006423 SYVN1
OG0006424 NUDCD3
OG0006425 SNX8
OG0006426 POLDIP3
OG0006427 RAMAC
OG0006428 MFRP
OG0006429 WDR25
OG0006430 GSTCD
OG0006431 LRRC28
OG0006432 PARN, PARN
OG0006433 TPRN
OG0006434 NRF1
OG0006435 CRYM
OG0006436 EPO
OG0006437 EIF4H
OG0006438 NDUFB8, AL133352.1
OG0006439 COG2
OG0006440 CCDC173
OG0006441 BRIX1
OG0006442 TRMT10A
OG0006443 HSD17B14
OG0006444 TBC1D31
OG0006445 VTI1A
OG0006446 LIG1
OG0006447 GLCE
OG0006448 RCC2, RCC2
OG0006449 DNAJC30
OG0006450 ELP6
OG0006451 KATNB1
OG0006452 PCED1A, PCED1B
OG0006453 REXO2
OG0006454 WDR61
OG0006455 ZBTB41
OG0006456 VENTX
OG0006457 UBL7
OG0006458 TTLL9
OG0006459 POLR3E, POLR3E
OG0006460 CNOT11
OG0006461 ZMPSTE24
OG0006462 NCAPH
OG0006463 RSL24D1
OG0006464 STOML2
OG0006465 USP39
OG0006466 CENPI
OG0006467 RCE1
OG0006468 PEF1
OG0006469 KANSL3
OG0006470 AIMP2
OG0006471 RSPH10B2, RSPH10B
OG0006472 CCZ1B, CCZ1
OG0006473 MIF, MIF
OG0006474 PXYLP1
OG0006475 KIF4A, KIF4B
OG0006476 ASAH2B, ASAH2
OG0006477 AHI1
OG0006478 PINX1, PINX1
OG0006479 PARK7
OG0006480 C6orf58
OG0006481 ALDH8A1
OG0006482 PUS10
OG0006483 ETFA
OG0006484 NAPG
OG0006485 DDOST
OG0006486 ARMC5
OG0006487 RRP12
OG0006488 DISP3
OG0006489 DHRS3
OG0006491 RCCD1
OG0006492 RAE1
OG0006493 MFAP1
OG0006494 TEX261, AC007040.2
OG0006495 MARS1
OG0006496 DHX33
OG0006497 MRPL17
OG0006498 LZTFL1
OG0006499 EXOC2
OG0006500 WDR1
OG0006501 BPHL
OG0006502 LYAR
OG0006503 DACT1
OG0006504 TAT
OG0006505 BSCL2
OG0006506 DHODH
OG0006508 VPS33A, AC048338.1
OG0006509 ZCCHC8
OG0006510 POLR2E
OG0006511 PENK
OG0006512 CMPK1
OG0006513 NEXN
OG0006514 TMED6, AC026464.1
OG0006515 PANK4
OG0006516 NRG3
OG0006517 GHITM
OG0006518 TRMT1
OG0006519 SLC18A3
OG0006520 DNAJC10
OG0006521 EXTL3
OG0006522 INTS9
OG0006523 THOC5
OG0006524 DRC1
OG0006525 SHLD2
OG0006526 DCAF13
OG0006528 DDX52, DDX52
OG0006529 VTI1B
OG0006530 COX11
OG0006531 WRNIP1
OG0006532 ARFRP1
OG0006533 ZGPAT, AL121845.3
OG0006534 HPS3
OG0006535 PHB2
OG0006536 STK11
OG0006537 PSMB2
OG0006538 LSG1
OG0006539 XXYLT1
OG0006540 CCT3
OG0006542 TEX9
OG0006543 RAD54B
OG0006544 UPB1
OG0006545 NAGPA
OG0006546 NOP16
OG0006547 COQ5
OG0006548 ACADS
OG0006550 CWF19L1
OG0006551 PLBD2
OG0006552 ZFAND4
OG0006553 WASHC2A, WASHC2C
OG0006554 MTG1
OG0006555 PPP5C
OG0006556 SLC24A5
OG0006557 COPS5
OG0006558 ZNF507
OG0006559 ATP5ME
OG0006560 ADAR
OG0006561 CCDC25
OG0006562 DNAJC9
OG0006563 NANS
OG0006564 IPMK
OG0006565 MELK
OG0006566 ANAPC2
OG0006567 EIF2B1
OG0006568 DDX55
OG0006569 TMEM260
OG0006570 DNAJC8
OG0006571 GUSB
OG0006572 STIP1
OG0006574 DENR
OG0006575 DCLRE1A
OG0006576 KIAA1522
OG0006577 MLST8
OG0006578 ANAPC5
OG0006579 VSTM2L
OG0006580 RSPH9
OG0006581 USP14
OG0006582 NUP58
OG0006583 RFC5
OG0006584 FAM174A, FAM174C
OG0006585 DHTKD1
OG0006586 GARS1
OG0006587 OXSM
OG0006589 MORN3
OG0006590 CEP192
OG0006591 UVRAG
OG0006592 TBL3
OG0006593 XYLB
OG0006594 DSEL, DSEL
OG0006595 CRAMP1, AL031708.1
OG0006596 JPT2
OG0006597 SFSWAP
OG0006598 PUS1
OG0006599 EIF2S1
OG0006600 ZNF407
OG0006601 DGCR8
OG0006602 GJD4
OG0006603 GSTK1
OG0006604 ERI1
OG0006605 MTPAP
OG0006606 SSNA1
OG0006607 TRUB2
OG0006608 NKRF
OG0006609 WDR59
OG0006611 SF3A3
OG0006612 ATAD3A, ATAD3C
OG0006613 ARMC3
OG0006614 RHBDL2
OG0006615 RPP30
OG0006616 NSUN6
OG0006617 ATP6V1H
OG0006618 RB1CC1
OG0006619 ATP5F1C
OG0006620 KIN
OG0006621 MINDY3
OG0006622 UFL1
OG0006623 CUEDC1
OG0006624 TCF19, TCF19, TCF19, TCF19, TCF19, TCF19, TCF19
OG0006625 CACTIN
OG0006626 MKLN1
OG0006628 SERPINC1
OG0006629 FBXW5
OG0006631 SCPEP1
OG0006632 MSS51
OG0006633 PTPRC
OG0006634 MCM7
OG0006635 CASC1
OG0006636 PEX1
OG0006637 POR
OG0006638 BIN3
OG0006639 ANKRD46
OG0006640 HENMT1
OG0006641 APRT
OG0006642 TKFC
OG0006643 IFT22
OG0006644 ALG1L2, ALG1L
OG0006645 AXDND1
OG0006646 MGME1
OG0006647 POLR3F
OG0006648 MYNN
OG0006649 DDX11
OG0006652 TADA2B
OG0006653 EIF2A
OG0006654 CRNKL1
OG0006655 EFHB
OG0006656 METTL6
OG0006657 TRIP12
OG0006658 SLC30A7
OG0006659 DBT
OG0006660 KBTBD2
OG0006661 BMPER
OG0006662 RTCB
OG0006663 SEC61G
OG0006665 UBXN7
OG0006666 TXN2
OG0006667 EIF3D
OG0006668 CSF2RB
OG0006669 TOMM22
OG0006670 ADSL, AL022238.4
OG0006671 XPNPEP3
OG0006672 TTC22
OG0006673 SAP130
OG0006674 WDR91
OG0006675 PSMC3IP
OG0006676 PTGES3L-AARSD1, AARSD1
OG0006677 MED8
OG0006678 BRCA1
OG0006679 PCGF6
OG0006680 EEA1
OG0006681 TOE1
OG0006682 TTC25
OG0006683 KLHL11
OG0006684 INSYN2A
OG0006685 ENOPH1
OG0006686 STARD3
OG0006687 DSTYK
OG0006688 EDRF1
OG0006689 PYURF
OG0006690 MED20
OG0006691 MCMBP
OG0006693 MON2
OG0006694 NFYA
OG0006695 LAP3
OG0006696 ZNF277
OG0006697 BMT2
OG0006698 ITGBL1
OG0006699 ZNF800
OG0006700 PCID2
OG0006701 IPO9
OG0006702 UQCC1
OG0006703 NOP14
OG0006704 OCA2, OCA2
OG0006705 NFS1, AL109827.1
OG0006707 TUBGCP5, TUBGCP5, TUBGCP5
OG0006708 GPR143
OG0006709 BORCS5, BORCS5
OG0006710 ATXN10
OG0006711 ZNF341
OG0006712 TTLL12
OG0006713 FAM83D
OG0006714 PHEX
OG0006715 PRPF18, AL157392.5
OG0006716 MED21
OG0006717 OTC
OG0006718 SLC9A8
OG0006719 PHACTR3
OG0006720 CDHR3
OG0006721 ARFGAP1
OG0006722 LIAS
OG0006723 PAICS
OG0006724 MBTPS1
OG0006725 PTGFRN
OG0006726 CREG1
OG0006727 ZNF827
OG0006728 GATB
OG0006729 FLT3
OG0006730 PLK4
OG0006731 SAP18
OG0006732 AP1AR
OG0006733 AP001273.2, MED17
OG0006734 ACAA2
OG0006735 MRPS30
OG0006736 PAIP1
OG0006737 ZNF131
OG0006738 SLC30A5
OG0006739 AL359922.1, MTAP
OG0006740 TDRD9
OG0006741 IMP4
OG0006742 WDR13
OG0006743 GPR84
OG0006744 ATXN3L, ATXN3
OG0006745 CALCOCO1
OG0006746 NEK9
OG0006747 EIF2B2
OG0006748 GEMIN2
OG0006749 MIPOL1
OG0006750 AQR
OG0006752 KATNBL1
OG0006753 PTGR2, AC005520.3
OG0006754 TMEM62
OG0006755 SPTBN5
OG0006756 EXD1
OG0006757 RAPSN
OG0006758 PAN2
OG0006759 RNF41
OG0006760 SLC38A10
OG0006761 SLC22A18, SLC22A18
OG0006762 SGSH
OG0006763 CHID1
OG0006764 TALDO1
OG0006766 FBXW10, AC005324.3
OG0006767 COX10
OG0006768 ADPRM
OG0006769 CATIP
OG0006771 CLP1
OG0006772 TIMM10
OG0006773 MRPS7
OG0006774 FNTB, CHURC1-FNTB
OG0006775 LRRC59
OG0006776 UBXN4
OG0006777 DARS1
OG0006778 GTDC1
OG0006779 NUDCD2
OG0006780 RARS1
OG0006781 SH3PXD2B
OG0006782 ZC3H13
OG0006783 NHLRC3
OG0006784 MEA1
OG0006786 MED4
OG0006787 SETDB2
OG0006788 FANCD2
OG0006789 MRPL19
OG0006790 RNASEH2B
OG0006791 WDCP
OG0006792 PARP3
OG0006793 ITGB1BP1
OG0006794 ATRIP, ATRIP
OG0006795 TAMM41, TAMM41
OG0006796 CHDH
OG0006797 CCDC66
OG0006798 KLHL32
OG0006799 ABTB1
OG0006800 PDSS2
OG0006801 CCDC174
OG0006803 RACK1
OG0006804 FAM50A
OG0006805 UBL4B, UBL4A
OG0006806 HDAC11
OG0006807 SHPRH
OG0006808 MRPS18B, MRPS18B, MRPS18B, MRPS18B, MRPS18B, MRPS18B, MRPS18B
OG0006809 ZNRD1, ZNRD1, ZNRD1, ZNRD1, ZNRD1, ZNRD1, ZNRD1, ZNRD1
OG0006810 MGAT1
OG0006812 NELFE, NELFE, NELFE, NELFE, NELFE, NELFE
OG0006813 EXO1
OG0006814 TTC13
OG0006815 PSMB1
OG0006816 DPY30
OG0006817 MEMO1
OG0006818 RPS6KC1
OG0006819 RRP15
OG0006820 IARS2
OG0006821 FBXO28
OG0006822 WDR43
OG0006823 SDE2
OG0006824 CNIH4
OG0006826 C9orf116, C15orf65
OG0006827 OR13H1
OG0006828 ZER1
OG0006829 PFDN2
OG0006830 LIG3
OG0006831 COPE
OG0006832 PML
OG0006834 RPS29
OG0006835 TCTN2
OG0006836 C20orf27
OG0006837 PBDC1
OG0006838 ADAMTS13, ADAMTS13
OG0006839 VEZT
OG0006840 MAD2L2
OG0006841 IFI16, AIM2, PYHIN1, MNDA
OG0006842 CCDC33
OG0006843 UBE2C
OG0006844 CTNS
OG0006845 ABCF2
OG0006846 FOXR1, FOXR2, FOXR1
OG0006852 KCNK18
OG0006853 SIK3
OG0006854 CYB5D1
OG0006855 FAM193B
OG0006857 ZC4H2
OG0006858 RSPRY1
OG0006859 SF3B4
OG0006860 SLC35B3
OG0006862 CCSER2
OG0006863 GTF3C3
OG0006864 FNTA
OG0006865 ECD
OG0006866 ZBTB8OS
OG0006867 RFTN2
OG0006868 DDA1
OG0006869 OPHN1
OG0006870 MRPS35
OG0006871 KIF15, KIF15
OG0006872 KIAA1143, KIAA1143
OG0006873 PCGF1
OG0006874 MYCL
OG0006875 MYBL2
OG0006876 MT-ND4L
OG0006877 MARF1, MARF1
OG0006878 SUPT5H
OG0006880 NLE1
OG0006881 NEXMIF
OG0006882 BRAT1
OG0006883 METTL21A
OG0006884 GALE
OG0006885 KPTN
OG0006886 TMEM201
OG0006887 TBCK
OG0006888 TRIM62
OG0006890 C5
OG0006891 POLR2H
OG0006892 SYF2
OG0006893 KMO
OG0006894 GDNF
OG0006895 HIF1AN
OG0006896 UQCRQ
OG0006897 BBS5, AC093899.2
OG0006898 FASTKD1
OG0006899 RBM28
OG0006900 NELFB
OG0006901 OXA1L
OG0006902 GINS2
OG0006903 RABEPK
OG0006904 SKP2
OG0006905 HSPA14
OG0006906 DCLRE1C
OG0006907 MESD
OG0006908 METTL5
OG0006909 LRRC40
OG0006910 MAP4
OG0006911 C8orf76, ZHX1-C8orf76
OG0006912 DET1
OG0006913 MED6
OG0006914 BUB1
OG0006915 WDR3
OG0006917 NPHP1
OG0006918 FKTN
OG0006919 SESTD1
OG0006920 CHMP1B
OG0006921 NOL9
OG0006922 NARS2
OG0006923 BRCC3
OG0006924 TPTE2, TPTE
OG0006925 SUPT16H
OG0006926 KLHDC4
OG0006927 SLC30A4
OG0006928 PSMD6
OG0006929 ISYNA1
OG0006930 COPS2
OG0006931 GPR161
OG0006932 DBR1
OG0006933 VWA3A
OG0006934 HEATR6
OG0006935 ADAL
OG0006936 PIGO
OG0006937 AGPS
OG0006938 NOP9
OG0006939 ZNF319
OG0006940 APEX1
OG0006941 HES7
OG0006942 SLC35D3
OG0006943 NDUFV2
OG0006944 WRAP53
OG0006945 RALBP1
OG0006946 PRPF3
OG0006947 CIAO2B
OG0006948 NOL11
OG0006949 TPP1
OG0006950 CEP95
OG0006951 EMSY
OG0006952 AAMP
OG0006953 FSD2
OG0006954 TPGS2
OG0006955 PSMD14
OG0006956 PDE6D
OG0006957 MYBBP1A
OG0006958 SMYD4
OG0006959 ASB6
OG0006960 LACTB
OG0006961 AKAP1
OG0006962 F8A2, F8A1
OG0006963 DKC1
OG0006964 KTN1
OG0006965 PLPBP
OG0006966 RSPH14
OG0006967 NSUN5
OG0006969 FAAP24
OG0006970 ALDH4A1
OG0006971 ZBTB49
OG0006972 METAP1D
OG0006973 HAT1
OG0006974 PRPF4B
OG0006975 UBE4A
OG0006976 PSMD10
OG0006977 BVES
OG0006978 PRDM10
OG0006979 PCIF1
OG0006980 RSRC2
OG0006981 NDUFB9
OG0006982 ERICH3
OG0006983 CRYZ
OG0006984 HVCN1
OG0006985 MARVELD3
OG0006986 RPF1
OG0006987 NPAT
OG0006988 EMC2
OG0006989 ATPAF2
OG0006990 LRIT2
OG0006991 NCOA1
OG0006992 WDR83
OG0006993 POLR2F
OG0006994 GET3
OG0006995 POLR1B
OG0006996 TTL
OG0006997 TTC1
OG0006998 TMCO4
OG0006999 CEP104
OG0007000 GET4
OG0007002 RNF111
OG0007003 SLTM
OG0007004 CIR1
OG0007005 PREPL
OG0007006 PTPA
OG0007007 DNAJC25
OG0007008 DOLPP1
OG0007009 OPA1
OG0007010 CGAS
OG0007011 SIGMAR1
OG0007012 CACUL1
OG0007013 EIF3A
OG0007014 CLDN16
OG0007015 MNS1
OG0007016 TBC1D13
OG0007017 FBXO16
OG0007018 TUBD1
OG0007019 GUCD1
OG0007020 WDR90
OG0007021 SMPD4
OG0007022 SAV1
OG0007023 GLYR1
OG0007024 LEO1
OG0007025 STARD7
OG0007026 RMDN1
OG0007027 FLAD1
OG0007028 DDX54
OG0007029 SLC8B1
OG0007030 BBS1, AP002748.5
OG0007031 HELLS
OG0007032 SNRPD2
OG0007033 GLOD4
OG0007034 RO60
OG0007035 DHRS7
OG0007036 PCNX4
OG0007037 LYPD1
OG0007038 DPY19L3
OG0007039 SLC49A3
OG0007040 AGBL5
OG0007041 EXOSC3
OG0007042 FBXO10
OG0007043 DCAF10
OG0007044 GTF2H3
OG0007045 GRAMD2A
OG0007046 NUP93
OG0007047 PPP1R8
OG0007048 BOP1
OG0007049 TMEM259
OG0007050 PIGQ
OG0007051 MEN1
OG0007052 GCC1
OG0007053 NUFIP1
OG0007054 GPALPP1
OG0007055 KIAA2013
OG0007056 RMC1
OG0007057 NOP56
OG0007058 YARS1
OG0007059 NHLRC2
OG0007060 NRAP
OG0007061 OAF
OG0007062 KHK
OG0007063 USP30
OG0007064 CFAP221
OG0007065 MRPS18A
OG0007066 C12orf49
OG0007067 TYMS
OG0007068 RAD51
OG0007069 JMJD1C
OG0007071 NDUFA8
OG0007072 PIGB
OG0007073 LRSAM1
OG0007074 BUB1B
OG0007075 NUDC
OG0007076 KDF1
OG0007077 DHX9
OG0007078 NPL
OG0007080 TEKT2
OG0007081 SEH1L
OG0007082 PGGT1B
OG0007084 MED27
OG0007085 TANGO6
OG0007086 COMMD10
OG0007087 TELO2
OG0007088 ITFG1
OG0007089 ZCCHC4
OG0007090 LRRC1
OG0007091 TIMM21
OG0007092 TBC1D19
OG0007093 DIPK1C
OG0007094 ATMIN
OG0007095 ATP6V1D
OG0007096 MRPL22
OG0007097 RNF32
OG0007098 CMIP
OG0007099 ADNP2
OG0007100 PRMT7
OG0007102 NHLRC1
OG0007103 PSMD5
OG0007104 KIAA0513
OG0007105 FBXO31
OG0007106 DERA
OG0007107 GTF2E2
OG0007108 PTPRO
OG0007109 NAA30
OG0007110 NUP153
OG0007111 PAK1IP1
OG0007112 SARAF
OG0007113 NOA1
OG0007114 POLR2B
OG0007115 ZNF622
OG0007116 PIGT
OG0007117 EXOSC7
OG0007118 COQ4
OG0007119 CCDC113
OG0007120 INO80B, INO80B-WBP1
OG0007121 RNF169
OG0007122 POLD3
OG0007123 MEAF6
OG0007124 GATM
OG0007125 GNL2
OG0007126 CIZ1
OG0007127 PSMD8
OG0007128 VMA21
OG0007129 EFCAB2
OG0007130 NFX1
OG0007131 POP4
OG0007132 ELP2
OG0007133 EIF3K, EIF3K
OG0007135 ABITRAM
OG0007136 USP47
OG0007137 MRPL15
OG0007138 GPD2
OG0007139 FRA10AC1
OG0007140 TRIP4
OG0007141 TASP1
OG0007142 CFAP69
OG0007143 LACTBL1
OG0007144 UTP6
OG0007145 C1GALT1C1, C1GALT1C1L
OG0007146 C17orf75
OG0007147 GATAD1
OG0007148 MUSK
OG0007149 ECHDC3
OG0007150 MAPKAPK5
OG0007151 SLC39A9
OG0007152 TBL2
OG0007153 PRPF38B
OG0007154 ZMAT3
OG0007155 MED10
OG0007156 SYNJ2BP
OG0007157 ZNF839
OG0007158 ATP5MF-PTCD1
OG0007159 MMP19
OG0007160 BLMH
OG0007161 SCYL3
OG0007163 ATP13A1
OG0007164 SERPIND1
OG0007165 TFPT, TFPT, TFPT, TFPT, TFPT, TFPT, TFPT, TFPT, TFPT, TFPT
OG0007166 SMC4
OG0007167 LEKR1
OG0007168 ITGB8
OG0007169 SLC33A1
OG0007170 FBXL14
OG0007171 AL121900.1
OG0007172 DAZL, DAZ4, DAZ3, DAZ2, DAZ1
OG0007173 BPGM
OG0007174 NSUN2
OG0007175 SLC37A3
OG0007176 RNPC3
OG0007177 MRPS33
OG0007178 AGK
OG0007179 RHBDD1
OG0007180 CCDC18
OG0007181 DNTTIP2
OG0007182 TBX20
OG0007183 HSP90B1
OG0007184 OTOS
OG0007185 MTERF2
OG0007186 PRDM4
OG0007187 PIGA
OG0007188 HUS1, HUS1B
OG0007189 HFM1
OG0007190 C7orf57
OG0007191 GTF2B
OG0007192 TEX10
OG0007193 TBCCD1
OG0007196 EHHADH
OG0007197 EFCAB7
OG0007199 YTHDC1, YTHDC1
OG0007200 USP1
OG0007201 EIF2AK3
OG0007202 POLR3H
OG0007203 RETREG3
OG0007204 TWNK
OG0007205 RUNDC1
OG0007207 TAF5
OG0007208 TMEM98
OG0007209 ATP6V0B
OG0007211 SMNDC1
OG0007212 DCAKD
OG0007213 METTL25
OG0007214 UQCRHL
OG0007215 KRR1
OG0007216 MICU1
OG0007217 COPS4
OG0007218 COQ2
OG0007219 RBBP5
OG0007220 OAT
OG0007221 SOX13
OG0007222 BCCIP
OG0007223 XPOT
OG0007224 ATP23, ATP23
OG0007225 OARD1
OG0007226 CDK5RAP3
OG0007227 IRAK4
OG0007228 COMMD6
OG0007229 SARS1
OG0007230 ASZ1
OG0007231 CLYBL
OG0007232 GGACT
OG0007233 FKBP6
OG0007234 CPED1
OG0007235 CARS2
OG0007236 SNRNP70
OG0007237 NCAPG
OG0007238 EDEM2
OG0007239 KIAA0930
OG0007240 NCOA6
OG0007241 RAB5IF, TGIF2-RAB5IF
OG0007242 CSE1L
OG0007243 CXorf38
OG0007244 GSAP
OG0007245 NAPEPLD, NAPEPLD
OG0007246 PSMC2
OG0007247 CBLL1
OG0007248 CHAF1B
OG0007249 TPRKB
OG0007250 DONSON
OG0007251 SFI1
OG0007252 SLC30A9
OG0007253 CRACD
OG0007254 CHMP2B
OG0007255 C16orf70
OG0007256 CBFB
OG0007257 ASAH1
OG0007258 ENPP6
OG0007259 RWDD4
OG0007260 SPCS3
OG0007261 MMAA
OG0007262 PCNP
OG0007263 ANAPC10
OG0007264 TOMM70
OG0007265 NIT2
OG0007266 ZNF330
OG0007267 TMA16
OG0007268 PLRG1
OG0007269 PAN3
OG0007270 TIFA
OG0007271 C11orf54
OG0007272 CMTR2
OG0007273 EED
OG0007274 CDC40
OG0007275 TMEM267
OG0007276 CDK7, CDK7
OG0007277 TENT2
OG0007278 PTCD2
OG0007279 ZCCHC9
OG0007280 RASA1
OG0007281 CAST
OG0007282 FANCC
OG0007283 C9orf64
OG0007284 GKAP1
OG0007285 PTAR1
OG0007286 ABT1
OG0007287 DDX24, DDX24
OG0007288 TTC8
OG0007289 VIPAS39
OG0007290 FARSA
OG0007291 BBOF1
OG0007292 HAUS1
OG0007293 RPAP1
OG0007294 CKAP5
OG0007295 LRP4
OG0007296 PEX16
OG0007297 API5
OG0007298 EIF3M
OG0007299 CTR9
OG0007300 LYVE1
OG0007301 KANSL2
OG0007302 PRIM1
OG0007303 C11orf58
OG0007304 USH1C
OG0007305 CEP131
OG0007306 ENDOV
OG0007307 DEAF1, DEAF1
OG0007308 CFAP52
OG0007309 TSN
OG0007310 CNOT9
OG0007311 JMJD6
OG0007312 SRP68
OG0007313 AC087289.3, FBF1
OG0007314 SSRP1
OG0007315 MIF4GD
OG0007316 SPATA20
OG0007317 DNPEP
OG0007318 TTLL4
OG0007319 UTP18
OG0007320 ASPSCR1
OG0007321 ARHGEF37
OG0007322 ACADL
OG0007323 BARD1
OG0007324 TYW5
OG0007325 KIF3A
OG0007326 WDPCP
OG0007327 HMGXB3
OG0007328 C1D
OG0007329 FBXO48
OG0007330 PCSK2
OG0007331 TRMT6
OG0007332 ESD
OG0007333 COG6
OG0007334 GNMT
OG0007335 B4GALT7
OG0007336 SPRYD7
OG0007337 DDX1
OG0007338 TAF1B
OG0007339 FBXO9
OG0007340 CLN8, CLN8, AC019257.8
OG0007341 HESX1
OG0007342 CCNC
OG0007344 CASP8AP2
OG0007345 UBE2J1
OG0007346 HMCES
OG0007347 RPN1
OG0007348 NUS1
OG0007349 RUVBL1
OG0007350 MCM2
OG0007351 TCAIM
OG0007352 WDR6
OG0007353 NDUFAF3
OG0007354 PEX3
OG0007355 USP19
OG0007356 LTV1, AL049844.3
OG0007357 TADA3
OG0007358 NRM, NRM, NRM, NRM, NRM, NRM, NRM
OG0007359 SASH1
OG0007360 PACRG
OG0007361 DHX16, DHX16, DHX16, DHX16, DHX16, DHX16, DHX16, DHX16
OG0007362 TSNAX, TSNAX-DISC1
OG0007363 SPRTN
OG0007364 CWC27
OG0007365 ZFAND3
OG0007366 ZNF318
OG0007367 NDUFAF7
OG0007368 AHCTF1
OG0007369 NEK2
OG0007370 INTS7
OG0007371 NENF
OG0007372 GPATCH2
OG0007373 MRPS5
OG0007374 GINS1
OG0007376 ASB3
OG0007377 ERLEC1
OG0007378 GPR75
OG0007379 CHADL
OG0007380 ASL
OG0007381 PSMA4
OG0007382 ICMT
OG0007383 RNASEK
OG0007384 GABRD
OG0007385 SLC39A7, SLC39A7, SLC39A7, SLC39A7, SLC39A7, SLC39A7
OG0007386 WDR46, WDR46, WDR46, WDR46, WDR46
OG0007387 UBE2W, AC022826.2
OG0007388 KCTD7
OG0007389 GNG13
OG0007390 TMEM97
OG0007391 CTU1
OG0007392 ZBTB40
OG0007393 CCDC136
OG0007394 DAXX, DAXX, DAXX, DAXX, DAXX
OG0007395 RPS28
OG0007396 HP, HPR
OG0007397 MIOX
OG0007398 GTF3C4
OG0007399 KIAA0753
OG0007400 FAHD2A, FAHD2B
OG0007401 TRIM45
OG0007402 ADM
OG0007403 ATP6V1F
OG0007404 POLDIP2
OG0007405 FIBP
OG0007406 TAF6
OG0007407 CXXC4
OG0007410 FAM204A
OG0007411 CDKN3
OG0007412 COQ9
OG0007413 EARS2
OG0007414 AMBP
OG0007415 TATDN2, AC022384.1
OG0007416 EIF3I
OG0007417 TTLL11
OG0007418 PGD
OG0007419 MRPL24
OG0007420 DDRGK1
OG0007421 GBA2
OG0007422 RFX5
OG0007423 MRPS15
OG0007424 STK40
OG0007425 DEF8
OG0007426 FICD
OG0007427 CPVL
OG0007428 SLC35F6
OG0007429 PPIE
OG0007430 PDXDC1, AC245049.2, PDXDC1
OG0007431 IQCH
OG0007432 SLC29A4
OG0007433 POLD2
OG0007434 FEM1B
OG0007435 RRP7A
OG0007436 SMG9
OG0007437 IQCE
OG0007438 MRPL48
OG0007439 FASTKD2
OG0007440 MDH1B
OG0007441 CCNB3
OG0007442 ZNF536
OG0007443 CLSPN
OG0007444 C2orf69
OG0007445 C15orf40
OG0007446 DNAJC12
OG0007447 DHX30
OG0007449 SLC25A16
OG0007450 INTS12
OG0007451 NAA60
OG0007452 POMT1
OG0007453 DDX46
OG0007454 SMO
OG0007455 NAT10
OG0007457 BFAR, BFAR
OG0007458 HADHB
OG0007459 ZNHIT3, ZNHIT3
OG0007460 APIP
OG0007461 FBXL18
OG0007462 HTATIP2
OG0007463 FAH
OG0007464 ACOT7
OG0007465 MPND
OG0007466 OTUD5
OG0007467 GAL
OG0007468 CHMP2A
OG0007469 ABCB7
OG0007470 WNT6
OG0007471 DERL1
OG0007472 ZG16
OG0007473 ATF5
OG0007474 MRPS12, MRPS12
OG0007475 DIS3L
OG0007476 PARP16
OG0007477 CCDC58
OG0007478 SPICE1
OG0007479 MTFMT
OG0007480 HGD
OG0007481 WARS2
OG0007482 SLC38A7
OG0007483 DCUN1D3
OG0007484 MRPS34
OG0007485 ZCCHC14
OG0007486 DBH
OG0007487 PHF24
OG0007488 PPCDC
OG0007489 PLBD1
OG0007490 MPI
OG0007491 ASPM
OG0007492 KCTD14
OG0007493 NTHL1
OG0007494 RUBCN
OG0007495 TMEM192
OG0007496 DTWD1
OG0007497 POFUT1
OG0007498 TFB2M
OG0007499 DDX27
OG0007500 CARD19
OG0007501 AATF, AATF
OG0007502 SF1
OG0007504 METTL9
OG0007505 PRMT5
OG0007506 FAM214B
OG0007507 ZDHHC24
OG0007508 NFYC
OG0007509 POLB
OG0007510 ROBO4
OG0007511 FAM131A
OG0007512 UBXN6
OG0007513 HECA
OG0007515 NHSL1
OG0007516 ALG3
OG0007517 NUP43
OG0007518 AKAP12
OG0007519 ZBTB2
OG0007520 WRAP73
OG0007521 MRPL54
OG0007522 TMEM254
OG0007523 AUP1
OG0007524 TMEM209
OG0007525 PSMD12
OG0007526 ERAL1
OG0007527 HP1BP3
OG0007529 EXOSC1
OG0007530 TMEM82
OG0007532 DPAGT1
OG0007533 VAMP7
OG0007534 PSMB4
OG0007535 OC90, AC100868.1
OG0007536 MTHFR
OG0007537 VPS53, VPS53
OG0007538 PDCD5
OG0007539 AC009163.3, TMEM231
OG0007540 ADAT1
OG0007541 ATXN1L
OG0007542 ZNF821
OG0007544 TRMT44
OG0007545 PRDM15
OG0007546 RFC4
OG0007548 WASHC5
OG0007549 FAM91A1
OG0007550 RABGGTB
OG0007551 MAPK15, MAPK15
OG0007552 BRAP
OG0007553 ORC4
OG0007554 AC026464.3, COG8
OG0007555 UTP23
OG0007556 NIP7
OG0007557 EIF3H
OG0007558 ACAT1
OG0007559 EIF2B4
OG0007560 UBE2J2
OG0007561 FOXH1
OG0007562 ATPAF1
OG0007563 EIF3L
OG0007564 WDR83OS
OG0007565 C22orf23
OG0007566 MPHOSPH10
OG0007567 PICK1
OG0007568 CPD
OG0007570 MTFR1L
OG0007571 SLU7
OG0007572 DFFB
OG0007573 REV1
OG0007574 KCNG3
OG0007575 GPR146
OG0007576 VPS9D1
OG0007577 SMG8
OG0007578 VPS28
OG0007580 ADCK5
OG0007582 UBA2
OG0007583 NDUFA10
OG0007584 INTS8
OG0007585 EMC1
OG0007586 PPL
OG0007587 UQCRB
OG0007588 NOX5
OG0007589 USP7
OG0007590 TRIAP1
OG0007591 GATC, AL021546.1
OG0007592 SPPL3
OG0007593 RXYLT1
OG0007594 KLF3
OG0007595 TPCN1
OG0007597 RBP3
OG0007598 DRGX
OG0007599 CACFD1, CACFD1
OG0007600 SCLT1
OG0007601 CA8
OG0007602 HDAC8
OG0007603 TMPRSS9
OG0007604 VCPIP1
OG0007605 JKAMP
OG0007607 PUS3
OG0007608 CHEK1
OG0007609 C8orf33
OG0007610 RET
OG0007611 WDR97
OG0007612 STUB1
OG0007613 TMEM214
OG0007614 GBF1
OG0007615 TMEM70
OG0007616 TM9SF3
OG0007618 ATP5F1D
OG0007619 VPS72
OG0007620 IMPACT
OG0007621 OGFOD2
OG0007622 NPC1
OG0007623 TDRD1
OG0007624 TRPT1
OG0007625 CCDC186
OG0007626 SNRPA1
OG0007627 IFT81
OG0007628 STX17
OG0007630 NCF1
OG0007631 SC5D
OG0007632 SNRNP25
OG0007633 POLR3A
OG0007634 NUDT12
OG0007635 LAMTOR1
OG0007636 PJA2, PJA1
OG0007637 CCPG1
OG0007638 WDR36
OG0007639 SRP19
OG0007640 ADPRS
OG0007641 COPS6
OG0007642 PSMG2
OG0007643 RPP40
OG0007644 SLC35E1
OG0007645 CCDC84, CCDC84
OG0007646 TRAPPC4, TRAPPC4
OG0007647 HYOU1, HYOU1
OG0007648 SRFBP1
OG0007649 ERCC4
OG0007650 ZC3HC1
OG0007651 SLC38A11
OG0007652 NOC4L
OG0007653 GOLGA3
OG0007654 NOM1
OG0007656 THG1L
OG0007657 NLRC3
OG0007658 MRS2
OG0007660 CUL2
OG0007661 WDHD1
OG0007662 ACTR10
OG0007663 EXOC5
OG0007664 KCNJ16
OG0007665 RPN2
OG0007667 NDUFB10
OG0007668 SPCS2
OG0007669 PPAN, PPAN-P2RY11
OG0007670 CORIN
OG0007671 NFXL1
OG0007672 YRDC
OG0007673 SNRNP48
OG0007674 DUS3L, AC011499.1
OG0007675 IDS, AC244197.3
OG0007676 UTP11
OG0007677 MYCBP
OG0007678 IL23R
OG0007679 TGS1
OG0007680 FASTK
OG0007681 NOC3L
OG0007682 TRDMT1
OG0007683 RBM17
OG0007684 PLK1
OG0007685 PHF10
OG0007686 KIF11
OG0007687 MCCC1
OG0007688 ZNF618
OG0007690 LRGUK
OG0007691 STYX
OG0007692 GNPNAT1
OG0007693 STX16, STX16-NPEPL1
OG0007694 TEFM
OG0007695 NDUFB6
OG0007696 MRPL47
OG0007697 BRIP1
OG0007698 MIDN
OG0007699 RBM48
OG0007700 FAM133A, FAM133B
OG0007701 KDM8
OG0007702 CDT1
OG0007703 ICE1
OG0007704 FAM20B
OG0007705 TACO1
OG0007706 NUP88
OG0007707 MOK
OG0007708 LENG9, LENG9, LENG9, LENG9
OG0007709 SNAP29
OG0007710 SEC62
OG0007711 LRRC31
OG0007712 RPA3
OG0007713 PPIL2
OG0007714 PHF14
OG0007715 MYOCD
OG0007716 NDUFA3, NDUFA3, NDUFA3, NDUFA3, NDUFA3, NDUFA3, NDUFA3, NDUFA3, NDUFA3, NDUFA3
OG0007717 LENG1, LENG1, LENG1, LENG1, LENG1, LENG1, LENG1, LENG1, LENG1, LENG1
OG0007718 SP4
OG0007719 PFDN1
OG0007720 XRN2
OG0007721 PEX26
OG0007722 CCT5
OG0007724 CAPN7
OG0007725 MRPL44
OG0007726 TRMT13
OG0007727 NUP37
OG0007728 AVL9
OG0007729 MRPS22
OG0007730 VPS41
OG0007731 ANKMY1
OG0007732 DTYMK
OG0007733 RPAP2
OG0007734 NCF4, NCF4
OG0007735 ERP44
OG0007736 POMK
OG0007737 KLHL30
OG0007739 MEI1
OG0007740 IWS1
OG0007741 CHMP3, RNF103-CHMP3
OG0007742 PTCD3
OG0007743 MLX
OG0007744 EBNA1BP2
OG0007745 MRPL43
OG0007746 MFSD13A
OG0007747 HYI
OG0007748 AMDHD1
OG0007749 RDM1, RDM1
OG0007750 DPH2
OG0007751 CCDC43
OG0007752 DMAP1
OG0007753 TMEM53
OG0007754 MMACHC
OG0007755 UROD
OG0007757 SGPL1
OG0007758 ASCC1
OG0007759 ORC1
OG0007760 COA7
OG0007761 PGAP3
OG0007762 HELQ
OG0007763 NDC1
OG0007764 LRRC27
OG0007765 RAPGEFL1
OG0007766 CDC6
OG0007767 TAF8
OG0007768 PSMC5
OG0007769 RPL18A
OG0007770 C12orf66
OG0007771 WBP4
OG0007772 MRPL10
OG0007774 SNF8
OG0007776 C1QTNF3, C1QTNF3-AMACR
OG0007777 WDR77
OG0007778 DDX20
OG0007779 CCDC47
OG0007780 GPR18
OG0007781 CFTR
OG0007782 ING3
OG0007783 AP4B1
OG0007784 BIVM, ERCC5
OG0007785 TUBGCP3, TUBGCP3
OG0007786 IQUB
OG0007787 NOSIP
OG0007789 RFC1
OG0007790 EIF6, AL121753.1
OG0007791 RP2
OG0007792 KLHL15
OG0007793 OCSTAMP
OG0007794 ORC5
OG0007795 DUS4L, DUS4L
OG0007796 IGSF5
OG0007797 VPS26C
OG0007798 ALG10, ALG10B
OG0007799 CRYZL1
OG0007800 CFAP298
OG0007801 AC005726.1
OG0007802 RWDD2B
OG0007804 N6AMT1
OG0007805 MRPL39
OG0007806 PPAT
OG0007807 POGLUT1
OG0007808 TRAPPC11
OG0007809 IFT57
OG0007810 CMSS1
OG0007811 SLC35A5
OG0007812 DDX10
OG0007813 QTRT2
OG0007814 CCDC191
OG0007815 CTSO, CTSO
OG0007816 RFC3
OG0007817 FGG
OG0007818 SLC10A7
OG0007819 ABHD18
OG0007820 MPHOSPH8
OG0007821 NUDT6
OG0007822 AASDHPPT
OG0007823 PRDM5
OG0007824 SYNPO2
OG0007825 CFAP300
OG0007826 MRE11
OG0007827 HIKESHI
OG0007828 GRSF1
OG0007829 SUCLG1
OG0007830 CTIF, CTIF
OG0007831 DDX4
OG0007832 SLC38A9
OG0007833 C5orf34
OG0007834 FBXO4
OG0007835 C9
OG0007836 CENPK
OG0007837 PPWD1
OG0007838 ERBIN
OG0007839 POLK
OG0007840 GFM2
OG0007841 MRPS27
OG0007842 AK6, AK6
OG0007843 COX7C
OG0007844 RIOK2
OG0007845 CNEP1R1
OG0007846 PUM3
OG0007847 RCL1
OG0007848 RIC1
OG0007849 PPP2R3C
OG0007850 UGCG
OG0007851 INIP
OG0007852 C9orf72
OG0007853 TSFM
OG0007854 ASPG
OG0007855 ZFYVE21
OG0007856 CCDC115
OG0007857 DICER1
OG0007858 ESPL1
OG0007859 CHGA, CHGA
OG0007860 GOLGA5
OG0007861 DCAF15
OG0007862 GSTZ1
OG0007863 SLC25A21
OG0007864 EMC7
OG0007865 EXOSC8
OG0007866 RTF1
OG0007867 C11orf49
OG0007868 SLC39A13
OG0007869 NDUFS3
OG0007870 SLC35C1
OG0007871 TRAF6
OG0007872 TPCN2
OG0007873 PRMT3
OG0007874 ELP4
OG0007875 DENND2B
OG0007876 SAAL1
OG0007877 HPS5
OG0007878 GTF2H1
OG0007879 SPTY2D1
OG0007880 NPLOC4
OG0007881 CCDC40
OG0007882 PGS1
OG0007883 HGS
OG0007884 TRAPPC5
OG0007885 MRPL21
OG0007886 PTDSS2, PTDSS2
OG0007887 ELAC2
OG0007888 CNPPD1
OG0007889 RETREG2
OG0007890 BCS1L
OG0007891 PNKD
OG0007892 GALK1
OG0007893 FDXR
OG0007894 TMEM104
OG0007896 STK16
OG0007897 LUC7L3
OG0007898 RAB3GAP1
OG0007899 GPS1
OG0007900 SPDL1
OG0007901 RBKS
OG0007902 ATIC
OG0007903 UBE2F, UBE2F-SCLY
OG0007904 ACKR3
OG0007905 OSGEPL1
OG0007906 CCT4
OG0007907 DCTN4
OG0007908 NDUFAF5
OG0007909 GPCPD1
OG0007910 PIGF
OG0007911 MRPL2
OG0007912 KLHDC3
OG0007913 MKKS
OG0007914 LAMP5
OG0007915 UIMC1
OG0007916 RGS14
OG0007917 ZMYND10
OG0007918 NPRL2
OG0007919 TMEM115
OG0007920 RRP9
OG0007921 GLYCTK
OG0007922 SH3YL1
OG0007923 EIPR1
OG0007924 BAG2
OG0007925 RAB23
OG0007926 ACTR8
OG0007927 HDDC2
OG0007928 GOPC, AL132671.2
OG0007929 TPRA1
OG0007930 ATG5
OG0007931 SEC63
OG0007932 EDEM1
OG0007933 RPF2
OG0007934 TRNT1
OG0007935 TRIM71
OG0007936 TMF1
OG0007937 MRAP2
OG0007938 PGM3
OG0007940 BCKDHB
OG0007941 PDHB
OG0007942 QARS1
OG0007943 ATAT1, ATAT1, ATAT1, ATAT1, ATAT1, ATAT1, ATAT1
OG0007944 GTF2H5
OG0007945 RBM34
OG0007946 URB2
OG0007947 PDCD2
OG0007948 MAD2L1BP
OG0007949 CEBPZ
OG0007950 NSL1
OG0007951 SPC25, SPC25
OG0007952 NOSTRIN, NOSTRIN
OG0007953 STUM
OG0007954 SRP9
OG0007955 THUMPD2
OG0007956 MTIF2
OG0007958 CFAP36
OG0007959 FANCL
OG0007960 MT-CO3
OG0007961 GPANK1, GPANK1, GPANK1, GPANK1, GPANK1, GPANK1, GPANK1
OG0007962 MAN2B2
OG0007963 H1-0
OG0007964 PSMA5
OG0007965 TFIP11
OG0007966 LONP1
OG0007967 TNIP2
OG0007970 MFSD12
OG0007971 IL1B
OG0007972 AC011448.1, NDUFA13
OG0007973 C9orf78
OG0007974 CPO
OG0007975 AP003108.2
OG0007976 PPCS
OG0007977 ZNRD2
OG0007978 WDR74
OG0007979 AJM1
OG0007980 SURF1, SURF1
OG0007981 HES2
OG0007983 CFAP157
OG0007984 DRAP1
OG0007985 PEX12
OG0007986 EDA
OG0007988 C1orf50
OG0007989 ECHS1
OG0007990 NPC1L1
OG0007991 DDX56
OG0007992 OTUD3
OG0007993 TRIM6-TRIM34, TRIM22, TRIM5, TRIM6, TRIM34
OG0007994 FIGLA
OG0007995 TIMM22, TIMM22, TIMM22
OG0007996 LGALS3BP
OG0007997 DPPA4, DPPA2
OG0008002 ENO4
OG0008003 MTX2
OG0008004 CGRRF1
OG0008006 CIAPIN1
OG0008007 UHMK1
OG0008008 KLHL22
OG0008009 NEURL2
OG0008010 SNUPN
OG0008011 EEF1E1, EEF1E1-BLOC1S5
OG0008013 MFSD9
OG0008014 MBD4
OG0008015 TAF10
OG0008016 DFFA
OG0008017 CIAO2A
OG0008018 TUBGCP2
OG0008019 TRAPPC2, TRAPPC2B
OG0008021 TRIT1
OG0008022 RRN3
OG0008023 OS9
OG0008024 AAGAB
OG0008025 NDUFS5
OG0008027 CLN6
OG0008028 LSM5
OG0008029 MAK16
OG0008030 SAE1
OG0008031 URI1
OG0008032 DRAXIN
OG0008033 ZZEF1
OG0008034 BLVRB
OG0008035 CLCN6
OG0008036 C1QTNF5
OG0008037 WARS1
OG0008038 LMO2
OG0008039 NDOR1
OG0008040 CAMLG
OG0008041 MYO19, MYO19
OG0008042 CHRD
OG0008043 RFC2
OG0008044 ACP7
OG0008045 ELP5
OG0008046 NDUFS2
OG0008047 CLASRP
OG0008048 DAP3
OG0008049 GPKOW
OG0008050 SLC35A2
OG0008051 ALDH16A1
OG0008052 FGF5
OG0008053 COMMD7
OG0008055 DNAAF3, AC010327.2
OG0008056 ZMAT5
OG0008058 GINS4
OG0008059 GDAP2
OG0008060 SLC25A43
OG0008061 LYRM1
OG0008062 SIRT6
OG0008063 AAMDC
OG0008064 USP8
OG0008065 ZW10
OG0008066 RANGRF
OG0008067 PDRG1
OG0008068 GGNBP2, GGNBP2
OG0008069 EMC4
OG0008071 TM2D3
OG0008072 DCTN5
OG0008073 FAM163B
OG0008074 NCDN
OG0008075 LSM2, LSM2, LSM2, LSM2, LSM2, LSM2
OG0008076 UVSSA
OG0008077 TM9SF1, AL136295.1, AL136295.4
OG0008078 MRPL28
OG0008079 ELMOD3
OG0008080 OSGEP
OG0008081 PDZD11
OG0008082 TK2, AC010542.3
OG0008083 AIFM1
OG0008084 FUZ
OG0008085 CLU
OG0008086 USE1
OG0008088 ARMT1
OG0008089 SKA1, SKA1
OG0008090 HBS1L
OG0008091 PEX13
OG0008092 HPF1
OG0008093 HTATSF1
OG0008094 MMS19
OG0008095 KIAA1328
OG0008096 SRRM1
OG0008098 NUDT2
OG0008099 CSTF1
OG0008100 APPBP2
OG0008101 CCDC61
OG0008102 HDX
OG0008103 NUDT7
OG0008104 BRF2
OG0008107 PTGES2
OG0008108 HACE1
OG0008109 COPS3
OG0008110 INTS11
OG0008111 ZRANB2
OG0008112 TATDN1
OG0008114 SUGP1
OG0008115 GTF3C5
OG0008116 MPG
OG0008117 ADGRL4
OG0008118 DRC3
OG0008119 DNAJC27
OG0008120 FAN1, FAN1
OG0008121 SETX
OG0008122 DCSTAMP
OG0008123 PIH1D2
OG0008124 TXNDC9
OG0008125 EIF5B
OG0008126 CNKSR1
OG0008127 MTFP1, AC004832.3
OG0008128 DHDDS
OG0008129 PFDN6, PFDN6, PFDN6, PFDN6, PFDN6
OG0008130 TICRR
OG0008131 CFAP161
OG0008132 CDK5RAP1
OG0008133 HSPA13
OG0008134 EXOSC4
OG0008135 CDH17
OG0008136 SPOUT1
OG0008137 METTL22
OG0008138 ZNF217
OG0008139 DPY19L4
OG0008140 FAF2
OG0008141 HIGD2A, HIGD2B
OG0008142 SCG3
OG0008143 LYSMD2
OG0008144 ALG12
OG0008145 SUDS3
OG0008146 LRRCC1
OG0008147 ERCC6
OG0008148 TMEM208
OG0008149 RNF4
OG0008150 ADHFE1
OG0008151 COQ7
OG0008152 PPP1R42
OG0008153 TXNL1
OG0008154 PRDM14
OG0008155 MTHFSD
OG0008156 DCPS
OG0008157 CALML6
OG0008158 DHX37
OG0008159 FBXL15
OG0008160 TERF1
OG0008161 UFC1
OG0008162 ELOC
OG0008163 OGFOD1
OG0008164 BBS2
OG0008165 FAM214A
OG0008166 SENP8
OG0008167 WDR54
OG0008168 RRH
OG0008169 CAPZB
OG0008170 C7orf26
OG0008171 LRR1
OG0008172 DNAAF2
OG0008173 GPN3
OG0008174 POLE2
OG0008175 TM2D2
OG0008176 ZDHHC6
OG0008177 VPS18
OG0008178 ZFYVE19
OG0008179 TRMT1L
OG0008180 DNAJC17
OG0008181 FBXO21
OG0008182 PAM16, PAM16
OG0008183 KNL1
OG0008184 BSX
OG0008185 RPUSD2
OG0008186 VSIG10
OG0008187 NUDT5
OG0008188 SMG7
OG0008189 MTIF3
OG0008191 PIGV
OG0008192 GPN2
OG0008193 THYN1
OG0008194 GPATCH3
OG0008195 SLC25A46
OG0008196 ZBTB14
OG0008197 AKTIP
OG0008198 FSIP1
OG0008199 WDTC1
OG0008200 DCP2
OG0008201 CCDC112
OG0008202 PSMD9, AC069503.2
OG0008204 NME5
OG0008205 RPUSD1
OG0008206 YEATS4
OG0008207 PRDM6
OG0008208 CENPN
OG0008209 CHFR
OG0008210 TBCB
OG0008211 AP2S1
OG0008212 PGAM5
OG0008213 DUS2
OG0008214 LSM11
OG0008215 YJU2
OG0008217 UBLCP1
OG0008218 C6orf62
OG0008219 ANKS3
OG0008220 BEND5
OG0008221 AP5M1
OG0008222 TMEM169
OG0008223 JCAD
OG0008224 MAP3K8
OG0008225 RETREG1
OG0008226 MITD1
OG0008227 EIF3G
OG0008228 SNIP1
OG0008229 COMMD8
OG0008230 ANKS6
OG0008231 PPP1R13L
OG0008232 TERT
OG0008233 NDUFS6
OG0008234 ACBD6
OG0008235 CYP26A1
OG0008236 FAM163A
OG0008237 MYSM1
OG0008238 NLRX1
OG0008239 HADH
OG0008240 UBFD1
OG0008241 CENPL
OG0008242 B4GAT1
OG0008243 C5orf15
OG0008244 SLC35B4
OG0008245 NCOA4
OG0008246 TTC14
OG0008247 ARIH1
OG0008248 ANKRD16
OG0008249 NDUFB5
OG0008251 BLOC1S1, AC009779.4
OG0008252 TRMT61A
OG0008253 BUD23
OG0008254 TRAPPC2L
OG0008255 NSMCE1
OG0008256 ECT2
OG0008257 CCDC178
OG0008258 KLHL14
OG0008259 TMEM258
OG0008260 IAPP
OG0008261 PPP1R12C
OG0008262 ITPA
OG0008263 NSRP1
OG0008264 GORAB
OG0008265 KAT14
OG0008266 YDJC
OG0008267 PTX3
OG0008268 ZMAT2
OG0008269 C3orf33
OG0008270 HLTF
OG0008271 BCL2L13
OG0008272 GK5
OG0008273 COPS9
OG0008274 PPP1R7
OG0008275 POFUT2
OG0008276 MRPL32
OG0008277 MB
OG0008278 CEP19
OG0008279 CDC7
OG0008280 IFT27
OG0008281 DNAJB11, AC068631.3
OG0008282 IL2RB
OG0008283 CFAP410
OG0008284 TRIP13
OG0008285 GCAT
OG0008286 PCCB
OG0008287 TAB1
OG0008288 RPS19BP1
OG0008290 MRPL37
OG0008291 MRPL35
OG0008292 PIF1
OG0008293 HOGA1
OG0008294 SNRPF
OG0008295 CWC25, CWC25
OG0008296 MRPL42
OG0008297 SFR1
OG0008298 MUTYH
OG0008300 CCDC59
OG0008301 EIF2B3
OG0008302 ACSS3
OG0008303 TMEM69
OG0008304 AC005670.2, GOSR2
OG0008305 TMEM19
OG0008306 ANAPC16
OG0008307 BUB3
OG0008308 PLEKHA6
OG0008309 CCSER1
OG0008310 WDR11
OG0008311 TBC1D30
OG0008312 AKAP11
OG0008313 UQCC2
OG0008314 PRR15L
OG0008315 OXGR1
OG0008316 PUS7L
OG0008317 UBE2Z
OG0008319 KLF12
OG0008320 PPIL1
OG0008321 LAMB3
OG0008322 TSPAN12
OG0008325 NDUFA5
OG0008326 TMEM183A
OG0008327 RABIF
OG0008328 C2orf49
OG0008329 MED28
OG0008330 GEMIN8
OG0008331 PIGU
OG0008332 CLTRN
OG0008333 SULT4A1
OG0008334 MCAT
OG0008335 DHX35
OG0008336 ACTR5
OG0008337 OSER1
OG0008338 TP53RK
OG0008339 STAU1
OG0008340 FAM185A
OG0008341 MRGBP
OG0008342 PRPF6
OG0008344 DNAJC28, DNAJC28
OG0008345 RBM47
OG0008346 FBXO8
OG0008347 C21orf91
OG0008348 DUSP27
OG0008349 NSUN3
OG0008351 CIP2A
OG0008352 BBX
OG0008353 ABCE1
OG0008355 NME7
OG0008356 BLZF1
OG0008357 NAF1
OG0008358 PPID
OG0008359 ETFDH
OG0008360 B4GALT4
OG0008361 TMEM131L
OG0008362 USPL1
OG0008363 PRMT9
OG0008364 INTU
OG0008365 SKA3
OG0008366 METTL14
OG0008367 ALPK1
OG0008368 NAAA
OG0008369 SDAD1
OG0008370 RAB30
OG0008371 DDIAS
OG0008372 EMB
OG0008373 TTC33
OG0008374 TRIM23
OG0008375 XRCC4
OG0008376 PCSK1
OG0008377 LRRC2
OG0008378 RMI1
OG0008379 OSTF1
OG0008380 CARNMT1
OG0008381 SMC5
OG0008382 PLGRKT
OG0008383 HECTD1
OG0008384 LETMD1
OG0008385 SYCE1, SYCE1L
OG0008386 TBC1D25
OG0008387 ZC3H14
OG0008388 CLPP
OG0008389 AREL1
OG0008390 FBXO33
OG0008391 PROSER1
OG0008392 C15orf41
OG0008393 SCG5, SCG5, SCG5
OG0008394 TIMM29
OG0008395 ALG5
OG0008396 YIPF6
OG0008397 NUSAP1
OG0008398 KBTBD4
OG0008399 TRIM44
OG0008400 TMEM41B
OG0008401 COG1
OG0008402 PSMG1
OG0008403 TOLLIP
OG0008404 AFMID
OG0008405 TK1
OG0008406 NDUFB7
OG0008407 LRRC56, LRRC56
OG0008408 SLC35F5
OG0008410 TEN1
OG0008411 P2RX3
OG0008412 SAP30BP
OG0008413 SLC25A19
OG0008414 NAT9
OG0008415 CHAD
OG0008416 ANKZF1
OG0008417 ACMSD
OG0008419 SPAG16
OG0008420 ZCCHC10
OG0008421 PPIL3
OG0008422 BFSP1
OG0008423 MCM8
OG0008424 MYOT
OG0008425 RAB24
OG0008426 CDC23
OG0008427 RAB20
OG0008428 AMT, AC104452.1
OG0008429 MMUT
OG0008430 SF3B6
OG0008431 GEN1
OG0008432 IAH1
OG0008433 NISCH
OG0008434 NDUFA7, AC010323.1
OG0008435 CMPK2
OG0008436 SPCS1
OG0008437 NOL8
OG0008438 TSEN2
OG0008439 COQ3
OG0008440 FBXL4
OG0008441 NDUFAF4
OG0008442 SLC35A1
OG0008443 TRMT11
OG0008444 DSE
OG0008445 NR2E1
OG0008446 GTF3C6
OG0008447 CRBN
OG0008448 UBE3D
OG0008449 TTK
OG0008450 PXK
OG0008451 IRAK1BP1
OG0008452 ARIH2
OG0008453 SF3B5
OG0008454 NTPCR
OG0008455 NUP133
OG0008456 ABCB10
OG0008457 TNXB, TNXB, TNXB, TNXB, TNXB, TNXB, TNXB, TNXB
OG0008458 SLC30A6
OG0008459 UTP25
OG0008460 DTL
OG0008461 BPNT1
OG0008462 HLX
OG0008463 TAF1A
OG0008464 BROX
OG0008465 GALM
OG0008466 MRPS2
OG0008467 ROS1
OG0008468 MRPL46
OG0008469 AGMAT
OG0008470 POLR3C
OG0008471 MORN5
OG0008472 RBM18
OG0008473 CINP
OG0008474 ARMC6
OG0008475 NCBP3
OG0008476 PPIH
OG0008477 IFT20
OG0008478 COMMD5
OG0008479 C16orf89
OG0008480 CCNF
OG0008481 SREK1
OG0008482 MVK
OG0008483 LSM7
OG0008485 MICOS10
OG0008486 WDR31
OG0008487 CMTM7
OG0008489 LRWD1
OG0008490 ASS1
OG0008491 TMEM268
OG0008492 MLLT11, C1orf56
OG0008493 KLHL26
OG0008494 PMF1, PMF1-BGLAP
OG0008495 CCDC62
OG0008496 CLEC18B, CLEC18A, CLEC18C
OG0008497 ARPIN, ARPIN-AP3S2
OG0008498 HPDL
OG0008500 CENPV, CENPVL1, CENPVL2, CENPVL3
OG0008501 ALKBH4
OG0008503 BAALC
OG0008504 STARD9
OG0008505 CIAO1
OG0008507 TMEM236
OG0008508 PKD1L1
OG0008512 RCN2
OG0008513 L2HGDH
OG0008514 IL1R2
OG0008515 C5orf22
OG0008516 RRNAD1
OG0008517 ECHDC1
OG0008518 C1QBP
OG0008519 TCF25
OG0008520 CREBL2
OG0008521 FAM199X
OG0008522 AAR2
OG0008523 WDR76
OG0008525 DHX34
OG0008526 ZNF638
OG0008527 XIAP
OG0008528 CERKL
OG0008529 SIRT1
OG0008530 ANKRD22
OG0008531 C19orf47
OG0008532 TEX11
OG0008533 NOP58
OG0008534 COL9A2
OG0008535 LINS1
OG0008537 GPR156
OG0008538 CFLAR
OG0008539 AK8
OG0008540 GEMIN7
OG0008541 CLPTM1
OG0008542 TMEM243
OG0008543 TLNRD1
OG0008544 EXOSC5
OG0008545 PLEKHJ1
OG0008546 LAMTOR3
OG0008547 MDC1, MDC1, MDC1, MDC1, MDC1, MDC1, MDC1, MDC1
OG0008548 QPRT
OG0008549 HSPBP1
OG0008550 MRPS11
OG0008551 SURF2, SURF2
OG0008552 SLC12A8
OG0008553 TIPIN
OG0008554 USF3
OG0008555 PDCD7
OG0008556 ERI2
OG0008557 PJVK
OG0008558 ALG8
OG0008559 TTC12
OG0008560 ARSG
OG0008561 SPATA5L1
OG0008562 GLOD5
OG0008563 BOLA3
OG0008564 TMEM35A
OG0008565 HAUS4, AL132780.3
OG0008566 C2orf68
OG0008567 DPM3
OG0008568 SNAPIN
OG0008570 POLL
OG0008571 DPCD
OG0008572 TRAP1
OG0008573 IYD
OG0008574 CTF1
OG0008575 USB1
OG0008576 NAA40
OG0008577 METTL15
OG0008578 CAPN10
OG0008579 RTF2
OG0008580 FAM210B
OG0008581 NSDHL
OG0008582 TMLHE
OG0008583 KCNQ3
OG0008584 STX18
OG0008585 TIMM9
OG0008586 BAG4
OG0008587 TERF2IP
OG0008588 PRDX5
OG0008589 PREB
OG0008590 C7orf50
OG0008591 TYW3
OG0008592 SH2B3
OG0008593 NUF2
OG0008594 NOB1
OG0008595 MCEE
OG0008596 FBXW9
OG0008597 ZC3H3, ZC3H3
OG0008598 SDHD, SDHD
OG0008599 NKAPD1
OG0008600 GTF2A2
OG0008601 PTTG1, PTTG2
OG0008602 LRRC47
OG0008603 RNF207
OG0008604 CHST10
OG0008605 HAAO
OG0008606 SLC35E4
OG0008607 C12orf57
OG0008608 CENPM
OG0008609 ZNF276
OG0008610 NRIP1
OG0008611 MTO1
OG0008613 NDUFAF6
OG0008614 C8orf37
OG0008615 MTERF3
OG0008617 TMEM199
OG0008618 SIRT4
OG0008619 DECR1
OG0008620 MSRB1
OG0008621 POP5
OG0008622 MLEC
OG0008623 GPS2
OG0008624 ZBTB10
OG0008625 PRRC1
OG0008626 PEX2
OG0008627 TMEM72
OG0008628 LRRC29
OG0008629 PIH1D3
OG0008630 ENKD1
OG0008631 TRMT5
OG0008632 TMEM175
OG0008633 VCPKMT
OG0008634 LACTB2
OG0008635 GLT1D1
OG0008636 GNE
OG0008637 MEGF9
OG0008638 CISD1
OG0008639 ALAD
OG0008640 NOLC1
OG0008641 RABAC1
OG0008642 KCTD4
OG0008643 PIGC
OG0008644 ANAPC7
OG0008645 CEBPG
OG0008646 E4F1
OG0008647 TTI1
OG0008648 GCHFR
OG0008649 PSMF1
OG0008650 POLR3K
OG0008651 NRBF2
OG0008652 ZMYND19
OG0008653 NGLY1
OG0008654 LAMC2
OG0008655 SNAPC4
OG0008656 ZBTB33
OG0008657 YOD1
OG0008658 C1orf35
OG0008659 GFER
OG0008660 LLPH
OG0008661 IGFALS
OG0008662 XRCC2
OG0008663 SLC7A6OS
OG0008664 ACOT13
OG0008665 SGF29
OG0008666 GSR
OG0008667 MFHAS1
OG0008668 RNF112
OG0008669 TBC1D7
OG0008670 TBCA
OG0008671 OCIAD1
OG0008672 TSTD2
OG0008673 NCBP1
OG0008675 COMMD3
OG0008677 FBXO22
OG0008678 TDRD5
OG0008679 KIF9
OG0008680 C6orf120
OG0008681 DGKE
OG0008682 COIL
OG0008683 MRPL49
OG0008684 FBH1
OG0008685 CYP51A1
OG0008686 DDX59
OG0008687 RNF216
OG0008688 CLCC1
OG0008689 MVP
OG0008690 NAA25
OG0008691 EXOC3L4
OG0008692 NUFIP2
OG0008693 TSR3
OG0008694 VAMP4
OG0008695 SCARA3
OG0008696 RPL18
OG0008697 UFD1
OG0008698 LRRC72
OG0008699 WASHC1
OG0008700 DND1
OG0008701 RAD52
OG0008702 SRA1
OG0008703 GPNMB
OG0008704 FAM221A
OG0008705 COMMD2
OG0008706 POMGNT2
OG0008707 FASTKD3
OG0008708 FBXO36
OG0008709 DAW1
OG0008710 NEK11
OG0008711 C11orf16
OG0008712 SSBP1, SSBP1
OG0008713 LRRC39
OG0008714 PARPBP
OG0008715 STARD3NL
OG0008716 PASK
OG0008717 C7orf25
OG0008718 FIGNL1
OG0008719 PALMD
OG0008720 ALG2
OG0008721 ODF2L
OG0008722 NOL12, Z83844.1
OG0008723 C18orf21
OG0008724 ILKAP
OG0008725 AIRE
OG0008726 KCNJ13
OG0008727 TTC4
OG0008728 CUTC
OG0008730 TIE1
OG0008731 NDUFA12
OG0008732 C12orf29
OG0008733 IPP
OG0008734 CNP
OG0008735 TYSND1
OG0008736 MKI67
OG0008737 CASC3
OG0008738 LHPP
OG0008739 EEF1AKMT2, AC068896.3
OG0008740 UROS
OG0008741 BYSL
OG0008742 GPR180
OG0008743 BORA
OG0008744 SLITRK1
OG0008745 SAMD14
OG0008746 UBAC2
OG0008747 TMTC4
OG0008749 TEX30
OG0008750 RUVBL2
OG0008751 PNKP
OG0008752 NIPA1
OG0008753 GTPBP6
OG0008754 HAUS8
OG0008755 FANCB
OG0008756 PIR
OG0008757 PXMP4
OG0008758 EFCAB6
OG0008759 UCMA
OG0008760 BEND7
OG0008761 SSPN
OG0008762 FITM2
OG0008763 FBXL13
OG0008764 MTG2
OG0008765 RSPH1
OG0008766 GRXCR1
OG0008767 SRD5A3
OG0008768 TMEM165
OG0008769 AASDH
OG0008770 VPS37A
OG0008771 TRADD
OG0008772 RCSD1
OG0008773 NEIL3
OG0008774 SETD7
OG0008775 CCDC181
OG0008776 FGB
OG0008777 MND1
OG0008778 SDHAF4
OG0008779 MFSD8
OG0008780 MRPL57
OG0008781 CWF19L2
OG0008782 UTP3
OG0008783 DHX29
OG0008784 ESM1
OG0008785 MOCS2
OG0008786 DIMT1
OG0008787 WDR41
OG0008788 AGGF1
OG0008789 UTP15
OG0008790 CCDC125, CCDC125
OG0008791 ATG10
OG0008792 ARSK
OG0008793 CCDC130
OG0008794 GDA
OG0008795 CAAP1
OG0008796 WDR89
OG0008797 XRCC3
OG0008798 GSKIP
OG0008799 TMEM251, TMEM251
OG0008800 SMUG1
OG0008801 ISCA2
OG0008802 COQ6
OG0008803 ZNF410
OG0008804 MBIP
OG0008805 CHD1L
OG0008806 LRRC57
OG0008807 VPS39
OG0008808 RENBP
OG0008809 MECP2
OG0008810 NDUFAF1
OG0008811 COMMD9
OG0008812 FGF3
OG0008814 WNT1
OG0008815 RNF141
OG0008816 INSC
OG0008817 ETAA1
OG0008818 GATD1
OG0008819 WDR45B
OG0008820 STK36
OG0008821 ZNF142
OG0008822 TSEN54
OG0008823 ARMC7
OG0008824 MRPL27
OG0008825 ZRANB3
OG0008826 DUS1L
OG0008827 ERGIC1
OG0008828 CRLS1
OG0008829 MCFD2
OG0008830 DBN1
OG0008831 NUDT15
OG0008832 LIG4
OG0008833 ABHD13
OG0008834 CDHR4
OG0008835 TRAIP
OG0008836 HEMK1
OG0008837 RSAD2
OG0008838 TTC32
OG0008839 LDAH
OG0008840 TMEM18
OG0008841 PNISR
OG0008842 ORC3
OG0008843 RARS2
OG0008844 SMIM8
OG0008845 LSM3
OG0008846 MIS12
OG0008847 AZI2
OG0008848 ADAT2
OG0008849 OGG1
OG0008850 RPP21, RPP21, RPP21, RPP21, RPP21, RPP21, RPP21, TRIM39-RPP21
OG0008851 PIGM
OG0008852 GGPS1
OG0008853 EXOC8
OG0008854 PGBD5
OG0008855 AGT
OG0008856 DACT2
OG0008857 SLC35B2
OG0008858 RNF8
OG0008860 YIPF3
OG0008861 LRRC73
OG0008862 YIPF4
OG0008863 TBCC
OG0008864 MRPS10
OG0008865 GEMIN6
OG0008866 MT-CYB
OG0008867 RNF26
OG0008868 MRPS24
OG0008869 MKS1
OG0008870 SURF6, SURF6
OG0008871 C16orf87
OG0008872 LSM8
OG0008873 OR9G1, OR9G9, OR9G1
OG0008874 COX16
OG0008875 TRMT12
OG0008876 PEX10
OG0008877 POLE3
OG0008878 IL12A
OG0008879 XKR5
OG0008880 PRKRIP1
OG0008881 LSM4
OG0008882 POLR1E
OG0008883 CCDC124
OG0008884 BABAM1
OG0008885 RCHY1
OG0008886 RNF181
OG0008888 RAD51D
OG0008889 TMEM256, TMEM256-PLSCR3, TMEM256, TMEM256-PLSCR3
OG0008890 POLE4
OG0008891 BAG1
OG0008892 GTPBP3
OG0008893 BRK1
OG0008894 PSPH
OG0008895 C2orf42
OG0008896 REXO4, REXO4
OG0008897 POLN
OG0008898 EVC2
OG0008899 MRPL11
OG0008900 MN1
OG0008901 FAM189B, FAM189B
OG0008902 SPO11
OG0008903 FEV
OG0008904 CHEK2
OG0008905 NDUFA11, AC024592.3
OG0008906 ITGAE
OG0008907 BCL2L14, BCL2L14
OG0008908 C19orf54
OG0008909 PIK3IP1
OG0008910 IER3IP1, AC012254.2
OG0008911 RNASE7, RNASE6, RNASE3, RNASE2, RNASE8
OG0008912 TRGC1, TRGC2
OG0008913 SOHLH2, SOHLH1, CCDC169-SOHLH2
OG0008918 OR5AK2
OG0008919 OR2AG1, OR2AG2
OG0008921 PDZD8
OG0008922 TOR4A
OG0008923 NME6
OG0008924 SLITRK4
OG0008925 PSME3IP1
OG0008926 BANP
OG0008927 LZIC
OG0008928 TXNL4B
OG0008929 NHSL2
OG0008930 EFS
OG0008932 MZT2A, MZT2B
OG0008933 CTU2
OG0008934 DNAAF4
OG0008935 MRM2
OG0008936 EXOSC2
OG0008938 UBXN1
OG0008939 DUSP23
OG0008940 PITHD1
OG0008941 PBLD
OG0008942 ACOT8
OG0008943 CHMP1A
OG0008944 LGSN
OG0008945 EBP
OG0008946 CCDC120
OG0008947 KLHL23
OG0008948 CCDC97
OG0008949 BANK1
OG0008950 PIH1D1
OG0008951 BORCS6
OG0008952 CD2BP2
OG0008953 DNTTIP1
OG0008954 LUZP2
OG0008955 GPATCH4
OG0008956 LPCAT3
OG0008957 MT-ND6
OG0008959 TREH
OG0008960 METTL3
OG0008961 CHMP7
OG0008962 LIN37
OG0008963 TSKU
OG0008964 LUZP1
OG0008965 SNX15
OG0008966 MSANTD2
OG0008967 SLC25A11
OG0008968 MARS2
OG0008969 LRG1
OG0008970 HAX1
OG0008971 RAB12
OG0008972 LRP11
OG0008973 LGR4
OG0008974 ELAC1
OG0008975 TRAPPC1
OG0008976 TUT1, AP002990.1
OG0008977 MRPL13
OG0008978 SERPINF1
OG0008979 DCTN2
OG0008980 AKAP10
OG0008981 CCS
OG0008982 ARHGEF39
OG0008983 PEX11G
OG0008984 DCTN3
OG0008985 MPP1
OG0008986 IFT46
OG0008987 DCAF17
OG0008988 SART1
OG0008989 PEMT
OG0008990 NLRC5
OG0008991 MED9
OG0008992 PTGER3
OG0008993 WDYHV1
OG0008994 HEATR3
OG0008995 CTNNBIP1
OG0008996 EFCAB14
OG0008997 ANKRD54
OG0008998 DDTL, DDT, DDTL, DDT
OG0008999 TRIR
OG0009000 ITPRID2
OG0009001 SYT15, FO681492.1
OG0009002 HTR6
OG0009003 DDX31
OG0009004 CCDC157
OG0009005 ZNF593
OG0009006 RNF215
OG0009007 AJAP1
OG0009008 UBXN11
OG0009010 ABCG8
OG0009011 CHRAC1
OG0009013 CYHR1
OG0009014 INSYN1
OG0009015 ETFB
OG0009016 MRPL20
OG0009017 RPAIN
OG0009018 NUDT18
OG0009019 DPM1
OG0009020 DHX40
OG0009021 TESPA1
OG0009022 FAHD1
OG0009023 EYS
OG0009024 ZFAND1
OG0009025 NCLN
OG0009027 GINS3
OG0009028 TTPA
OG0009029 JMJD4
OG0009030 SNAP47
OG0009031 POLI
OG0009032 GEMIN4
OG0009033 LY6G6D, LY6G6F, LY6G6D, LY6G6F, LY6G6D, LY6G6D, LY6G6D, LY6G6F, LY6G6F, LY6G6D, LY6G6F, LY6G6D, LY6G6F, LY6G6F-LY6G6D, LY6G6F-LY6G6D, LY6G6F-LY6G6D, LY6G6F-LY6G6D
OG0009034 FBXL6, AC233992.2
OG0009035 XKR9
OG0009036 PPOX
OG0009037 CIITA
OG0009038 METAP1
OG0009039 RILPL2
OG0009040 C12orf65
OG0009041 ARL6IP4
OG0009042 ECM1
OG0009043 LACC1, AL512506.3
OG0009045 ODR4
OG0009046 COTL1
OG0009047 CYC1
OG0009048 AKNA
OG0009049 METTL4
OG0009050 MPHOSPH6
OG0009051 NMNAT2
OG0009052 GPR176
OG0009053 NUCKS1
OG0009054 ATG12
OG0009055 NDUFA1
OG0009056 IBA57
OG0009057 FITM1
OG0009058 SNCAIP
OG0009059 PIGH
OG0009061 ZNF516
OG0009062 MED7
OG0009064 KLHL28
OG0009065 NOP2
OG0009066 COX17
OG0009067 PRCC
OG0009068 SYS1
OG0009069 C19orf44
OG0009070 C9orf16
OG0009071 C1orf109
OG0009072 PTF1A
OG0009073 RSU1
OG0009074 CPLANE2
OG0009075 PCLAF, AC087632.2
OG0009076 ADPGK
OG0009077 PAGR1, AC120114.4
OG0009079 GRXCR2
OG0009080 UBIAD1
OG0009081 STXBP3
OG0009082 HEPACAM2
OG0009083 GNPTG
OG0009084 TMCO1
OG0009085 SUOX
OG0009086 ASB4
OG0009087 MVB12A
OG0009088 ETFBKMT
OG0009089 TMCO6
OG0009090 SLC35A4
OG0009091 GPR149
OG0009092 CXXC5
OG0009093 NAA20
OG0009094 ATPSCKMT
OG0009095 SPHKAP
OG0009096 NDUFB2
OG0009097 EXTL2
OG0009098 MRI1
OG0009100 PDCD6
OG0009101 CLDN18
OG0009102 SEC61B
OG0009103 UBE2G2
OG0009104 DNAJC6
OG0009105 DNAL4
OG0009106 FRRS1L
OG0009107 MGAT3
OG0009108 THNSL2
OG0009109 TCEANC2
OG0009110 LRRC42
OG0009111 DDX47
OG0009112 STN1
OG0009113 SLC29A3
OG0009114 VSIR
OG0009116 LRRC20
OG0009117 CLRN3
OG0009118 GLRX3
OG0009119 CZIB
OG0009120 KLHL8
OG0009121 KRT222, AC073508.2
OG0009122 TGDS
OG0009123 C6orf89
OG0009124 FBXL5
OG0009125 OBI1
OG0009126 TMEM101
OG0009127 INKA2
OG0009128 EMC10
OG0009129 IRF3
OG0009130 SOD3
OG0009131 ECRG4
OG0009132 MFSD10
OG0009133 ACE2
OG0009134 KLHL34
OG0009135 MBTPS2
OG0009136 HSF2BP
OG0009137 BEND4
OG0009138 ADAMTS5
OG0009139 POU1F1
OG0009140 RIOX2
OG0009141 TMPRSS7
OG0009142 CFAP97
OG0009143 TRMT10C
OG0009144 MGARP
OG0009145 GTPBP8
OG0009146 NEPRO
OG0009148 KBTBD3
OG0009149 ANKRD49
OG0009150 MRPL1
OG0009151 CCDC89
OG0009152 C18orf32
OG0009153 SETD9
OG0009154 MAP3K1
OG0009155 ARL15
OG0009156 NDUFS4
OG0009157 NDUFAF2
OG0009158 CENPH
OG0009159 ZDHHC21
OG0009160 NXNL2
OG0009161 C9orf85
OG0009162 KIAA2026
OG0009163 AP4S1
OG0009164 METTL1
OG0009165 NUDT14
OG0009166 CDCA4
OG0009167 MBD1
OG0009169 RPS6KL1
OG0009170 ZNF653, AC008481.3
OG0009171 EPOR
OG0009172 TTC6
OG0009173 CCNQ
OG0009174 JMJD7
OG0009175 RAG1
OG0009176 FJX1
OG0009177 FKBP11
OG0009178 CCDC65
OG0009179 CCDC137
OG0009180 TEPSIN
OG0009181 MRPL23, AC004556.3
OG0009182 RMI2
OG0009183 ARL16
OG0009184 SYT12
OG0009185 BET1L
OG0009186 STX8
OG0009187 NHEJ1
OG0009188 OGFOD3
OG0009189 FADS6
OG0009190 CHURC1
OG0009191 RSAD1
OG0009192 SIRT7
OG0009193 NIF3L1
OG0009194 COMMD1
OG0009196 PNO1
OG0009197 APLF
OG0009198 CRIPT
OG0009199 ZMYND12
OG0009200 TNFRSF21
OG0009202 LRTM1
OG0009203 PDE12
OG0009204 MTRES1
OG0009205 OSTM1
OG0009208 TSR2
OG0009209 CCDC51
OG0009211 APEX2
OG0009212 MRPL18
OG0009213 ARV1
OG0009214 C1orf131
OG0009215 MRPL14
OG0009216 GPATCH11
OG0009217 PACC1
OG0009218 MT-ND4
OG0009219 MRPS17, AC092647.5
OG0009220 CRCP, AC068533.4
OG0009221 PEA15
OG0009222 SRRD
OG0009223 MCMDC2
OG0009224 C14orf28
OG0009225 HSCB
OG0009226 BGLAP
OG0009227 HDHD3
OG0009228 BSPRY
OG0009229 ERG28
OG0009230 TMEM203
OG0009231 DDX49
OG0009232 FDXACB1
OG0009233 SLC39A3, AC006538.2
OG0009234 CISD2
OG0009235 GDPGP1
OG0009236 TXNDC17
OG0009238 SHPK, AC027796.3
OG0009239 VOPP1
OG0009240 DDX51
OG0009241 MRPS16
OG0009242 RGP1
OG0009243 ALKBH6
OG0009244 PINK1
OG0009245 PIGL
OG0009246 H1-8
OG0009247 SSR2
OG0009248 IFNL1, IFNL3
OG0009249 MLYCD
OG0009250 SUPT4H1
OG0009251 EIF1AD
OG0009252 TMEM42, TMEM42
OG0009253 ZDHHC4
OG0009254 KLHL36
OG0009255 LIPT2
OG0009256 ZFPL1
OG0009257 PIGW, PIGW
OG0009258 GNRH2
OG0009259 DELE1
OG0009260 ZNF296
OG0009261 NBPF3, NBPF20, NBPF6, NBPF15, NBPF9, NBPF10, NBPF1, NBPF11, NBPF12, AC242842.3, NBPF4, NBPF14, AC240274.1, NBPF26
OG0009263 KIAA1586
OG0009264 TRMO
OG0009265 ADGRG7
OG0009269 TRBV20OR9-2, TRBV20-1, TRBV29-1, TRBV20-1, TRBV29-1
OG0009273 NAA38
OG0009275 INTS5
OG0009276 RBM41
OG0009277 NGDN
OG0009278 SNX21
OG0009279 TDRKH
OG0009280 ZWILCH
OG0009281 CYBA
OG0009282 MVD
OG0009283 SNAI3
OG0009285 NDUFB3
OG0009286 WDR45
OG0009287 B9D2
OG0009288 C16orf58
OG0009289 DMAC2
OG0009290 TMEM170A, AC009163.5
OG0009291 THOC6
OG0009293 REXO5
OG0009294 NPHS1
OG0009296 IQCG
OG0009297 TTC16
OG0009298 MRM1, MRM1
OG0009299 SYNC
OG0009301 TTC5
OG0009302 TAF1C
OG0009303 CCDC15
OG0009304 PPP1R26
OG0009305 ECT2L
OG0009306 METTL17
OG0009307 TMEM107
OG0009308 OPA3
OG0009309 MED22, MED22
OG0009310 CFAP53
OG0009311 KIAA0408
OG0009312 ACER3
OG0009313 ZBTB17
OG0009314 MROH8, MROH7, MROH7-TTC4
OG0009316 VAT1L
OG0009317 LRRC6
OG0009318 TMEM128
OG0009319 SCN2B
OG0009320 POLR2G
OG0009321 C12orf10
OG0009322 FLCN, AC055811.2
OG0009323 TERF2
OG0009326 ZNF804A
OG0009327 AMH
OG0009328 SYT17
OG0009329 TYMP
OG0009330 DYNC2LI1
OG0009331 PLEKHN1
OG0009332 MFSD3
OG0009333 NAPRT, NAPRT
OG0009335 FAM131B
OG0009336 SIMC1
OG0009337 CASP2
OG0009338 RIF1
OG0009339 MEIOB
OG0009340 SLC48A1
OG0009341 IL17REL
OG0009343 PAG1
OG0009344 DENND10
OG0009345 HYLS1
OG0009346 CCDC142
OG0009347 BRI3BP
OG0009349 ZBTB5
OG0009350 C14orf119
OG0009351 ATOH8
OG0009352 ZNF831
OG0009353 NUDT22
OG0009354 PLEKHS1
OG0009355 SELENOS
OG0009356 P2RX7
OG0009357 MEAK7
OG0009358 C2orf76
OG0009359 CD302
OG0009360 CDC123
OG0009361 ANAPC15
OG0009362 MACIR
OG0009364 EPB41L4A
OG0009365 EPHX2
OG0009367 INO80E
OG0009368 AL136295.3
OG0009369 TMBIM4, AC078927.1
OG0009370 MDM1
OG0009371 TMEM204
OG0009372 PRR16
OG0009373 CMC2
OG0009374 ALLC
OG0009375 ZADH2
OG0009377 CCDC78
OG0009378 PKMYT1
OG0009379 IMP3
OG0009380 MRPL51
OG0009381 BLCAP
OG0009382 SEMA4F
OG0009383 P4HA3
OG0009384 LIPT1
OG0009385 FOPNL, FOPNL
OG0009386 PRR35
OG0009387 FRMD8
OG0009388 CMBL
OG0009389 EOLA2, EOLA1
OG0009390 UBAC1
OG0009391 IER3, IER3, IER3, IER3, IER3, IER3
OG0009392 ANKLE1
OG0009393 PLTP
OG0009394 KNOP1
OG0009395 PROSER2
OG0009396 ANGPTL7
OG0009397 UBE2QL1
OG0009399 BET1
OG0009400 PYM1
OG0009401 ESS2
OG0009402 FBXL12
OG0009403 MRPL40
OG0009404 FERD3L
OG0009405 ADCK2
OG0009406 CKAP4
OG0009407 ALG14
OG0009408 FAM207A
OG0009409 FBXO45
OG0009410 DMC1
OG0009411 ZNF830
OG0009412 OMA1
OG0009413 PCSK9
OG0009414 RNF103
OG0009415 DUSP28
OG0009416 VPS25
OG0009417 FAM183A
OG0009418 COA3
OG0009419 ZFYVE27
OG0009420 FAM187A
OG0009421 LRRIQ1
OG0009422 RAD54L
OG0009423 TXNDC12
OG0009424 NUDT13
OG0009426 SP2
OG0009427 MZT1
OG0009428 TRAF3IP3
OG0009429 WNT16
OG0009430 CCDC138
OG0009431 UNC50
OG0009432 RAD51AP1
OG0009433 PARVG
OG0009434 REPS2
OG0009435 SMPX
OG0009436 NYX
OG0009437 WDR4
OG0009438 ZBTB21
OG0009439 RHOH
OG0009440 TMPRSS15
OG0009441 ACP6
OG0009442 CD80
OG0009443 HELT
OG0009444 DPT
OG0009445 GRAMD1C
OG0009446 MAP9
OG0009447 TEX26
OG0009448 FAM241A
OG0009449 VSTM5
OG0009450 RHOBTB3
OG0009452 DMRT3
OG0009453 PALM2AKAP2, PALM2AKAP2
OG0009454 ZBTB1
OG0009455 SIVA1
OG0009456 BAG5
OG0009457 SERPINA10, SERPINA10
OG0009458 SYNE3
OG0009459 ZNF385A
OG0009460 TC2N, TC2N
OG0009461 HOXC6
OG0009462 ALKBH7
OG0009463 ZDHHC22
OG0009464 GADD45GIP1
OG0009465 M6PR
OG0009466 AVEN
OG0009467 HAUS2
OG0009468 SSR4
OG0009469 IRAK1
OG0009470 TAZ
OG0009471 PTPMT1
OG0009472 BCDIN3D
OG0009473 UEVLD
OG0009474 FAAP100
OG0009475 PIDD1
OG0009476 IRF7, IRF7
OG0009477 SIGIRR
OG0009478 HSPBAP1
OG0009479 RNF25
OG0009480 CYBC1
OG0009481 INO80C
OG0009482 INHA
OG0009486 GJA1
OG0009487 PLP2
OG0009488 IL17RC
OG0009489 APOM, APOM, APOM, APOM, APOM, APOM, APOM
OG0009490 CLDN20
OG0009491 VIP
OG0009492 SREK1IP1
OG0009493 TCTE1
OG0009494 SPATA17
OG0009495 BLOC1S6
OG0009496 PXMP2
OG0009497 SBDS
OG0009498 PEX19
OG0009499 SF3A2
OG0009500 SRPRB
OG0009501 ANAPC13
OG0009502 SNAPC5
OG0009504 NEIL1
OG0009505 TTI2
OG0009506 PATZ1
OG0009507 MRRF
OG0009508 NDUFS7
OG0009509 CDH13
OG0009510 NR2C2AP
OG0009512 MED18
OG0009513 LRRC23
OG0009514 C1orf198
OG0009515 UBL5
OG0009516 FASTKD5
OG0009517 RRP8
OG0009518 POLR2I
OG0009520 C3orf70
OG0009521 COMMD4
OG0009522 TMEM129
OG0009523 SLIRP
OG0009524 CDADC1
OG0009525 B3GALT6
OG0009526 NAGS
OG0009527 POP7
OG0009528 C11orf95
OG0009529 LAMTOR2
OG0009530 PRG3, PRG2, AP000781.2
OG0009531 GNB1L
OG0009532 MMAB
OG0009533 ALKBH2
OG0009534 CDK5
OG0009536 ZNF438
OG0009537 BCL6B
OG0009539 CUEDC2
OG0009540 IER5L
OG0009541 FDX2, AC011511.1
OG0009542 CCL25
OG0009543 GHDC
OG0009545 LCN1, OBP2A, OBP2B, OBP2B
OG0009548 CCDC183
OG0009550 TMEM170B
OG0009551 IRAK2
OG0009552 ZNF511, ZNF511-PRAP1
OG0009553 LSM10
OG0009554 MT-ND3
OG0009555 FTCDNL1
OG0009556 STOX1
OG0009557 SPATA2L
OG0009558 BRI3
OG0009559 BLOC1S2
OG0009561 BLOC1S3
OG0009562 WDR93
OG0009563 MEIG1
OG0009564 CCDC155
OG0009565 PQBP1
OG0009567 DCTPP1
OG0009568 NDUFB4
OG0009569 DUSP12
OG0009570 AKT1S1
OG0009571 FAAH2
OG0009572 ZNF518A
OG0009573 DPH7
OG0009575 CCNB1IP1
OG0009576 RABGGTA
OG0009577 ABRACL
OG0009578 HPS6
OG0009580 MAPK4
OG0009581 M1AP
OG0009582 KCTD19
OG0009583 KIF24
OG0009584 AP5S1
OG0009585 MTPN
OG0009586 PUSL1
OG0009588 SNCB
OG0009589 KCNV1
OG0009590 ZNHIT6
OG0009591 MMRN2
OG0009592 RHBDD3
OG0009593 NBL1, NBL1
OG0009594 PDYN
OG0009595 PSMG3
OG0009596 ERCC1
OG0009597 AURKAIP1
OG0009598 PDCD2L, AC092073.1
OG0009599 CPQ
OG0009600 NYAP1
OG0009601 RELL1
OG0009602 CMTM1, CKLF-CMTM1
OG0009603 THAP11
OG0009604 TSNAXIP1
OG0009605 EI24
OG0009606 TIRAP
OG0009607 SNRNP35
OG0009608 ANKRD39
OG0009609 FKBP2
OG0009610 TIMM10B, AC084337.2
OG0009611 SWT1
OG0009612 SDC3
OG0009613 CLUL1
OG0009614 GLMP
OG0009615 FTO
OG0009616 IL10
OG0009617 RAD51B
OG0009618 FKRP
OG0009619 RBFA, AC090360.1
OG0009620 ANTKMT
OG0009621 COX20
OG0009622 GAL3ST3
OG0009623 THNSL1
OG0009624 MOS
OG0009625 CCDC86
OG0009626 ZNHIT2
OG0009627 AP4M1
OG0009628 DNAJC22
OG0009629 PLEKHD1
OG0009630 POLR2K
OG0009631 TP53I13
OG0009633 IL6
OG0009634 CCDC126
OG0009635 KIZ
OG0009636 ZBTB38
OG0009637 C12orf45
OG0009638 MTERF4
OG0009639 BLVRA
OG0009640 TMPRSS6
OG0009641 BRD9
OG0009642 CENPC
OG0009643 PHF5A
OG0009644 LDLRAD1
OG0009645 LAMTOR5
OG0009646 CCDC17
OG0009647 TBATA
OG0009648 HROB
OG0009649 MIEN1
OG0009650 TNFSF11
OG0009651 DBX2
OG0009652 TMEM167B
OG0009654 C1orf74
OG0009655 G6PC3
OG0009656 PANX2
OG0009657 SYCP1
OG0009658 FBXO47
OG0009659 PACRGL
OG0009660 P2RY8
OG0009661 PNPLA4
OG0009662 CDPF1
OG0009663 E2F1
OG0009665 BCLAF3
OG0009667 PIGP
OG0009668 GTSE1
OG0009669 N4BP2
OG0009670 CEP44
OG0009671 TIMMDC1
OG0009672 SPATA4
OG0009673 EEF1AKMT1
OG0009674 CEP126
OG0009675 EGF
OG0009676 GAR1
OG0009677 CCDC158
OG0009678 CCL27, CCL28
OG0009679 SMIM15
OG0009680 MRPS36, MRPS36
OG0009681 TMEM167A
OG0009682 SPC24
OG0009683 MINAR2
OG0009684 IDNK
OG0009685 HACD4
OG0009686 DNAJC24
OG0009687 PRIMA1, PRIMA1
OG0009688 HOXC5, AC012531.3
OG0009689 EFCAB11
OG0009690 IFT43
OG0009691 VRTN
OG0009692 ECSIT
OG0009693 HEATR4
OG0009694 CCDC22
OG0009696 CCDC73
OG0009697 NCKAP5L
OG0009698 TSPAN10
OG0009700 CEP70
OG0009701 MFSD6L
OG0009702 ZNF750
OG0009704 SERPING1
OG0009705 MRPL58
OG0009706 LRRC45
OG0009707 KANSL1L
OG0009708 ANXA6
OG0009709 YBEY
OG0009710 CEP68
OG0009711 SLC66A3
OG0009712 HS1BP3
OG0009713 HRH1
OG0009714 CGA
OG0009715 RNF217
OG0009716 PODXL2
OG0009718 FHIT
OG0009719 SAMD5
OG0009722 LYPLAL1
OG0009724 ARHGEF33
OG0009726 COA5
OG0009727 SPAG7
OG0009728 BOLA1
OG0009729 SLC31A2
OG0009730 MED31
OG0009731 EMC6
OG0009734 RNF214
OG0009735 ENTR1
OG0009736 TBXA2R
OG0009737 MRPL41
OG0009738 MPV17
OG0009740 STOML1
OG0009741 MAP3K19
OG0009742 PBXIP1
OG0009744 PMVK
OG0009745 MRPS26
OG0009746 LDLRAD2
OG0009747 SLC50A1
OG0009748 OLAH
OG0009749 RRS1
OG0009750 CNTD1
OG0009751 PRMT6
OG0009752 SPDYE1, SPDYE4, SPDYE3, SPDYE2, SPDYE2B, SPDYE6, SPDYE5, SPDYE16, SPDYE16
OG0009753 IFI6
OG0009754 GDF15
OG0009755 TTC36
OG0009760 MTMR11
OG0009761 BLOC1S5, BLOC1S5-TXNDC5
OG0009762 GCNA
OG0009763 TMEM234
OG0009764 DCST2
OG0009765 MYPOP
OG0009766 DBNDD1
OG0009767 TRIL
OG0009768 GPR19
OG0009769 PRLH
OG0009770 MT-CO1
OG0009772 KIAA2012
OG0009773 TMEM269
OG0009774 CXCL14
OG0009776 FOSB
OG0009777 UGT3A1, UGT3A2
OG0009778 FAM174B
OG0009779 TBX22, TBX22
OG0009780 RELT
OG0009781 ADAT3
OG0009782 CCNDBP1
OG0009783 PSENEN, AD000671.1
OG0009785 AP5B1
OG0009786 GPHA2
OG0009787 GPR119
OG0009788 BHLHA15
OG0009789 MRPS21
OG0009790 CASS4
OG0009791 IGFBP6
OG0009792 POF1B
OG0009793 AAAS
OG0009794 MSANTD1
OG0009796 LRRIQ3
OG0009797 CENPO
OG0009798 SKA2
OG0009799 KLF10
OG0009801 SELENOM
OG0009802 TMEM147
OG0009803 ZBTB4, ZBTB4
OG0009804 MMGT1
OG0009805 MICOS13
OG0009806 C4orf48
OG0009808 GKN3P
OG0009809 SCNM1
OG0009810 DNLZ
OG0009811 ANKRD29
OG0009812 TMEM37
OG0009813 WFDC1
OG0009815 CCDC32
OG0009816 LRRC10
OG0009817 TEX14
OG0009818 ZCWPW1
OG0009819 FAM237B
OG0009820 MTERF1
OG0009821 CDCA5
OG0009822 DDX58
OG0009823 TTR
OG0009824 LRRIQ4
OG0009825 SDHAF3
OG0009826 TAC1
OG0009827 ZBBX
OG0009828 AMN1
OG0009829 RSRC1
OG0009830 STING1
OG0009831 PID1
OG0009832 KCNE4
OG0009833 YAE1
OG0009834 WDR53
OG0009835 PIGX
OG0009837 PARS2
OG0009838 CCDC134
OG0009839 ERP27
OG0009840 SNAPC2
OG0009841 MPL
OG0009842 ARMH1
OG0009843 LRRC41
OG0009844 MGMT
OG0009845 HSPB11
OG0009846 FANCE
OG0009847 VWA3B
OG0009848 FAM217B
OG0009849 FBXL8, AC074143.1
OG0009850 C3orf52
OG0009851 C4orf47
OG0009852 CENPU
OG0009853 GAP43
OG0009854 ARHGAP31
OG0009855 CCDC169
OG0009856 ALOX5AP
OG0009857 TTC29
OG0009858 BBS12
OG0009859 MSANTD4
OG0009860 ANKRD55
OG0009861 CCDC152
OG0009862 NAIP, NAIP
OG0009863 LYRM7
OG0009864 PPP1R36
OG0009865 UXT
OG0009866 GPATCH2L
OG0009867 HAUS7
OG0009868 TSPYL4, TSPYL6
OG0009869 ATG101
OG0009871 LTO1
OG0009872 DCDC1
OG0009873 SERPINE3
OG0009874 PPIL6
OG0009875 FKBPL, FKBPL, FKBPL, FKBPL
OG0009876 EDARADD
OG0009877 PCARE
OG0009878 HPS4
OG0009879 NIT1
OG0009880 ZNHIT1
OG0009881 RIOX1
OG0009882 CARF
OG0009883 CD79B
OG0009884 UBOX5
OG0009885 CHCHD7
OG0009886 CDH16
OG0009887 C8orf82
OG0009888 MAVS
OG0009889 TIMM13
OG0009890 CCDC34
OG0009891 C11orf68
OG0009892 KXD1
OG0009893 GPR157
OG0009894 C15orf61
OG0009898 PLD6
OG0009899 SH2D5
OG0009900 URAD
OG0009901 KRTAP3-3, KRTAP3-2, KRTAP3-1, KRTAP3-3, KRTAP3-2, KRTAP3-1
OG0009902 EXOSC6
OG0009911 TRUB1
OG0009912 TMEM108
OG0009913 TMEM240
OG0009914 SNN
OG0009915 VSTM2A
OG0009916 PALB2
OG0009917 BICDL2
OG0009918 ARHGEF40
OG0009919 EMG1, EMG1
OG0009920 C15orf39
OG0009921 FBXW12
OG0009922 CREG2
OG0009923 UFM1
OG0009924 SMIM12
OG0009925 FAM131C
OG0009926 C20orf85
OG0009927 KLF8
OG0009928 OMG
OG0009929 TMEM71
OG0009930 B3GNT4
OG0009931 PDF
OG0009932 SNX20
OG0009933 RBM42
OG0009934 HAUS5
OG0009935 DOLK
OG0009936 C1orf159
OG0009937 SHBG
OG0009939 CDCA2
OG0009940 SRRM4
OG0009941 C10orf71
OG0009942 MRPL9
OG0009943 STPG2
OG0009944 CHCHD1
OG0009945 HOMEZ
OG0009946 TMEM241
OG0009948 JHY
OG0009949 CABCOCO1
OG0009950 SLC26A9
OG0009951 MRPL55
OG0009952 LRRC43
OG0009953 MLIP
OG0009954 GFRAL
OG0009955 C18orf63
OG0009956 NOL7
OG0009957 CATSPERG
OG0009958 PAAF1
OG0009959 SLFNL1
OG0009960 PODXL
OG0009961 SPACA9
OG0009962 DTHD1
OG0009963 RGSL1
OG0009964 LCMT2
OG0009965 IQCK
OG0009966 TMEM116
OG0009967 SLX1B
OG0009968 C22orf39
OG0009969 UBE2S
OG0009970 GRWD1
OG0009971 STK31
OG0009972 MTURN
OG0009973 TRANK1
OG0009974 ITPRID1
OG0009975 COA1
OG0009976 SELENOF
OG0009977 CCDC24
OG0009978 MRPS18C
OG0009979 CISD3, CISD3
OG0009980 C1orf194
OG0009981 FAM184B
OG0009984 MAP3K7CL
OG0009985 MEDAG
OG0009986 LRRTM1
OG0009987 SYCE2
OG0009988 PRXL2C
OG0009989 ZBTB25
OG0009990 DAZAP2
OG0009991 CATSPERB, CATSPERB
OG0009992 AMHR2
OG0009993 SP1
OG0009995 SERGEF
OG0009996 C11orf24
OG0009997 CLCF1
OG0009998 LRRTM2
OG0009999 UBXN2A
OG0010000 CENPP
OG0010001 MKRN2OS
OG0010002 LYRM2
OG0010003 IL17RE
OG0010005 SAYSD1
OG0010006 CLHC1
OG0010007 MRPL53
OG0010008 KTI12
OG0010009 CCDC117
OG0010011 C22orf15, C22orf15
OG0010012 RPP38
OG0010013 MRPL34
OG0010014 PFDN5
OG0010015 TM2D1
OG0010016 METTL18
OG0010017 SELENOK
OG0010018 CD68
OG0010019 TMEM179B
OG0010021 TMEM130
OG0010022 TNFRSF9
OG0010023 ANKRD31
OG0010024 PTRHD1
OG0010025 REX1BD
OG0010026 ZSWIM7
OG0010027 JTB
OG0010029 DMRTC1B, DMRTC2, DMRTC1
OG0010030 PRR23B, PRR23A, PRR23C
OG0010031 PTGDR2
OG0010032 KRCC1, ZMAT1
OG0010033 ZSCAN4
OG0010034 TEX13B, TEX13C, TEX13D
OG0010036 LAMTOR4
OG0010037 GCKR
OG0010038 DNPH1
OG0010039 ANKRD63
OG0010045 BOLL
OG0010046 TMEM119
OG0010047 UFSP1
OG0010048 BFSP2
OG0010049 TGOLN2
OG0010050 ZSWIM3, ZSWIM1
OG0010051 ZNF274
OG0010052 PLEKHA4
OG0010053 CFAP299
OG0010054 RASL12
OG0010055 IL20RB
OG0010056 LRP10
OG0010058 BCL3
OG0010059 INSYN2B
OG0010060 CNTROB
OG0010061 POLG2
OG0010062 PTMA
OG0010063 AHDC1
OG0010064 SPATA22
OG0010065 GLI1
OG0010066 CCDC87
OG0010067 CASP14
OG0010068 SUSD5
OG0010069 RNF43
OG0010070 CD3E
OG0010071 ASB8
OG0010072 NSMCE2
OG0010073 AC099850.3
OG0010074 SHOC1
OG0010075 MBLAC1
OG0010076 DPM2
OG0010077 VSIG10L
OG0010078 IQCD
OG0010080 C18orf54
OG0010081 CCDC175
OG0010082 NRGN
OG0010083 GMNC
OG0010084 C19orf25
OG0010085 HMGA2, LYRM4
OG0010086 TTC24
OG0010087 C2orf81, AC005041.1
OG0010088 LRMDA
OG0010089 XIRP1
OG0010090 TECTB
OG0010091 KNSTRN
OG0010092 C8orf74
OG0010093 THTPA
OG0010094 CDC26
OG0010095 CD226
OG0010096 CLN3, AC138894.1
OG0010097 WRN
OG0010098 ARMH4
OG0010099 HOPX
OG0010100 TSGA10
OG0010101 CHGB
OG0010102 VWCE
OG0010103 PSMG4
OG0010104 PCDH12
OG0010105 DSN1
OG0010106 MALSU1
OG0010107 RWDD3
OG0010108 SMIM19
OG0010109 EPGN
OG0010110 MGP
OG0010111 MARVELD1
OG0010112 BORCS7-ASMT, BORCS7
OG0010113 CCDC103
OG0010114 BTBD19
OG0010116 HSD17B13, HSD17B11
OG0010117 PIFO
OG0010118 ASPDH
OG0010119 ROMO1
OG0010120 MANSC1, MANSC1
OG0010121 RAI2
OG0010122 KCNE2
OG0010123 MRPS6
OG0010124 SMIM14
OG0010125 MAEL
OG0010126 B3GNT9
OG0010127 C11orf65
OG0010128 CCDC83
OG0010129 GPBP1
OG0010130 PELO
OG0010131 C19orf53
OG0010132 MFSD5
OG0010133 FANCF
OG0010134 SLX4IP
OG0010135 TCTA
OG0010136 CENPQ
OG0010137 MUSTN1, AC006254.1
OG0010138 BEND3
OG0010140 TMEM242
OG0010141 ERMARD, ERMARD
OG0010142 NLRC4
OG0010143 SERTAD4, SERTAD4
OG0010144 TRMT61B
OG0010146 VGF
OG0010147 SLC25A27
OG0010148 TP53I3
OG0010149 R3HDM4
OG0010150 PRXL2B, PRXL2B
OG0010151 AGTRAP
OG0010152 RNF208
OG0010153 NMB
OG0010154 ATP6V1FNB
OG0010155 FAM71F1
OG0010156 TMEM160
OG0010157 TMEM223
OG0010158 GJE1
OG0010159 SPAG5
OG0010160 TMEM25
OG0010161 DEXI
OG0010162 OVCA2
OG0010163 FAM90A1, FAM90A26
OG0010164 HASPIN
OG0010165 AC091167.6
OG0010170 KIR3DL2, KIR3DL2, GU182357.1, KIR3DL2, KIR3DL2, KIR3DL2, KIR3DL2, KIR3DL2, KIR3DL2, KIR3DL2, KIR3DL2, KIR3DL2, KIR3DL2, KIR2DS4, KIR3DL2, KIR3DL2, KIR3DL2, KIR3DL2, KIR3DL2, KIR3DL2, KIR3DL2, KIR3DL2, KIR3DL2, KIR3DL2, KIR3DL2
OG0010173 CFAP77
OG0010174 FUT10
OG0010175 RPH3AL, RPH3AL, RPH3AL
OG0010176 ZDBF2, ZDBF2
OG0010177 WDR88
OG0010178 CCDC189
OG0010179 FBRS
OG0010180 UBE2M
OG0010181 STKLD1, STKLD1
OG0010182 NDUFC2, NDUFC2-KCTD14
OG0010183 CCDC36
OG0010185 SDR39U1
OG0010186 MYMK
OG0010187 TMEM218
OG0010189 STX4
OG0010190 ATOX1
OG0010191 VGLL1
OG0010194 COX19
OG0010195 ZSWIM2
OG0010196 C6orf118
OG0010197 STPG1
OG0010198 TRMT10B
OG0010201 STARD4
OG0010202 HIRIP3
OG0010204 ORC6
OG0010205 OTUD1
OG0010207 ERMN
OG0010208 ANKRD45
OG0010209 STEAP1, STEAP1B
OG0010210 IL15RA
OG0010211 CATSPER4
OG0010212 IL4R
OG0010213 PPP1R32
OG0010214 LRRC10B
OG0010215 EFCAB5
OG0010216 TMIGD1
OG0010217 CCDC96
OG0010218 C7orf31
OG0010219 TM4SF19, TM4SF19-TCTEX1D2
OG0010220 LEXM
OG0010221 CAPS2
OG0010223 WIF1
OG0010224 BAK1
OG0010225 SP6
OG0010226 G0S2
OG0010227 LRIF1
OG0010228 FNDC9
OG0010229 EFCAB10
OG0010230 MIS18A
OG0010231 LRP2BP
OG0010232 SERTM1
OG0010233 REC114
OG0010234 CCDC82
OG0010235 ANKRD42
OG0010237 C5orf51
OG0010238 FAM181A, FAM181A
OG0010239 TREX2
OG0010240 FAM186B, FAM186A
OG0010241 CD44
OG0010242 TSSC4
OG0010243 TMEM177
OG0010245 CENPX
OG0010246 SYNPO
OG0010247 C3orf20
OG0010248 TOPAZ1
OG0010249 RPP14
OG0010250 MEI4
OG0010251 PRRT3
OG0010252 CCDC167
OG0010253 DLK2
OG0010255 OR10V1
OG0010256 FBXL22
OG0010257 C12orf43
OG0010258 RUBCNL
OG0010259 MORN1
OG0010260 TPGS1
OG0010261 LIF
OG0010262 TMEM221, AC010319.2
OG0010263 C17orf98, C17orf98
OG0010264 MYDGF
OG0010265 CD3EAP
OG0010266 SECTM1, CD7
OG0010267 TMEM121B
OG0010268 MRPS28
OG0010269 LYRM9, AC005697.1
OG0010270 TMEM176A, TMEM176B
OG0010271 ZNF414
OG0010272 AKIP1
OG0010273 LRRC69
OG0010274 GPR82
OG0010275 ZNF576
OG0010276 CCDC153
OG0010277 PPP1R35
OG0010278 MIIP
OG0010279 GRP
OG0010281 C1orf158
OG0010282 RHNO1
OG0010283 C12orf56
OG0010284 PATE4, ACRV1
OG0010285 GPR101
OG0010286 FRAT2, FRAT1
OG0010287 CST9L
OG0010303 PRADC1
OG0010304 MANSC4
OG0010305 NCCRP1
OG0010306 RABEP2
OG0010307 IL7R
OG0010308 TEDC2
OG0010309 IGSF8
OG0010311 C15orf48
OG0010312 REC8
OG0010313 ANKRD61
OG0010314 GINM1
OG0010316 BCLAF1
OG0010318 ANKRD60
OG0010319 RAI1
OG0010320 TEDC1
OG0010323 CLPS
OG0010324 C1orf216
OG0010325 PERM1
OG0010327 ALS2CL
OG0010328 LYSMD1
OG0010329 ATP5IF1
OG0010330 CCDC122
OG0010331 DNAJC4
OG0010332 ATP5F1E
OG0010333 CRTAM
OG0010335 C20orf96
OG0010336 TMEM232
OG0010337 BMF
OG0010338 CETP
OG0010339 IL22
OG0010340 ZNF474, AC010255.3
OG0010341 GHRH
OG0010342 LRRC71
OG0010343 COA4
OG0010344 CLDN12
OG0010345 NFKBIB, NFKBIB
OG0010346 ENG
OG0010347 RHBDD2
OG0010348 AKNAD1
OG0010349 PFN4
OG0010350 CATSPERD
OG0010353 ANKUB1
OG0010354 BID
OG0010355 TRIM42
OG0010357 EREG
OG0010358 CYB5RL, AL357673.1
OG0010359 C1orf210
OG0010360 HCRT
OG0010361 CCDC91
OG0010362 TCEANC
OG0010363 BEND2
OG0010364 ICOSLG, FP565260.3
OG0010365 C21orf62, C21orf62
OG0010366 C5orf63
OG0010367 TEK
OG0010368 SAMD15
OG0010369 SWSAP1
OG0010370 MAB21L3
OG0010371 EMD
OG0010372 SYT13
OG0010373 FAM104A
OG0010374 POLR2L
OG0010375 C19orf67
OG0010376 RNF222
OG0010377 NUDT8
OG0010378 CYP39A1
OG0010379 WDR64
OG0010380 GPSM3, GPSM3, GPSM3, GPSM3, GPSM3, GPSM3, GPSM3
OG0010381 SUSD4
OG0010382 ZNF518B
OG0010383 LRRC61
OG0010384 NUDT17
OG0010385 ANAPC11
OG0010386 CCDC74A, CCDC74B
OG0010387 MPZ
OG0010388 FAM229B, FAM229A
OG0010389 MISP3
OG0010390 UBXN10
OG0010391 TMEM211
OG0010392 BORCS8
OG0010393 PIGZ
OG0010394 BAD
OG0010395 NES
OG0010396 SFT2D3
OG0010398 NDUFV3
OG0010399 IL6R
OG0010400 C2CD6
OG0010401 LRRC63
OG0010402 MT1A, MT1F
OG0010403 CYYR1
OG0010404 RNASEH2C
OG0010405 PRMT2
OG0010406 FUOM
OG0010407 TMEM229A
OG0010408 PRR15
OG0010409 ACOXL
OG0010415 CCDC172
OG0010418 MRPL52
OG0010419 PTH2
OG0010420 USP50
OG0010421 C3orf14
OG0010422 LPCAT4
OG0010423 MDP1, NEDD8-MDP1
OG0010424 SLURP1, LYPD2
OG0010425 LRRC53
OG0010426 PDZK1IP1
OG0010427 C1orf174
OG0010428 TNFSF12
OG0010431 CCDC60
OG0010432 HSPB2, HSPB2-C11orf52
OG0010433 BRICD5
OG0010434 LMNTD1
OG0010435 AKAP14
OG0010436 CR1, CR2
OG0010437 VSTM2B
OG0010438 SOX30
OG0010439 TEX15
OG0010440 SHFL
OG0010441 C17orf67
OG0010443 NAALADL2
OG0010444 ZNF581, ZNF524
OG0010446 CHCHD5
OG0010447 CBX6
OG0010448 NTS
OG0010449 TMEM81
OG0010450 GJD3
OG0010451 TEX36
OG0010452 FANK1
OG0010453 GPRIN3
OG0010454 THAP7
OG0010455 CLEC11A
OG0010456 NMU
OG0010457 EXOC1L
OG0010458 TAF1D
OG0010459 FAM181B
OG0010460 TMEM174
OG0010461 MLANA
OG0010463 NPFF
OG0010464 CRB3
OG0010465 NGB
OG0010466 GPBAR1
OG0010467 RBM44
OG0010468 MRNIP, MRNIP
OG0010469 RRP36
OG0010470 KCNRG
OG0010471 C2orf50
OG0010472 ERICH1
OG0010474 TMA7, Z82206.1
OG0010475 MAP10
OG0010476 TTLL2
OG0010477 RBIS
OG0010478 OIP5
OG0010479 PEBP4
OG0010480 CENPW
OG0010481 GPR148
OG0010482 UTS2
OG0010483 OSTN
OG0010484 FMC1
OG0010485 ATP5MD
OG0010486 BEAN1
OG0010488 TSPY8, TSPY2, TSPY3, TSPY4, TSPY1, TSPY10
OG0010489 AP001458.2
OG0010490 ORM1, ORM2
OG0010491 PPP1R18, PPP1R18, PPP1R18, PPP1R18, PPP1R18, PPP1R18, PPP1R18, PPP1R18
OG0010492 PTRH1
OG0010494 HLA-DMB, HLA-DMB, HLA-DMB, HLA-DMB, HLA-DMB, HLA-DMB, AL645941.2, HLA-DMB, HLA-DMB
OG0010495 ADM2
OG0010496 VMAC, AC104532.1
OG0010497 XAGE2, PAGE5, XAGE3, XAGE5, PAGE3, PAGE2, PAGE2B
OG0010498 GPR135
OG0010500 INAFM1, INAFM2
OG0010503 OR5L2, OR5L1
OG0010513 GOLGA6A, GOLGA6C, GOLGA8R, GOLGA6D, GOLGA8N, GOLGA8B, GOLGA8A, GOLGA6B, GOLGA8O, GOLGA8K, GOLGA8S, GOLGA8T, GOLGA8J, GOLGA8H, GOLGA8M, GOLGA8Q, GOLGA8G, GOLGA8J, GOLGA8G, GOLGA8G, GOLGA8F, GOLGA8Q, GOLGA8N, GOLGA8T
OG0010516 C8orf48
OG0010518 EFCAB12
OG0010519 ZFHX2
OG0010520 MSMP
OG0010521 IFI27L2, IFI27L2
OG0010522 PTX4
OG0010523 FLACC1
OG0010524 PRRT4
OG0010525 CCDC166, CCDC166
OG0010526 C4orf54
OG0010527 TRIM28
OG0010528 UQCR10
OG0010529 FAM166C
OG0010531 DDIT3
OG0010532 TSNARE1
OG0010533 PMFBP1
OG0010534 FPGT
OG0010535 TMEM35B
OG0010536 IL18
OG0010537 KEL, KEL
OG0010538 TMEM186
OG0010539 POU2AF1
OG0010540 ITPRIPL2
OG0010541 CCDC68
OG0010542 C14orf39
OG0010544 RAB7B
OG0010545 NFATC2IP
OG0010546 MBOAT4
OG0010547 SELENOV, SELENOW
OG0010548 MAMLD1
OG0010549 OCIAD2
OG0010550 PTH
OG0010551 ASXL3
OG0010552 TOMM7
OG0010553 GPR171
OG0010554 PP2D1
OG0010556 MPLKIP
OG0010558 C1orf146
OG0010559 FYB2
OG0010560 BTBD16
OG0010561 RGS10
OG0010562 LRRC46
OG0010563 NOBOX
OG0010564 TEX55
OG0010565 CREBZF
OG0010566 NOXRED1
OG0010568 RETN, RETNLB
OG0010569 MXRA7
OG0010570 EFCAB9
OG0010571 KCTD18
OG0010572 SMIM4
OG0010573 CCDC105
OG0010574 KIF25
OG0010575 RNF212
OG0010576 FBXO39
OG0010577 TMEM141
OG0010578 BOLA2B, BOLA2, BOLA2-SMG1P6
OG0010579 UQCR11, AC005943.1
OG0010580 LAGE3
OG0010581 EBPL
OG0010582 CWH43
OG0010583 NDUFC1
OG0010584 ERICH2
OG0010587 CGREF1
OG0010588 C4orf50
OG0010589 BHLHA9
OG0010590 IL34
OG0010591 C11orf88
OG0010592 PIMREG
OG0010593 TMEM134
OG0010595 C1orf115
OG0010597 ZSCAN5B, ZSCAN5C, ZSCAN5A
OG0010598 PRTN3, ELANE, PRTN3, ELANE
OG0010599 C16orf91
OG0010600 SMIM7, AC008764.4
OG0010607 DEFB4A, DEFB4B, DEFB4B
OG0010608 OR5M9, OR5M3
OG0010609 OR51A7, OR51A4
OG0010612 IQCC
OG0010613 VSIG4
OG0010615 PLAUR
OG0010616 SVBP
OG0010617 FAM241B
OG0010618 TMEM159, TMEM159
OG0010620 ANKRD53
OG0010621 RNASEL
OG0010622 CATSPER2
OG0010623 FAM187B
OG0010624 TRIQK
OG0010625 LGALS7B, LGALS7, LGALS7B, LGALS7
OG0010626 GLI4, ZNF672
OG0010627 CNBD1
OG0010628 RITA1
OG0010629 C11orf1
OG0010630 APOBEC4
OG0010631 FBXO24
OG0010633 CCDC198, AL355102.2
OG0010634 TLR4
OG0010635 SWI5
OG0010636 P2RY11
OG0010638 PAXX
OG0010639 CD79A
OG0010640 TMEM143
OG0010641 ERP29
OG0010642 ZNF639
OG0010643 RELL2
OG0010644 PPP1R17
OG0010645 C12orf73
OG0010646 PARM1
OG0010648 AMER3
OG0010649 IKBIP
OG0010650 ANKRD2
OG0010651 MMRN1
OG0010652 HMGA1
OG0010653 ARGLU1
OG0010654 CXorf58
OG0010655 PKIG
OG0010656 TCFL5
OG0010657 PKDREJ
OG0010658 DZIP3
OG0010659 LNP1
OG0010660 STBD1
OG0010661 MCIDAS
OG0010662 HSPB3
OG0010663 C9orf135
OG0010664 ZNF408
OG0010665 GPR182
OG0010666 PCP2
OG0010667 HEATR9, HEATR9
OG0010668 STPG4, STPG4
OG0010670 ZNF692
OG0010671 TCTE3, TCTE3
OG0010672 PFN3
OG0010673 C2orf73
OG0010674 RBBP9
OG0010675 H1-10
OG0010676 OR9G4, OR9G4
OG0010677 MED11
OG0010678 XCL1, XCL2
OG0010679 C10orf53
OG0010680 SLAMF8
OG0010681 ANKRD66
OG0010682 NAT14
OG0010683 TERB2
OG0010684 RSRP1
OG0010685 C4orf45
OG0010688 CNTD2
OG0010689 STMND1
OG0010690 SEL1L2
OG0010691 EXO5
OG0010692 C2orf88
OG0010693 TRIM26, TRIM26, TRIM26, TRIM26, TRIM26, TRIM26, TRIM26, TRIM26
OG0010694 C6orf47, C6orf47, C6orf47, C6orf47, C6orf47, C6orf47, C6orf47
OG0010695 LTB, LTB, LTB, LTB, LTB, LTB, LTB
OG0010696 LCN12, LCN2
OG0010700 OR9A4
OG0010704 DEFA4, DEFA5
OG0010710 WDR87
OG0010711 CATSPER3
OG0010714 CMC4
OG0010715 CD34
OG0010716 PROSER3
OG0010717 TRAC
OG0010718 TSSK4
OG0010719 C17orf58
OG0010720 OMP
OG0010721 CD40LG
OG0010723 BCL2L11
OG0010724 CDCA3
OG0010725 LRRC15
OG0010726 CFAP99
OG0010727 TRIM14
OG0010729 CCDC9B
OG0010730 WDR86
OG0010731 SMIM20
OG0010732 MUC1
OG0010733 TMEM215
OG0010734 SPATA16
OG0010735 UMAD1
OG0010736 HLA-DMA, HLA-DMA, HLA-DMA, HLA-DMA, HLA-DMA, HLA-DMA, HLA-DMA, HLA-DMA
OG0010739 LKAAEAR1
OG0010740 SCRG1
OG0010741 ANKRD37
OG0010742 IL15
OG0010743 NPY5R
OG0010744 GC
OG0010745 NANOG
OG0010746 SLC39A5
OG0010747 OXLD1
OG0010749 NAA80
OG0010751 CD2
OG0010752 MZB1
OG0010753 OR10X1
OG0010754 SDHAF1
OG0010755 MAJIN
OG0010756 CCDC160
OG0010757 NDUFB11
OG0010758 NRG4
OG0010759 PRR33
OG0010760 IFTAP
OG0010761 C2orf78
OG0010762 THEG
OG0010763 CSKMT
OG0010765 SPATA24
OG0010767 IRAK3
OG0010768 ZGLP1
OG0010769 POLD4, AP003419.1
OG0010770 ZCWPW2, AC098650.1
OG0010771 C11orf42
OG0010772 TMCO5A
OG0010773 PILRA
OG0010774 AGER, AGER, AGER, AGER, AGER, AGER, AGER
OG0010775 TMEM44
OG0010776 CCER1
OG0010786 BASP1
OG0010789 SUGP2
OG0010791 FAM227B
OG0010792 IGSF6, IGSF6
OG0010793 ZNF629
OG0010795 TMEM200B
OG0010796 HHLA1
OG0010797 C1orf94
OG0010798 TOM1L1
OG0010799 FAM221B
OG0010800 BCAS1
OG0010801 FBXO17, FBXO27, FBXO17
OG0010802 THY1
OG0010803 TMEM249
OG0010804 TEX43
OG0010807 MRPL36
OG0010808 FFAR4
OG0010810 UBE2U
OG0010811 STRA8
OG0010812 BCL2L12
OG0010813 LAD1
OG0010814 JCHAIN
OG0010815 MRPL50
OG0010816 LRRC19
OG0010817 CCDC197
OG0010819 TMEM187
OG0010821 C6orf163
OG0010822 PLN
OG0010823 OR10Q1
OG0010824 WDR38
OG0010825 TIGIT
OG0010826 TRAT1
OG0010828 S100PBP
OG0010829 ANXA10
OG0010830 TMPPE
OG0010831 ERV3-1
OG0010833 C12orf40
OG0010834 TEX33
OG0010835 PSRC1
OG0010837 LEP
OG0010838 UTS2B
OG0010839 EPSTI1
OG0010840 TEX45, AC008878.1
OG0010841 ZNF697
OG0010843 DMAC1
OG0010844 GGT6
OG0010845 LAIR2, LAIR1, LAIR2, LAIR1, LAIR2, LAIR1, LAIR1, LAIR1, LAIR2
OG0010846 HSPA14
OG0010847 SPAG8
OG0010848 CYLC1, CYLC2
OG0010849 GPR150
OG0010850 C17orf97, C17orf97
OG0010870 DYTN
OG0010874 SPOCD1
OG0010875 FANCD2OS
OG0010876 NEIL2
OG0010878 LALBA
OG0010881 CCIN
OG0010882 CFAP126
OG0010883 SIGLEC1
OG0010884 CATSPERE
OG0010886 PDZD9, PDZD9
OG0010887 TMEM158
OG0010888 RNF135
OG0010889 CD5
OG0010890 CCAR2
OG0010892 GPR160
OG0010893 MAB21L4
OG0010894 SGO2
OG0010895 ERI3
OG0010896 TREM2
OG0010898 CHAMP1
OG0010899 TMEM171
OG0010900 COX14
OG0010901 C11orf91
OG0010902 CARNS1
OG0010903 PPM1M
OG0010906 PNLDC1
OG0010907 NOTCH4, NOTCH4, NOTCH4, NOTCH4, NOTCH4, NOTCH4, NOTCH4
OG0010908 OR51Q1
OG0010910 TMEM250
OG0010911 GNRH1
OG0010913 RIIAD1
OG0010914 LAPTM5
OG0010915 CCDC190
OG0010916 IFNLR1
OG0010917 RNF212B
OG0010918 OLIG1
OG0010919 CD4
OG0010920 PLIN1
OG0010921 TMIGD2
OG0010925 APOC4-APOC2
OG0010926 TEX12
OG0010927 TNFRSF17
OG0010928 TEPP
OG0010929 MIXL1
OG0010930 UQCC3
OG0010932 ATP5MPL
OG0010933 KRTAP1-1, KRTAP1-3, KRTAP1-5, KRTAP1-4, KRTAP1-4, KRTAP1-1, KRTAP1-3, KRTAP1-5
OG0010934 TRIM10, TRIM10, TRIM10, TRIM10, TRIM10, TRIM10, TRIM10, TRIM10
OG0010935 TCEAL3, TCEAL5, TCEAL6
OG0010948 CT47B1, CT47A4, CT47A5, CT47A12, CT47A7, CT47A1, CT47A3, CT47A6, CT47A8, CT47A9, CT47A11, CT47A10, CT47A2, AL772284.2
OG0010954 PRR18
OG0010961 ANKRD35
OG0010962 SELPLG
OG0010963 ZSWIM9
OG0010964 MUC15
OG0010966 IL12RB1
OG0010967 SMCO1
OG0010968 SAPCD1, SAPCD1, SAPCD1, SAPCD1, SAPCD1, SAPCD1
OG0010969 DACT3
OG0010970 IL13RA1
OG0010971 ARMC12
OG0010972 SLC26A7
OG0010973 VXN
OG0010975 MISP
OG0010977 PIGR
OG0010978 GPLD1
OG0010979 LPAR5
OG0010980 ACRBP
OG0010981 CCDC27
OG0010982 ZNF32
OG0010983 KLHDC9
OG0010984 LRRD1
OG0010985 SPX
OG0010987 RNF138
OG0010988 AKAP4
OG0010989 IQCJ
OG0010990 SLC16A14
OG0010991 CSF3
OG0010992 C6orf132
OG0010993 SYCE3
OG0010994 FAM243A, FAM243B
OG0010995 BTLA
OG0010996 IL27RA
OG0010998 PRR7
OG0011002 IFNG
OG0011003 GRIFIN
OG0011004 TOMM6
OG0011005 TMEM154
OG0011009 SLAMF1
OG0011010 CD8B
OG0011012 LRRC66
OG0011016 ZNF843
OG0011018 PLAGL1
OG0011020 C1orf53
OG0011021 UPK2
OG0011022 ZFP69B, ZFP69
OG0011023 HES3
OG0011024 UBXN8
OG0011025 TRIM40, TRIM40, TRIM40, TRIM40, TRIM40, TRIM40, TRIM40, TRIM40
OG0011026 DLL3
OG0011027 ASB17
OG0011028 CXorf65
OG0011029 FAM170A
OG0011030 PRR3, PRR3, PRR3, PRR3, PRR3, PRR3
OG0011044 CXorf49, CXorf49B, BX276092.9
OG0011045 MS4A6E, MS4A7, MS4A6A
OG0011048 KRTAP10-12, KRTAP10-6, KRTAP10-4, KRTAP10-7
OG0011049 KRTAP2-3, KRTAP2-1, KRTAP2-4, KRTAP2-2, KRTAP2-1, KRTAP2-4, KRTAP2-3, AC037482.2
OG0011064 ZMYND15
OG0011065 SALL2
OG0011067 ZNF775, ZNF775
OG0011069 SNTN
OG0011070 CATSPER1
OG0011071 C14orf93
OG0011072 MBD6
OG0011073 CA9
OG0011076 TNFRSF13B
OG0011077 TNFRSF18
OG0011080 RBM43
OG0011081 GPR33
OG0011082 VSIG10L2
OG0011084 C9orf152
OG0011085 PIANP
OG0011086 TASOR2
OG0011087 PRELID2
OG0011089 TMEM212
OG0011091 B3GALNT1
OG0011092 TMEM213
OG0011093 NPSR1
OG0011094 AOAH
OG0011095 ITGB3BP
OG0011096 SNCA
OG0011097 MLN
OG0011098 FGFBP2
OG0011099 GIP
OG0011101 REP15
OG0011102 KCNE1, KCNE1B
OG0011103 IFNGR2, IFNGR2
OG0011104 CCDC110
OG0011106 TMEM123
OG0011107 CDC20B
OG0011111 PIRT
OG0011112 MUC13
OG0011113 PHF11
OG0011115 SPACA1
OG0011116 HMGN3
OG0011117 PLAC9
OG0011118 FNDC10
OG0011119 C11orf52
OG0011120 SRGN
OG0011123 UNC5CL
OG0011125 HAMP
OG0011126 KCNE3
OG0011127 SAMD3
OG0011128 CD86
OG0011129 C14orf132
OG0011130 TEX52
OG0011131 KIF12
OG0011132 PALM3
OG0011133 SPATA46
OG0011134 IGFLR1
OG0011135 C1orf87
OG0011137 TYROBP
OG0011139 DLEU7
OG0011142 TMEM219
OG0011143 MAMSTR
OG0011144 ZNF79
OG0011145 DEPP1
OG0011146 UBD, UBD, UBD, UBD, UBD, UBD, UBD
OG0011147 RNF39, RNF39, RNF39, RNF39, RNF39, RNF39, RNF39, RNF39
OG0011148 C4orf46
OG0011149 BPIFA1
OG0011172 ZNF70
OG0011173 SERTAD1
OG0011175 IFNAR1
OG0011176 BPIFB4
OG0011177 EVI2A, AC134669.1
OG0011178 SNCG
OG0011180 CCDC88B
OG0011182 TRIM29
OG0011183 ICOS
OG0011184 AMELX, AMELY
OG0011185 ZNF804B
OG0011186 RESF1
OG0011187 TMEM61
OG0011188 CSF1
OG0011189 C10orf105
OG0011191 TSKS
OG0011193 CCN5
OG0011195 CD96
OG0011196 CD47
OG0011199 SMAGP
OG0011200 APOF
OG0011201 CNTF
OG0011203 RBM6
OG0011204 RWDD2A
OG0011205 HTD2
OG0011207 OR5I1
OG0011208 IQANK1
OG0011213 APOA1
OG0011215 C3orf80
OG0011216 C1orf167
OG0011218 BEND6
OG0011219 IZUMO1
OG0011220 C3orf84
OG0011221 MUC20, MUC20, MUC20, MUC20, MUC20, MUC20, MUC20, MUC20
OG0011222 ZNF683
OG0011223 TRIM15, TRIM15, TRIM15, TRIM15, TRIM15, TRIM15, TRIM15, TRIM15
OG0011224 WFDC11, WFDC9
OG0011225 NDUFAF8
OG0011226 ZNF48
OG0011227 AARD
OG0011236 TRDC
OG0011238 OR5M1, OR5M10
OG0011239 OR2AE1
OG0011256 USHBP1
OG0011257 SYNM
OG0011259 ZNF668
OG0011260 PRNP
OG0011261 SERPINB5
OG0011262 TMEM217
OG0011263 LY86
OG0011264 LAG3
OG0011265 FNDC11
OG0011269 HEMGN
OG0011270 TMEM109
OG0011271 TMEM132A
OG0011272 CD14
OG0011273 GPR88
OG0011274 MSANTD3
OG0011275 SNORC
OG0011276 KRT23, KRT23
OG0011277 AL096814.1
OG0011278 C19orf81
OG0011279 LCORL
OG0011281 EXPH5
OG0011282 CD180
OG0011283 VCAN
OG0011284 PRUNE2
OG0011285 APOBEC1
OG0011286 THAP9
OG0011288 TCOF1
OG0011289 C3orf62
OG0011290 MDFIC2
OG0011295 FSCN3
OG0011296 C10orf82
OG0011297 C9orf43
OG0011299 SMIM13
OG0011302 RFX8
OG0011304 LAT2
OG0011307 RINL, RINL
OG0011309 TDRD10
OG0011312 MAP7D3
OG0011313 FAAP20
OG0011314 CCDC7
OG0011315 C9orf40
OG0011316 TM4SF20
OG0011317 LTBR
OG0011318 TRNP1
OG0011319 ZC3HAV1L
OG0011320 S100A7A, S100A7
OG0011321 OR10AD1
OG0011322 VSTM1, VSTM1, VSTM1, VSTM1, VSTM1, VSTM1, VSTM1, VSTM1, VSTM1, VSTM1
OG0011323 TEX19
OG0011324 GPRASP2, GPRASP1
OG0011325 CT45A5, CT45A1, CT45A3, CT45A2, CT45A9, CT45A8, CT45A7, CT45A10
OG0011326 FAM216A
OG0011328 CCDC121
OG0011329 MPIG6B, MPIG6B, MPIG6B, MPIG6B, MPIG6B, MPIG6B
OG0011330 TREM1
OG0011331 MICB, MICB, MICA, MICB, MICB, MICA, MICB, MICA, MICB, MICB, MICB, MICA, MICA
OG0011345 C3orf49
OG0011347 MROH2A
OG0011348 NCBP2AS2
OG0011368 FAM217A
OG0011369 NFAM1
OG0011370 C16orf78
OG0011372 EMCN
OG0011374 BPIFB6
OG0011375 BPIFB2
OG0011376 TBC1D21
OG0011377 MTCP1
OG0011378 TSGA10IP
OG0011379 SFTPC
OG0011380 C17orf64
OG0011381 ZDHHC19
OG0011382 C9orf24
OG0011384 ZBTB9, ZBTB9
OG0011385 VSIG8
OG0011386 TNFSF8
OG0011387 ARMH2
OG0011388 CD6
OG0011389 NPVF
OG0011391 C2orf80
OG0011392 PROCR
OG0011394 AREG
OG0011395 CCR10
OG0011396 SLC26A8
OG0011397 SPP1
OG0011398 DNMT3L, FP565260.4
OG0011400 TEX49
OG0011401 TNKS1BP1
OG0011406 SPEM1, SPEM1
OG0011407 C19orf71
OG0011408 PDPN
OG0011409 TMEM156
OG0011411 PAEP
OG0011412 GHRL
OG0011413 SPINK5
OG0011414 RHEX
OG0011415 MRO
OG0011416 SPATS1
OG0011417 TP53TG5
OG0011420 SSMEM1
OG0011421 C16orf86
OG0011424 ZNF770
OG0011426 PDCD1, PDCD1
OG0011427 IGFL3, IGFL4, IGFL2, IGFL1
OG0011429 MRFAP1L1, MRFAP1
OG0011430 TRIM31, TRIM31, TRIM31, TRIM31, TRIM31, TRIM31, TRIM31, TRIM31
OG0011431 ZFP57, ZFP57, ZFP57, ZFP57, ZFP57, ZFP57, ZFP57, ZFP57
OG0011432 CCDC154
OG0011433 TCEAL2, TCEAL4
OG0011434 FAM209B
OG0011435 WFDC10B, WFDC10A
OG0011436 FAM220A
OG0011437 LY6G6C, LY6G6C, LY6G6C, LY6G6C, LY6G6C, LY6G6C, LY6G6C
OG0011438 MCCD1, MCCD1, MCCD1, MCCD1, MCCD1, MCCD1, MCCD1, MCCD1
OG0011439 CDSN, CDSN, CDSN, CDSN, CDSN, CDSN
OG0011440 LY6G5C, LY6G5C, LY6G5C, LY6G5C, LY6G5C, LY6G5C, LY6G5C
OG0011441 C6orf15, C6orf15, C6orf15, C6orf15, C6orf15, C6orf15
OG0011442 ZBED3, ZBED2
OG0011443 ZCCHC12, ZCCHC18
OG0011448 LRP5L
OG0011460 RSC1A1
OG0011463 TSBP1, TSBP1, TSBP1, TSBP1, TSBP1, TSBP1, TSBP1, TSBP1
OG0011483 KRTAP10-11, KRTAP10-3, KRTAP10-2
OG0011487 PRSS54
OG0011488 AL049629.2
OG0011493 PRSS53
OG0011495 CTCFL
OG0011496 REPIN1
OG0011497 HRG
OG0011498 SERPINB2
OG0011499 ODF1
OG0011500 C5orf52
OG0011501 C4orf19
OG0011502 COLCA2
OG0011504 LY96
OG0011505 STPG3
OG0011506 NRSN2
OG0011507 JPH4
OG0011512 PPDPFL
OG0011513 SYNGR4
OG0011514 IL9R
OG0011515 CAPZA3
OG0011518 C12orf50
OG0011519 IBSP
OG0011520 FAM216B
OG0011523 SPATA9
OG0011524 CLBA1
OG0011525 TAC3
OG0011526 KLRG2
OG0011528 BTBD18
OG0011529 TRIM47
OG0011531 SHISA5
OG0011532 TRIM41
OG0011533 MAGIX
OG0011534 QRFP
OG0011535 SMIM18
OG0011536 PIGY
OG0011537 SMIM1
OG0011538 GKN2
OG0011539 ARRDC5
OG0011540 TOMM5, AL513165.2
OG0011541 LY6G6E, LY6G6E, LY6G6E, LY6G6E, LY6G6E, LY6G6E, LY6G6E, AL662899.3
OG0011542 SMIM24
OG0011543 CEBPZOS
OG0011544 CD48
OG0011545 SLC51B
OG0011546 STMP1
OG0011547 APLN
OG0011548 PRRT1B
OG0011550 GON7, GON7
OG0011554 SPATA25
OG0011555 ZBP1
OG0011556 SCGB1C1, SCGB1C2
OG0011557 TNFSF4
OG0011558 ELL3
OG0011559 SMKR1
OG0011560 C16orf46
OG0011561 JAML
OG0011562 AMBN
OG0011563 ANHX
OG0011566 GZMM
OG0011567 SHLD1
OG0011568 KLF17
OG0011569 TMEM102, TMEM102
OG0011570 DPPA5
OG0011572 LY6H, LY6H
OG0011573 BOD1L1
OG0011574 SLC6A16
OG0011575 ANGPTL8
OG0011576 ZNF358
OG0011578 C4BPB
OG0011579 ZNF597
OG0011580 SCGB1D2, SCGB1D1, SCGB1D4
OG0011581 S100A3
OG0011582 ZNF311, ZNF311, ZNF311, ZNF311, ZNF311, ZNF311, ZNF311
OG0011583 SPACA6
OG0011584 ZNF275
OG0011586 WFDC2
OG0011587 C17orf80
OG0011588 PRSS36
OG0011589 BHLHB9
OG0011591 AL365205.1
OG0011613 DEFB123
OG0011614 CYSTM1
OG0011633 CLEC4F
OG0011640 C6orf201
OG0011642 LYPD3
OG0011644 RIMBP3C, RIMBP3B, RIMBP3
OG0011646 FLT3LG
OG0011647 MTLN
OG0011648 C3AR1
OG0011650 CBY2
OG0011651 SPN
OG0011652 FCAMR
OG0011653 C16orf71
OG0011655 IL11
OG0011656 TM4SF18
OG0011658 SMCO3
OG0011659 C12orf60
OG0011660 TMEM140
OG0011661 EFCAB13
OG0011662 IQCM
OG0011663 AKAP5
OG0011665 ZWINT
OG0011666 CLEC14A
OG0011667 TEX28
OG0011668 PPP1R3F
OG0011669 ZACN
OG0011670 SELENOH
OG0011671 PTPRCAP
OG0011672 DYNAP
OG0011673 EGR4
OG0011675 MDFI
OG0011677 RARRES2
OG0011678 MS4A1
OG0011680 S100A16
OG0011682 CRLF2
OG0011684 NCMAP
OG0011685 APOA5
OG0011686 LBX2
OG0011687 OST4
OG0011688 FCMR
OG0011689 MEIKIN
OG0011690 APOC3
OG0011691 C8orf58, AC037459.1
OG0011693 LMNTD2, LMNTD2
OG0011694 NMS
OG0011695 NIBAN3
OG0011696 C8orf88
OG0011697 AC142391.1, ECSCR
OG0011699 APOC1
OG0011700 IZUMO3
OG0011702 HR
OG0011703 AC008687.8, AC008687.4
OG0011705 COPRS
OG0011706 FAM98C
OG0011707 TMEM207
OG0011709 MROH9
OG0011710 LAX1
OG0011711 GP1BA
OG0011712 KRBA2, ZBED9
OG0011713 CX3CL1
OG0011714 PET100
OG0011715 CD27
OG0011716 C11orf86
OG0011717 TRIM52
OG0011718 KRTAP26-1
OG0011720 BEX1, BEX2
OG0011722 TROAP
OG0011723 C19orf48
OG0011724 IL25
OG0011726 CCDC196
OG0011727 KRBA1
OG0011728 TCEAL8
OG0011729 C16orf54
OG0011730 C17orf78, C17orf78
OG0011732 SCP2D1
OG0011733 MROH2B
OG0011734 ADAMDEC1
OG0011735 BPIFA3
OG0011736 LY6G5B, LY6G5B, LY6G5B, LY6G5B, LY6G5B, LY6G5B, LY6G5B
OG0011737 PSORS1C2, PSORS1C2, PSORS1C2, PSORS1C2, PSORS1C2, PSORS1C2
OG0011738 MUCL3, MUCL3, MUCL3, MUCL3, MUCL3
OG0011739 LMAN1L
OG0011740 TREML1
OG0011741 TREML2
OG0011742 ZNF589, AL049650.2, ZNF343
OG0011760 FAM24A, FAM24B
OG0011762 OR10P1
OG0011764 DEFB103A, DEFB103B, DEFB103B
OG0011765 KISS1
OG0011766 OR1D2, OR1D5
OG0011767 TRDV2
OG0011770 TMEM275
OG0011775 OR5M8
OG0011793 C2orf72
OG0011794 TMEM247
OG0011795 LRRC26
OG0011796 ARC
OG0011797 KCNE5
OG0011799 TNFRSF4
OG0011800 IQCN
OG0011801 NKG7
OG0011803 C15orf62
OG0011804 SYNE4
OG0011805 TMEM139
OG0011806 THEGL
OG0011809 DMP1
OG0011810 ZC3HAV1
OG0011814 CLEC7A
OG0011817 PET117
OG0011818 NOL3
OG0011819 PTCRA
OG0011820 TEX38
OG0011821 ZNF771
OG0011822 ZNF467
OG0011825 LSMEM1
OG0011827 FNDC8
OG0011828 SPATA19
OG0011829 APOA2
OG0011831 MRAP
OG0011832 MADCAM1
OG0011833 IL27
OG0011834 RAD51AP2
OG0011835 TMEM273
OG0011836 BCL2L15
OG0011837 IL2RA
OG0011838 TSGA13
OG0011839 EVI2B
OG0011840 IL18BP
OG0011842 IL9
OG0011844 PVALEF
OG0011846 GNLY
OG0011847 PRR19
OG0011848 ZNF428
OG0011849 C19orf38
OG0011850 C1orf141
OG0011851 IL26
OG0011852 FMR1NB
OG0011853 C1orf189
OG0011854 TNFRSF8
OG0011855 MILR1
OG0011860 IL7
OG0011861 C1orf100
OG0011862 FXYD7
OG0011863 SBSN
OG0011864 LGI4
OG0011865 ZNF146
OG0011866 TMEM95
OG0011867 OOEP
OG0011868 SERTAD3
OG0011869 LYPD5
OG0011871 KHDC1, KHDC1L, AL365232.1
OG0011872 TMEM89
OG0011873 PRSS50, AC109583.1
OG0011874 PRSS38
OG0011875 C1orf127
OG0011877 C4orf3
OG0011878 C16orf74
OG0011879 C10orf120
OG0011881 ZNF286A, AC005324.4
OG0011882 SPINDOC
OG0011883 SCGB2A1, SCGB2A2
OG0011884 ZNF436, ZNF436
OG0011885 PRSS37
OG0011886 GSDMB
OG0011887 GAST
OG0011888 S100A8
OG0011889 ZNF322
OG0011890 NYNRIN
OG0011892 MEFV
OG0011893 ZNF205
OG0011894 RLN1, INSL4, RLN2
OG0011895 NRK
OG0011897 MBD3L5, MBD3L3, MBD3L2, MBD3L4, MBD3L2B
OG0011898 C5orf46
OG0011899 BPIFB1
OG0011900 LST1, LST1, LST1, LST1, LST1, LST1, LST1, LST1
OG0011901 SFTA2, SFTA2, SFTA2, SFTA2, SFTA2, SFTA2
OG0011902 MUC21, MUC21, MUC21, MUC21, MUC21, MUC21, MUC21
OG0011903 C9orf50
OG0011904 LCN6, AL355987.1
OG0011905 LCN10
OG0011906 OCEL1
OG0011907 CCDC116
OG0011908 CD72
OG0011909 ZC3H8
OG0011910 EQTN
OG0011911 GTSF1L
OG0011912 BPIFA2
OG0011932 AUNIP
OG0011945 RGL4
OG0011970 BPIFB3
OG0011973 DUXB
OG0011978 MROH6, MROH6
OG0011979 HJURP
OG0011980 CCDC159
OG0011981 CEND1
OG0011982 TMEM40
OG0011983 CCDC185
OG0011986 CCDC182
OG0011987 CYREN
OG0011988 AMTN
OG0011990 FATE1
OG0011991 LSMEM2
OG0011994 IRGQ
OG0011996 C17orf113
OG0011997 TEX37
OG0011998 SMIM3
OG0011999 C14orf180, C14orf180
OG0012001 NREP
OG0012002 TSACC
OG0012003 CDRT4
OG0012005 TNFSF9
OG0012007 GP5
OG0012008 IL23A
OG0012012 C19orf57
OG0012014 ERICH5
OG0012015 DMKN
OG0012017 ZFP3
OG0012018 SCIMP
OG0012019 LYNX1
OG0012021 CCRL2
OG0012022 AKAP3
OG0012023 C22orf31
OG0012024 CD244
OG0012025 ZNF496
OG0012026 TRIML2
OG0012027 SCGB1A1
OG0012028 SPATA21
OG0012031 SPPL2C, SPPL2C, SPPL2C
OG0012032 SHLD3
OG0012033 EPOP, EPOP
OG0012034 FRG2C, FRG2B, FRG2, FRG2
OG0012035 SIGLECL1
OG0012036 RNASE10
OG0012037 RNASE13
OG0012038 ARMCX6
OG0012039 ZNF200
OG0012040 FLYWCH1
OG0012041 BANF2
OG0012042 C16orf90
OG0012043 PROCA1
OG0012044 MEPE
OG0012045 LLCFC1, LLCFC1
OG0012046 WFDC8
OG0012047 LAT
OG0012048 SAP25
OG0012049 OPALIN
OG0012050 MAGED4B, MAGED4
OG0012051 PLSCR4
OG0012052 IL13
OG0012053 SHROOM1
OG0012054 TNFRSF13C
OG0012056 CST11
OG0012057 SPAG4
OG0012058 ACTL10
OG0012059 ZNF35, ZNF35
OG0012060 ODAM
OG0012061 SCGB3A2
OG0012062 OLR1
OG0012063 CLEC9A
OG0012064 OOSP2
OG0012065 SIT1
OG0012066 IL1A
OG0012067 TMEM202
OG0012068 C6orf226
OG0012069 ZFP1
OG0012070 BEX4
OG0012071 CARD6
OG0012088 CCDC192
OG0012095 KRTAP8-1
OG0012096 LENEP
OG0012098 OR5M11
OG0012099 CSNKA2IP
OG0012134 SPRR2D, SPRR2G, SPRR2E, SPRR2B, SPRR2A, SPRR2F
OG0012141 C4orf17
OG0012143 ZFP62
OG0012146 TNFRSF12A
OG0012148 CLEC5A
OG0012151 IZUMO2
OG0012156 WFDC5
OG0012157 N4BP2L2
OG0012159 IFITM10
OG0012160 OR10W1
OG0012163 SLN
OG0012164 B3GNT8
OG0012166 JSRP1
OG0012167 PLET1
OG0012168 C11orf94
OG0012169 ACKR1
OG0012172 C1orf185
OG0012176 TEX29
OG0012177 SEPTIN4
OG0012178 TMEM270
OG0012183 CCDC195
OG0012187 TMEM190
OG0012188 TMCO2
OG0012189 TNFSF18
OG0012190 CCT8L2
OG0012191 SOX15
OG0012192 SPEM2, SPEM2
OG0012193 GLTPD2
OG0012194 KHDC3L
OG0012195 MORN2
OG0012196 ERICH4
OG0012197 LYPD4
OG0012198 CXCL17
OG0012199 HRC
OG0012200 FCGRT
OG0012201 CD177
OG0012202 BBC3
OG0012203 MCEMP1, AC008763.3
OG0012204 PLIN4
OG0012205 CD70
OG0012206 ZNF354C
OG0012207 GOT1L1
OG0012208 GPR152
OG0012209 OSM
OG0012210 TIFAB
OG0012212 AC010531.1
OG0012213 CAVIN3
OG0012214 PRAP1
OG0012216 CAGE1
OG0012217 GPR62
OG0012218 ACTL8
OG0012219 ZNF606
OG0012220 C12orf71
OG0012221 SMCO2
OG0012222 GAPT
OG0012223 TMEM92
OG0012224 CXorf66
OG0012225 ENHO
OG0012226 PRSS58, PRSS58
OG0012227 C4orf36
OG0012228 C1orf54
OG0012229 EXTL1
OG0012230 INHBE
OG0012231 SPZ1
OG0012233 ERAS
OG0012234 RNASE12, AL163195.3
OG0012235 RTL9
OG0012236 IL33
OG0012237 GABRQ
OG0012238 TSPYL2
OG0012239 BEX5
OG0012240 SPATA3
OG0012241 TEX44
OG0012242 TCEAL1
OG0012243 LIME1, AL121845.2
OG0012244 AHSP
OG0012245 GJC3
OG0012246 ZNF655, AC005020.2
OG0012247 APOBR
OG0012248 CSF2
OG0012249 CCL1
OG0012250 C2orf16
OG0012251 PRND
OG0012252 TSLP
OG0012253 TRH
OG0012255 SCAND1
OG0012256 CSN2, CSN2
OG0012257 CCDC70
OG0012258 LCN8
OG0012259 ATXN7L3B
OG0012261 LRRC25
OG0012262 CCDC168
OG0012263 ZNF189
OG0012264 BNIP5
OG0012265 CLC, LGALS14, LGALS16, LGALS13
OG0012266 POM121L2
OG0012267 FSCB
OG0012268 MT-ATP8
OG0012289 ZNF575
OG0012290 EID1
OG0012292 SMIM30
OG0012293 LEUTX, LEUTX
OG0012295 UBQLN3
OG0012298 ZG16B, ZG16B
OG0012299 KRTDAP
OG0012300 SERPINB7
OG0012316 L1TD1
OG0012350 LCE3C, LCE3A, LCE4A, LCE3B, LCE3D, LCE3E
OG0012351 AC008770.1, AC008758.6
OG0012372 DDN
OG0012374 PROB1
OG0012379 ZNF865
OG0012381 SMIM5
OG0012382 OR51S1
OG0012383 C10orf95
OG0012392 C9orf153
OG0012397 PRR22
OG0012401 C8orf89
OG0012402 CCDC163
OG0012403 ZNF691
OG0012404 HCST
OG0012405 CD24
OG0012406 INCA1
OG0012407 ODF4
OG0012408 APOC4
OG0012409 DKKL1
OG0012410 TEX101
OG0012411 ZNF557, ZNF558
OG0012412 RTBDN
OG0012413 CALY
OG0012414 SCML1
OG0012415 BATF2
OG0012416 ZNF329
OG0012417 ZNF580
OG0012418 TAC4
OG0012419 PEAK3
OG0012420 HAP1
OG0012421 HSPB9
OG0012422 KIAA1210
OG0012423 ZNF502, ZNF502
OG0012424 SNURF, AC124312.1
OG0012425 CCDC184
OG0012426 GGN
OG0012427 SPATA32
OG0012428 PCSK1N
OG0012429 ZNF268, AC026786.1
OG0012430 LRCOL1
OG0012431 ZSCAN10
OG0012432 ZNF333
OG0012433 PATE2
OG0012434 NOTO
OG0012435 MAGEH1
OG0012437 RTP5, RTP5
OG0012438 ZNF34
OG0012439 C17orf99
OG0012440 TCEAL9
OG0012441 ZNF768
OG0012442 PVRIG
OG0012443 ZNF3
OG0012444 C10orf62
OG0012445 POM121L12
OG0012447 IL5
OG0012448 IL4
OG0012449 UBTFL1
OG0012450 C2orf74
OG0012451 C17orf50
OG0012453 PRR30
OG0012454 MAPK1IP1L
OG0012455 C6orf141
OG0012456 ZSCAN2
OG0012457 INSL3
OG0012458 BST2
OG0012459 TMEM239
OG0012460 C20orf141, AL035460.1
OG0012462 CCDC107
OG0012463 C9orf131
OG0012464 SPESP1
OG0012465 MT4
OG0012466 CMTM2
OG0012467 DEFB129
OG0012468 LY6D
OG0012469 EDDM3B, EDDM3A
OG0012470 GCSAM
OG0012501 TMEM88B
OG0012505 PIP
OG0012507 TNP1
OG0012529 AC025287.4, CPHXL
OG0012536 FAM240B, FAM240A
OG0012592 ELN
OG0012594 CCER2, CCER2
OG0012596 RTL4
OG0012599 LRRC70
OG0012603 TSPYL5
OG0012612 ZNF229
OG0012615 AC013470.2
OG0012616 ZBTB32
OG0012617 C1orf105
OG0012618 GPIHBP1
OG0012619 LY6K
OG0012620 GML
OG0012621 ZNF180
OG0012622 CCDC8
OG0012624 RNF187
OG0012626 C11orf71
OG0012627 ZNF215
OG0012628 TEX35
OG0012629 C11orf87
OG0012630 ZNF287
OG0012631 MS4A10
OG0012632 MS4A13
OG0012633 SRARP
OG0012634 C19orf18
OG0012636 ASPRV1
OG0012637 TUSC1
OG0012638 IVL
OG0012639 TCL1A
OG0012640 BEX3
OG0012641 H1-7
OG0012642 KLK5
OG0012643 C19orf33
OG0012644 ZNF182
OG0012645 TMEM253
OG0012646 AC003002.2
OG0012648 INSL6
OG0012650 TMEM225
OG0012652 KRTAP11-1
OG0012653 COX8C, COX8C
OG0012654 NAP1L3
OG0012655 SMIM9
OG0012657 WFDC13
OG0012658 RTL5
OG0012659 ZNF16
OG0012660 TCEAL7
OG0012661 C16orf92
OG0012663 ARMCX5
OG0012664 IL3
OG0012666 ZNF664
OG0012667 DEFB125
OG0012668 ZNF852, ZNF852
OG0012669 PRR27, PRR27
OG0012671 TMEM191B, TMEM191C
OG0012672 THAP10
OG0012673 CLPSL2
OG0012715 BCL2L10
OG0012716 C1orf162
OG0012717 ZNF248
OG0012718 C17orf107
OG0012719 KIAA1257
OG0012720 OR52W1
OG0012722 ANXA9
OG0012723 C20orf144
OG0012725 OR8K1, OR8K1
OG0012728 OR10Z1
OG0012763 DEFB105A, DEFB105B, DEFB105B
OG0012764 FAM25A, FAM25G, FAM25C
OG0012765 KRTAP16-1, KRTAP16-1
OG0012800 AL162231.1
OG0012844 C11orf97
OG0012848 ZNF579
OG0012849 APELA
OG0012854 AC119396.1
OG0012856 CEACAM19
OG0012858 RNF227
OG0012860 TEX50
OG0012861 ZNF260
OG0012862 PLEKHG7
OG0012863 ANKRD65
OG0012865 ZNF623, ZNF623
OG0012866 IGSF23
OG0012867 PNMA8A
OG0012868 UCN2
OG0012870 ZNRF4
OG0012871 LYPD8
OG0012872 CT83
OG0012873 ZNF214
OG0012874 C6orf52
OG0012875 PLAC1
OG0012876 ADIRF
OG0012877 TEX46
OG0012878 ZNF584
OG0012879 ZIM2
OG0012880 ZNF239
OG0012882 KLK10
OG0012883 EID2
OG0012884 FLYWCH2
OG0012885 PRR32
OG0012886 DGKK
OG0012887 CYSRT1
OG0012889 C3orf22
OG0012890 KRBOX4, ZNF674
OG0012891 CPXCR1
OG0012892 ZNF473
OG0012894 CCDC54
OG0012895 RESP18
OG0012896 MAGEE2
OG0012897 PRM3
OG0012898 NAP1L2
OG0012899 ZNF572
OG0012900 SLCO6A1
OG0012902 DEFB119
OG0012903 ZNF501, ZNF501
OG0012904 CSN3
OG0012905 DPPA3
OG0012906 ANXA2R
OG0012907 DERPC
OG0012908 ZNF23
OG0012909 KLK4
OG0012910 ARGFX
OG0012911 NAP1L5
OG0012945 DEFB136
OG0012947 NOTCH2NLA
OG0012950 CSN1S1
OG0012952 OR5C1
OG0012956 ZNF786
OG0012958 DEFB104A, DEFB104B, DEFB115, DEFB104B
OG0012964 CD160
OG0012966 TCHHL1
OG0012967 HRK
OG0012971 SPATA45
OG0012972 MS4A14
OG0012973 CCDC188
OG0012974 DEFB124
OG0012975 CABS1
OG0012976 SMIM33
OG0012980 UBQLNL
OG0012981 OR51T1
OG0012986 ADAMTS12
OG0012995 DDR1, DDR1
OG0012997 AC068547.1
OG0013002 AC073610.2
OG0013019 ZNF720
OG0013020 SPINK14
OG0013032 C13orf42
OG0013049 DEFB106B, DEFB106A, DEFB106B
OG0013050 SCGB3A1
OG0013078 FAM236D, FAM236B, FAM236C
OG0013090 GVQW3, C14orf178
OG0013108 TMEM265
OG0013111 GFY
OG0013113 TMEM262
OG0013117 C5orf47
OG0013123 AKAIN1
OG0013127 C12orf75
OG0013129 ZNF793
OG0013130 ZNF696
OG0013131 PPM1N
OG0013133 ZNF699
OG0013134 ZNF879
OG0013135 IGIP
OG0013136 SPATA33
OG0013137 HMGN5
OG0013138 CATSPERZ
OG0013139 LBHD1
OG0013141 ZSCAN22
OG0013142 AZU1, AZU1
OG0013143 EZHIP
OG0013144 KRTAP17-1, KRTAP17-1
OG0013145 KRTAP29-1, KRTAP29-1, KRTAP29-1
OG0013147 PASD1
OG0013148 PRR13
OG0013149 C9orf57
OG0013150 C1orf122
OG0013151 PATE1
OG0013153 C7orf61
OG0013154 TMEM225B
OG0013155 ZNF789
OG0013157 TRIM4
OG0013158 DCAF16
OG0013159 DEFB1
OG0013163 SMLR1
OG0013164 C20orf202
OG0013165 ZNF662
OG0013166 DEFB110
OG0013167 CCDC187
OG0013168 IL37
OG0013169 ZFP2
OG0013170 C12orf42
OG0013225 OR1K1
OG0013228 DEFB107A, DEFB107B, DEFB107B
OG0013240 PRSS51
OG0013241 ZNF391
OG0013242 TNP2
OG0013244 UTF1
OG0013245 C20orf173
OG0013248 KRTAP7-1
OG0013249 KRTAP27-1
OG0013250 KRTAP24-1
OG0013251 RNASE9
OG0013252 OR8B4
OG0013253 OR1Q1
OG0013254 OR1B1
OG0013306 DEFB128
OG0013307 ADGRG4
OG0013308 GYPE, GYPA, GYPB
OG0013309 PXT1
OG0013310 SPAG11B, SPAG11B
OG0013312 IL31
OG0013359 SMIM36
OG0013382 PSORS1C1, PSORS1C1, PSORS1C1, PSORS1C1, PSORS1C1, PSORS1C1
OG0013402 FIZ1
OG0013408 THSD8
OG0013417 SCT, SCT
OG0013424 C19orf84
OG0013428 ZNF177, ZNF177
OG0013430 GCSAML
OG0013431 C10orf99
OG0013432 CCDC179
OG0013433 SVIP
OG0013434 ZNF648
OG0013435 ZSCAN18
OG0013437 SMIM17
OG0013440 TCL1B
OG0013444 SMIM34B
OG0013445 TMEM31
OG0013446 PRCD
OG0013447 TRPC5OS
OG0013450 DEFB118
OG0013454 HRCT1
OG0013455 LUZP4
OG0013527 SPAG11A
OG0013530 ZNF71
OG0013531 IGHD, IGHD
OG0013532 BIK
OG0013533 PATE3
OG0013540 ZNF624
OG0013544 HILPDA
OG0013546 CT55
OG0013547 MT3
OG0013549 C1orf68
OG0013551 TCP10L, TCP10L2, CFAP298-TCP10L, TCP10
OG0013555 CD52
OG0013636 CTXND1
OG0013652 CEP295NL
OG0013654 DEFB126
OG0013655 DEFB116
OG0013656 SPACA7, SPACA7
OG0013657 ODAPH
OG0013658 DEFB113
OG0013669 AC026369.8
OG0013676 PIGBOS1
OG0013678 AL391650.1
OG0013682 C3orf85
OG0013689 HMSD
OG0013732 Z98752.3
OG0013733 DEFB135
OG0013780 RBMY1J, RBMY1F, RBMY1E, RBMY1D, RBMY1A1, RBMY1B
OG0013781 SPANXN1, SPANXN3, SPANXN4, SPANXN5, SPANXN2
OG0013782 KRTAP22-1
OG0013815 ZNF853
OG0013817 TGFBR3L
OG0013826 ADM5
OG0013846 SPEM3, SPEM3
OG0013848 ZNF544, AC020915.5
OG0013849 TEX22
OG0013850 PRR9
OG0013851 LORICRIN
OG0013853 DPRX
OG0013855 ZBED6CL
OG0013857 SMIM6
OG0013860 DEFB127
OG0013862 SPINK13
OG0013863 AC104109.3
OG0013864 RTL10
OG0013866 GPR32
OG0013867 C6orf223
OG0013929 KRTAP19-7, KRTAP19-4, KRTAP19-6
OG0013940 ZNF114
OG0013962 DEFB133
OG0013977 ZNF554
OG0013981 RNASE11
OG0013982 SPRN
OG0014010 TINCR
OG0014104 SLURP2, LYNX1-SLURP2
OG0014108 DEFB121
OG0014111 SMIM31
OG0014112 GALP
OG0014114 MYMX
OG0014115 LY6L, LY6L
OG0014196 SMIM28
OG0014201 DEFB130A, DEFB130B
OG0014252 TUNAR
OG0014258 SEMG2, SEMG1
OG0014309 C20orf204
OG0014316 H2AP
OG0014317 ZNF717
OG0014323 ZNF425
OG0014325 CCDC201
OG0014326 C4orf51
OG0014327 C10orf113
OG0014404 KLF18
OG0014413 SMIM29
OG0014425 AC092835.1
OG0014436 KAAG1
OG0014448 KPRP
OG0014451 PNMA8B
OG0014452 ODF3B
OG0014455 SPINK8
OG0014456 SRY
OG0014648 DEFB131A, DEFB131B
OG0014649 FAM156B, FAM156A
OG0014650 TGIF2LY, TGIF2LX
OG0014652 ZSCAN1
OG0014655 NANOGNB
OG0014656 PMIS2
OG0014657 TEX48
OG0014724 AC013394.1
OG0014754 EVPLL, EVPLL
OG0014794 TRAV1-2, TRAV1-1
OG0014800 DEFB114
OG0014864 SMIM32
OG0014890 OR5G3
OG0014892 ETDA, ETDB, ETDC
OG0014893 LCE2B, LCE2C, LCE2D
OG0014894 ZNF660, ZNF660
OG0014895 NSUN4
OG0014945 MT1HL1
OG0014999 LCE6A
OG0015003 KRTAP21-1
OG0015012 CLPSL1
OG0015013 ZNF594
OG0015014 C3orf36
OG0015134 SPTY2D1OS
OG0015189 STRIT1
OG0015192 SYNGR3
OG0015202 DEFB112
OG0015357 AC018709.1
OG0015482 ZNF285
OG0015487 MUC7
OG0015729 AC002985.1
OG0015737 LBHD2
OG0015739 SMIM35
OG0015741 TEX51
OG0015743 MARCOL
OG0015744 C19orf85
OG0015747 IGLV10-54
OG0015748 DEFB134
OG0015755 ZNF345
OG0015756 AC138647.1
OG0015758 SPAAR
OG0015890 FAM104B
OG0015891 C9orf92
OG0015892 OR1C1
OG0015894 AC005702.1
OG0015895 NBDY
OG0015896 CYS1
OG0015898 ARIH2OS
OG0015899 PMAIP1
OG0015901 C8orf86
OG0015902 PTPRC
OG0015903 C14orf177
OG0015904 LINC00514
OG0016106 C19orf73
OG0016109 ZNF846
OG0016112 DCANP1
OG0016118 PRAC2
OG0016119 CCDC200
OG0016133 HEPN1
OG0016140 SMIM2
OG0016145 DPEP2NB
OG0016165 HHLA3
OG0016364 C9orf129
OG0016371 MT1B
OG0016430 URGCP-MRPS24
OG0016484 KRTAP10-8
OG0016626 AC090227.2
OG0016797 H2BW1
OG0016938 KRTAP12-1
OG0016940 ATP6V0E2
OG0017049 PTPRN2
OG0017114 SLC9A3
OG0017394 AC091551.1
OG0017483 AC005832.4
OG0017513 SCGB2B2
OG0017541 DEFB108B
OG0017547 TRAJ18
OG0017548 TRAJ52
OG0017549 DAPL1
OG0017550 AL590560.2
OG0017661 AC012651.1
OG0017919 TRAJ33
OG0017920 TRAJ39
OG0017921 TRAJ6
OG0017922 TRDJ3
OG0017923 TRAJ38
OG0017924 TRAJ42
OG0017925 TRAJ53
OG0017926 DEFB132
OG0017928 KRTAP12-4
OG0017931 TIAF1
OG0017933 CEMP1
OG0017935 AL589666.1
OG0017936 TEX54
OG0017938 AC010325.1
OG0017939 C11orf21
OG0017940 C2orf92
OG0017942 HERC2
OG0017943 HMHB1
OG0017944 TP53AIP1
OG0017945 C11orf45
OG0017947 MRLN
OG0017948 CLLU1-AS1
OG0017949 MAGEE1
OG0017950 SERTM2
OG0017951 KIR2DL1
OG0017952 PBOV1
OG0017953 DNAJC25-GNG10
OG0017955 AC021072.1
OG0017956 AC010422.6
OG0017958 SYS1-DBNDD2
OG0017959 AC007906.2
OG0017960 OPRPN
OG0017961 MTRNR2L7
OG0017962 KANTR
OG0017963 C7orf33
OG0017964 C10orf143
OG0017965 SEM1
OG0017966 AC015802.6
OG0017967 KRTAP20-3
OG0017968 FCN1
OG0017969 IL32
OG0017970 AC233723.1
OG0017971 MYOCOS
OG0017972 CTXND2
OG0017973 EID2B
OG0017975 CCDC194
OG0017976 SMIM27
OG0017977 KRTAP6-2
