# Supplementary material for: The whale shark genome reveals patterns of vertebrate gene family evolution
Source: eLife. 2021 Aug 19;10:e65394. doi: 10.7554/eLife.65394 (PMC8455134; doi:10.7554/eLife.65394)
Supplement: Supplementary file 20. — Repeat classification of each repeat sequence follows a ‘#’ delimiter. [file elife-65394-supp20.fasta]

>rnd-6_family-63#Unknown
GAAAGATAGATNATGACAGTAGGCAGCAGAATANGACCCTGTGCGGGCGG
ACGATCGAACAGTTGAGGGAGAACCTCGAGCAGGCTAAGCAAGGACGGGT
CCCGTCTTGGATCAGTGACGAGCAGATAGAGCACTTGTTCCGCGGGAAGA
GACACCCCGATATTTCAAATTGTCAATTACGGCAACTGACCAAGGTCTGG
TTTAATGACAATTGTAAGGGGACCCCGGGAAAGGCCNTGGGGATGGTACT
GGGGATCCCGATCATAATNCCAAATCAAAATGGGTTACACGTCTTTGAGG
TGGAAAATGTCGGCATTATCCGGGAGGGAGTATGGTTAGAATACGACGGC
ACCCTTCCGTACGCTGTTGAGAAAGAGGGAAGGCTCGTAGGTACCACTCT
GGGTAAATGTCAGCAGACAAAAGAAGTAATTATGTGCCCCTACCCCGTAT
ATTCAAATGAANATGCTTTGTGTGGTTTTCGGACAAACGCCGNTCTAAAT
TGTACTGTAGAGATCGGAGCCTGAACACAGACATCACCAGGGTAGCGTAT
GGGGGAAGGGAGAATACTGCATCACAACTTCCCTAAAACACTACCAGTAT
GGGACCTTCACGTGTAACATCNAAAACACCACCTTTTGTATTAGGCCATA
CATACCAGCCAGGGTAGGCCNAATCGAGCTCACAGACATCCACAGGAGGA
GTGAGATCTTTGTCGATGTCAGTGACGAACTCAGACAAACTTTAGGGGAT
TATTGGGAGAAGTACGACACTGGCATTGAACTCCTACCAGAAAAATTACA
GCAGGTCCGGACACAATTGGCAAATGCACATAAAGGTTTTGCTACTGTTA
TTCAGCAGACAGAGCAAATTCAAAAGGGTATCAGGGAAATCAAAGTGACT
AATTGGTGGGATGACTTCTGGGACTGGGGCTCAAACGTGCAGATNCACCC
GTGGGTACGTCTCCTATCACACCTGGCTGTGTTGTTCATCCTGTTTACTT
TGATCTACCTCACCGTCCTCACGGTTAAATTCGTCCGCTGGAAGAAGGAA
CTCATCCAGAAACTAACTNCGGACTCTATGCTCCTACAGCGGGAGCCAAG
ANATTAATGAACCCGGACTGCGTCGCGAAAGGACTATGTAAATTGTTGCA
CGGTATGAATTTTACTCTATCGAGTGCTGCTAATCGCCAAAGAGGCTTGA
GGGCGAGCCAGTGTATGTAAATAGTGGCTAATTCTCAATTTATGTATTAA
GTTATTTGTATATAGTACTGTTAAGCTTATTGATGTGCGTAAAGAAGATA
GTTAGTGTATAGGGTATTGTTGNCTATGTACAATGGGGAACCCAGATACT
CAGGGAGTTAGGCATCTACCTGAGACTTGATACGTGCCTGCANGAGCATG
GTCTGAGCCTGTGATCCCATTTTCGCTAGATGCTTCAAGGGACCAACAGG
AGGGCGACTGTGGTCAAGT
>rnd-5_family-1086#Unknown
ACGACTGTGTAATTATAATATTATATATTGTATAAAGGCTAATCTGTCTT
TAAAATGGACACAGAATCTAAAANATGGCTCTCGGAAGTCACATGACTGT
TCTTGTTGATTCACTNCAGCCAAAAAGAAAGATGTATTATCTCAGCATCA
ACCACAAAGGGAGACATTTAGAATTAATTTAACCCTTGGACAACACAATG
AGTCCTTCAAAAAGTGTGAGAATTCAAAGCTTCCGAGAGAACAGGAGACT
GGAAGGTCCCCCCAGGGAATTCCAGCATAANTGACTTTGCTTCGTGGAAC
AANGATTCATCAAAGTTAATATTGCAGCCATTTTAAGTTTGCATCTGCGT
AAAGCTGACTGGGAAACCATTTTAAACAGAACCTCCAGAGGACTTCGAGA
NATCAGAGAATGAGTTCTCAACCAGAAGAGCTTAAGGAAAAAGGCTTTCA
GAAATCACTAAGGCCGCTTTATTGAAAGAGTCCAGGCAATCTGCAAGTGC
CGTAACTGCAGAACCATTAAGAACAAGAAATAAAGTCTGCTGTACAANTG
AGTCCACCTNCGGGAACAACCTCCGACTATTCGACTACAGAAGCCATCGC
AACTGCTGAATTTGATTTCAAGTTTATAACCCTCNTCACTTCAGAAAGAG
AAATCTTCAAGCAAGTAACAGGCCTGCAACGATANTAGAACTGATCTCAC
TTTCATCTTCCATATGTATCTTTACATCCTTACTTTAAATCNTTNTATCT
GTATTTTAGTTAATAACTTATTACTTTTAAGATAACTTTCAGACAGTTGT
GTAATAAACTAACCTTTGATCTTGTTTAAGACGAAANCTTTGCTGCTGGT
TATTTTTAAATTGAAACACTCAANAAAACTAAAAGGAGCTATGAGCTGTA
CAAATTTATAGTTCACGGACCGCTCTGAGGACACGCCTGGTGTGGTCGTG
ACAGTGCAC
>rnd-3_family-675#Unknown
TATTAGTGAACCAGATGGGNTTTTCCCGACAATCGACAATNGNTTCACGG
TCATCATTAGACTNTTAATTCCAGATTTTTTATNGATCAAATTCCACCAT
CTGCCATGGCGGGATTCGAACCCAGGTCCCCAGAACGTTACCTGGGTCTC
TGGATTAACAGTCCAGTGATAATACCACTAGGCCATCAC
>rnd-6_family-26#Unknown
AAAGATGAAAATAGGCACCAAATGATGCNNTGCCGATAAGACACGCTGTT
TGAAAGTTTNGTTTTAGCACGCAATTTTGGTNTTAATTGCTGATTGTAAT
TTGAACTTGCTCGGAGGTGTTAAAACGGGAACCCGAGCACTGACTGGATG
CAATTTTCATGGAGCAGTGTAGTCCAGCTCCATGCGACCACTTCTACTGA
AGTTCTGNCTGACGCTAGCAGCAGGTTTCAGGATGGCTNAGGACCGAGTG
AGAGGGCGCACAAGTTCTCAGACGTGGCACTGGAGGNCTTGGTGGAGGTC
CGGANGAGAGGGACGTCCTGTACCACAGGGNAGAAGGATTCACTGTGCCA
TCCTGNCCCTCTCTCCTGCAGCAACTGGTGCTGCTCTGCCTTGACTCATG
TCCTCCTCCATTCCTCATCCAAACCAAGGGGGANTCCTAGCAAGATGCTC
CACTTTCTCCGGCGACTCCTATANGTTGCAATNAGACCGGTAGCACTTAC
TCTTTTTATACGAAGTCCTAGAGAATTTCCGGANTAAATATTGCTAAGTC
TTGACAAAGTGTCCCAGAAAGTCTNCCGATGTGTTTCAGAGGTCCTCTTC
AAANCTCCAGCAGCAAGTGAACAATAAAAGCTGATATACCTTTAAGTAGC
GTTCGAANTCCTCCGCAATGAT
>rnd-6_family-569#Unknown
GACCCCCAGGCCTATGAAGGCTGCCGGCCTCTGAATTGGCTGCAGGACTG
TCAAGACCGAGACTCGCGATTGGCCGAGAAGCTCCTGGTCAGCACTTAAG
TGNCTGATTGGNGCTTGATCCGGCGAGCTTTCTCACTGGTGGAGGTAGGG
AGTCAGTCGCCCCTGAAGACGCCCACCCCACACTTNGTGCACGGAGCACT
AAATCC
>rnd-6_family-275#Unknown
TGCCAGCAGATACCCAACTATCTTCCTATAGCTTTCCAAGCTAACTCTTC
TGACTGCTTTCTGTCACAAGGCTCTATGAGGACCACTGTAGATTTCTTCA
CTAGCTGCGAGCTGGAGCAAATCTTCCAGTTGCTTTTCCCTCACGAAATC
CAAACTGAGCTATAGANCCACTCGCATTCCACGCGGTGAACGATAAAGTT
AGTATTTTCTCTGCTTGAAGTGCAGGCTAACTGACCAACATTTATTTTCT
TTCAGATCTCAGTGAGTTGCAGCCTAAACNGCAACTGCCNCCGTCTGTTC
CCAAACTGAACTGCTTGCTTCTGNCAGCAAACACACAGATAAATCAAACG
AAAGAAACCTTCTAACCAAGGCTCCACCCTGAATCACNATCTCGATGGCG
ACGTGNCATGCTTTNGGATGATTCAAATAGAAATGATAATTTACCTTCGT
TTCAATGCAACTCTTTGATTCTGTNACCCATGCGAATNAATTCTGTCTCT
AATGGAGTTTTACGATCCTCTTTCTCCAGAATTGCTAAAATTTATCTTAT
TATGATNATGATAGACACCTGGACTCTACACAAGAGGTCCAGAAATGGGT
CGTCTATTGTTCAAGTTTATTTTCACTNTCAACTCTGACCTTGTAAGATA
AATACGGGTTACTTTTANNTGTAATAAATCAGGCTTGTTTGANTTGCNTT
TACNTCAGGGTTGTTTATCNGTTTCTCAATCAGATGCTCCTATTTATCTA
CANTTAAGACTTTAATTCTAAAACTAAAAGTTGTATTCTAAAACATATGA
ATTATGNACTAGATNTTTGCAATATTAT
>rnd-6_family-2047#Unknown
TGAGGAAAATGAGACCCTGTTAGCTGTTCCAGGC
>rnd-5_family-652#Unknown
AAAAAAAAAAAAAAAAAAAAAAAAAAAAAAAAAAAAAAAAAAAAAAAAAA
AAAAAAAAAAAAAAAAAAAAAAAAAGGAAGGCNTGCNANATTAANTATCA
NTNAGGCAGTGGCGGGCCTACCCCANGATCAAGGATGCTGGCTGTCCGAC
CCGCCAAGAACTGCTAGGCAATCAGAGGCCAGTAGCTTNATGAACAGTAC
CACTGGTGGTGGTGGCCGCTGCTGGNGCTGCACCCACGTAAGGCCCAGGA
TCACCGAGGCCCTAGGTCGGGGGTGAGTGATGGCAAGCGAAGTGGGATCA
TGGGAGTGTGACAGAGAGGAGTTTTGCAGGAGGGGCTACGGNGTTGGANG
TGGGTAGANGTGACTCAGAGATAATGACCGGGGTCNGCTCTTCCAGTGCT
GGGTGACTCGATCATGACCCCTGACTGCATGATCCCGGGAAGCCNTCCAG
GNAGCCTGAGAAGAACCCTCGATAGGAATCTTTAGNCTTCCTGNACGGCG
AGCCCTCCGTGCACCCCGGATGAATAGCAGTGAACGGGGTGGGAGTGGGC
TATTATTGCCCGCTTAAGGNCCTCAATTGGCGGCGGGNCGGGAAGGCCAT
CCACGAGNCTTCCGCCCACGGACTTGATTGGGGCAGAGGTGGGAAGGCGA
CAGGGTCCTTTCCGCCACCCTCCCGTCTGATTAAATGTCCCCCCCGCCGC
CAAACTCACCCCGGAAAGGGCATTAA
>rnd-6_family-1245#Unknown
TAGGAGGTGTGTTGATGTTTTTACATAGATTTTTTGAGGGATGTTGATGT
CTCGAAGCTTCGCTTGGTCAGGGTTTACA
>rnd-6_family-2057#Unknown
AAAGGTTAGAATACTGGGCAATCAGTTAAAATTATTTTGTTTAAATCAAG
CAAGGNAANCCACTGATGTGGGAAGCGTATTGCATTCNTTACTTTGTATC
ATTACGCAAAGATAAGTTGTACTGATTGAACTAAGCGACTCTGTATGTTC
ATTTACTGTGAAATAAAGCAGTTTAACGATTCATATCTGGCCTCGTCTTA
CCAAATGTTCAGTCCGCCTTCGGAGAGATT
>rnd-5_family-4399#Unknown
GANTTGTAGGGAGCGCTGCCTGGTTCACNGCTTAAAAAAAAAAAAAAAAA
AAAAAAAAAAAAAAAAAAAAAAAAAAAAAAAAAAAAAAAAAAAAAAAAAA
AAAAAAAAAAAAAAAAAAAAAAAAAAAAAAAAAAAAAAAAAAAAAAAAAA
AAATTAATATATTTACAGAAAACAAAACAAGAAAGTGAATATCAGATTAA
ACCCCCCNGTCTCTGACTGAGACCTTGTCTCCCAGTTAACTTAACCCCCA
GTTAATTAATAGAGTGGGTAAAATAGNTACAGTGGGTGACTGTTACTTAT
ACCAGTGNGAGGAAAAGAGAGAGAGAGTTACCTGCTGAGCCTATGTCCTA
ATCCACTTCCCTTCCTTAGAGGTGNCCTACACCGTTGACNCCAAACCCCC
CTTCCCTGTCTATGACTAGCCCAGCTGGGTCAGCGGTCTCAATGACCTTN
GGCTCACCCCTGGTGTGAAAGNCGCGACTTCGACTGGCNCTGNCCGTAGT
TGCNNGCCGTAGCTGGGGCTCCGCGAAGGGCNGCGGGTACCGATAATAGT
CAGTCAGGTGGTGTCTGTCNATGNGGTTGGACGGGTGGGACCGGCCTGGT
GAGTACCCTGGCTTTTGTCCTCCTCCTGGTGGTTCTTGCGAGCGGGTTGT
TGTTGCGGNTGGTGGAGAATGCTGCTGGTGTTGCCCCGGTTGGTGTNTCG
TGTCTCGGGATGCCTTCGGTCGCCTCCGGACGTCGAGTGGAGGTTTGCAG
TTAGTTTTCAGTAGTTGGTCTCGCNGTACTGGTTTCGCGGTGCCCCACTC
ACAGTGCAGGATTCTCGCTCTCTTTTCTCGCTTCTCTCTCTTCCTTCGCT
TTTCGCTGCACCTTCCGCTTCGTCCACTCTCTCTTATGCTGGGCTCGGGG
TCTCCGGTTATACCCCACTGCAGGCCCCCCTTATCTCCCGCCAAATCTGT
GAGCTATTGTTCCTCCTCTCGGGGCTGAAAGGGTTTCCTGAGCACTGGAG
TGGCTGATAATCGTTTTTCAATTGGAANGAATGGTTTTGATGGGTTTGGA
ATGTCCGGCATTTCCCTTGGATGGGTATCTGTTCAGTTCGCATAGTGGTG
TGAAGGTTCTTTACATCCAAGGTGAAACAGGTTTGCATGTAGCACAATGG
TGTGGAACGTTCAGTACTTTGTGCCTGAGCACTGGTTTGGAATTGAATGG
NTTTATACCTGTGTAGGCTCCAAAGGGTCTGAAATTGTTGAGGTTGTTTG
TTTCCCGCAGACTGGCTTGCATTGTTTTAGCTGAGGCATGAATGGGGGTC
TTCCTTTAGTTTCTGCAAGCTAACCCCTGTTCCAGACATCTGCCCCTGGG
CTTGTATATTACTCAGTCTGTCCCAGCCAGCCTTTTCCTGGCTCAGTTGC
AGCCCATGGTTTCTGGAGTCCCAAAAGTTCAGTGAATTTAATCCAATGTA
TAATTTCCACAACTTCTGCCTTCAGAGGGTTTTTAAGTCCAGGGTATGTC
CATAAACTGATGGGGATTTTTGCCCCACCTT
>rnd-6_family-629#Unknown
AAATGGCCCCACTTGATTTAAAGATATGTTTATATGTGCCTGCGTAATTT
AAAAATAAAATGTTTAATGTCTTCACAATATCTGTGTTAAAATGAATGCG
TCGTATTCCTAATTTCTTNAAATNANNTCCTCAGTTTTNNTCTCCCATAC
AAGAGGAAATATCCATCAGGTATTCACCNGNTACACTCTCNTGAAGATCC
TATATAGTCCAACANGAACATCTCTCGT
>rnd-5_family-1618#Unknown
CCACACCAGACGTGTCTTCAGAGTAGTCCGTGAACTAAGAATTTGTATAA
GCTCNTATGTGGCCATNTTTAGTTTCAAGTGTTCCATTTTAAAATAANCA
GCAGCANAGCTTTAGTCTTAAATAAGATAAAANGTTAGTTTATTACGCAA
CTATTGCTGAAATGGTTAATNAAAGTGATAAAGTTATTAGCTAAAATACA
ACGTAAAGATTAAAGTAAGGATAAAAGTTACTTATGAAAATGAGATCAGT
CTCTANTATCGTTGCAGGCCTGGCTTGCTTGAAGATTCTCTTTCCGAAGT
GAAAGGGTTGAAACGAAGTCAGATTCAGCAGCTGCGATGGCTTCTGTAGT
CGAATAGTTGNAGGTTGCTCCCACAGNTGGACTGAGCAGAACAGGTCCTG
GGAGCGAGTGAAGGCTCCNTTGTTNCANTTTTATGGCATTGCAGGTTGTG
GCTCTTGGTAGCCTGGTTCAGTACAACAGTCCTTTAGTTGGTTTGCTGAA
TGCCTTCCTCTGTCTCCCTATTGAGAAACAGTTGCTGTTTCAAGATGTCT
CTCTTAGGNTGTTCAGATGGCTCTCTTCAAATGGCTGTTCTCAGCCAGTT
TTATCGCAATCAAACAAAATGCTCGCAAATGTTAATTTTGATGAATCATT
GTTCCATAAAGCAAAGTCAATTATGCTGGAATTCCTTGTGATGTCTTTCC
TGTCTCCTGTTCNACACTACAGAAGCTTTGAATCTTCACACCTTTTTGAG
GGTTCAGTGGACAGTCCTGGAATCCTTGAATTATTTTAATTACCTTTGAT
TTGACTCTNAAGATAACACAGTCTGATTACAGNGGCTATTTTGTAAGACT
NCAGTTGAATCCACTTTAAAGNCAGTTTGGCTTTCTTTACAAAGTGTAAC
ATTTTATGCAATACTNTGGCTACACATTTATGGC
>rnd-5_family-2259#Unknown
AAGACGCATCCTGTNTTGATGCGAGATGGACCTGGCAGAAGCNTGCAAGT
CATAGGTGTCCCTGAGCTCCGAAGAGAGTGTTTGAAGGNCTGNAGTGGGC
GCTCAGGTGCAGGCACGATGNGATGTGGTGAGGCCGGGGANTTTGCCAGN
GCTGACTTGTGTGGNTGGACTGTCGAGGAGGAGATNGANGGNNATGNTTC
CACAATGAAGAATGAACATTTGTTGATGATGATAGACCACACATTTAGGC
AGCAGGCACCCGNTGNAACTTANAGGCCGGGAATTTGTNCTGTCTAGTTT
CTCAGGGAAGGAGANAAGAATTGGAGGTAACGTATAAATAAGGTGTGTNG
GGATTTTAACGAGGTACAAACACATGGAAATAAGGTAGTCACCGCTCAAT
GGTGAGATTCTGANNTCGCNATTTACGGCTCGAGGGGAAATTCGCGGAAA
TTTCTCTGATTTTTTCATTCTCTCCACATTTTCCCACCTTTCTNACCATT
GTTCACGCCACACCAGGGAGGGGAATATTTC
>rnd-4_family-1254#Unknown
CTTTAGAGCTCCAAAATGGCATCCGCACGCCTGTGCAGACATTTCGGTAT
TACCATANNGGTGAGGTACTANCAGTGCGCGCACAGGGACATGCGCCGGA
AGTATGCGGAGTAGACAGATTGTGAAGTTACAGCATTGCNAAACTGATTT
GACGTCGTGCGTGCCATTTTCGACCTCAGTNCTCCAGCTAATNCCCTCTC
TTAACCTCGCAAAGCTGAACATGCNTTCAGCAGCAAGGAGGACCCACTCC
ACCAGTGCTATTTAAAGGGATCGTCAGCTACTTNCAGATTGTTTGCTTTT
GCTTGGATTCTACAAGTGTTCGGTGCTTTGTACAGTTGNTTNAAGTTNNA
AAGATCTACAGGGAGTGGTGTGGCACGTGCTGAAGGATCTTGCTGACTTC
AAGGCTTCTGCACAAACCAGTTGCTCCCAGANATGCACGAGGTAGAATTC
CCCTNGACTGCAGCGTGACNGGGAGAATGAGCAGAGGCCGTACAGAGCAG
GACAAGCTGCTGGAAGAGGGAAGAAGGGCTCTCAGCAGGAGGCTNTATCC
ACCCAGGGTNCTCGGGGAGCAATTCTCCNACCTGAACCTCAGCGAGAAAA
GTGTGTGTAGANACTNCGCTTCANTAAGGACGTGCTCACTGAAATCTGCC
ACCGCTGCAGCCACAACCGCAACCTCAGAGCAGGACGAGGACGACATTGC
CAGTGGCTGTGAAGGTGACAATGAT
>rnd-5_family-346#Unknown
TTTGTCATGAATGTTGAACTTTACAAGACGGTTATGTTTTGAAATGTATC
TTTAACTCGAATGAANAAATTCCAGGTAAACACGTCAGCTCAGAGACATG
CCCATGTGATCTGGTTGCCACGGGGAGAAACTCAAACAGAAACCCTCGAG
ATGCCAGTTTTAACACCTTTTCGCGGTATCTCACAGAAAAAGGACAGCTG
CTGTTTGAGACANAGAAACAAAGGAGCTACTGCTGTGGGAAAGCAGGGCG
ATTTTGTGTTAACGACCAAGCAGAATGTTTCTGGAATTCGAAAGAAAGGG
AACAGAACAGACAGGGCTCTTGAAGATTTAAGGAATAGGGAGTCGCCGAG
GCGTGCCTTGCTGGTGGTGATCATAGTCGGAAAACCGGGCTGGAGTGGAA
CGATTNTCAAAGGACACTGGAAANTTCGACCTGGCGTGGCAGGGAGACAA
CGAACCTGCCGGAGCGACTGTGGGACTGTTCCTGTAATGCTACGTATCTG
CCAGAAGCGCGGCATACGGTAAAACAGTCTGTAAGACATATTTCAGTTGC
ATTGTTAGTTAATGCGAAAGTACCTTTTCTTTAGTTTGATGCATTAGTTG
CCTGTTAATTAACGCT
>rnd-6_family-3020#Unknown
CCAGAGGGGCTGGGTGCATCATCACCCTGGANAATGATATTTTGATTTAA
TAAGTTTCCGTTCCCTTTTGTAAGTTTCCGTTAACCGTTTGATTTTGTTA
CAGTGCCCCATCAGGGGCTGTCTAACCTGATTTTTGTTTTTGAAAAGAA
>rnd-4_family-941#Unknown
TTACGATCCCGGACGANANCGCCAAATTTATGTTACGATCTGGCTAGGGA
CAGTAACTTTTATTTTTAAAGTAGACGAAGTGTGAGATCCAGGGNACTTA
CTAAGAGAATAAAGCCACAAGATTTGAACAAACAACAATAACTTTACTNT
ACAATGTTAGAACAGTAATACAATCTACAATACATGTACATTATTTCTAA
CACCCAGAATTAACGTGGATAATAGACTGTGATCGAACACCCCACAGCGC
ACATCAAATAGCAAATGCGATCAAGACAGATCCCACGGATTTCTCAGCAA
CTCCTCCCAGACGTTAATGACACGGTGGGTCATCAAATCTCATTAAACTT
CACAAGGGATTACAATTCTTCACTTTTGCTGATCTGGCCTTGAAACCCTT
CTCAAGAGCCGTTCCGTCGTGGACTGCCTCAATGACTGCTCCCGTTCTGG
TCGATCACCCTCCTTTCCTGGGTCTACGCTCCCCTGGACTCTGAAAACTG
CACTCCAGTACTTACTCACGGGCACAATTCCAGCTTTTCGCCGACAGCNA
GCTTCACCAAGCCAGTACTGCCCCTGGATTTTCCCTGAGCTCTAATCTNG
CTCAGTTGCATCAAGCAAATACTGCTTATGGGCTTTTCAACCCCAGACTC
ACAGCTGCACTGAACTATTAATTGCACCTGAGGCTTCTTCCTCTGTGCCA
GCTTCCCCTAACACAGAGCTTCCTGCACCCCAGGACTNCTCCTGTTCTAG
ACTCCAACACTTAGCCGCCTACTAACTCCCTAGAACTCTTCCTGAGTTCT
AACTGCACAGAGCTATCCAGTCGCTCTNGACTTCTCACTGAGTCCCCTAC
ACAGAACCNGTGTAGTTCAGCTGCCTTCCCAGCAGTACAGCTAACAGCAG
CACTCCTAACATGTCTCTGCCTCCCTCGACTGACATCTTTAGTCCTGTGA
ACTNCTCTTCAGTGATCCCCGAACTGTCCTGAGTGACCTATTGAAAACCT
TGCAACAAGCCCCGCCCCTATTGCTGGGCAGAATTGAATATTGCACCTAA
CAACTTTTGGAACTGTCTGTTCCNTGAATGTTACAATTTTCACAGATTGC
TGGCTTTCAGCACAAAAAAGGATTTNATTGCGGCATTTNATCACAANAGT
GAATAGGAC
>rnd-5_family-722#Unknown
TGAACCACGCGCCANTCAGGCATTTGAAAAGGCCATCCTCCTGGAATCAA
GACCCCNGGGGCNGAAGTCTCGCCCACCGAGAGCTGCCAATCAGAGGCCA
GCAGCTCTTGTNCTNAGCAGCGCCACCGGGGAGGCNGTGGCTGCTGCCGG
NANGACACCCACCCAGAGGCCCAGGATCGTGGAGCGACCCAGGCCACGGG
TGAGTGATGCGGGAGGGGTTTATTGGATGGTTGTCAAGGGAGAGGGTTGA
GGGTGGTCGGNAGCAAGGGCAAGGGGGTGGCTCTCAGCAGGGACTCCCCC
TTCCCAATGTCCAGTCCCTCGATCAGGCACTGAGTGCCTTTGACTGGGGA
CATCCGCCCCCGGACGTTAGACGAAGCCGCACGGTTTTAGCTGTGCCATG
CACTGCATGGCGACAGGCCTGCCCGCAGCTGGGTTAATCCCAGCGGCNGC
GGGATGAGGCCCTTAAGTGGTCATTAATTGGCTCTATAAGCCTCAGTTGG
TGGCGGGGTGGGAAGGTCACATGGATCTTCCTGCCCAGAACTTAATTCTG
GCGGAGGCGGAAGGCGGGAGTTTAAGGCGGCATACACCACCCCGATTAAT
CATGCCCTTCCCGCCTCCAAGCTCGCCACCAGCGAGAGCAGAAGAT
>rnd-5_family-3766#Unknown
AATCTTAAGTGCTTAGCCATGCTGAGCTCGCACTCCCTACAAGGACTCGA
TCTCCTCCGCTTTGGCCCGCTCTCCGGGNGACCTCAGGCTGCCCGCTCTC
GTCGCCGCCGCAGATGCCAGGGGACCTCCCTCACCGCCGTNTTGGGCTCG
CTCTTCCTGCATTGGGCTCGATCTCCGACCGCCAAAGTCCCAATCCAGGC
CCCAGCGGCTGCCGCTGCNCCGGACCCCAAGNAGGCTGCCAGACCCGCCC
GCGATGCCATCGCCGCCGCNGCCTCCATGACCGACTCTGCAGAACGCGAG
TTCGATCTTCCCTGCGCCGCCGCCGCCACAGATGCTGGGAGACCTCGNTC
GCCGCCGTGCTGGGCTCGCTCTCNCCGCAATGGCTCGCTCTCCTCCACGN
TGCTATCTCCTCCGCGCTGCACAAACTCGCTCTCCACAGAAGGTAAGTAG
ATTAAAGTGAGAAAAGAAAACAGTGAAAGAAGGAAAAAAAAGTAAAAGCG
GACGGAGCAGATGAGCTCCGGGCAGGAGCCCTCGCGCTGCGCTGCTACTC
TGCCGCCATCTTGGAATTGGAAATTTGAATTGGAACGTTGATGTTTAGAT
TNGGTGGCTGNCTTGAGCTTTAGATA
>rnd-5_family-568#Unknown
AGTGAATGTTTCTCTCCCTGACCATGATTAAGGGCTCTGTAGTGTCAATG
ATGCCAGCGTTATGTCGTTCGGAACCAATGNATTTGTGCACCTTGCGCTG
TCATTCACTTCTCAGTGTATGGTGATCCATGTTGGACAGGGCGTTTGAGC
AGCTTTGACACACGTTTTTGGAATTTATTAGTTTCTCCAGCAATTTTCCT
TCTTGTTTCAGATTTCCAGCATCCACGGTTCTTTGTTTTGTTGAAAATTC
AGTTAGTGCCGATTCATTTGAAANNNNNNNNNNNNNNNNNNNNNNNNNNN
NNNNNNNNNNNNNNNNNNNNNNNNNNNNNNNNNNNNNNNNNNNNNNNNNN
NNNNNNNNNNNNNNNNNNNNNNNNNNNNNNNNNNNNNNNNNNNNNNNAAG
ACAAGGTCACATCGTCTGCATCATATTGTGTTCACCATGTCTCCGTTAAT
AACTCTGAAAGTCTTGCGCATATATGAACAATCTTATCTATCTGCACACA
CACACTGATTAAACAGTGTATATAAAATCATTTCTCCTCCGTTCCATTTC
AAACTATCGTGTTTTGTTTACATTGTCAGTCGCCATTCCTTCAGCCAAAT
TTATCCTGTTTCTTTGTCTGCGTTTTGTTTCATTCCGTCTATGAAGAAGA
NATTGGCTACTGGGCGATATCACGTTANTCCTGTCCAGTCTGCACAGCCA
CTGTCTCCTCTTCCTTACTGTTTCTTAATCAATCACATAGGTATTGTCTC
TGACCCTTTACTCCCAATAANCAAAGCAATTGGAAATGTAATGTTTACTT
TCGGGCTAAGGCCAAAAAATCGGTAAAGAAAAGCTGTATAAACTGCAAAA
AAGATGTTTGCAACTTTAGAAGCAAATTATTGAAAGTATTGTGTTAAAGA
TAAAATGTTGCCTTATTAGGGCAGTGAGAGGAAAGTTCAGCGAAATCCAC
ATTTCCCGTCTTTCTCCGGGCAGTTGTGNCCAGAGACAGTTTTTAGATTG
GCAGTTGTTGTGGTGGAGGAGACTTCAGTGCAGTAACAAACTCTCGATTG
GCTCTTAGGAAAACGGTTACATATGGCATCGCATGTGGATAACACAGCAG
AATCATCGAGCCTGTGCAGAGAAAGCATCACCTTTTTCCTTTACTTCTGT
CATTGTTAGAGTAATTGGAGATGGGCACTAAGACCAACAGCAGGCGATGT
CAGCATCCCACCCAGAACAGGTATTGTTGTTACATTAAAAGTGTCGNAGT
GAAAGGGGTTAACTGGAGCTGTTTGTTCNGTGACTCGAATTAATGTCAGT
CTCCATGGATNCTAACTNTGTCACTGGAGGGTTTCCNTCTTCTANTGATA
AGGGGCTTCTTTCAATGCGTTATCCCATAGTATCAGCGGCAGCGTCACCC
TCAGCACTGACAGGGATCAGCAGCTCCAGAGAGAGGGAGAGATCAGAATC
TGAGAACANTAGACTGGAATGTTCCAATAATGGATCAGAATCTCAGAACC
ATAGACGGGAATGTTACAACAATGNACCAGAATCTGAGAGCAATAGACTG
GAATGTTCCAACAATGGACAGGGGTTTATCCGTGGCCTTGACTNGCTTTC
TATCGATCGGATATCGTTAACATTGCGGATAGAATNTGTACTGNTGATTA
TTCAGGCGGGTTACTATCCCATCCTCGCTATCGTTGGTGTTCCTGGTAAG
TCTCTCTATCTCTGTCCATTTATTANTTCTGTAAAACTTTGTGAACAGCA
TCTCAATTTCTGTGTTCTGTATTTGGCAAAGATGTAAACTATTGTATTCA
CTTTCAATTACAAACTCAATTCTTATTCCATGGCTTTTTTCACTTCACTT
ACAAACATCTTAGGAGGAACAAAAGTGNTCATAACCACCANTGGCCCATT
TTGTCCTGAGCTGATTTATATCACAATATTCCCTTTATCACCAATAATAT
TCCCAGTTTTCACTTCTGCCTCAGTGCTGTTTCTGAATAAACTATAATCT
TCTCCTTTCCAGTTGCAGTTCTCTTCTGGCCACACTTGCAGTTACTAAAA
TTTTGATTGTATACTTATTCTTGTCTCTACCTGGACCTATGCCAGTTGCA
AAGTGTGAAGCCAGTTTGATTCTAAAATGAGGTGGTCACAGCTTTGTGTC
ACTGGTTTCAGCATAACCCGTCGATGGCCATCAAATGACAGTTTCATTGA
ACGGTTTAGATTCTAGAACTCTCCGAGCAGGAGTGGGTGCCATGTCCATC
ATCTCCTAAGTGCAGTGCTCCAATGTATTCACTCGGTGACAGAGGCCATC
TCTCTTCACCTAACCCCCANTGACCCGGGGATAAGTGGAATACATTACTT
CTGTCTCCACAGAAGAAGATGCGGAAAATCTTCCAGAAATTCTACTAATA
AAGAGGAATTACTCAAAACTAATTGAACTGAAGTTTGGTACGTTGCTCTG
GTACATCCAGAGTATACATGGA
>rnd-6_family-654#Unknown
AATTCCCTCTAATTTCTTCNGCCGCTGCGCGGACCTCCGAGGTCCGTGCG
CGGCAGCGGCTTCNGAAACCGGAAGTCAATGCGTCGGCACGCCGATCGGC
ATGCACGGANCCTCGGAGCGGCCGCGCAGCTTAGAGGGAACGTTG
>rnd-5_family-2667#Unknown
TTCATCCTCTGACAATGTTGCACTCCTTCAGTACTGACCTACAACAAAGT
GGGACAGCCTCAGGCAGACCCTCTGACAATGAGGCATTCCCTCAGGACAA
TAATCTTTAATTGTAAACTAATCTGTAATATTATTTGACCTGTTAAGTTT
ACAATACTTCCCGTG
>rnd-6_family-978#Unknown
AATTAAGGGTGTGCTACGCTGAGAGTGTCAGAATTGAGGTGGGGCTGGGG
TCAGCACTGAGGGAGAGCTGAACTTTTAGATGTTCAATATTAGTGTGTCC
TGCACTGTGAAACGGTCAATATGAAGGCAGCGTTGCAATATCAGAGAGGC
AATGATGAGTGTATGCTGCACTGCTAAAGNGTCAGAATTGTGGGAGTGCT
CTATAGNCAGAGGGTCAGTAGCGAGGGAGCGCGNCATTGTCAGAGGGTCA
ATACTGTGGGAGTGCCNCANTGTCGAAGGGTCAGTACCGCGGCAGAGACG
NACTGTCAGAGTCAGTATTCGAGGGTGCGCACCGTCGGAGAGTCAGTACT
GAGGGANTGCCTCATATCAGAGGNTCAGTTCTGTGGCAGTNCTTGTNTGT
CCGTNTAGCCGCTCCTTAGTCTNACCCCGTGGCNCTGCNNCCGTCCCNCA
GTACNGANCCTCAGTTCATCAATCCCCACAAAATGGACCTCTCACAGTAT
GCCATATCCTTTGTAGTGATCNTCGCANCAGCTGCACTCCCTCAGTGCGG
TCCCTACGTAGTGCAGCCTCCTTTAATATTNACCTTCCGACAGCGCAGCA
CCCTCTTCACATTGGCCTGTGACAGTCCAGCACTCCCTCAGTCTGATCCT
NCGACATGGAGCATTCCCTCAATACTGACCCCCAGTGCAGCACTCCNTTA
AAAATGGACCCTGAGCACNCCCTTAATATTGCCTTCTGNCAGTTGCGGCT
CTTCCTCAGTGCTGACNCTCTGACAGTGCATCACTCCCTCCGACAGTGTT
GCACACCCTNAGCATCGACCCNNTGACAGNNTGAGCNGTGCGTCAGNACT
GACCANCTGACAGNGGGGCACTCCCCCAGTNTCGANCNCCTGAAAGTGAA
GCACTGCTGCTGCAGNATTGACCNTCTGNCAGTNAGGCAGCCCGCCTCGG
TGCTGACCCTCGACAGTGCGGAANTCCCTCANTACTNACCCTCTGACANT
GTGGCACACCTTTAATANTGACACTCTGACAGTGTCGCACTCCCTTAGTA
TCTGACCCTTCGACAGTGCAGCACTCCCTCAGTGATGACGCTGTAACAAC
GCAGGATTCCTCAGTACTGGCTCTGCAACAGTTAAGCACTCNNTCANGAC
TGGCCCTCTGNNAGTGCAGCACGCCCCTAATATTGACCCTGACAGTGNAG
CACTCCCTTAATATTGGTCTTCCGACAGAGTGCACTCCTCGATGAAGACA
CTCTGACAATGCAGTNTTCCCTCACTACTGATCTTCTGACAGTGCGGCNT
TCCGTCATCATTGACTCCTTGATAGTGCAGCAACATGCTTCTTATTACTC
TCGACAGTGCTGCACCGTCTGTACTGACTCTACACATTAATATTGATCCC
CTGACGGGCGGCTCTCTTTCANTACTNACCCCCGCAAAGGGAAGCNCTCC
CTCATCNTTGACCCTCTGACAGTGCAGCACTCCCTTAATACTAACCCACT
ACCAGTGTGGCACTCCCTTACAATCGAACTACCGACAGTGCGGAACTCCA
CAANACGATCCTCTGACGTCGCACACCTACGACGTTGGCCCTCCGAACAG
TGTAGCANTGCCTCAGNGCTGACCGTCTGACATTGATACGCTGACAGTGN
GGCAGTCCCNNAGTACTGACCCGCTGACATANNAGNACTCCCTCAAATTG
GCCCTCTGACGGNNCTGCACTACTGACCCTTCGANAGTGAAGCGTTCCCT
CGATATCGATCCCGTGACANTGNNGCACTNCCTCAGTATTGACCCTCTGA
NCGTGNAGCACTCCCTCAGTACTGATCCCGTGACATANAGCACTCCCACA
TCACTGACCCTCTGACAGTGCAAGACTNTNTTCATATCGACCCTACAACA
GTGCANCATTTCCTTAATACCGAACCTTTGATTGTGTGACTACTCCCTCA
GTCGAAATCCTGACACCGGGCACTCCCGCGGCAATGACACTCTGATAAGN
ATTTTCTTCCGTACTAAACCTCTGANAATGGGGCATTCTNTCAATNCTGA
CCCTTTACANTGCGGCACTGCCTGAGTACTCACCCGCTGAAATTGCAGCA
CTCATTANTAGTTGCCTCCGACAGTGCAGCACTCCCTTGATTTCGACCTC
CGACCGTGNNGCACTCCNTTAATACCGACGCTCTGCAGTGTAGCATTCCT
TTAATATTTGCCTGCTCACAGTGCAGCACTCCCCTAATATCAAAGCTCTG
AGGGTGAAATACTNCTTTAGTATTGACCAACTGAGAGTGCAGCATTCCCT
CGGTGCGAACTCTCTGCCAGTGCGGTACTCCCTTATTATCTAACCACAAG
CAGTGCGGCACTCCCTGAATACTGGCCCACCAACAGTGCGGCATTCCCTA
AATTGGCCATCGAGAATGCGGCATCCCCTTAATATTGACCTGTTCGCAGT
GCAGTACTCTCCCCGTATCGAACCTCTATCAAAGGGTCCGCNCTGANCGA
GTGCCCCATTGTCAGTAGGTCAATTGTGAGGAAGTGCCAAATTGTCAGAG
GGTCAATACTGAGTTAGTGCCTCATTTTAGTAGGGTCAGAATTAAGGAAG
GGCCTCACAACACAGAGTCAGTACTGAGGTAGTGTAGCACTGTCAGAGGA
TAAGTTGAGGGAATGCCTTATTGTCAGTGNGTCAGTTCTGAGGCANTGCC
TCCATGTAATGGATTTAGAATTGAGGGAGGATGACATGATTAGAAGGTCA
GTAGTAAGGTATTGCAGTCAGATTGTCACTACTAAGGGAGTACATCATTG
TCAGAGGGTCTGTACTGAGGTATTGAAGAACTGTCAGAGGCTCAGTACTG
AGGGAGTGCTTCTCTGACAATGACTCCCTCTGCAGGGCTATCATGTCATT
TCTGGAGAGTCAGTCTTGAAGGAGTCACCCATTGAGAAGGAATCAGCTCT
GATAGAGGGCCTCATTATCAGAGGGTGAGTACTGAAGGAGTTGTAAGCGG
GTCAGTTCTGAAGCAGTGCCTCATTGTCAGGGAGTCAAAATTAAGGGTGT
GCCTCACGCTGAAGAGTCAGTACTGAGGTACTTCAGCTCCAACAGAGGTT
CAGTTCTGAGGCAGTACTCATGACTGGAGNGCNACCNCTGAGGNAGTGCC
NCANTGTCCGAGTGTCAGTNCTGANGCAGTGCCTCNNTGTAAAGGGGTCA
GAGTGTCTGACAGCTGCTCATTGTCAGAGGGNCCGCGNCAGTGCTTCACA
NTAGTGTCACTTCGCNGATGGGACTGTCTCAGTGTCAGNGGGTCCGGTNG
NGNGCGCAGTGCCNCANTGTAANGGGGTGAGAANTNAGGGGGTGCAACAC
GTTTGGAGGACCAGTGCTGAGGTAGTGCAGCACNGTGAGANGNTNAGGTN
CTGAGCGAGGGNCTCTATCGTCAGCGGGATCAGNAGAGAGGCAGTGCCTC
TTTGGGAGNGGGATGGNTTGAAGTAGGGCCATATGATTAGCAGGTCANCT
ACTGAGGTATTGGAGCACTCTCAGGCGGTCAGAGCATTGGAGTGCATTAT
AGTCGGAGGGTCAGTGCTGAGATGTCGAATTGGGGGGGCGCCAACGATTA
GAGGGTCAGACGAGTTTGNCNCAGTGATCAGCGGGTCAGNACTGTGGGAA
TGCATTATTGNCAGCGTNACATNCTGAGGCANTGNCTCATTTCAGGGGGT
CCGAATCGAGGGACGCTCATCATGTTACAGGGTTATTACTGAGGAAGTGC
CNCATGGTCAGAGGGTCAGNACTGAGGGACTGCCTCATTGTCAGCGGGGT
CAGTTCTGAGGCANTGCNTCACTGTCAGAGGATCGGTACTGANGGAGTGA
CTCATTGTTAGAGGGTNAATNNTGAGGNTGTGCCTCACGATTGGAGTCAG
AACTGAGAGNTTGCGNNACTGTCGGGTCAGCGCTGAGGTANTGCGGCACT
GTCAGAGCGTCANTACTGAGGNAGTGCANTACTGTCAGAGNGTCAGAATT
GATGGAAATTCCTCATTGTTAGCGGGTCAGTTCTGTGGCAGTGCCTCCTG
GTAATGGGATCAGACTGAGGGAGTTTAGGTGGTCAGAACTGNGGNAATGC
ATCATTGTCAGAGGGTCAGNATTGAGGGAGAGCTCATNATCAGAGGGTCA
GTCCTGAGGGAGTGCCTCATCGTCAGCGGGTCAGTACTGAGGCAGTGCCT
CTTTGTCAGAGGGTCAGTTCTGAGGGAGTGCCTCGTTGTCAGAGGGTCAG
TNCTGAGGCAGTGCCCGGTTGTAATGGGGTCAGAATCGGGGTGTGCCACA
CGNTGACGGGGTCAGTACTGAGGTAGTNCAGCACTGTCAGGGGGGCCGTT
CTGAGGCATTGCCTCATTGTCAGAGGGTCACTACTGAGGCANTGTCTCAT
TGTAAGGGGGTGAGAATTGAAGGGGTGGCACACGGTTAGATGATCAGTAC
TGAGGTATTGCAGCTCTGTCAGAGGATCAGTNCTGAGGGAGTGCCTCGTT
GTCAGCGGGTCAGTACTGAGGNAAGTTNTGCACTGTCAGAGCGTCGGTAC
TGATCGAGTGCCTCATCGTGAGAGTCAGAATCAAGGGAGTGCTCACATTT
TAGAAAGTCAGTACGTGTGGTCAGCACTGTCAGGGGTGAGTACGAAGGTC
CATTCTGA
>rnd-5_family-582#Unknown
TTGTTTTNTCNACGGGGGGTCGGTCGGGGCCGGGCCCCGCGCAGCCCCAG
ATCCATGGCCGGCTCCGGCTCGGTCGCGGAGGCTTCAGCGTTGGCGGTGG
AGGAGCCCGGAGCCAGGACCCCGGCAACCGATGACCGGCGGCAGCGTCTG
GAGGAGCGTCGNANGGGGAGCAGGAGGTATGAGACCAGGCCCATGGCTCC
AGCTCAGACGCAGTGGTTCGGGAGTCAGCGACGGCGGAGGCGGGCCCGTA
ACCGAGACCCCGGAGCCCGTTACAGAGACCCCGGCCGATGTCAAGCAGCG
AACGGAGGAGTAACAAGAAGAGGGAAAGATGAACTCTATTGCAGTAAAAT
CTTGCATTATATTCAGTGTTTCAAGATGGCGCCGGAGCGTGGCGACACTT
TGCGTTTNGCACGTGAAAAAACACTTTTCACTGTATTTTTATATACGTGA
CAATAAATCTAAACCTAA
>rnd-4_family-62#Unknown
AAAAAAAAAAAAAAAAAAAAAAAAAAAAAAAAAAAAAAAAAAAAAAAAAA
AAAAAAAAAAAAAAAAAAAAAAAAAAAAAAAAAAAAAAAAAAAAAAAAAA
AAAAAAAAAAAAAAAAAAAAAAAAAAAAAAAAAAAAAAAAAAAAAAAAAA
AAAAAAAAAAAAAAAAAAAAAAAAAAAAAAAAAAAAAAAAAAAAAAAAAA
AAAAAAAAAAAAAAAAAAAAAAAAAAAAAAAAAAAAAAAAAAAAAAAAAA
AAAAAAAAAAAAAAAAAAAAAAAAAAAAAAAAAAAAAAAAAAAAAAAAAA
AAAAAAAAAAAAAAAAAAAAAAAAAAAAAAAAAAAAAAAAAAAAAAAAAA
AAAAAAAAAAAAAAAAAAAAAAAAAAAAAAAAAAAAAAAAAAAAAAAAAA
AAAAAAAAAAAAAAAAAAAAAAAAAAAAAAAAAAAAAAAAAAAAAAAAAA
AAAAAAAAAAAAAAAAAAAAAAAAAAAAAAAAAAAAAAAAAAAAAAAAAA
AAAAAAAAAAAAAAAAAAAAAAAAAAAAAAAAAAAAAAAAAAAAAAAAAA
AAAAAAAAAAAAAAAAAAAAAAAAAAAAAAAAAAAAAAAAAAAAAAAAAA
AAAAAAAAAAAAAAAAAAAAAAAAAAAAAAAAAAAAAAAAAAAAAAAAAA
AAAAAAAAAAAAAAAAAAAAAAAAAAAAAAAAAAAAAAATTCATAGATCA
TAGAATCCCTACAAGTGTAGAAAAAGAACGATTCCACCGAGGAGCATCCC
ACCCAGACCCATCCCCTACCATTTCCCCGTAACCCCGCATTTNCCGTGGC
TAATCAAAAAAAAAAAAAAAAAAAAAAAAAAAAAAAAAAAAAAAAAAAAA
AAAAAAAAAAAAAAAAAAAAAAAAAAAAAAAAAAAAAAAAAAAAAAAAAA
AAAAAAAAAAAAAAAAAAAAAAAAAAAAAAAAAAAAAAAAAAAAAAAAAA
AAAAAAAAAAAAAAAAAAAAAAAAAAAAAAAAAAAAAAAAAAAAAAAAAA
AAAAAAAAAAAAAAAAAAAAAAAAAAAAAAAAAAAAAAAAAAAAAAAAAA
AAAAAAAAAAAAAAAAAAAAAAAAAAAAAAAAAAAAAAAAAAAAAAAAAA
AAAAAAAAAAAAAAAAAAAAAAAAAAAAAAAAAAAAAAAAAAAAAAAAAA
AAAAAAAAAAAAAAAAAAAAAAAAAAAAAAAAAAAAAACCGGCCTGNGCT
TNCAAAACTCAAAAAAACGTTCGTTAGGTATGANTCCGTGATTGGCANCA
CTTTCCANATAACCCNGAGTGTGTTAGTTTTNATATAANAATCAATTNAA
GATGATCAGTTGAGTTCGTAANNTGGCTCATTTACGCTTGCTAGAAGCGA
CATACATTCATGCAGGGACCCGTTCTCTGCAAACAAAAGGAATATGTTCA
AGCCTTGCGCCTTTTTTGAATTACCCGGGAGCTGGGGAGCCTATNATTTC
CCGTTGCTTTCTCCATGGCAACGCCTCGGCCAATCAGTCTCAACCGATNA
NTACCTACCTTTCTCGTGNNGTATAAATTGTTGTGATCGTTTGAAATTTG
GCATTCCTGCGTTTGTCCCGATGAGCGCAAGACAAAAGCCTTAGCACATN
TCTCTCTTTTCA
>rnd-4_family-584#Unknown
ATTTTTAGCTCTTCAACATTTTGAAGTTTATGTCCGATGAGTATCGAGAA
ACNTTNATTTATACTGATCATAATCCACTTCATTGAAAANTTTAAAACTC
GAAATGCGAGATTGTTCAGATGGAGTCCGTTGTTGCACCATTTAATATAA
AATCATTACTTGGGGAAAGAGATAATATTACNGATGTATTGTCCTGAATG
TAAAATGTTGNAATATTTAAGAATTTAAAANCGATAAGATTGTGTTAAGG
ATGATGAAGAATGAATGGATGTAAGTCTTGTATTTTGTTGTCTATGTGTC
ACATNTTGTNATGAAATGCATTTTTGAAATGACNTTTCGTNTTTTAAGGG
TGGAGGCATGTAAAGACCGTATCTTTTTATTTTTCTGTATTTTTGATTGT
GGACTGTTTGAAATGGAAAAAGATTNTTTTAAAAACCAAGGATTGTNGAA
GGAATTGCTGCACTTTTNAAAAGCAAGTNACCTGACANTCATTGTAANTG
CTGTTTACACAGCTGCTTGTTCAAGCAATAGTGGAGNNTANTTACAGATG
ANCTGGAGCCAAGGGGTGTGTACAAACGGAGATTCGGCCGGCGACAAGTN
GCTGACTGGTCTGTGGACGTGACAGTTGTCGATGACAAAGGCCTTCTGCC
TGCCAACAACTATGTGATTGGTTCCCAGGTAACTGAACAGCTTGTGGGNG
TGAACGTTANGGTGAGAAACCNTCGGACTCTCAGAAGCAGAAGNGGTGTC
TTTTACTCTGCAGTAAAACTTTAACCTGAAGAAAGCCGGTTCATTTTCTT
TCGNCAGTTGCTGTAAGCTGTAACCGATAAGTCAGAGACTTTNTAGGTGC
GAACCAGTCACCCTGTGCCTCCTGCAAACAAGTGGAAGCACCCGGAGAAG
GGAGACCGAGAAGCGGCAGTTCTGACCAGCCAAAAGAATCGTCTCAGCAA
ACCCTGTGAACAGAGACCATCGAACTGCCTTCCCAGTTTTTCACTCTTCA
ACTTATAACACCCATTTATCCCTTGCCTGCGTTTCTCCGTATGTGTGCGC
ATGCAAGGGGTTATTTTATAAGGGGGTTAGAGTTTTAATTGGTAGNGTTA
TATGCCGGCGGTTCATAATTGTTTCCCTGTAGCTAGAATCTATTTATTTG
TGATAAATAGTGATTNTTGTTAAGTACAGAAACCTGGTCCGTGCTTTCTG
TCAATCTGGGTCTAAAAGACAGGTAAATTGAGGAATTNTGNGNACTTTCA
TAAANTTAATGACTTTTGTGACGACTCCGGGAATAGTNGGGCTTGATTTT
CAGCATGCTACCCNAGTGAGGCGTAAC
>rnd-6_family-593#Unknown
AAAAAAAAAAAAAAATGCNTTGAATTATTTCACAGCAAATCGTTTGGTAG
TACAGAACTTGAGAATTTCTGAAAAAAAGACACATTTTGTTGAAGCTTTT
CATCTTGCGCTCATCAGGACAATTCGCAAGAACACCAANGTAAAGGGAAA
ACAACGTTTATACTGCATGAGAGGAGAGTGCTGATTGGTTGGCAAGTGGA
CTCGACTGGTAGAGGCGTTCCACGGAGAATGCACCAGTTAGATGATGACT
GACAGTTAACTGCCAAGCTTTGTTTAAATTTTAAACNAGGCAGGTTGACT
CTGATTGGTCAAGGCATTGCCCTGAGAAATGAACCAGAGAACGGCT
>rnd-6_family-2405#Unknown
GTATCTTTCGATTCCCANATGTTNGAAATAATTACACTTTNGGCTTGGAA
AGATNAGAACTTTTTGTTTAATNCAACTTGCNAGCTGNCTGGTATCAGAA
GACTGGTTTCGGCCGGCGTCCTATTACACGTCACANGACTCTCCAGCGCA
GCCATGAATGTTGGATCCCTGGAACACTTACACATAACAATTGGTTCCTG
GCTAATTAGTTCCTAGCTCTTTACAGACAATACAACAG
>rnd-6_family-484#Unknown
ACAGAAAGTGCTGGAGAAACTCAGCAGGTCTGGCAGCACTTATGAAGTCC
AGAGTGACTTTTCTTTAGACATCCTGCTGATTCCTCCAGCGCTTTCTGTT
TTTATTTCAGATTTCCAGCGTCCGCAGTACTTTTGCTTTT
>rnd-5_family-3450#Unknown
CAACTTGACAAATTGATAAGAGGACTCCAGGAGAACAGGTAACGATCGTT
TATTTCATACGCACGTACGGAGAGCAAGCCTTAAGATCACTCTGNCGGGT
TACAGAACACCTTCAAGCTTTATACAGATTACAGCATGCATATTACAATT
CCCACACTTCAATATCCATGTGTCCCACATTATCTTTGTTTTCCCACAGT
CTTTTATAGGCATTGTCTGTTCTTCACCCAAGGCTCTGATAGCCTTCTAT
GCTACTAGCCTTGACAGTCTGGATGCCTTGTTCGTTCTTAGTTCCCCTTC
GCTAGCTTCGCTTTTACTGACNATATGGCTAAAGCTTTAACCCTTAACTA
ACTTAACCCC
>rnd-4_family-533#Unknown
TCCTGTAGAAAACGCAGTTGCTCTCCCTCCGGCTCTGCCTCTGGGTATGC
GAAGCTGCTTTCTTCCATACTGCCCTCAGAAATAGCNCTAGCCCTAGCAA
CCATAGCCTNAGTCCTAAACCGAACCTAGCTTCAGCCCTCTCAGAACGNA
GACATAGAGCCTCCGGTACANAAACCCGAAGACAAGAGNCCCCTTACATT
AACCCTAAAACACGGAGCTCNCTGTAAATAAACCCTAAAACACAGANGCC
CCTGTAAATAAACCCTGAAACACAGAGCCCCTGTAAATAANCCCCGACGC
AGAGCCTCGTTTAAACAAACGCGAAAAAGAGCCCCTGTAAATACACTCAA
GCACAGAGACCCCTTTAAATATNACCTAAGAAAGGTCCCTCGGGAAGTAA
AATGTAAAAGACAGAGACCCAGTAAGAAACCATAAAACACATAGNCCCCT
GTAAANAAACCCTAAAACACAGAGCCCNCTGTAAATAATCCAAAACACAG
AGCACCCGTACACAAACCCTAACCGGGCAGTCAGTTAGATCAAATCGTTG
TGTATCACATATTTACCAGTCGGATTCAAACACGCGGTACCCGTTCGCTC
ATGTGGTCACTTGCTTATCTTATAACCTTTGCCCTGAATATCCTGTGGTC
TGCCCTGCTTACTCATATCGGTTAGCACTTAACAAGGCTTCCGGAGTCTG
GGTGGCGTGTCTTTAGTAATGCAGGGTCAATCGCCTTAAAATATCCTTTT
CTGTGNTTTTTGTGTAACACTATATCATAAGCCTCTTTACTGTTGTACTA
AAGGTCCTCTTTACCAATNCACCCACAAGCGCTCCATATGACCACTCTCG
CGCTCTCATTCACTCACAGCGTTTACTTTACCGCGTTTCATTCATTCATA
AAACCGCGNTCTTGTCGTACNTTTTACTATTACAAGANAGACTAAATTAA
AACGTCCCTTCCANCCCATTACTGCCTTTTCACANTTTNAACCCTTGTTG
CNAGCAGTGTCTAGACCTGTTTCTACATCAGAGGCTATCCCTGAGTANGT
GTTAATNCTGTAACCTACTCAGAACAATGCCATCCCCGCCATCGTGTCTC
AACCCGAAACTATGGAAAGATTATAATATTAATCAGCCCTCAGCAACCGT
CTCTCAGGACTTGAATAGGTTGCAGGACATCAAACAAGTTTTCTGCGCTA
NCATGTCCCTGTTAGATACATATTAAATAGGGCCGCTACCCCCTTTAAGA
AANTTACTATCAAAACAGCGCTTCCGTGAAACTGCATGAATGAATGNGTA
AGAACTGTCAAAACCGGCAATAGTGAAATCTCANGACCCAGCCGCGGNAA
TCAGTTTAATATCCTCTNTACTTTTATTNAGTACACTATAATTTCTNACT
TATTTAGATCATATAGGTCTAGTATTTTTACTAACATTACTAACTTTAAA
AGACAAAAGGACTAACGCCCTCATTGCCCTACTTCAAA
>rnd-5_family-979#Unknown
TATTGTCACGNGCATTCAATATAAAATACAGTGAAAAGTGTGTACCGTCG
CTCGTACATAGGCGCCATTCACACTGACTAGAATAGAATAAAATAAAGAT
AACTTAAAGAGAGTCCAACTTTTCCTTCTCCGCTGCTACAGCATACCGCC
GCCAGAGTCCCGCTCCGGGCTTCCCAGCCCACGCCATGCCGCCGAGAGTG
TCCCGCTCCGGGCTTCCCAGCCCACGCCATGCCGCCGAGAGTGNCCCGCT
CCGGGCTTCCCAGCCCACGCCATGCCGCCGAGAGTGTCCCGCTCCGGGCT
TCCCAGCCCACGCCATGCCGCCGCCAGGGGCCCACTCCACGCGGAAGCGA
GAGTCCCGCTCCAGGCTTCACAGGCCGACCGACCGACTCTGTAGCCACGC
TGCCTCTGAAGACGCCGCCGCCGCTCCGGAGCCCATCGAAGCCGCCTCCT
GCCGAAGAGCTCTCTTTATCAGGTAAGTTTGAGAAAAACGAAGGGGANAA
GGAAAAAAAGAAAATGCAGACGAAGAGGACAAGCCCGGGCACAGGAGCC
>rnd-5_family-157#Unknown
AAGAGACCACATCTTTTTATTTTGGACTATGGACTGAAAATGAGAAAAAT
GGACACTGCTTTAAAAAGGGGAGAATACAAGGAGTTGTTTGCAGCTTTGG
AAAAACAAGTGAAGCTAACTGATGCATATGCGACAATGTTACTTTTNGGG
ACACAAAGTGGCACCACCGTGTGCCTGGGCGTGTTCAGGGCAATTCTGCC
CAGAGACAGTCTTTTTTGATTGGCTTTTCAATTGGCACCAGTTGTTGTGG
GTTCAGGAGAGCTCAGCATAGCAACAAGCCTCTGATTGGTCAGGCTGCAG
TTTAACACAGACTCTGTGAGAGGGAANCGAAACAGAGGAGCATAGAAACC
CCAGNAGCTGACAG
>rnd-3_family-50#Unknown
ATGAGGATATGAAAATATTGAATTCACCCATAGGACACCGCGGGCGGTAA
TTAAGATGTCCGACCNAATCAACAAGTTGAAGTAAAGANCTTGTGTACTT
CAGCANATGTTCGGCGGGAGATTGANAGCAAGATTATTTGCACAGATTGC
GAGACTGCANATGACTNCATGGAAGCCAAAACTGAGATGNNATGACNAAC
ATCCATAGATTCGGAGCGTTATCGAGAAGAAATTGCCTGGTCCAAAAATC
CAGGATACTGCAAAGAAGAAAGTAGTTTTCACCAGAGCAGCCGTCCTCCG
TGATGGAAATTCACGAGCATTAAAGNTACCTAGATGATGCTATGGGAGCA
ACTAACTGATTTANCAGGAAACGTTCTCTGCAAAGNAATTCAGGAAAGTT
NAAGAGTCCTCCAGATGAGGTACGGATAACGGTGTTAGCGGGAATTCGAT
GCCTCGCGAAGGACATCNAAGAGTTAAAANGTCCTCCAGATTANAAGACA
TTACGGATNACACATGCCAGAACAGAATCAAGGTCAACAGTCCTCAAGCC
GAAGACCTACCAATCTTCCAAGTCTGAAAAGAACGTGCTCTGGAGGATTT
GAAATCNCCAGACCACCTGAATTCGTGAAATCAGAGACTTTGGGGGAGGC
GGGGTCGTGGTAAATGTAACTATATACNNGAATGTATAAATGTTAACAAT
GAAAAAAGCTTATGGGGAGATGTTGGTTCTGAAAGGGTTAATGTTGAAGA
CTGCATTAAGCTCCACCCAATCTGATGTCATACAGTCTTGGATGGAGAAC
GAAGAGTCTAGCNCGAGGTCCCGATGGGGACAGACGTGTCATTCCTGGCT
CTCGATAGTCTTNGTAATTATGTCTAACTAATCAATGTAACTATTGTGCA
ATAAACTACATCTTGTTGTTAAGACAAGTGCCTCTTCTTGTTAAGACTCA
CTAGTGGTTNATCCTCTACCACTGNTAACCAGACAGGNCCTTAGACCCAG
CACAGAAAGGAGGATTAGTGGCAGCATTCTACCCCAACCACNAGCCGNCA
GTGGTTGGCTCCACAGAACATACAACATGGCGAATNAACGCCTNCAGGTA
ATAATGATCAAATAGTCTA
>rnd-5_family-2086#Unknown
GGACCAGGAGGCCGAAGTGTTAAACAGCAGGAGCTTTATTATGGAGATGT
TCACTCTACAGGCAGCAAGGTTAGACTNAGCTGTTTCCCGCCCAAAATGG
CCGATGACGTCATCGTTACGTCACGTGATCGGACTCTTAAAGTGACAGTC
CACCATACTTACACAAAATACACAA
>rnd-5_family-684#Unknown
AAGTTNGACCAGGAAGTGATTTTCCTCTACCACGCCAAGCAGGCCCTGTA
GTTTCCTACACTTAAAGAGGATGGTGGCAGCAACCTTCATCATGAGCAGC
AGCTCATACAGCGTAGTGAGCTGGCAT
>rnd-5_family-1798#Unknown
AACTAGGACAACCTNGCTTCACCTAACAGGAGAACCAAGCTTTTTCAGTT
CATTCNGAGAAACCAGTCACTTCAGTNGAAACGGTTTCTCGTTTGTGAAG
CTTCCAAGCCAGGAGAGTTTGGATAGAAATCTTCGAGTTGTTAGAACTAA
GAAAGTTTAGGCCATCAGAATTGTGAAAGGTTCATGCCANCAGACTCGGA
AAGGAATCGTAAAATTGTCTCCACAGTTCAAGGAAAAGAAACTGGAAGGA
GTCAGTTAAGTAGA
>rnd-6_family-2272#Unknown
CAGTGTTAGAAATGCAGGTCCCTTTAAGGGTCAACCAGAACAGCTCCAGA
GTTGATTGAGAGCAGGTGATGCTCATTGGACTTTGTATTTA
>rnd-5_family-2753#Unknown
AAAAAAAAAAAAAGGGGGCTCAATNTAAAAGGTACNTAAAAAGGTGGATC
AGGTAGAAAGGAATGGTAGGAATGNATGTNTCGGGGACTGGAAGGATCCT
GGGGAATGGAGGGAGNAAACTGGGATGAGGGGAGAATCACGGTAATGGGG
CAAGGGGAACAAGGAAGATGGGAGNCGCTAGTAGGGAGTACAATGGGGTA
ATTNGGTGTNCTGGGGAGGGAGAAAGAGCAGGTGAATTGAAAGGGGTAGT
AAGGCTGAGGCTGGGCATGNGGATCTGGATGGGANTGAGATNAAGTGAAG
AGCAGGAATATCNAGGGAGATAGTAAAAGGGCCAATAATCATAGGGGGGA
TTGAAGAAGGACAGGGGGGACGACGGAGAAAAGGCCATCTACAGTGATGG
AGGGGGAAGTATNGTATAGAGGGGAGGATGGGTTGAAGCAAATTAAGTAA
ATTANAGTCACCATCTTTCTAATAGATCGTCTCNAAAGAAGCGACCNCAG
AGAATGNACAGTGCAAATGGAAGGGGCCTGAGATCTGTTTGCATATGTTC
CTGCACANCGCAAACACACCAACTGAGGGAATCGAAACAGAAACTGAAAA
ATACTNTTGGNTGAGCAAAAAAAAAAAAAAAAAAAAAAAAAAAAAAAAAA
AAAAAAAAAAAAAAAAAAAAAAAAAAAAAAAAAAAAAAAAAAAAAAAAAA
AAAAAAAAAAAAAAAAAAAAAAAAAAAAAAAAAAAAAAAAAAAAAAAAAA
AAAAAAAAAAAAAAAAAAAAAAAAAAAAAAAAAAAAAAAAAAAAAAAAAA
AAAAAAAAAAAAAAAAAAAAAAAAAAAAAAAAAAAAAAAAAAAAAAAAAA
AAAAAAAAAAAAAAAAAAAAAAAAAAAAAAAAAAAAAAAAAAAAAAAAAA
AAAAAAAAAAAAAAAAAAAAAAAAAAAAAAAAAAAAAAAAAAAAAAAAAA
AAAAAAAAAAAAAAAAAAAAAAAAAAAAAAAAAAAAAAAAAAAAAAAAGC
NGCCTGATGAGAGGATTCGAAAGTATAGCTTGCCTATGTCAAGATCTCAA
ACGGAAAACAAACATCTTATTCCTGACATTTCTTTACACCAGTNCTTCCA
TGCCAGATGTTAACCAACTTNANCCAGCAGCTGTNCCAGCATNGCTGAGG
TAAAGGAGNNCAGTGCCAACAGAAGGAATACAGTGCCAACAGAAGGGAGG
NCCACGATGCTCAGGGGTGGCTGCAGNGGAGTAAACAGTCCCAGGANAAG
CGGAGCCTGAAGATGATCTNNAGCGGCATCGGGTCGATGCNCCGTGGAGA
GGGNAGCATGCCAAATGGCANTTGCAGCTACCTGCAGNTGGGTGAAAGNC
ATNGCTGGAGATGTCTTCGNATGTGACNNGGGATGCTGTCACCCACGCCT
ACCGCCTCCTAAGAAAAAAAAAAAAAAAAAAAAAAAAAAAAAAAAAAAAA
AAAAAAAAAAAAAAAAAAAAAAAAAAAAAAAAAAAAAAAAAAAAAAAAAA
AAAAAAAAAAAAAAAAAAAAAAAAAAAAAAAAAAAAAAAAAAAAAAAAAA
AAAAAAAAAAAAAAAAAAAAAAAAAAAAAAAAAAAAAAAAAAAAAAAAAA
AAAAAAAAAAAAAAAAAAAAAAAAAAAAAAAAAAAAAAAAAAAAAAAAAA
AAAAAAAAAAAAAAAAAAAAAAAAAAAAAAAAAAAAAAAAAAAAAAAAAA
AAAAAAAAAAAAAAAAAAAAAAAAAAAAAAAAAAAAAAAAAAAAAAAAAA
AAAAAAAAAAAAAAAAAAAAAAAAAAAAAAAAAAAAAAAAAAAAACTCAA
ANTCAAAANGTCGTCTTTCGTGGTCGTGTCTTTGTCCCATGAAAGCCTTC
GGTGAGAAGCTATCAGATGTGTACGTTCTCCTAGTTGTGAAGAAANGTCA
GTGAGCTGATGGCGCGTGAACTGCTGAAGCTCCTTTATGTTTTGCGTGAA
CCTGGCAGATGTGTGAGAGGCAGATGCTATGCGGTGCCANTAGTGCTACA
TTGGTAAAGCTGCAATGAAGTGACAGACATTGATTGCACATGAGGCGTCT
GATGGAAATACCTTGCATCCAACCTTCTGGTTCTCTGCAGCGGCAACTCA
TGATGCTAACTCACACTCATAGGAGCATGAAGCATTGAGTGAGAGAGTGC
ACCAGTCGTTCATCCTCTTGCGGCACTGGAGCCAGGTTCTNTTGAGCCGC
CCACGGGCGCTGACCNCCACAGCNACCTCCGTCCAGGTTACCTTCGTCAG
TTGGACATTCTGCTTTCATCCCTAGGGAAAAGNACTTCCCTTCTNTCCTG
GATAGCCTTCAGGAGAACCTCTGGGGAGGCGCCACTAAAATGTGATGNCA
CCACTTTTTGTNCTGGNCTNTGAAGCATCCCAGGGCATGGGTGGNNTGGA
TAAGCAAAGGTTGAATGATGCTCCTGGTTTGCAGAGAGTGAAGTGCTGTC
CAGATGCCTTTAAATATGGCGCCGGAAGTTGGAGCCTGAGAAGGTTCCAA
CGGAGGCCGAATTTTCTGTCTACTTAAGTTTTTGGCATTTTACCCGNGCG
TGCATATGTAATGAGTTGAGAAGAATGCAATTGCGCGAGAAAACCCAACT
CGCAGAGAATGGAANTACCTCCCGCTTTTAACCCANTNCCACATAGTTTC
ACTGGAAAAAGCANNATTCT
>rnd-5_family-880#Unknown
AAAAAAAAAAAAATGGTCAGTCANTTGGGTGTTTAACCATAATTGAGTCC
TTGGATTCTGGTCTTAACTGCTGGCTGGTTCTCTGGGCTGTGTCGAACTC
ATTCGGTTAAAACAAGGCGAGAGGAAAGTGCAGGGTCCTCATTGGCCGAT
GAAATTGACAGGACTGAAAAAGACGAGATATTTCAGCTGCTTCTTTGCCA
GGGTGAAAGACTTTTGTTCACGGGAACTGTTAAAAAAAAAAAAAAAAAAA
AAAAAAAAAAAAAAAAAAAAAAAAAAAAAAAAAAAAAAAAAAAAAAAAAA
AAAAAAAAAAAAAAAAAAAAAAAAAAAAAAAAAAAAAAAAAAAAAAAAAA
AAAAAAAAAAAAAAAAAAAAAAAAAAAAAAAAAAAAAAAAAAAAACTGGA
TGGACACAGTGTCCAGTTTGAAGGAGAAAATAACTCCGTAGAAGNGNATG
CAGNCATTGGATTAGCTTCCTCGACATGACGNAGCAGCAGTGCCTCNAGA
GGCCGGGCCTTTGTGGCAGGTCANTGCTGACATTTGCCTCTGGAATGAGA
CCTCTTTCCAAGTGGACCAGGTGANCGTGCATTGCCAGTGCCCGTNAAGG
TCGCCACANCCTGAATTTTCTTCGCCTCCGCCTCCTTCCAGGGATTTGCC
GATTCATCAGTGTTTCTTCCAGGTGACTGATGCCATGTTTGNCAAGGCCG
CCANTTATGTCTACTTTGACGCTGAGGNCAGTCAGACAGATGGCTTGACG
TGGCTGGATTCCCGCAGGTACAGGAAGTCATAGGCTGCGCACGTGGCAAT
CAAGGCGCCCTTAGATCAACCAGGAGTATTTATCAATCGGAAGGAATTCC
ACTCCNTCAATGTTCAGCTNGTTTNTGACCACTGGGAGGTTTTCGTACAN
GTCTATGCAAGATATCCTGGAAGCTGCCATGNTTCNTTC
>rnd-5_family-3466#Unknown
TTATGGTACAACTTGACAAACCAGAAGGANACTCAGGTACAGGTTACGAT
CGTTTATTCAAGCGTGCACGGAGAGCCAGCCTTAGAACAGTCTAAGACTG
AACTCTGGAAAAAGCCACAAGTNCTCATTCCTTTNATATACCTTAAGTCA
CATATTTAATTTTAATCTGATCAATTTACAATCATNTGTTAAACAGATGT
CCAATTTACTTATTTCCCGCGGTACATACATCAGGCATTGTTCTTATCCA
TCCAAGACCTCCCATTATCCTGCTGATTGTGCAGTCTAGGCTACGTCCTT
GTTTCCATCACCATCTCCCTGGCCTGNNCCTTTGTCCTAGTCTCATTCCT
TATCCTGTCCGGAGTACACCTGCTAATCTTCTGTTCTGCTCTTCTCTGCT
TNCGTCNTATTTTACTGAAGGACACTTCTAACTGAAACTATTTAACCCTT
GT
>rnd-4_family-204#Unknown
AAACGGGTTTATGCCGTTGAAAGGGGGAAGAAGAACAAAAGGGAAGGTCT
GNGATAGGGTGGAGGGCAGGAGAGATTAAATGACAAAGATGTTTCATGGT
GCAANAGCCAAAGGGAGTGGTAATGGNGTAAGTAAAGAAACAAAAGATGT
GTCCAGAGCGAGTGTGAATAATGAACAGCTCTGTCTGAAAGCAAAAACAC
GAGAAACGATTAAAGCAGCACATGGCAACACAGAATCAAAAGGAAGGACA
GAGGTTACGGTCTGAAATTGTTGAACTCGATGTTGAGTCCAGAAGGCTGT
AAAGTGCCGAATTGAAAGATGAGGTGCTGTTCCTCGAGCTTGCGTTGAGC
TTCANTGGAACACTGCAGCAGGCCGAGGACAGAAATGG
>rnd-4_family-516#Unknown
CCAGAATCTGGGGATCCGTATCCTTGCAGTCGGGGGATTGGGCCAAAGTC
GGATTACAGGTAGNTCAGTCGGGATGCTGTGGAGACATCAGTCCAGGGTG
GGCCGTGGTCAGTCGGGGCTGTCCTGCCAAATCAGTCTGGCGGGTGNGCC
ATGGTCAGTCTGGNGGTTTGGGCATTAATGGTCAGGGGCTTATCAGGGGC
AGTCCGTGGAGTCCTGGGAAAGTGGAAGCTCAAGTCTGGAGTCGGNTTCA
TTGNACTGNGTCATGAGGGAATGATGAAAGGGGGAATTCAAGATAGAAGG
GTGATCTCATAAACATAGGAAGGGAACGGAGTCTGGGAGTCGGCGTTCAC
GTAGTNATAATCATCCTGGCCTCAACATGAGGAGAGTGTACGGCCAACAA
GGGCATGGCAATTCCAAAGCCATGGGTCGGAAATTGGGAAATTAACATTC
GATAGANGGACTGAATGAAACGGGNNGGCCGAAAGNTCATCGGGAACAGG
AACANCAAAAAAGGGAACACGAAGGATGAGGGGGGGGATNATCCTNAGTC
TCAGGTGGAGCCTGCAACTCACTCTCAAAGGACACAAAGCTGAAACCTTG
CCATCTTCGANCCAAACTCAACTGCGCAATAANGANACAAAATGGCTGCC
ACCGCGTGCAGANTGGGCGGAGTAAGTTACTGTTTTTCTCTTCNGGGGCG
GAGTANAATTNTTTGAATNTGAGGCCCTGCTGGGGCAATTGCATTAATCA
TGCATCCGCTGATTCAGTGCCACCCATCTGGCATCAAATTGCAATTCATC
GGCGNGTCAATTTTTCCANGAATGAACATTAATTNCGATTTATTTGCAAA
CAATCATGATCATTACATAGTTCGCACTAATTGCCTTCTTGCCATGTCGG
ATAAGAAATCTATTCAGACGCTAACTTAAAATCTCACCTGGGTTTGCCGT
TTCTGNNTCACNTTTTGTACCTGATACCGGAAGACAATTTGAGAGCTGCT
ACATTCGCGTATCGAACTGTAAATATNCAAGGGCATGGTCTGTGATATTC
AGAGNNGCTCTTTTATGGGAGGGTGCTACAGGTGGATTATGCCAGAATTT
CAACTCCTCCGATGTNGCATNAACACATTGGTTCTGTAACGTGCATCTGG
NTAAGGTTACGTACTTCAGAGTTNCTCGTTATTGAACTGGCCTCCTTGTG
AAGCCTTAGGGCACATTGTGTCAGCGCGTAACATGATGCCTCATTGTGAC
TGAGATCAGGCAGNAGNGTTACTAAAATGGCGTTGTACTTCCGACATTCA
GCACAGATTAACAGCCCATGCATCTGGCATGGACATCGCCGTGGCCGGAG
TCCTTGTGGCCTTGTTCCAGTCAAAGACAACGTTGAAGGGGAGAGCGACT
ATAATATTGTCAGCAAGCCCANCAAGAACAGCAACTTCCGACGGCTGCCA
CATAGCGTCCGGAGNGAGAAGTCCAGCAGGCGAAGGAGGCGGAGGAGAAT
GATGCAACTCCAGATCCTCATCTACGACCTGCTATCATTTTCTACAACTC
TCGGAAACACAGTGAGGCGCAGGCCATTAAGGTATGTGCCGGGCCATCAT
CACTAANCTGTATC
>rnd-4_family-655#Unknown
ATGGTTTGATGCCACGCTATGAGTTTGGGTTCAAGACAGACTGGTCGAGG
AGAAGGCAAAGTCAAGAACTGTCTTCAGGCTTAGACTTCAAAGTAACACT
ATTTATTATACATTAATACTAAATACTGCTATACACGGTAATCATAGATA
TACCAGGCTCTGATTTAAGTTACATTAGGTAAGGACTAATCTATCTTCTT
CGTGTGTTCATGTCCATGTGCTCTTAAGACTCTCTNAATTCTAGTGCACC
GTAGTGTAGTTCGTCTAGTAGTGTTTTCTAACTCCGCCCACACTGTGCTA
TTTATGCTCAGTGATGTGCAGCTCCGTGACATCATCGCAAGGTTGCTCCA
GGGTCCTGAAGCCCTTACA
>rnd-5_family-1175#Unknown
AAAAGGTAGCCTGNGTAGCTTNATTCTTGTAGCTGCAGTTACAATGACAG
TCGATCAGACAGGTGATGATGTAAAATAGCAATACGTTTACGAATGTGAG
CTTCTATTTNCAATGAAGTGTCANCCGTGTCACCTATGTGCCCTCAGAAG
CTTTTCCTTTTCGTTTCCCTCCC
>rnd-5_family-413#Unknown
TGTATTATTGCTTTAAGAGCTGTGTTGCTTTAAGANCTGGATATGCNAAC
GAGCCAAGGACCAGGATGAAACCACATGACCAACTGCCATGTGCAGTCCA
GCAGAAGCANGCTAGAAGNAGGTTGCATACGTAGTTATCTGTAACTGCAA
GTTGTAGTCTGAGCTGTTAAATAAACCTGCGTGAGATTTTCAAGTAAACT
GAATCCACGCTACTTAATCTGTGTTACTTACNAATAACACAAGAAATACG
ACATGGGATCAGCGCTGGGGATTTTTCTTAAAAACAAGGCAGTGATGCNA
NCTTGAAAACCACAGGAGAAGGCCTCAGACAAGGCTTGAAGCAGTGCAGA
AGTTACATTTACACCAGGATCCCAGAAANGAAATCANNACAGAAACAGTG
AGTACTTGATTTATGAGCCTGTTCAGACAGAGAGTTGGTTCCAAATTAGT
TGCTGCTGCCCATNAAGAAAACCTCAAATGTTATTCCTGTATGAGANAAA
AAGCGTGAANCACAAAANAGCTTGAGCAGCAGCTGAAGACACAAAAGGCA
GAANCTCATTGCCGAATCTCCGCACAGAACCTTATCGTAACAAGACTATA
AATCCCCTAGCATTGACAGCATTCGNAAACGGAAGGAACATCGGAAAGAT
GACTACCAAACTCCCTAGCATGAACTGGAAAGCCACANACGTCCTATTGA
ATTTAGGTTCTTTAACAAANGATGGAGCTATGCTTTTTNATTTAGCTGTT
GCAGAACGGTTAAGCAAGCAGTGAAAATAAAGATAGTCACTGNAAAGGAG
TTGCANAGAGTCAACATTTCAGGCCTGTCTCAAGAGGA
>rnd-4_family-752#Unknown
TAGGATGGGCCGAAGGGCTAAAAGTTAATGATGATATTCGACAGCTGCAT
GAGAAGATAGATTGTATAGGATGGGCTGAAGGGCTAAAATTGTTGATGAT
ACTCGACAAGCTGCATGACCTTGAATGAGTCCTGTGAACATTCCTTTACG
NGCCGAAGACGGCACCTGCAACTTGTTTTTCGTCCTGTGTTTTCTGTACN
GCCAGAGTTTTGTCTTTCTGTATCTTTCTTTGTGCTGGCTGTTTGTTACA
CTGTATAAGAAGAGAGAGTTTCGTTCCAAGTCGCTGGACTTCGCCTCGGA
CCGGGATCGCGAACGGTGCCAGGAACGAACCTNAGCCTCCAGACCAGCCA
TCGATCGAGGGGTCCCCGACGGGCAGAAGGGCGTGAGACTTGTTGCTTTT
TTCCCTCTCTTTTCCGTTCCTTTTATTATTACTACTGTNATCATTTNTCA
TTCTTAATTATTTATTATTACTCAATAAACGTTCATATTTAAGCAAATTG
CTGTTGTCGAGCCTTCTCTTAACTACATTTAACCGAATCCGAAAAGAACC
GCTTGGATACACGCTGTGATCC
>rnd-6_family-1341#Unknown
TACCCCTAATGCATCNTTTGCCTCTTTGAACAGTTATGGAAATATTTTTC
TCTGAAATTTATCACCTTCATAAAAAAGGGCTTTATAGTGAAGGAAAAAT
CGTAAACCATTCTTTACTTGGCACAGATTTATTTACAGAGTTCAACATTA
CAGGTGTGTAGTTCCTGACTCCACTCTGTGTCTGTAAGTGTCTCGTTATC
AGTTCTCCAGTCACCAAAGAATGTGTACATAATATTTGATAAAAATGAAC
AACTACAGTCAAGGCCACTAAAACATTTATCATC
>rnd-5_family-460#Unknown
TTGTATTGTTAAGATAGGCGAGGGAAATTGTTTAATTAAGTACCTAGAGC
ACNTATAAAGAGAGACTGCTGGGACACTGTGTTGGTGGGTAGGAGGCAGA
CATATGTAATGCTGCATTCTGTGAATAAACCTANCATCAAGAAAGGTTTA
GTGTCTNGTTTCATACTTCACCANCTGGCTTGGGATTGA
>rnd-6_family-438#Unknown
GCAGTGTTTGCTGACACCGACAACTGCGGGCAACTACGCATGCGCGCTCA
TCGGGGAACGCACGGTTCCAAGCACTGACGTCATCACGTAGACTTTACAT
GCGATGTCATGCGCAAACGCATTACTGCGCATGCGCAGGGAAGCGCGCGC
GATTTTGAANCGGGTTCAGCGGCGGGGAGAGGGACGCTGGNAGGAGNTGG
GAGGCCCTCTCCCTCTGTCTCCCTTCCATGCTTCCCCCGGCTCCGGCACC
CGCTCGTCGCCTCTCCCCACCTATTGCTCTCTCTCCCCACCTCCCGNCGC
TCCCCGGTTCCATCCCCGATCCTTCATCTCCCCCCATTCCATCCCTCTCC
CTGGGCCCATCAGCCGCCTCTCCAACTCTGACCGTATCCCCCGAAATCTG
TGCATGCGCAATTTAAAGTGGCGCATAGCGCGCATGTGTCGGTGTCAGCA
A
>rnd-5_family-1921#Unknown
TTGTTATGTTTCAAAATAAAAACATTACTTTCTTATATTCACTTGGCAAA
TGTAATTAATATTCGGGTGGAAATGAAGTAATTCTTCTGGGCTGCGACCT
TGGATATATTTCTCAAGCGTAAATCGAGTTTTACANCGGCTGCACCAGCA
GTTTCCTCANACAAGGAAGTGACCACTGCTGCAGANGACCATNTAACCCC
AGTTCCCAGNCCTGGAATCAGAGAAACTCAGTGCCCCAACATTCTATATA
TGCAGGGTCAATCGGATTCTAATCCTAAATCCCTATTCCGGTCAATCCCT
GAAAAACTTGATAACCTTTGCTTAGCACAATATCTCTCTATCTGCCTTAA
AAATATTCAAGAAAAAAAAAAAAAAAAAAAAAAAAAAAAAAGGACGTTGC
CAGGACTGGGAGAGATGGAACTTTGGAGGANGNNTGGNTAGGCTGGGANT
GTTCTCCTTGGAGCAGAGNAGAAAAAAAAAAAAAAAAAAAAAAAAAAAAA
AAAAAAAAAAAAAAAAAAAAAAAAAAAAAAAAAAAAAAAAAAAAAAAAAA
AAAAAAAAAAAAAAAAAAAAAAAAAAAAAAAAAAAAAAAAAAAAAAAAAA
AAAAAAAAAAAAAAAAAAAAAAAAAAAAAAAAAAAAAAAAAAAAAAAAAA
AAAAAAAAAAAAAAAAAAAAAAAAAAAAAAAAAAAAAAAAAAAAAAAAAA
AAAAAAAAAAAAAAAAAAAAAAAAAAAAAAAAAAAAAAAAAAAAAAAAAA
AAAAAAAAAAAAAAAAAAAAAAAAAAAAAAAAAAAAAAAAAAAAAAAAAA
AAAAAAAAAAAAAAAAAAAAAAAAAAAAAAAAAAAAAAAAAAAAAAAAAA
AAAAACTGCTCCTGCATCATTTNGCCCATGGTCCCATTTNATCGANAGGT
CCAANATTGTTTGGGGGGTGAGTTGGATAAAGTNGTAG
>rnd-3_family-78#Unknown
TATGATAGTAAAATAGGACTATCAATNTTCAACTTCCATCATCTGATTTT
AATACCTGAGACTTTCATGGACTAAAAATGGTTTTAAAAAGGGAACAAAT
ATGATCTAAAATGGCTGCTGCGATCACCTGACNACAAACTGAGNCAAGTT
CAGGAAANCAATGGACTCATCGAAATTAGCATTTNATCAAAAGGCANTGA
AACCAGCACTNAGTCAGCGTCAAGAAATTTGCATCTCCTGTTTNATTCAC
ACTTGCATGATAAATTCACATATTGGAGATGAAANGTTGCCTGCAGAACT
TTGGAAAGACAATGGAGNCAGACTCTGGAATATACAAACGAACCATATTT
CGGCAGCTGTTGACAGCGAAGGAGAGAGAAAGAAAATGGATTNGTAACAG
CAAGAACTGGAAGACTCNCTCTGTCCCTGTTTTTTCTCATCATCTCGAAA
GCCAGCGCCGGTGANAAAACAAATTGGAGAAACATCCGTTCACCGAGAAC
TCAAGGATTCTACAAACTTCGCCACTGCTGAGGANACAAGACANCAATAA
ACAGCTGTGATCTCAGGTTCAACTCTNACACCTCAAGGACTCTAAGAACT
TTTAAACTGCATGTTCTTACTTCTCCTGTACTGNATACTCTCCCCTTTTT
AAACTTTATGCTTGCGTTTGATGTCGCGTTTTATTATTTTTCTCGGGGTT
ANTAGGTAATAAAATTCCTCTCTTTCACTCAAGAAAACCTTGGAATTGGC
TCCTTCATTTTGATCTAGTTAACTACGTGTTTAATTGAAGTGTGATATAG
CTGCGTGCTAAAAANAATTTAAAATATTTGTTGCGACCGACCGAGGGGNT
TAAAAAGAGGGGAGCCGATCNCCCCTCCTCACCCGGTTGT
>rnd-6_family-423#Unknown
CCTTGNCTCCGAGNAGCCANCTTTGCGTGGTCTGAGGCGTCTTGGAAGGG
GGCANGGANCTTCGAGTTCCCTGGCATGCGAGNGCCATGGCNGNNCCCAC
GATANCTGGTGCAGAAAAAAAAAAAAAAAAAAAAAAAAAAAAAAAAAAAA
AAAAAAAAAAAAAAAAAAAAAAAAAAAAAAAAAAAAAAAAAAAAAAAAAA
AAAAAAAAAACACTCTCAAAGCAACGTGGCAGTGNAGTCANTAGCACCCT
GAACCTGAGGGAAGCCAGTAATGGCGGAGAATCCCACTGCCCGGGCTGCT
TGACTCNCCTCGCCGCGGGGAAGGATATGAANNGNTGNGATCTGGAGAAA
ATGGCATCAGTNACATCCCGGATGCNCTTACGNGTTGAGGATTGGGAGAT
GCTACGCAAGTCCTGATACTCCTTGAAACGAATCACTGGCGTAAAAATTC
AGGGCAGCTGTGANCTTGACGGCCACCGGAACGGGATTGCCACCCGGTCC
TNCTGCAGCAGATNNCACAGTTCGATGATGATGGNGCGGGACATCCTTAA
TCNGCGCCNNCACTGTCTTTCAGANANCTGAAGAAAACGACAATGCAGAC
GCGTGGTCTCACCGTTCNCNTCCAGCTCCTTGGTGGATCATGNCCTNCTG
CTTCTCTGCCTGGGGGC
>rnd-5_family-1079#Unknown
TGTAAGAACCATGTGTTTTTATTTTTTGTCTTTAAAAACTGTGGACCGCA
ATGAGAAAGAACTTTTTTTTTAAAAACAGAGATTTACCAGGATGGCTGCA
TAATTTCACAGCAAGGAATTCGATACCTATTGTGAACTGTTTTTGTGGCT
GTGGGTTCCTGCAATGTGCAGACGATCAGGAGCTGAGGAGTTGTTTACAA
GTGAAGCTGATTGGTTCTCAGCTAACTGAGCAGGTTGGAACTGGAAACAA
GTTAGAGACACAGAGAAGAAAAGACACAGAAGTGTGTGCCGTTG
>rnd-5_family-1123#Unknown
ATGGCTCTACTATCTTTACTCCCCGGCAAGGTAAATCTGCCCAGTCGAAC
TTATTGTCAGNTTAAATCCTCAACTAAANGAAATTTCAGATCATTAAAGG
AACTTAGTCAGCTTTACCAGCTATAGACTGGGTCCTATAATGAAATGTCC
TCCTCNTAGGAGTTTTCAAACCAGCAAAATTATCTCAGGGTAGAATATAT
CTACAGGTATATTATAGCAGAAACAAGTTNACCAATATCAGCACTTAATC
CTAACTTAAGAATTCTAGGATATTGTTATCTTCGATGTGGGCTCGTGAGG
ATATAAGTATGAGACTACAACTCTTTTATANTTGCTNATGAATGTTTATT
NTAAGAATCAATTCTAGATTACATCGTAGGAATGAATACTGTATCAAATA
TTAAAGTNACTTTGACACTGACTATTCTACTTTAAATTTATANACAATGT
TTAAATCCACTTAAAAACATTGGATATTCAATTAAATAGATTTAAAGAAA
ANNATACTCACAATCCNGTATAACTTCTTTACGTTGTCTTGTCTCAACCT
TCAAGGGAAGTTTTAGTGGTAAACCCGATCCTNTTGTGTCCTAAGATGGC
CATTGCTCTATTGT
>rnd-6_family-4326#Unknown
AAAAAAAAAAAAAAAAAAAAAATGTGGTTACTTCTATTAATCGACCACAG
AAATCTTGAGTACAGGTTTACGATCGTTTATTCAAGCGACGCAGGGAGAG
CGCATCCTAGGCTAAANCAACACTGAGGAATACAGAAAAGTTGANTATCT
CCATACTGTCACGTAAGCATCTCATTATCCAAATTCCAATTTTACTTCAT
ACAAACATAAAAACAGAAATGCCCATTCTAGGTCACGGGTTAACGTTGTT
AACGTCTCCTTCACCCAGTCAGGGAACAATTAATCTTATCCTAGATGCTG
TTTTGCCTCATTCCTTATCAGTGTCCGTCACCTCCCTGTCTCTAAATCTC
TCTCTCCAAGGCCTCCCTAGAATGTTTTCATTAACACTGTCTTCTGTTTA
TACAGACTTCGCACTTACAGATTCCTGCTGACGTTNACCTCTAGGGTGCA
CAAGGTTCATTAATTGAAGCCTGCTTTTTACTTTTCTATGGAAAAATCTC
TATTCAATNCTTAAGGTCTAAATTCAC
>rnd-5_family-741#Unknown
AAGCAAAATACTGCAGATGCTGGAAATCTGAAATAAAAACAGAAAATGCT
GGAAATACTCAGCAGGCAGCATCTGTGGAGAGGAAANAGAGTTAACGGGC
CGGANTTTCACGCTGGAAGTTGAGAAATGTAACAGGCTTTT
>rnd-4_family-760#Unknown
AAAATGTTATGGGGTTANCGCCTAGCATAGCACCCAGAATTGANCGTTGC
TGAAAAGAGACATATTGCCGAAGCTTTCTGTCTTGCACTCATCAGGACAA
ATGCAAGAATGCCAAATTTCAAACGATCACAACAATTTATGCTACAGGAG
AAAAGAGTGCTGATTGGTTGGCAAGTTGAATGGCCGAGGTGTTGTCATGG
AGAAAGCAACGGGAACTATAGGCTCCCCAAGCTCCCGGATAATTCAAAAN
AGGTGCAAGGCTTGAACATATTTTCCGTTTGTAGAGAACGGGTCCCTGCG
TATGAATGNATGTCACTTCTAGCAAGCGTAAATGAGCCACGTTACGAGCT
CGGCTGATTATCTCAAATTGGTTGTTAGTGTAGCTGTTANCACACTCGGG
ATTGATCAGCAAGTGCTGCCCAATATGAATCGTATTTAACAGTAGACGTT
TTGNTTTGAGTTTTGCAAACTGCAGGNTGGTGCATTCATGATTGTTATGA
ATTGAAGGAACATGCTNTTTGATTTGATCAGCCAACTATTGGGACGCGGA
TCTACGTACCTGACATCGCANTGGCATTGAAGTTCATACATGATGTTGCT
CAATTGTGTGGTAGGCAGAACGCCNTTCCAGACTGACTGGAAGCATCCTN
TCAGTGGAANATGCCACTCATNCCGCTAC
>rnd-4_family-936#Unknown
CAGTGAAGTAATANTACTCGCTGCTGACCTCGAAGAAAGCTGCCCACAAA
GATCTANCGATCTCTGTGGCGCGGATTTCCCCTTTCCCAACGTCAGTTTG
AATCTGTGCCAAATCAAGGGGATCTCCAGGCATCCAGCAACAATGATGTC
ATCAAGCAAAGCACATTGAANTATTCTCACAGGAAGCCAGGAANTNAAAT
GCACTGATTATCTTTAATTTAAATTTTAAGAGGTGAAATAAATATTTGGG
ATATGCACAGGTTAAAGCTGAAATGGTATAATTTTTTTTNAACGAAGCGA
ATTTCACCATAATGCAGAAATTGGCATTCTCAAGGCTTGAGATAAAATTA
GTTTTACAGGGCTTNAAAATGATTAGCGNTTCGTTTAAAAGCAGTTAGAA
ACGTTACGCCTCGTTCGACACNGNTGTATTTCTTTAACAAGGGTTTTCAC
AGTAAGACTAA
>rnd-3_family-351#Unknown
TCGTTCTGAAGGGGTTAATGTTCATGTTACATTGGCTCCACCCATTCTAC
TGATGTCACACACAGTCTGTGGGTGGAGACAAGGAGTTCTACTCTAGCTT
TCGGAGGGAGCAGATGTATCTGTACCAGCTCCCTAAGGTCCTAGTAATTA
CGCCTGACCAAATGTAGTTGTACTTATTGCTATCATGCAATAAACCTTCT
CGTTATCTAAGAACAGTGCCTCTTCTGTAGATACTCTACGGTGGTGTATC
CTCTACCACCGACTAGGTCCAAGACAAAGGAGGATTGGTGGCAGCGAACT
ACCTCAAACAACCCTTACCCAGTACCACATACTGGTAGAGGTGGCAAATA
CCACAAGGTACCAGNAGTGGTCATCTGGGAAAAT
>rnd-6_family-472#Unknown
ACAGTCCATTGCGGCGGGAAACATGGCGGCTGGGCCCACTTAATCGTGGG
AGAGGCCCCGCATCAGTCTCCTNGCGGCGGGAAAACCTCCCCTGATTAAG
TCGGAGGNCAGAAGGGGCTGACGCGGGATTCAGCTGCCACTGGCGGGATG
TCAATTAGGCTCATTAACGAGCCAATTGACACCCATTATCCCTGAGCCCA
CTGCAATTTAGTGGTGGCTCAGGGATTAAATGGGGGCCGCA
>rnd-3_family-12#Unknown
AAAAAAAAAAAAAAAAAAAAAAAAAAAAAAAAAAAAAAAAAAAAAAAAAA
AAAAAAAAAAAAAAAAAAAAAAAAAAAAAAAAAAAAAAAAAAAAAAAAAA
AAAAAAAAAAAAGAAAACTATGAANTGTAGNGTNACCATAGTCTCAGCGG
ACCATAGGGCTGCTGNCTCACCAGAGAGCAATGACTGATGGTGNTTTAAC
CTGAGGGTTACCACGCCTCAGGCGAGGGGAGAGGTTGAGAGAGGCAGGNC
TTAACTTCATGTGGTGAACTCAGCCAGTATAGAAAATGAATCTGTGTCAT
TGGCATCACTCTGCNTGTAGGGGGGTCGGTTAGCTCAGTTGGCTGGACGG
CTGGTTTGCGATGCAGAGTGACGCCAACAGCGTGGGTTCAATTCCCGCAC
CGGCTGAGGTTACCATGAAGGCCCTGCCTTCTCAACCTCTCCCCTCGCCT
GAGGCGTGGTGACCCTCAGGTTAAACCACCACCAGTCGTCTCTCTCTAAT
GAGAGAGCAGCCCTATGGTCCNGTGGGACTATGGCGACTTTACTATATTG
NTTAGTCTCAAACCTTATATAGT
>rnd-5_family-3253#Unknown
TGTTCAATTGTTCTGTGTTTGATTATGTGAGTCTGTTTACNATTGATGCT
CACTGTGCTTGATTGGTTAAGCCTGGGTGTGGACTCGGAGAAAAGTAAAC
AAGCTGTAGAAAGAGCTGGAAGACGGAGCTGAAGCATGGAGTAGACATTT
TAAAGCATTGAAGTAAAACCTATTTCACACATTNCTCTGAGGTATAAAAT
ATAAAACAANTGGCAACAGGGATGGTGGANAAAGTTTANATTTCTTGCCC
CACCTTTCCTTTCTTCGCCTGGATGATACACCCATGCCGTGGGATCGATG
GATTTCGGGATTCAAGACCTACTTTCTCGCGACGGGATGGACAGTCTGNA
TGTNGCAGCAACTCGTAAGAAGATGCAAATNTGCACTATCTTAGTAGAAG
GCCGACAAATATCCGGCAGCTCACAAAAGGCAAGTGTACGTTTGATGCGG
CGGTAAGCGTTCTTGAAAAATGCTTTGGACCAAAGAAAAGTGTGACGATC
GAATGATATACGTTCCACCAGAGATGCCAG
>rnd-4_family-336#Unknown
GAATTTTCCCATTTTCGGTTAAAGTGTTTTNTCGAGTGAGATTCATGGCG
CCCGGTCCGCCATGGCCCATANCGACTTTTCTCACGCAATCTTCCGCTTC
ACCTCATTAATTATGCAAGCTCCGGCGTCCATCTTGGGCATTGCGCAGCC
AGAGGCGGAAGTGCTCGCGCTGCCGGGACCTTGCGGCGTTCATCCGCTGG
CGCCATATTTAAACCCCAGCTGCGCACCACTTCAGACGCTGCAAGCCAGG
AACTGCCCCTCACACTGTGGTGCTCCACCGTTATCNCCGAGGACGTGGCC
CAGAAAGGAAGCTAAACCTNCTCCCCACTTCATGNGCAGGGANCCGGAGG
TGCTNGTGGACGAGATAGTGGAAGGAGGCATCTTTTGCATCATACTGCGC
AGGCCATGGTATTAAACACGACCAGACCGGATTCCAATTAGTGCTGGATC
CTAGTAAAGTGAACACCNAGCAGTGCAGAAAGAAGGTCAATTATCCCGCT
CCACAGGGGTAAGTGACACCATCTTCTCTNCACTGCCAC
>rnd-6_family-1882#Unknown
AAAAAAAAAAAAAAAAAAACCNAAATTCTNAGTCTCNTCCGAGAGAGCTG
AGAATNTAGTCGGGTAGACTGGTGAAACCGNCACCGCGGTATCGCGAATC
GGAGATNAAGTCGGAGACCTGGGCGGGAGATGTAGTGTAAAGGGTTAATG
TGAATATGTAAATAAGATAGTCTACATCATCATGGGAAGTGATGTAAGAT
CACATGACTACTGGGAGATGGTTCTCTCTAGNAGCCTCGTGTGAAGTCTT
GTCCTGTACATANTCGTATTTACCGTGTTAAATAAAAGGTAATGTTTGCT
GACAACCAAGCCTCCTGCAATNTTTATCCGNCCCACTTCCAAACGCAACN
TAGAACAGAA
>rnd-6_family-3199#Unknown
CGCCAGCGGAGGTGAAGATAGGTGCGTGCCCCCGCAAGCGCGAGGTCTCT
TGTTTTCAAATTCTGAACCGNCACCGTCAGCACCGACACCGTTCCCGCAC
CGCCCCCCTCGATAATGCGGCCCCTCCCTAGGCACCGACNCCCCGCCCCC
TCTGTGGAAAGAGGAAGTTACTGTTTTGAGTCCAGTGAAACGTTTTGCAA
TTGAAGTGAAGTGGAAATTTGATGGATATGATCCTGTCGAAAGGGGATAG
AGAAATACATGGAACAGAAGGGATTATTAGCGTAAATTAGAGAGTGAGGG
GGTTTGCAGATCAAAGTGTGCCAACGAATAAAAGGGAAAGAGAGTGGTAA
AGGTTGTAGAGGAGAGACAAAGCATTGCTCCAGAGCAGGTGTTAATGGTA
GAATGAAGATCTGATTGAAAAGGAAATAAAGCATGAAGACAGGATGCAAT
CACTAGGGGAAAGTATATCCAATCAGAGGACTGTGTTAATGGGTCTAAAG
CTGTTGAACTCAGTATTGAATGTAGACCAATGTTTTGTCTCTTCTCAACA
ACCATTACCGCTGCCTTTGTACCTTTGCCTTTGCTTTGTGTTCAATGGTG
AATTTGATCTTTAATCTCCCTCACCCTGTAACTTTGTCTTGACCTTTTAG
CCCACATTCCTGTCTCCCCCTTNANAGCATAGAACATAAGAAAAAAAAAA
AAAAAAAAAAAAAAAAAAAAAAAAAAAAAAAAAAAAAAAAAAAAAAAAAA
AAAAAAAAAAAAAAAAAAAAAAAAAAAAAAAAAAAAAAAAAAAAAAAAAA
AAAAAAAAAAAAAAAAAAAAAAAAAAAAAAAAGGGACACAAATTTCCAAG
TATGCTTCCACCTCCTGGATGTA
>rnd-5_family-571#Unknown
GTCATGCCCAGATTTTGGGTCACATTTTAAGTGCCAGCTTTCAGCTGAGT
TTGGATTTNTTAAATTCTGGTTAACTTTACTGAATTACACAGGGAACATT
TTTCANTGTTGAACAAATGCAAGGTATTTGCCTCAACTATAGGATGTTGA
GTGCATGTGCTCTGCCATCGAGATAAACTATTAACATCTTTAATTGCTTG
GCTATGATTTCCAGCTTAAATGGCTATTATCTGTAGACTGCAATGTTAGG
GAAAGAAATCCTGCAGACACATTCTGCGCTATGAAGGATCTCGAATAGAT
ATTATTACTGAACACCAGAGACGACGAAAGAGCATAATTTCCGGCCCCAA
AAGACCGTATTGCAGATCACTATTTCCCGCCTCTAACGTGTGACTGCCCT
CTTCCTAAAACCATTAAATGTTACAAGGCAACAAATTATATTCCAGCGTC
TCCTCACCACTGGCTGGTCTGCAATCCACCCCNCTCCTCCTCCCGCCCGC
ACAAGGCAAACCAAGCTCAGGGTCTTTGGGAAAATCAAGGCCGGAGTTTN
TNGGCCTTCTGGAGANGGGACGGTCTTTCAAAACATGTCAGTGGTTGTGT
GGGGGGTGGGAATATCAC
>rnd-5_family-910#Unknown
GCGGCTGGCGGCGAGAGCGGGAGCAGGCAGCCCGGGGCGGCCGGCGGNGA
GAGTGGGAGCAGGCAGCCCGAGGGCGGCGGGAGTAGGAACAGGCAGCCCG
GGGCGCGGTGGCGACGGCGGGAGTGAGAACCGGGCGGCCGGTAGTGAGAG
CGGGAGCAGGCAGCCCGGGCGGCCGGCGGCGAGAGCGGGAGCAGGCAGCC
CGAGGCGGCAGCGGGAGCAGGAACAGGCTGCGAGGCGGCGAGAGCAGGCA
GCCCGGGGCGGCGGCGGGGGTAAGGTCGAGCCCTTGTGAGGAGTGCGAGC
CCAGCATGGCCAGGCGCTTATGGACTGTGGTGTTGAACTGTTAACTGTGT
TTCTTTGTTTTTCTACTTTTTNGTAAGAAGGACTGTAACGTTTAACTTTT
AACTTTNTTTTCCTTATTTTTCTGCTTTGTAACTAAGATTCTGT
>rnd-6_family-1349#Unknown
ACAGTGGCACAGGTGGAGCGTGTTCCCTCGGAACCTACTAGGAAGGGAGA
GATGGCTCAGGACAGTCAAGAAAATTCTTCCTCGATTATTGACAAAGAGA
ATCAGACNACTGGAGGTTCTGAATATTTTATTTCAAAGGGAGAGGTATTN
CCTTATGCTT
>rnd-5_family-2078#Unknown
GATGGCGAGCGNGATGACTTAATCGGGCGAGNGTCCAAAAATCAGATTCT
TGCCGTCGAGNNAAACTNCCGATTAAGTCCTCCCGCCTTAGATGGCGAGT
TCAGAACCTTGTCGTCGGGTGGTGAGAAGCTTATTTNCATGCATTTGCAT
CTCATTAATNACNCAACTCGCCGNATTAACTCGCCTTCCAATCTTCCTCT
CCCAATCAAGAAACTCACGGCTCAAAAACTCGACCGGTAAAACAGAACGG
GTACCCGGCGACTTGTCTCNNNAGCATC
>rnd-4_family-191#Unknown
GAATGACAACACTAACAGTAGAATTGCAAGGTGCGATTTTCCCATTTTTA
GNCAAAGTGTGGGGGCGGACGTGTTNGGTGGCGACTAACACGCCGCNCCC
ACCGCNAAGATAACTCGNCCNATCGCGTGCCAATCAGCTNATTAGGAAGA
GCGTGGGCGAGTTTCTCANCCTATCGCAGGCCTCGACACTGGTCTCCCCG
TTACCAGATCTGCCAGCCGGTCCTAAAGGCCATCGGTCGAGGCCTACTCC
TCGGGGGATCCAACGGCGAGAAGAAGGTAAGCATTTTTCATCTTCTGTTG
GGGTGGGGATCGCAGGGNGAGGGATATGGGGAGTCAGAGGCAAGGGCAGG
GANGTGGCTTTCAGAAGTGCCCCCCCCAGTTCCCCAACCCTTTGTACCTC
ATGCATGGTGGCCCCGGATTGGACCCCANTTCCCTCCTCCCAACCCGGCA
GGCAGGTCANCGTGGTTTCCCGGTTGGGAAACCAGCCACCTTTCTCACCT
GCCGGGAAGGCAGGTAATTAGGGACGTGGCGAGTTGAGCCCTTTAAGTGG
CCATTAATTGACCGCTTAAGGGCTTTTATTGGTAGCGGGTCTGGAAAGTN
CCCAATGGATTTCTCACCCAGNACTTAATTGGTGAGGTGGTGGGAAGTGC
GTCATCCCTT
>rnd-6_family-4832#Unknown
GCTGGAGGANGTTACAGAGATAGGGAGGGNTGTAGAGGCAGGAGGCGTGT
AGGGGCTGGAGGAGGTTACAGAGATAGGGAGGGATGTGGGGCTGGAGGAG
GTTACAGAGATAGGGAGGGNTGTAGGGGCTGGAGGAGGTTACAGAGATAG
GGAGGGCTGTAGGGGCTGGAGGAGGTTACAGAGATAGGGAGGGTGTAGGG
CTGGAGGAGGTTACAGAGATAGGGAAGAGTTGTAGGGGCTGGAGGAGGTT
ACAGAGACAGGGAGGGTGTCGGGGCTGGAGGAGGTTACAAGGAGATGGAG
TGTTGTGGGGCTGGAGGAGGTTACAGAGATAGGGAGNGTTATAGGGNCTG
GAGGAGGTTACAGAGATAGGGGTTGTAAGGCTGGAGGAGGTTACAGAGAC
AGGGAGGANTGTGGGNTGGAAGAGATTACAGAGACANGGAGGAGTCCGGA
GGCCGAGGAATTTNCAGAGATAGAGGTTTGTGGGGTTGGAGGAGGTTACA
GAAATGGGGAGGGTTGTGGGGCTGGAGNGGATTNCAAANANAGGGAGGTT
TGTAGAGGCTGGAGACAATTACAGAGATAGGGAGGNTTATANGGGCTGGA
GGAATTTACAGAGATAGGGAGGGTTGTGGGGCTGGAGGAGATTACAGAGA
TAAGGAGGGTTGTGAGACTGGAGGAATCTACAGAGATGGTGAGAGTTCTG
AGGCTGGGGGGATTCCAACGATAGGGAGGGNTGTGAGGCTGGAGAGGGAT
TCCAGCGATGTGGAGGGTGGTGAGGCTCGAGGGTGATGCCTGCGATAGTG
CGGGTAGTGAGGCTCGAGGGTCATTCTCATAGATAGGGAGGGTAGTGAGG
TTTGAGGTATGAAGACAAAATCGTGAATTCTAAAACTGAGGAA
>rnd-5_family-927#Unknown
TCATCTTAGCTGCAGCTACAAGAATGAAGGTANAGAGGCTNACCATCTTT
AGCGCCACACTATGTTCTGAATGAAATATATCTTTTCCATAGCATCCATA
CTTTATCTTGGTCGAANGAGAGACATCGGGTNTTGTGNTGACTACCAGTT
GCTTGCAACCTTAAGNTGTNTTAANCAACGAGAAAAGCATAAANAGNTCA
AACNGGTAAGGTGGATTTGCTAATAAAAAAAAAAAAAAAAAAAAAAAAAA
AAAAAAAAAAAAAAAAAAAAAAAAAAAAAAAAAAAAAAAACAATCTATTA
CAGTTTCCATGATGACTTCACNCAACTCAGTTCCGTTGAAANAGGTTGNC
AAAGGCATCCTGTNTGGGTTGTTGCANCAACGTTGCTGCAATGCAGCATG
GTGAAGGTGNTGTTCCTTCTGATGAATGTCCTCATTTTCCTACTCAGTAC
AAGANTNTTGCGGACTCTCACAGATCCTCATCGTCCATTACACAGCCTTG
TTGCATCCTCCAGTTGTTCGGAGCANAGCATCCAAGGATTAAGCGGTGCC
CTCTGTCTGTATNGTACNGCAACGAACCCCCAGACATGACCTGCATGGAA
CCTGACGTGGAGGAGCCATATCCTGTGGTCCCAGTGGAAGAAGGTGTTGC
ATTGCAGATACGCTGGACATCATNACATGGCGTTCTGACCGCCACCTCTA
AACAGAGTACAGCGCCACTGCCCCTCTCTCATCTGCACGGCATTCCACGG
AA
>rnd-5_family-176#Unknown
GTATGTNTTTCTTTACTGCCCGTGATCAGTATTTTTGTATGAAAAGTGTG
TGTTTTCTTACCCTCAGCGTGAACGTCCCAATTAAATAATTCCAGCAGCA
AGCTTTCGTGAGTTTAAAAGTAGGTTATTTATTCTCACAGCTGAATTAAA
CACGACATCTCTTACGCACTCACACACACAAAGNTTAGATACAGATGAAG
GTAATACATTTTACAGATTACAGTTANCTCAGTCTCTGATTTACGATCTC
GTCTCCCGTGTGGCAGGCCTGCAGTTTCTTGGATGGATTTGATGCTTTAA
AGTTGAAGTGAGGGTCTTGTAAAGCGAAGGATTCNCAGCAGGTTGTGAGG
TTTCCAGTCGAATTTCCAGGAGGTTGGTTCTCAGGTGAACTTAAGCTGGA
ACAGGTTGGTGAGAAGTCCTTCATTCCCGTGGGATCTCCACTTTCAAGGT
ATTGCTGTTAATTACCTTGGCTGCTTGATGACTTGCAGCTAGTTCGAGTC
TGGCTTTCTGACGACTGAACTGNTGGTTCAATGGCTTTCTGTGAAATCTG
CAAACAGCTCCTNGCTGATCTTAAAGACAGACAACATGGCTNCCTCACCA
TGTGACTTTTCACAAGTTCAAAGTCCTTTTCCAAATAAAGGATGGTGTTC
ATGTTGATTCCACATCCTGTGTTGTGGNTTAACACTTTGAAGGTTTGAGA
CAGT
>rnd-4_family-731#Unknown
AACCCTTTTCCCCAGCAATATCCTTTACAGACACTCNANCCCAGTGAAGT
ATAATCCTATCTTCACTCTTTAATTTCTTTACTCAACTGACGAGGTCGCG
AGCATTTCCTTTCGGCGACTTTCTGCACATTCACCAGATGTGATTCTCTT
CGTCTCCCCGAGATACACAGACACAGGCTAACTCACTGACTTTTTCAGAC
TGCCGAGATTGGCCNTCTGCTGTGGATCCTTTCTTCTGAACTNAACCTGC
TTNTGACCNCTGGCCTCTCTTTCTNTAGGTCGTAAAANCTCAACTTTGTA
AACACTTCAGCAATTATCTCACAGGTAGCTGTCAGTCATTTAGCTTAAGT
CACATGCTTTCTTGGAAATGTTANTTTGACCCACTGTTCAAAATGACTTT
CTGACTCTTAAAAAAAGTCACCTTCACAGAACTGAAACCAAAAATCCAAT
TACCTCCACTTTAGAATCCAAGTTCCCAAATAATAACATATTATAAACAC
AGA
>rnd-6_family-441#Unknown
CCACGACGGAGANCCTCTCCGCTGTNGCGAAAATGCCAGAGGAGGNCGGA
AATTCCAAGTCCCGTCCCTGAACCTGGCATTTCCCATTTTCATGGGGGAN
GGANTGGGGCGCAGTTCATGCATATGCGNATTTCNTGGAGGCAGCTGGCC
ATTTAAATGANCAATTGCCTCCACTNAAATCTGATTTTGGATTCCCTGNT
ATCTGAAACGGAATGTGGAGATTAGACCAGGTAACCAGAGCAGTTCTGTT
TGGATATGCCAGGATACCCCTTTGGAGAGCTGAGGTACTGCAGATGTGGN
CTCGGGGGCATGCTTTNGGGATTGTTAACTGTGAGAAGGTTGTGCATAAA
AGNTGCGTAAACCCCTTGGAATTGCATCTGTCAAGANCTGTCAAGCTAGA
GTGTCGAAAATATCAAAAAGTGTCATGAAGTGTCAAAAAGTGTCGACCTG
TCAAGAAGTGTCAAAAAATGTGTTTTACGAATGAGTGCTTTTCTCAATAG
TGCAGTCTACAATATAGAACTTTAAGTAATAAAACTATATTTGTTCTCCT
ATGTGCATGGGTACTTGTGGATACTCAATGAGTTGGCATGGTAGGTGANA
GAGGAAAGGNTGGNTGTGGAAATTAGACACTAAGTTGGCATAGTGGTGCG
AGGGGCCATGGAATAGGGTAGAGGGGCACAGGTGGCACGGGAATGTGAGG
GCTATTGGAGAGATNATGGGCACGAAGTGTTATGGNCGGGGCATGGGGAG
AGTGTGAGGGGTGAGAGTGGGCGAGGNCTGGAGGATGTTTTATATTTCTC
CCACTTTTGGAGAGGTAAGATACCCCTTTGGATCTGGTCCCGGGGCACCT
TTGGTGGAGGTAAGATACCCTTTGAGANAGGTCCAAGACACCTTTGGTGG
AGGTAAGGNACCTTGGGNTTGTGAAAAGGCATGCTTGAACATAAAAAGTG
CGTTAACTCATTGNGACTGCCAAGATNTNAAGGACCTGTCCAAAAAAAAA
ATCGGAGTTAAAAGAAATNTGCCGGGCATTTCAGAATGCCTGTTCACATA
AGCCATNGTAGGATTTGTGCTGCATGACTGATTTCCCAAACTATCATTTT
CACAATGGGGTGCCTATCAAGTGAGCATTTTGAAAGAGTTCCAACTGCTT
ATCGAATGGAAATGTTTGTTGACATAAATTAGTTTAAGGGTTAAGCGCTT
NAGTGAAATGTTTNCATAAGGGATTAGTTGAAGNAATTTCAATGCATTGA
CTTTTTTTGTTATCAATGAGAATGTNTTTCCANTAGTGACATGNTCATGG
TAAGTGNCAGGTGAATTAGCATGGAGAATGAAGGGCAAAGGGTGGTGGGT
GGGAATGCGTGAGTTGGCACAGGGGCTAAAGAGCCATGGGGATGATTGGA
GGCATAGTGGACGGGGGGTATGAGGGGCCGTGGGAGATGNGAGAATGGAT
ATAGTGTGGCACAGGGTATGAGGGNNCATGGGGATGGGTAGATGGGCATA
GGGTGGCATAGGGAGCATGGGGCCAGGGATGGNTAGAGTGGCGAGAAGGT
GGCATGGATGGGGTATGGGGGTNGGGGGTGAGAGCAGGAGGGATGTTTTA
TGTTTNAATNTTTATTTTTAAACTTTGAGCACAGCGCTGGAGCCCCGAGG
CAGGCTTTCCGCCCAGCCCGCCTCGGGAACCGGCAGCCTTTNGGCTCTTC
CCGGGTCACCCGGCCCGACTCCCAATCCAGCCCGNCCACTCAAACTGAAA
ATCGAAGTNCGGGCGGCCATTTTTAAAGGTTGGGTTCGCGGAGCTGGGAT
TTCTCCCGACTCCGCACACC
>rnd-5_family-1396#Unknown
GCTGAGCCACGTGCTGGGAAAAGCCTGTATTTTCTTTGNTTGATGTCCCT
TTAAGACCAAAGTGGGCTGGGGAGTATTCTGAAAGAGGGTTAATTGGTTT
CCTGATTATGACATCATTAGGTTCCAAGAAATGCCACGTGACCTGAGGTT
GCCATGGGGATGAACAGCTAAGAAGCAAAGGGTAAATAGAAAGCTAATTG
CAGTGGGGTTGGGTCAGCCTGCGTTTTCTGTTTGGCAGTTCAGAACACAC
TAGAATTCGTGCAAAGAGGAAACAAGCAAGGTTCTCTCCGAATGGAACAG
TTTTCTGTTTGGCAGTCTTTAAACAGATCCTGGTGTTGAAGCAGGTCTCT
GAGAATAGAGCGGAGACTGTGTTCTGTGTGTTATACAGTTGGAAAGNACA
GAGCTGAAGACAGGAAGNGCANGGGATTGTGGATTGGACAAGACCCACTG
CTGCTGTTTCAGTTGCCAGAGCCCACCAGATCGTTTAAGGGGGTCGGAGA
AGGGAGTCTCTGGGGATTCTGTGCCATCAGGACTGTCGTGACCTGAGTGA
GAGAGGGTTTGCAGACGTGCGCCTTGTCAGTGNTAACCATGTCTGGGGAC
TTAGATGGAATACGGCTGCTGGTGAATGCGACTCAAGGGCCAAAACGATT
GGATGGGAAGTGAGAGANCCTACAAAACGGAGGCCGAGTTGGAAAGACTG
GAGATTGCACGTGGTNCCACATTTGTGCGGGAAGTAATGCGAGTGCTTGT
AACTACATGAGGCGTATCTTTGTTCATCAACTTTAAGTGAAATTTACCTT
TTATTTGAAATATCCTTCGTCCGTTAATTAATGTTTGNATTATTTTAGTT
GGTTTGTTACNGTAAANGTTTTAAAAAGTGAAATCTTGTCCAGCGGTTTT
CTTTCCATTGGCATCGTGGGGATTCCTTTCTTTTTGAAAAG
>rnd-5_family-300#Unknown
CCCTTAATAACATTAAGCCTAAAAAGAAGTTTCAATAGCACCTTATATAT
AAAATAAACTACCTTTCNTTACCCACAGAAAATAATGTTAAAATGGAAAA
AATNAAAGTATATAAATCAAACATATAAANCTTAAATAAAATCAACCACT
NAGCTGAATAACTGAATAAAAAAAACTCCTCTTCAATAAATTCCTCGAAG
AAAAAGAAAATCTTCTCCAGAGCCGACCACGTGTAGGNCTCTCCAAAACG
AAAACACAACTCCTTGTTTTAAAAAAAACTGTTCGGCTTTTCAAAAAAAC
CCTTGTGCATTGTAAAAAAAAAAACTCTTAAAAACTTTTGCGATGTAAAA
AACCCTCTAAAACACGTGNAGATTTTTTAACTTCCGAATNTAGAATAAAA
AAACCTCAGCCGTTCACTGTAGGCCTCCGAAAATCTCGTTTAAAAAAGTC
CGTTTGAAAAAAAAAATGCTTTTTTGGATTTTTTTGGGTTTTTTTGAATG
TTTAACGAAACAAAAATGAATAAAAATCTTATACTACTGAAATATAATAA
CTATAACTAAAGAAATCTAGAAATAAGCCTGCAATCTCAGGAGCAGCTGC
AAGAT
>rnd-4_family-908#Unknown
AAAGAATGAGGACCGCTCCTGCGGGGATGCCGAGACATCCATGTCCCGCC
AACCGAGTAAGTACCACTCTTCATTCCACTGCAACTCTCACATTAACCCC
CGCAATCATTGCCATCCATTGCANACCACTGGCCGTGACGCCTTCTCTCT
CTTTTGTCTTGCAGGTACAGCCAGCATGTCTCCCACCATCGCGAAATGNC
CAGCTCTCCCAAGGAGAGGACGCCGAGGCCTCAGAGGAAAGCTTGCTCCT
GCACCCTCCACCAGCTCAGATACTGACACCTCGGTGGGAACGTCANGCTT
AGAAAGTGCGGGAACACAATCTGGTGAGCACCTCAATGCGACAGCTCTGC
AGCTGGCCGAGGAAGAGATACCCCAGGCCGCTGGCACTCAGAGGACTGCC
AGAGACCAGGCACCNGCTCAGGCCCAGGCAGGAGAGGACCCTGTGTTGGC
AATCAGGAACTTCGTCCACATGCACAAGGAGGAACAGGAGTAGACAGGTA
CGTGGGAGGCAATGGNCCTCATCGCCCAGAGGCTGCAGCAGTGCAGCGAG
TCATGTGACTGTCTGCCNCCGTGGACAGGTTGGTGCTGCCATGGAGAGCC
AGGCCCAGCACCCTCANGGTCTGCTGGAGAGNCGCACACACCTGCACTCC
ATCACCCCANCCATTGGTCCTCAGGACTGAAGGCACGGTGACGGGGGCAT
GGGGAATCTGGCGTNCCCTCCAGGTGCCCCTTCCACACAAGGAGACGGGG
CGGTGTCCGAAGACCCAGCCGGAGTAGGAACCACGCAGNCCTTTCGATAG
TCTCCACTCAGGACACTCGGAGGTGGCTGGGCCTCCACCTCCACCCCGCC
TATCCCCTTCCAA
>rnd-5_family-2719#Unknown
TTCAACTAAAGAACATCAAAGCTTATTACACAAAAGAGAATNAANATGAA
TTATTTTACACTATATAAGAATTAGTTCGAAATGGTCTTGTACAANTATC
AGAAATAAAGATTCGACCCTTTTAACCNCAACAACCTTANAGATACTTAA
ACCTCAGTGAAGGGTCANCCTGTCTCCACTTTAAAGTTCTTGCTCAGTTG
GCACAGCTGTAATTGGTTTCTGGAGCTTTCTTCTTACTGACTTCTAAACA
CTTTCAGAGCAAAAAACACATGGGTTTTCCACACCCTCATCTTCCAGCAG
TTTTCTGTTTCTGGAGTTTTTCTTCTAAGCCACTCAGGNCTTTTCCCCAG
CCTGACTTTTTGGAGACTGCTAAACCAACAGCACCTTTTGTCTGACTGAA
CCTGCACACATGCCTGACCTTCTGGATGGTTCTGTTTCNGGCGTTTGACT
CCTCTCTAGGCAACAGCAGTTTTTTCTTTTCTACCTTNATGCACTGAACT
CCACTTAAGGATTTTAAAGCGTCAAAACTTCAGACACCCGCATCACCCAC
AGAACTCNAAAATGAAACTAAAACTATGTTCCCCCCTTCTTAACACACAA
TATAGAAATACAAATCAAACTTAAACTTCCACTTTAGAACCCAAGTTTCC
AAATAATA
>rnd-6_family-1647#Unknown
AAAAAAAAAAAAAAAAAAAAAAAAAAAAAAAAAAAAAAAAAAAAAAAAAA
AAAAAAACGCTTAGGCCCGAATTTTCACCCCCGAGGCGGGTAGCGAGAGT
CGGAAAATTCCCGGCTTTGCANGCCCACCTCGGGAGAAAGTGCCCAGAGA
TCGGATTTTCGTTCCGGGAGGCGTGGNGTTAACTGGAGTTAGCCTGCCAT
CCCCGAGAAAGAGTTCGGAGGCAGCCACAGGAGCTGCCGGGTGCTGAGGC
GGGCTGTTTAAAAGGCCGCCTCGGTGTCCGGGACTTCATTNCNACTGAAA
ACAAAAAAGGCCTAGCCCTCACCCCTCCCACACACTCCCACACATTCCCC
ATCCATGCCAGCCCATGGCTACTTCACAGACTTCNCCTACCCCAAAAAAA
AAAAAAAAAAAAAAAAAAAAAAAAAAAAAAAAAAAAAAAAAAAAAAAACC
CCTTGTGCCCAGTCTGTGCCGNCCCATGCCCCTCATACCCNCCACGCTAA
TCCATTCTCCCTCTCCATTCCCTTGACCCTCCACGCCCACCATNCCAACC
TAAGNCCNCATACCAATGGCNATCCCNTATGCTACCCATGCCATTTTAAT
GANAGTAAAATAGTGCAGAACAAACAGTATAAATAGCAAACACTGATNTT
TATTNAAAATCGCAGATAGCTTCTTCTCCCAAAAGTTAAATGCCTCGACA
GCTTAACAGTTCCATCGACAGCTNGACAATTCCAATTGNGTTTATCCACT
TTTAATGCATTCATGTCTACATTNTAACAATCCCAAAGGGCACNTGATCT
CTCCCAAANGTGTCCCTAGACTTNTCCAAAAGGGTACCCTGCCTCTCCAA
AGAACTCCAGCAGCTTTAGNCCTTCTCCTNAAAAGTNTAAAGTCCACAAG
TCGTGTTTTGGATCCCACTAAGGAAATCGGACAGGTGAAGGCGGCTGGCA
CTTTAAGATAACGTGCAGCCGCCTTTGTGAACTACGGATGTGCAAAGTGT
AACCCACCCCGTTCCACCCCTCGGCGAAAGTGGCTGGATATCATTTCGGT
GGGANGNGGCTGCCAGGATCAGGGNTCNNGCAGCGTTTTGGGTNANCTGG
ANAAGCCCTCAGCGTCNTNATGAAAGTTCAG
>rnd-6_family-2778#Unknown
AAATTCTCTTCCCTGAAGGACACGTGGAGCAGTTAGGTTTTTATAACAAC
CCGGCAGCTTTCACTGATATTTTCTGGTGCCAGCCCACAAATTACCAGAT
TTATTGAATTCAATTTCATAACTTGCCATGGTGGGATTTGAACTCCAGTC
>rnd-6_family-544#Unknown
GCAAANTTCGTGTACCCACCTCATCTGNACGATTGTAGCATTGGCCGAGC
GGCTCCCGCACTGCTCTCCNTTCTTNACANTGCTGNCTGCCTCTGCGCAC
AGCAGGAGGCCCCAGCAGCATTGTTTGCCGATCACGTGGTACAGGCAGCC
TGCTCTTTCTTAAAGGCAGGCTGCACCTTAAAGGGAAGCTGNACAAAAAG
ATTGCTGCATNGAAATTTCTTGNAAATGAACACCAGGGCAGACAGAGGGA
TCCATTGAGACTGATGAGAGATGGAAGTTGCAGGTGGGCAGGAGGAGAGA
CGTCATGGTCCCGCGGGGAGGCAGAGACCCTCAAGGACCACCCTCNGAAG
GGAGTGGGAGCGGATGGCCAGGAAGGTCAACTCCCGGAGTCTGGNTCCGA
GGACCTGGCAGCAGTGCCAGAAGTGATC
>rnd-6_family-1082#Unknown
CATGTTGTGATGTAAGGTGTGTGATTTATATATATTTATAATTTNTTTTA
GAGTTTTGGTTTTGAACTAGTGGCTAGTGGGTTTTCTGTGTGTCTGAAGA
GTTTAATGATTAACTTGTAAGTATTTCTGTAGCCATGGTGATTTATTTTA
AAACAGTNTGAGAGAGANANTTCCTGGAGNNTAATGGGGNTTTGTTTACA
TTGGGAGAGTTTACAAGGTAAACAGCGTGGTGCTTTCAGATTTAGANGAT
TCTGGAATTTGTTTTTTNGCTCAGGNGAAAACCCATAGCTTGGAGGAAAG
CTTTTTGGTTTCAGTTTGGGCAGTTTGCGGAAGCCTTGGNTGAAGNTAGA
TGTAAGAACAGTTGCTCCTGAGAAAGGGAGATAGTTTAGAGCTTAAGAAA
TAGGTTACCTCAGNGTAAGGAGTTTAGTTTGAAAGTTCCAGACCAGAAGT
GTTTGGNTAAGACCCTGAAGGGGTTATTCGAAGCTGAGAACGTTTAAGCT
CAGNTGTATGANNGNTCNAGAAAGAGGCTATCAGACTCTCAAGACTGGAA
ATTGAAGCCACAGTTAAGTCAAACCTGTAGATGTGATAGAGAAGGGAATT
CTTCTGGTGTTTGAGTGCTGTAATGGAGTGCTTTGGGATTAATGGGATTG
TATTTTTACCATGCGTTTCGAAATCTTTAAATTTGTGTTATATGTAAATA
GTTTGGTTTATTCTATTTTATCTTCATTTCTTTTGCANAATAAACTTCTG
TTTTATTGTTAAAACCAAATCTGCAGCATCGTGTGCTTGTATTTCAGTGA
AGACCACCTCGTTAAAGCAAAATAAATATGATCTATCAAGCCAGATTTCA
GTCTGGGATCTGACTTGTCCAGTAATAACATCAGCTGGGATCATAAA
>rnd-6_family-399#Unknown
TTCTAATAAATGAAACATTTCCTTCAAGTACTTAATCACCATGTAAAGCA
AACATTTGCGTTAAAGTACATCAAAGACANCTAATCNCTTATAACCACTT
NGAGCTGTCAATCAAACTGAACTACAGCCACGCCCCCCACTGTGATAATG
ATAGGTTGTGGAAACAGTCAAGCAGCACTATTATAATGACAGCCCTCAGG
CTTACGTCAACAAACAGCTATTGAAATTGCAAGCGTGTTTNTTTCAATGA
CACAGAGGCTTNCTCNTTTCAAAATTAATTGACAGCTTNACAGNTCTTCA
ATNTATTCACCTTTTACACATAGCATGTCACTNTTGACAATCTCAAAGGA
ACACCTNACCTCTCCCAAAGGCACCTGACCTCTCCAAAGAATTCCANCAG
GTTTAGACCTTTTCCTCAAATGTCTAAAGTCCACGAGTNATNTTTGAATC
CAGTGACAGAAATTGCTTCTGNTTGAAGGCAGCTGTACTTTTAAATGTGC
GGCTGCCTCTGTGAACCATGGACGTGCGAAATTCTCCTGCCCCTTTCCCC
AATAATGAAANTAGAGTGAGGTTCGGTTTGGGCAGGACTTCCGGAATCGG
GGCTCCAGCGCCATTTT
>rnd-5_family-2461#Unknown
AAAAAAAACACCTGTGAAACAAAGGCAAAAGCAGCTGAGGCTAACTGCGG
ANAGACTTTCCGTCTCTGAGACTTTGGACGGAAAAGAGAAAAGGAGGGAG
GCGGAGAGAAAGAACTGCAGCCAGTGTGATCAGCANAGAGAAGAAGGTGT
TTTTGTAGGTTGCCAGGCGGAANATGANGGGAAANACGTNCGTTGATTAA
AGAGATACATNCCGTGGCAATCTAAGAGATCCTGAAGATTTGTCCGAGCA
GTTGGTGGGGCTGGGAGAGNAATCATTGGTGGGCTCACTGTTGGTATTTG
GTTCGGAACTTCTCCGAAANCTGAGGAACACTTTTCGACGGTCACTCGAC
GNTACGACTCGGCGAAATAGGGAAGCAAACCCGTCGGAAGCTGGGNNGGT
GTTGGACTGCTTCTTGTAAAAACTGCAATTCTGTGAAGCAAGATNAAGTA
TAACTGTGGCGTGGGNTTTCGGTCATGTTAAAAATTAACGAGGATANCTT
TTCTNCAGCTTAGCGTATTAGTTGCCTACTAAGTAATGTTTAGTCAATGT
TGCTTTTANTTTNTTTGTTACAGTAGAAGTCTTAAAACTTGAAATCTTGC
CGCGTNATCCTTTAAGTCGGTCACTGGGAATTCAAATTCTTTTTAAAAGT
TATTGGTCTCTAAGACCTTGNAAATTGCCACTGCTAANGAGGCTTTTGAC
TCTGGACGAACTGTT
>rnd-3_family-347#Unknown
TTTGTTGGCTTTTAGGTACATGTTAAATATGTCATGACTTAACTGGGAAG
AGTGCACCGATAATTATGCCCCACTATTCCACAAGCCATCACAAAATGTG
TAAATNATAAAATCCCAATNAGACCGCTAAAATGGCCAATTTGCCTGACT
GACTGCTACTCAGGACAAAAGCAATCCACGCCAGNTTTCTCAGTAACAGA
AAAAAAAACTATTTATTGNAACACTTANCTTTAACAAAAGCAGTGAAAAG
AAAGGATTTCTAATCTACGCAACTTAAACTATACCCTTTCAAAACCCCAA
ACATACACACCAATCACGATTAAGACAGACAAAAANAAACGGTTTAACAC
AATACTACGGGTGGAAAAAGAATATAGACGNGGTAAACAAAATTTTGAAG
ATCAAAAGTCCAGACCACAAGTGGAAAGTTATTTTCTNCACAGTTCTTTT
GATTTTTGCGATGATACGCTGTTGTCTGTAGAGCGATGGTCGTTCTTCAA
TTTGATGGTTGATCGGGTGNATCTAGGTCTTTTNTTGTTAGAATTCTTTT
TAAGCTTTGGTTTTTTGTCTTTTCACTCACACAGAGAGAGGGGAGAGAGA
TGTTTTCTGTTTGCAGGCTCTGGATGTTTCTGCTCTGCATACTTCGCTCT
NTAACAAACTGCAGCTCGGCCAATCNGAGGGCTGTCGTCAGGCAGNNCTT
CCTTAACTCGAAAGACTCTCGGTGCCGCTCNGTCTCGAATTCTCCCTCAC
TGCTTCGAAAAGCAACGTCGTATCGCATAGCTCAACANTATGCAGCGCTT
GATTTTTNCAAGTTGCAAAACTCTCCTGGTATTTCAGCTATAGCANTCCG
ACTTCCATTTCCAGTTTATAGTCCAAAAAGAAAATATGTGGT
>rnd-5_family-291#Unknown
ACAAAGAGTATAAATACAGCGGNCATTGTGCAGCTTGCAAGCGGAGTGAT
TCAAGCAGAATGAGTTTGGTNAATGGTGAGTTGGNTTAGANGGAAGGAGG
ATTTTTCCTTTAATTTACTTTCTTCACCGTCCAGTACTTGGTCCTACTTC
GGTGCAGCTGTTGGTGAGTAACTGGTAAGCTATTCTACTTGTAATAAATA
GTCGGTANAGTTAAANTATGGCAGGGCAGCTCGGCCGAGTGGAATGTACA
NCCTGTGGNACGTGGGAAGTCATGGACGCACCATGTGTCCTAGACGAACA
CATCTGCAGGAAGTGTCACCGNCTGCANAAGCTTGAGCTCCGGGTTTCGG
AACTCGAGCGGCGGCTGGAGTCACTGTNGTGCATCCGCGAGGCAGAGAAC
TACGTGATAGCGCGTTTAGGGAGGTGGTCACACCGCAGTTCGGAGCGTGC
AGGCAGACGGGGATGGGTGACCGCCAGGCAGTCCAAGAGACAGGCAGGTA
GTGCAGGAGTCCCCTGAGNCNATCTCGCTNACAAATCGGTTTTCCGCTTT
GGATACTAGTGAGNGCGATGGTTTCTTGNNGGAGAGTGCAGCCAGAGTGA
>rnd-5_family-1060#Unknown
AAAAATGCATCCAGAAACAGCCCAAAATGANCCGACAGCAGCATTATTTA
NAGAGTCAGGCACCTGATTGCAGNTGAGNTAAATATTTGGAAATTCTTTC
NATTAGAAGTTATCTGGAAGNACCGTGGAGTGTTTGAGGACTGTGGCAAT
NTNNTGNATTTGCCAGAGACGTTGCTGCNTCCGCACACNGAGAGCAGAGG
AGTAGGCGATCTGTCCACACAAAGGCTGCNACAGGNACGGGGGCGGTAGA
NCGCTGCGGTCCCTTCGGGTCTGCGACACGACAGAGAGANGGANCAGAGG
NTGCAGAGAGGGAAAAAAAAAAAAAAAAAAAAAAAAAAAAAAAAAAAAAA
AAAAAAAAAAAAAAAAAAAAAAAAAAAAAAAAAAAAAAAAAAAAAAAAAA
AAAAAAAAAAAAAAAAAAAAAAAAAAAAAAAAAAAAAAAAAAAAAAAAAA
AAAAAAAAAAAAAAAAAAAAAAAAAAAAAAAAAAAAAAAAAAAAAAAAAA
AAAAAAAAAAAAAAAAAAAAAAAAAAAAAAAAAAAAAAAAAAAAAAAAAA
AAAAAAAAAAAAAAAAAAAAAAAAATCCAATGTATGTGCAGNACCATGTC
TGATCTGGTTAGTGCAACAATTGANTATGTGAGGACCGGTTCTTGCATTA
NTGCTGTGCTGTTGCTTATCTCCTTCATCTGGATGACTCGGTCGGCGACA
ATTCTTNGGTGTCTGAAAGCANAAANTCAGAAAGGGAGGATGAGGGAANG
GTCGAGGTGGAAAGCAAGNGATCCACGATCACGCCATCAGCAGCTTGCTC
ATCATGCCAGANAGCAGGATGAGGATGNGCTGGGAGTTGAGAAAGGGCAT
AAGGCAGCAANACGCCATCATCCTCAATGTTCTCAGTGACACTNGATGCN
GCAGGCTCTGTCACAGCCGGTTCCATGATGCAGAGAACCATCTCCTCCGN
AGGGCTCAAGAGATGCAGGTATCCTTNCCTCCCGNCGGCTCTGCTCTGCC
CCTTCTATTGTGTGTCACCTTGTCCTGCAAGAGAGAGGGCAGAATATCGG
TGATTGCGTTTGGATGGTGTGGCCNTCAAGCTGAGGGAAGTATATGGAGG
CTAGAGAGNTGGGTGTGAGAGCTNGCAGCATCGNTAGGTNTCCAAGGGGT
GATGNGAGGCCTGAGACCTGNGCCCCAGAGAGCTGGTGATGGGGATGTGG
TGCATTGAGCAGTATGAGANGTCACATGGGGNTGNATTCACAGGGAGNNA
TCACNTAA
>rnd-4_family-1188#Unknown
GCAGCTTACTCTTGTTTCCCCGCCGTTGTGTTACTTACCCGCACTGCTCC
TCCAATCACAGGCTGCTTCTCTCCCGCGTTTGCTGCTGATAGGCTCACTG
TGAGCCTATCAGCAGCAAATGTGGGAGAGAACAGCCTGTGATTGGAGGAG
CAGCTCCTCCGAGATTCCGTCCATTCTACTTACGGGGGCGACTTTTCTCT
GATTGNTNTCCTCAGTGATTGAATTTTCCTGGATGTTTNGGGGATTTCGG
GGTGGATTCGCCCGCTGCCCCTGCGTATTT
>rnd-5_family-2276#Unknown
AAAATTTTGCTGGGTTAGCCGAAATTGAAAGAAATTGAGGAAAAGACATA
TGAAGCCTGGTGATGACCTAATGATTAGAAAGGTCACTGGTTTTCCTGAA
GGAATGTGTGTGTGTTTAGATTAAGTGCTGTAACTCAACAGTAATGAACT
GAACTGTCACAGTAACTCTGGAAAAGCTGAAGTTCTGTTTAAAACAGACA
CAGTGAATCAGATGTGATAATGTGGACTATTTATCAGCTAAATTTGTGAT
NGTCATAGAATTGTGCTGTGTAAATATCATACGGTTGATTGGACGACATA
AAGCATAGGCAAGCTAAAGCTGAGGTCAAAGTTCATTAAAACCGAGAGAT
AAGCCTCTTTCCAGGGAGANACAAGCAAGTCCTAATGAGTNAATTGATCA
AACCGACGTGGAAAACATGACACGTTTGTGATGTTTGCCAGTGGTCAAAC
TGATCATTTGCTGGAGACTGGACAGTGTCAAAGTTTGAACACAGCTTGTT
TGTATGGAAAGAGTATAAAGAAAGCTTGCCTCAGAGCACAGTTAGCTAGC
TCAGGAAAGGAGGTCGTCTGATCAACGGCTGGAGGTTGGGACGGAGCAGG
CTGATCACCTGTTTCGGTCTGATCCTCGGACAAGTCCACGTAAACGGGTT
CACTTGCGATTGTAAGCATTGTATGGGTAAGCTTTTTGCAGCTTTTTTTG
TAGTGTACTTTGCTTTAATAAAGAACATTGGGTATATCCCGTTGTTAGAA
CTGCCTTGGGTTATTGATATCCAGAGTAAACCCGACGGACCAGGGAAAGT
GGGAATAAAAGCC
>rnd-5_family-1275#Unknown
AAAAAAAAAAAAAATTAAGAACTAGGGTTTGCTCTCTGGCNAAGGTAAAA
ACAACTGGCTTCAATTAATCACGTGACCAGGTTGCCTGGAAGNTAAGCAA
TAAAAGAGNAACAAGTTAATTATCGGGGCGAGTAGGTTCCTANGGGTGGT
TCTCTGTTCAAGCAGCGAATTTAGAGTTTANAACAAGNTGGAGTGAAGGA
AACATCTCTNTCAGCGGAATTCGGTTGAAATTCTGGGCGNTGGCTGAAAN
AATTAAAACTNTTGGAACTGAAAAGGCTCTACTAACAGTGAGTTNGACTT
CTGGNATAGCCAAGCTGTGAAAAGAGAGAGAGTTTTAGACGCAAAACTCC
ANAGTTAAAGAATATTAGAACCAGGAGANTTCTGATCCGAGGTGGCTATA
TTTAAGACGCCAGCGACACCTGTGTTGAATGGGAGTTTGCAACCTGAGGA
TAGTTGGAGGAACAATNTGATCGGAAGTAAGCAGAAGGCCCAAGAAATCT
CAGCCCTTAAAATGTACTCAGACCAAGTGGTTAATCTTCCAATTTTTGAT
AAGCATCTGACTTGAGGGTTTTGGGGTGTAAGTCNAATGGGTGTAGAAGG
AAANTGGNATTAGAATTGATTTAGAGTATAAGTAATTGCGTTCATTGTAT
TTTTAATATCTTTAACGTAACTGACNATTTAAGATAGAGTGNAGTTATTA
TAGTTCATGTTCTTTGATTTTTGTGTNGTAAAATTCTTTTGTTTAAACCG
TGAANCTTGTGGCTTCATTCTTTTAGTAAATACCTGGGTTTTCAGATTCT
TAGAANAAACAAAAAGTTACCGGTCTCTACTGAGACTGACA
>rnd-4_family-26#Unknown
CTGAATTTTACCAGAAATCGGCTAAGTGTCAATTTCGGNGAGTTTCATGG
AGGGTTTCTCTCCGTGAGCCCTAGCGAGTTTTCTCACGCAATTCTCCGCT
GCTCACCTCATTAANTATGCACCATGCCTCTATGGCGCCACTCTCACCTG
ATCTTGCGCTCACCAGTGGCGGAAGTACTCACCGCTGCCGGGACCTATTT
NAANCCCAGCCGTGCACCAGGTCAAACACTGCCAGCCAGGAATTGCCCTT
CAC
>rnd-5_family-173#Unknown
GTGGCACCATAGAATCAAGGCTCTCAAACCTACTTTGACTGCAGTCCTTT
GAAGACTTCCCTTCTCTTTCCCGGTAGCCCTGCAAAAACATTCCTTTCGT
GAAGACATTCCAGCCCTGGAGGCAGCTGCTCTGTTGGCTGAAGGATTTGA
TAAAAGACTGTACACACAAAGCACTTCCACTTGCATTTCTGAGGCCCAGA
AGGTTGCGTTCATGACTCAGATGCTTGNCAATTGAGGGCTTATGTGTCAT
TCTGGTTATTACAGAGTATGATCTCGTCTGACATTATCAAGGAATTGCTG
CGTTGCTGGATATATGATGCAATGAGATTCAGAAATGGATATTAAAAAGC
CTGTGGCATTATTCAAAGAAAGAATGCCTTCCTCTTTGTCCAGTCCAATA
TT
>rnd-5_family-1597#Unknown
GCCTCATTATGAATGCTTGGCTGAGAGTCCAGACTNCCATAAAAGGNTTA
TTTGAGTGAGTTCGTTTACACAGATGCAAGAGGGATTGACTTTGCTTGAT
TGACATCTTTANGTGGTTATAATAAGTTNTTNTTTCTTGATCTCTTTTGT
CAATGNCTCAATGTTTATTTGCACGAGATNAAGAGATGTCAAGTGCTTAA
AGCTTCTGTTATTGATACTTTAATGGTCTGNTTGATTGACACTTTTATAG
GGTTGTAGGAACAGCAGTTTTTTTCCAAAACTTATGAATGTGTTTTCTNA
GCTGTTCCTCACATCGTCATTNTTATAGNGCTCATTGGTTCTGTACATAG
TGCATNCTGGGTAAATGGGCATGGAAGNGCCATGAGTTGGCATGGGGGGC
TACGAGTGTCATAGAAGGCATGGTTGGGAACGTGGGTTGGCATGGGTAAG
ACCTTTTGAACTTANCTTTCAAAAGNTTCCCGAATCCAGACTATGGTTCA
CGATCCTCTGAGAGGCCATGAACCACGAGTCATGGAGAAGCTGGCCCGAC
TCCATGAAAATTGCAGGGGGCTACGAGATGCCTATCCCCGCAATGGAGCC
AGCGGGTCGGGAAGTGCGGGCTACTACCCGCATCCTTATCCCACGCGCCA
GCGAAAA
>rnd-4_family-491#Unknown
TTGATAATGGTCTAATGATCAATCGCTCATCAGGGATTGATTAACTCCGT
GGGTTAGTTTATTTAAAACAGTAAAACACATTGTAAGTTATGAAGCAGAC
ATTACAGCAAACCAACTGATTTCTGTGTGTGCAGCTTGCAAACCCANAGC
AGACTGNCAGGCAGAGTCGCAACATTGTATACACACAGCACATGGAGTCC
TTAAAGGTGAANTCTCTTAAAGGCAAGGTACAC
>rnd-5_family-2038#Unknown
CAGAAGTCACGTCTTTCCACTCTCACGATCTCCCCAGGAGCTGATACAAG
TGGGATGGACGGATTTGTTTTCTCCTNCACTCACTCATTTGGCGACAACT
TTCTAACTGCTCAATGAGATAAATCTAATTCTTTTCGATCATTGGAACCA
CTTGTATGAATATGCACGCAGCGAATCGAATACTACGAAACAGATAAACA
GCCTTCGCGGAATTTATCACAGCGCTGTGTCAGCGATATGGGATAGATCA
TCGAGCTAAACACATCCGCGTTTGTCTCTCCTCAGATATCCTTCTCCTGC
TGAAAAATTATGCTTTTTCGGTTGATAATTGAGGTATTTCCCGCGGGTAC
CGATCATTATCCAAATAGCGAGACTGGTCTNNTCCAACAAATTCTGTTTT
GCTCAA
>rnd-5_family-1382#Unknown
CAAAAAGAAACTGAAAGTTTGCTANTATCACAGAATCCANCAGCACGGCA
AAGAGTCAGNGTCTTTGATTAAGACAAATCAATCAATGTCACAGTTCCAN
NCATTAAGTGGAGCCGGTAGTCAAAGTCAAAGTTCAGATTTGACACATCA
GAGATGTTGAGAGAGCAGATCGACTATGAAATGGAAAGGATACCCAGACA
GAAAGAGAAAGAAACCAGGTAGGTTAATTGAAAGTGTTTAGGAAGGGAGA
AGAAAAAGTTGTTCTTTNCANTATTTCTTGTNAAATTATTTTTTGTAAAA
CACGTACTGATGTTAGGAAAAACATTNTGTTTACAGTAAAAACAAATATG
CAACCCAACCTGTTAAATTTCAGGTATGTTGATGTTGGTTTAGTCATNTT
GTATTCTGGGAAATTATGTACATGTACCATTTTACATTTTAATGTACAAT
TTTTTAGATGGGGAGGGAGTGTAGTATATGCAAGATCTGAGCATTTTGTT
ATATTGCCCTCTCTGCTGTTAGAGGTGTAAATAAAGCTAGTTCAAT
>rnd-5_family-1660#Unknown
GTCTCTGCTGGCGCAGTTTTAATTTGTCGTGGGATAAGACGTAAGGAGCA
CAGTCAATTTTGAACAAAGTTTATGGGAAATTGCCAGTTTCTGAGGATTT
GGAAATGACTCAACGATCGACAAACGTCTTGGAAATGTTCGAAATGTGAA
AAATTATTTGCGGAGAGAGAATAAAAGATTTTTTTTCAGATCGCAAACAT
TCAAAAAAGGAATTAGATTTATCTCATCGAAACGTGCGAATGTTACATTC
AACTTTGGTCAGAATTTTTATCAGCTTAAAATAAAGAGCTGCTGAGAGGA
AGGGAGGGTTCAAAATGCAAAGAGACAGAGCCTTGTTTGTGGATTTCTTG
GGTGGAGTTCGGAAAGTATGAAATGTNCCTAACATCATCGGAATGTGGTC
GAATCATTAAGGCACCATTTTAAAGCGGGAATTGCGCCTCTGAGCGACGG
TTTCCTTCCGACTCGAGAGGGTCTAACTTTACTTTTTAATTGAAAAAATG
TTCAGTTTCATTTATAGTTCTTCACGGAGAATGAACTGCCGATCTTATTC
AGCTGCACGTGTACAATAAATTTCTTTACACGTGAAGTCAAAGAAATTCG
AAACTATTCCCCAACCGCCCACAGACTTTGTCTCACTGTTAAGGTGCCTC
CT
>rnd-5_family-2661#Unknown
ATCATACAGAGNCAGGACAAAGATACACAATTCTGCAGAGCAATTACGGG
TGGAAATAAAGAAGAAACAACGCCCCTGTAGGTCAAGGGTCAAATTCAGA
NAANAAAAGGGTTGACTTCTCACAGTTCCTTCGAATTCTTGTCGATGAGA
TCTGATTGCTGACAGTCACAGAATGATGGGAAATCTTCAGNCCAGATTTC
AGATTCAGATGAGNCAGGAGTCCTGACATTTGAAACTTATCAGGTTTTTC
AAAATACTTCACTGAGAGAGATATAGAGAATGCTGCTTTCAGCTTCAAGC
TCTGACTCTTACTGACTGAGAGAGAGTAACTGCATCCTTGCGAACNTCTC
CAGCAACTGCCCACAGCTTCTAGGTNTGTACTGAGAAAACACCATTACCT
CAGTCCAGAGGCTGTTGCTAGGTAACGTGCAGCGTAGATCCTAGCGTTTC
CAGGTCTGTTTGTCCAGCAATTAAAGCCATAAAATTCCACCTTTNTCTCT
CTAAAAGCTTTGCTGGACACTNCTTTCCAAAGTCACTTGCTTTTCGTAAA
CAGCAAATAAACCACAGTCTCCTTTNAACCTTTGACTTTCCAGTTCCAAG
NAATCACATGATAAATCCTTTGCAACCCAGTAATGTCCAAATGTCCATTT
TCTAGTTCTCATAATCCATAAATATATGTATT
>rnd-6_family-853#Unknown
TGATCAGGTGAGGAGNGGTNGAATGGCTCCCCTCTTTTCCCACTCCTCGT
TTGACCGCAACAGTTTTTNTTAAAAGGATNCGCTTGCCAATTCAGTGAGT
GTTTAACTGTTTACGTGCTGTGACTGTAAAAGACACACGCAGACAGGTTT
CTTTGAAAGGAAAGAGAACGGTATTTATTGTACTTACACCTGGTCTAAAT
AAAATAATAAAAATGCTCCGATCTAACATGTTCAGTGCTCAACACAGATG
CGCATGAAATATGAGGAGAGATTAAGCAGTTTTTTAAGGTCCAATAAAAG
TCAGTNGTATCGGATCTTGTAGATTGATGACTTGGCTGGCTTCAGGCTGA
NCTCGATGGTCCTTCTGGATTCTGCNTCAGACGATTTAAAGATGTNGACG
AATGATTTATCTNNCTCTTCTGGAGACAGCAGCTGCTGGGTTGATTTTTT
AAAATATCTGCCTGCGGCACGTGGATGGTCAAACAAAAGNCAGGNCTCAA
GCTTGCAGGTGGATTGAGAGAGGTGTACTCTGGTTCTTCAGCGTCCCTTC
TTCTTGTCCTGGCCTGGAGAAAAGCAGTTTCTTAAACANACAAAGGGGGT
TAGTTGGCTCGTCACATGATCCCCTCTCACCAACTGNCCAGTTACCCAAA
CATGGCCGTGGCAAGCTGATTCCAGGTCCATGGTTTAGACGTGATTAGAT
TACGGCTGGGAANTTCCTTTCTAGCCAGANTCCATTGTCCAAAGTGATTA
CGTCTAATGTTTGTTCCCACCCAGTTGAGTACCCAGGTGATTGTCTGGAT
GTTTTGCTAATGGGTCATGAGATGGTCCATTCANACTCCTCCAAGGCGAT
TGTCTCTGATGAAGCTTTGCAGATAGACTTCATTTAATGGCTTTGGAATG
TGGAAGGTACAGTGATGCAAATGTGTAGCCATCTTTGACTGTGATTTTAA
GTCACTGGAATGCGGCTTTAGTCTTTCTAAAANNCAACTAGTGGTTTCCA
GCCAGTNAATTCATAAAGTAATTTTTCATAAAGCATGGATTTATACACAN
TNATATTCNCCATAGTCAAGCACA
>rnd-6_family-979#Unknown
GTCCTGGGTGAAAGCCTGCCCTGCAGCCACCTCTACATGGTGAGGTGCAT
CCTCCATGACCCATGACCGGTTTNCCNCTTCCTCATTCTGCCATGTGCAA
GATATTTGTANTCTTGATCTTTACATTGCTTTCCATGCATGTGGCAATTA
GCNCAATCTGACTCTTGGTGGCCTTCATTATCCCCTGCGACGCAGCCCTA
CAACNTTGGAATCTACAGCCTGCATAACGGTTTCATCCCCATGTCCTTAA
CTTTCAGATACACGGGCCTGTGAATGCGCGTGCATGTGGAATAACCGCAC
CACCATCACTGCTGGTGAGTCTTAGGTGCCCTTCTTGTCAAAGNTNAATG
AATGACGGGACATGGTTGGGATGTTGGTGTTTGGAGTTGNTAGAGCTTAT
TCGCCTTTANTCTGCAGTGAGTGCTTCCCTTCAGTGCTAANCCCTTAA
>rnd-5_family-508#Unknown
AGCCCTCAGGTCCCGCTCCAGCATCAGTGTCCCGGGACATACGGAGCCTG
CGTCGACACTGCGCCTCGCTCATCCCCAGGAAATGGAGTCGGGGCGAAAA
ACTCTGGGCCTCCTGCGNACCCCACGCATCCTGAGGGGCCCTGCGGCTGC
GACCTCTCCCTGAGCTGGGTGCTCCTCGTCCTCCGCGGTGGCCTGCTGCT
GCTCCTGGGCTTGCCGTCGGCCCTGGTCCTCCTGCATCCGCCTTCGCCTT
CTTAGGAAGGCAGCCACAGCGACCAACATCCCACCAGCGGCAGGGCGCAG
GACTCTCGGTGGAAATGACCTACGTTGGGAACANAAGGAGCGAAAGAGGT
TCTTAGATCTCAGAACAGTCANTGGTGGCATACCCTGCAGATGAGGGCTG
CGCACACTTCTCCACACAGTGAGACATGCNGCACCCCGATAACGAGGGCC
ATGTCTCCATCATTCATTCAGCTTCAGCCTCAGCATGTGCACCAACTTGG
TGAAGGTGCCGCGCCGGCTGAGTGACCAACACATTACATCAAAAGGGAGT
GCCTGCTGCGCTCCGACCCCCTTCCCATCCCAGACCCACATCAACCATTC
AACTTNTCATTGCATTCAGTACAGNCCATCGTNANACTTACATGACAGAT
GANGTCGATGCTGTGTCCCACAGCACCCTTGGAAGTTNCACAAGCCATCG
TCACCTTTAGACACAGATGAGCAGTGATGNTCTCCGCCTCCCACAGCACC
CTTGGAAGTTNCACGAGTAATGGNTCACTTTGGCCAGCATTCGCCTCTTT
TTAAGTCATTGCCGCTAACTTCNGCATCATTGAGATGCCAATGTTCAATT
TGCAAGCACCAATGGCATGGTGCAAATCGCCTTTGACCAGCATCTGANCC
CTAA
>rnd-5_family-630#Unknown
AAATTGAAGATATTTACTTCCGTAAATAGCATACGTTTTATTTTCCTCGT
CGTGAAAGTTTTAAACTGTNCGGTGTAGCAATGCTGTATTCTTTTCTTCT
TTTAAAGATTTTAATGTTNCGTAGTCGTAGANCTATATAACTGTACTNCT
TTCTGGGGGTTTTCCCGTATTTTTGCAGTCAAGTAAGGTTTCCCGCCTTC
TGCAGGCAAAATGGAGTTTTAATTATTGACTTCCCACCTTTCACGGCCTA
ANACANAATGTCCTCTTCNCAGATTTCCNCAAATAAAGCCTTGAGTCTNC
GGTGNCCTTAATAAATTCTTCCCATCCGAANCGCAGNTTAAGTTATGGAT
CTCCCGCTCTTATCGCGGCCTCAAAAGTCTTCTAATTATCTTCTTCTGTT
AGACTCTGTCTGCTTTAGCTTTTAAATTGTCCCTTTTGTCGCCTTAATTC
TGCTTCCGATGTTCCCGGTGCTGCGGCCTCGGTANAAATTATTTCTATGG
CCCTTGATTCCTTNCTGTAGCCGTGCCTCGTGGTGTCCGCTCGCTATGGC
GGCAACGCTCGTTGTGAGCTGTAAGTACTCCTTTTTTTTAACTTCTAGCC
TTCTCAGCCTGGTTTTGCGCCGTTAATTTAAAGNTTTTTCCCCTTGCCCA
ACGGGGATTTTNAACTTTGCTCATANTGCTTGCAAACCTCTAACCGGGAN
TGCTCCTACAGATCCTCGCTTCCCGATGGAATCTGTAACTGCCAGGTGTG
ACTAGTCTTTAAGCTCTTNCTAGCCCACGCTGCTTTTTCTGCGCTTCTTA
CCAGGTCTGAAGTAAAGCTTTAGCCTGGAGTGCTGTTTCTCCCTTGTTGG
TCTTTCCGTGAGTTCTCGCTGACTGCTTGTTTGTTCAAGCGCTTGCAGCT
GCTGACTGTNCGTATGAGTAGTTCTTAAAGCGGTAAAGTCTTTAAAGCTG
TAAACTCACTTGGTCTTCTGGAAATTTCTTCTCCTGGGTCCGATGNATTT
TTTTTCACATTGTGGTATTAAGCA
>rnd-5_family-528#Unknown
GAANGTTCATGATANATTGTTGTTATTATTTGAAACTNGGGTCTCTAAAG
TGGACAGAACCATGTATAGCTTCAAGTTTGATTTGTATTTCTATATTGTG
TGTGAAAAGGAGAGAAATAGTTTTAGTTTCACTCTTGAGTTCTGNGAGTG
GCGACGNGTTGTCTGGAAATTTGTTTACATGCATTTAAATGAGGCTTTTA
AAACCCTTGAGGTGAATAGTTCAGTGCTTTAGAAACAAGGTAGAAGAGAG
AAAGGCAGCAACGAGGTGTCCTGTGACANAGGGAGACAGAGACAGAAACA
GGTTTCTTCAGAAAGACAGAACCATCCAGAAGGTCAGNGAGTGTGCAGTT
TCTTTCAGAGAGAAGNAGGTCATTCAGAGAGGAAGGCCTGTAANAGCAGC
AGTGCAGTTTAGCAGTCTCCAAAACAGTCAGGGCAGAAGAAAAGAAGTCC
TGAGTGGCTTAGTGTCAGTAAGAGAAAGCTCCAGAAACAGAAGGCTGTGG
AAGAGGAGTTTAAGGAAA
>rnd-5_family-1770#Unknown
AAGTTTGGAGGGTGGAGGCATTTAATTAGGTAAGANGGTGCGGAGTGGGG
ATCCTGCTCGCCTCAATTAAGTCTGGACTGGGAAGGCTCGTGGATGGCCT
TTCTGCCCTGTACNCATTGAGGCCCTTAAGTGGGCAATTAATGCCCANTT
AAAGGCCTCATCCCGCTGCTGCTGCCATTAGCAGCTGCAGGGGACTCGCC
ACGCAGGANNCTGAAAACGNAATCCTGTCAGGTTTGCTTGTGGGCTTCAG
GGGGAGAGGGTTTCTCATTCAAAGGCACTCAGTGCCTGATCGAGGGACCC
GGCATTGGGAGGGGAGGAGTCTCACTGAGAGCACCCCACCCTGCTCTTGC
TGCCGAAATCCCCTCCCACATGACCCACTCTCTCCTGCACCTGTGACCAT
GGCTCAGGATCCTAGGCCTCGGGTGGGTGCANTGCCGGCAGCCGCCACTG
CCCCCGGTGGTGCTAACAGGCAATGAGAGCTGCCGGCCTCTGATTGGCCG
GCAGCTCTCGGGAGTGGGATTTCCGCCCNCGGGGTCCTTGATCCCGGGGA
AGGCCCGCCGCTGNCCAGTTAAGTGCNCGANTGGCACTTAATTACGGCGG
CCTTCCCAAAAGAGGCGACGCGAGGCTCTCACCGGCTCTCCAGCCAGCAG
ATGAGACCCTCGTCACCTCNATTAA
>rnd-3_family-781#Unknown
ATGTTACGACGATGGANCAGAACCCAATGTTTATGGACATNTTTTAACTT
TTAATTCCAAAGAGCGTTTTTTTTAAAAAANAAGTCTGCNACAGTAAAAN
AATTATGACTGCGGTCGTAAATTCAGTNACTGTCTGGCAAAGTCCCGTGT
GGGGCCCATGGAATGTCGTACNTNTAAAGNGTCAGGGAAACTTCGAACAG
AGAGAGACGTAACAAGAAGAGATAACGAGGGGGCCGACTATCCTCCCTCT
CAGCAGAAAGCCACCTCTTGCAGAATTTTTGTGTTTTACNCTTCAGGAAT
NTACAGGAAAGGGGTTGAGAATCGATGCAACACTAGTCTGGTTTTTAATA
TGNTTGGACACCCTAATGTGTGGACTAGTATATAAGAGGGNAAAGCACTC
CCTCACTTTGAGTGATGGAAGCCAGCTANTCAAAACACCCCATGCCAAAA
GNAAACAAAATAAAAGGACTCTCTCACTCTGAATGCTGGAATTCAANCAC
GGCCGAAAGGGAACAANAGAATCTCAACCAANCCGCAAATCAGAATCNTG
AAATCGACTGTTCAACTACAANTGCCAACGCTACCGGCGNCATCCACTGN
AACGGCCGCGACGTTCAACTCATCTACTCTTCACGAACAATTCAGAGATT
GATCCGCATTTTTTNAAACTTTTTGGACTCACCTCTTATTTCTAATGTGT
GTGTATGCGTGTTGTGTTACTATTTTTTCTCGCATTTAGTAATTAATAAA
CTCACTCTTTTGTTAACTCAAGAAAGCCTGGTTAAATTGGCTCCTTTTAA
AACATAAGTTCATTTGGGTCTGGGAGAAAGGTATCCACAAGGGAAGGGAT
CCTTTTAAATTAACCTTGTTGCGACCAACCGAGGGGGCGGGTGAATAAAG
AAGGGGAGCCAGTTCATCCCTCCTCACCCAGGAGCTTAACGATTTGGGGT
ATCCCATCTGGAACCGTAACAAATTGGGGAACCTCGCCCGGGGT
>rnd-5_family-91#Unknown
ACACCGTTCCTGACGGCGGAACTGGAAGTGCACTACCTTCCGCTCTCTCG
TTTGCTGGTTCCCACGCGATTATAATTAAAATTTGAAAGTCCAGTGGCGT
GCACGGGAGACACGCGCGATCATNCAGCGGGAGAAGCTTCTCATTGGTGG
AACCCGCCATCAGCTGACAATGCTGCAGCTACAGGCGGGCTATNAAAGAG
CCTCCTGGTCAAACAGGGAGGCTCTGTATCACGGCCACAACTTTCCTGCC
CAACTCCATTGCCATTAACACGAGAGCACGAAGGTGGCAAGGTGTTTTTC
AAGTTCAAATTTCACTTGTAAATATTTCACATTACATTGGTTTCACTTTA
TTCATATGTGCATCAATCTTATTTGTTGAGACTAGCTTAGTCAGAGAGCT
AAATGTACTGCACGCTCATGGTTGGCACGCATTGATGGTTACAGGGGAGT
TGGGACATTTCCTTTATTGTGGAAGAAACAATGTTGTGTTTCATTGTGCT
TTTATGTTCACTGTTTNTTGAATACTCGTCTTGGATGAACTTGCAGGCTC
AGCTGGCCCTCCCTTCTATGCATTGTAAAGGANATTGTCCGAGATCATTT
GGGTGGGTGAACTCAAAGCCCTGCAAGGACTTGTCCAGCCAACACCCTGA
GACGGACNCACATTTGGACAGTACTGACGCTGCCCTTTAGGCCCCATCTT
CTTACCTTGACTGACCGTCCCCACCCACACTCCCGACACCCCAGGTACCC
CTCTTCANCNTCATTGCCCTCTGTCCTCCCTCGGATCCCTCTTCCACTCC
TCCGTGCACCCGACNCCACCCACANCCCTTCACTACCACCCCTTNCCGGT
CCCGAGCCTCCATGCAAGANGCCATTCTCCTGCTCCCTTACCTCGTGCCG
TAGAGTTAAACAAGGAAAACCGCTGACCTTACACACAACTGCACAAAGCC
GACTGCGTGCCACCTTTAAACAATCGTGAACCGGGTGCCACGAGATTCTC
GTGCGCCGCTGACTTTATCTTGAAGGTAGGACGTAATTGAAAACAGTTTC
ACGCTAATGAGTATTCATGACGTGCAAATACATTGCGAGTATGAACCCGC
CACAGGCCAGCGTGACGACACCGCAAAAGCCGCTGACTTTATCTCTGCAT
CTCGACNCGCTGTCGGGAAATCAAACTTCGCATCCCGCCTAANTNAATCA
CCCGCATGCCACGTTTCCCACTCTTGCGGGCTCCATAA
>rnd-4_family-24#Unknown
AAAACTTCAGCATGTACTGTAATNAACGCGATNCTGCCAACCTTGAAGGG
CCTCACGTCGCTCACAAGTAGAGCCCGCGCGCTCAGACAGAAAAAAANCA
CTCCGCCCACTCCGGGCGTGGTCGCAGCCATTTTCCATTTCCGTTGCGCA
TTTACGATTCGCATGAGGATGGAAGGCAACGCAGGTCGCACTTGGCAGAG
TGAGTCGCAGGCTCAGCCTGGTAATCAAGGGCGNCCCCGAGCCTCCATGT
TCCTTTCTTCCTNGCACTCCCTGTCGANCCCGTCGGTACTGAGCTTCCAN
ATGTTCCCACNCACACTTTGATTTACGACTTCATCTCCCAACATTACCCC
CTGAGCTCCGGCCCTACAGTTTNGTCGTGTAACCATCGTGCTGCACTGTC
NCCCATCGAAGCCAGGGTGGTGGTGACCATCGATGACCGCCCCCTCTCAG
GTAACCNATGTNCTNCGATGCATNTCCTCCCCTCTCACCATCCCCTCTTT
ATATGTTGAGTTCCTCCCTTTCACAATTATTGTCCCCTCTGCATCCCAGC
ATGCTGCCTCCAATCCCCACAATTGACTTCCCCAACTTCCCTACCACAGC
GGTGGCCCCTGATAACNCCCCTTGACTTTCANTGNNCAGACCCCCAGGGC
TACCCACCCGACCGACACGAATGACAGGACCCCNGACTGATCTGTGCGCA
GCTCCCCGACTGACTTACCGCNAATCCCCGGACCGGTTNCACTGGACCTG
CAGGACTGACCGCGGTCCACTNCCTGCAGCCGTGCAAACGTTACACCAAG
TGACCCNGACTTCACCCAAGCGNCCAGCNGACCGCGTCCAAGNCCCTGAA
AAAAAAAAAAAAAAAAAAAAAAAAAAAAAAAAAAAAAAAAAAAAAAAAAA
AAAAAAAAAAAAAAAAAAAAAAAAAAAAAAAAAAAAAAAAAAAAAAAAAA
AAAAAAAAAAAAAAAAAAGCAGTGTGGTCTGCCGTGTACACNGCTGGCAC
ATGATGCATGGTGTGAATTGACATGGNACAGCAACAAGNCCGTGCCCCTT
GANTNATCACTGCTNCCACCTGGCAACCACCAGGCTTTGTCTGCGCTANA
ACAGCAAGGCGAGACANNAGTATGGTGAGCCTTTAAGCNCTGGCNGAGGG
GGAAGAGCATCCAAAAAAAAAAAAAAAAAAAAAAAAAAAAAAAAAAAAAA
AAAAAAAAAAAAAAAAAAAAAAAAAAAAAAAAAAAAAAAAAAAAAAAAAA
AAAAAAAAAAAAAAAAAAAAAAAAAAAAAAAAAAAAAAAAAAAAAAAAAA
AAAAAAAAAAAAAAAAAAAAAAAAAAAAAAAAAAAAAAAAAAAAAAAAAA
AAAAAAAAAAAAAAAAAAAAAAAAAAAAAAAAAAAAAAAAAAAAAAAAAA
AAAAAAAAAAAAAAAAAAAAAAAAAAAAAAAAAAAAAAAAAAAAAAAAAA
AAAAAAAAAAAAAAAAAAAAAAAAAAAAAAAAAAAAAAAAAAAAAAAAAA
AAAAAAAAAAAAAAAAAAAAAAAAAAAAAAAAAAAAAAAAAAAAAAAAAA
AAAAAAAAAAAAAAAAAGCNGGAGTCANCAGGAATACCGCTCCGNTCTCC
ATGTTNGGNACTGTNGCCATCTAGTGTTCTATCCAGCNNGCGGGANGGTT
GTTGGCAAGAACTGCACATNAATGANGCAAGANTAACGGTCNTAATGGNA
TGTTAATNCATTCAGATGGATGCACATAGGTTTCTCATCGCTCAATAGTG
AGATTCTCATTTCGCCGTTCAAATTTTGGTCGGAGAATGGGACCTTCTGA
TCTCAACGTCGACAANCTCNTTACTGCCAATCTCACCNTGTTTTCCTAAC
TNTCTCACCAAGGCCTACGTCTTCCAGGGATTTGGGAAGATTCCACCC
>rnd-6_family-953#Unknown
AGAAACCCCGAAAGNTTGTAAAATCCATTTACTTCATCAGATCAAAGAAG
AATTNGCAAATGAGGGATAATTAACCTAAAAGTCGGNTTGAGGACANTCC
AGAGCAGGCTACGTCGTCATGGAGATGGGTGGAGCTTGGGAAGGTTCTCC
GGTTTCAATTTATCTGGGTGTTTTGCTGAGAGATTTAGTTGCAGTTTGGA
CCTCGTGTAGTTTGCAGNTCACAGAAAAATAGCNAAAGTAAATGACAGTT
AGACAGATCTGCACTGTAAGCGGAGTAAAACGCTAACTTCATCATTGACC
GCGTGGAAGGCGGGTGAGGCTTAATCTCAGTTTGAATTTTTGAGGGAACA
GAAACTGGAAGATTGCCTAGTTTGAAGCTAGTGGAAGAATCTACAGTGGT
CCTCCAGAGCCATTGATGAAAGNAATAAGCAGATTAGCTCGGAAGTATTG
GAAAGTAACCAGAACAAGGGACTGAGGCATCCACAGTCAAGAGANGGTAA
ATGAAAGTTTTACCTCTGAGAATAGCTGGAGCCGAGGAGAATTAAATAGT
TTCCGGAGGACTGTGGCATACTTATGGGTGGTCCCTACGGAAGTAAATAC
TAAGATTGATGTGTCTTATGAAGAGAATTCTTGGGNTAAGTAAGAAGTAA
ACCTGAGTGCATAACATAC
>rnd-6_family-59#Unknown
TTAGGACCGGGCACCCAACTTGCAGNNAAGGTNATTTAGANTAACTTGCC
GTAAGAAAAGTCCGGAAGTGCTTTGGAGTGCTTTNTGAATTGCGTTGTGG
TGAGTTCCTGGATTTGNCGAGNAGTATTGTTGCATCCTCACAGAGATGGG
AGAGGATCGGTGACTGTCCAACGAGAACTGTAACCGCTGGGAGGGCAGCA
GGTGCAGTGCCTCTGGGTCTGCAGCACGACAGGGAGATGGAGCAGAGACC
GCGAGAGGCTCTGCGTAGCGTCCTCTGCCAACTTGNAGCCGGACTCCTCC
ATGCTCATTGACAGTGACAGGAGATGNCTGGCAGGCCAGCCAATGCACCC
GGCANCTCAGTGTGTGCGTCTCCATCAGCATTCTCCTTGGCCTGAGAGCT
CCTCTGAAGTCCTATGAGCACCTCTGTCTGCGACCTCGTCCTCCAGTGAG
CTGGCAGCACAAACCNTCTNTACCCCTGGCTGCTGCCCACCCATGCCNGG
CGGCTCACCATNTGCTGATCCAACCTCTACACTAGCCTCTGAGGTANACG
CANTNCCAGCATCTGAGCT
>rnd-5_family-77#Unknown
GACTTTTCGTGCACTTTTCTGACTTTTGCCGGTCACCGCTTTCGCACTTT
TAAACCGTTTTCGGTCGTTTTTCCCGACTTTTTCGCCTTACTCCTTCGAC
TTTCGTGCACTTTTCTGACTTTTGCCGGTCACCGATCTCGCACTTTTAAN
CCTCTTTTCGGTCGTTTTTCCGACTTTTCAGGTGACCCCTTTGGACTTTT
CGAACACTTCCCTGACATTCTCCTGTTGGCTGCTTTCCCACTTTTAAACC
TTTTCCGTCACGTTTCCTCTGCTTTTCACGTCAGTCATTCGGCATTTTCG
GACACTTTTCTGACATTGTCCAGTTACCGCTTTACCTGTTTTCCAAAGGT
TCCGGGCGGGCGTTTCGCCGTGATTTTTCTTTTTTCCAGGGTACTCCT
>rnd-5_family-112#Unknown
TTATGATACCAGCCGACATTACTACTGGACAAGTCAGTTCCCAGACTGGA
ACCTGGCTTGATAGATCACACTTTGATTTGTTTTGGTTTTGAACGCAATA
CTGCAGTTTCGCTTAGNAATAAAACAGAAATTTATTGACAAAAGAAATGA
AGATAAAACGANCTAAACTATCTACTTGTAATACAAATTCAAAGATTTTT
AAACACACAGTAAAAGTATAATCCCATTAATCCCAAAACACTCCTTTATA
AATTGAAAAGAAACAAAACAGCTTTTGTATAGTACCCAAAACACCACTCG
TACAATACTCACACCAGAGTCCCTGTATCTAACACCTCGGTAGGTTTAAG
TCACTTGTGACTTCAATTTTTAGACTGGAACTGCAGATAGCTTCTTCCTG
GAGCTATTATACACCTGAGCTTAAATGTACTCAGCTTTAAGTAACCTCAG
GGTTTTATCCCAACCTTCTGGTCTGGGACTAACACTAACTCTTCACTCTA
AGGTAACCTAGTTCACTATATACCCTTCCTTCTCAGGAGCACTGGTCTAT
ACAGCCATCCTATTCCAAGGACTTCACAGGACTGCTCCACTCAAAGCAAA
AGGTGAAACCCAAAAGTTTTCCTTAAGCTTAAATTAAAAACAAGTTCCAG
AAATCTCTAACAAACCTTGAGGCCCCATTATTTACCTTGCTGGGTCGCAA
AACAATCTAAAATAAACAAAAATCCATTAGTGGTGCACAAAACCCATTCA
CTCTAAAGCCAGGCCTCAAAAACTGTTTTAAAAGAAATCACCATGGCTAC
AGAAATACTTACAAGTTAATTATTAACTTCAGACACACAGAAAACCCACC
GGTTACTAACTCAAAAACNAGAAACCCAAACTTACAATAAATGNTATATA
TATAAATCNCACAGTTTACT
>rnd-5_family-1883#Unknown
AATGCAGCAGTAATGACGGTAAAACTGTCAGCATTCACCATCATTACTCT
CTGAAACTGACAACAACTTCTGGNGTCCGCACGTGCAGTTAAATGCAGAA
ATCCAGAAGTTGCTGTCAGTGATTCNACGCTTCTCCANANGNTGCGCTGT
TAAATTTCCCCAGACTGCAATCAAGTAGAAATCACTGAACTGATGNAAAC
TTNCTTTTACGCTATTGTNTTGCTGTAAAATCNTTTGAAAAAGTTATACC
TTGCTNAATGAGGTGTAACTGAGTTTTTAACGGCGTACTAAGTTCATAAT
TACTGCTGAACANCCTCNCTGGCCCTGAAAAACTAATTTTATATTTGTGG
AATGTCAATTCCTCATTATGATAAAACAATTTTTACGNTTATTATTTTAA
TAATATATTTATGATATTTCAGCTTCTACCTTAATTTATGTATATATCCC
AAACTTCTCTTGCTCCCTGTTCAATGATTAAAAATAAATGGTGCTTTACT
TCCCGGTTTGCTGTCTGTGAGAATACTTCAGCGTGATTGNCTGCTCANTC
TGCNTGATGACATACTGTCGCCGNATGACCGNAGATCCCATTGACTTATT
TTGGANCACATTC
>rnd-6_family-1877#Unknown
TGGAGAGAGATNTCAAAGAGGAGTCTGAGTCCTGTGTTCAGCAGCACAAA
TCGATCTTTATTCGGAGCTCCTTACCA
>rnd-4_family-490#Unknown
TGCTTCCATTTCATTTCCATGAGTGCTCTGCCCGAAGGCGGGTCCTTGGC
TCATTGTCTGCTGATGCTTCATCCTGAGCTNTTTTTGGCAGTTTTCGTCA
GTTTGCCATTGCCTTCCANTCTCAGGGCAGGGCGAGGAGGCAGGTCCCAA
GTCTACCTCAGCTGGAACGGGGATCGAACTCCATGCTGTTGGCGTTANTC
TGAACCACACGCTAGTCATCTGAGCCAA
>rnd-5_family-1665#Unknown
AAAAAAAAAAAAAAAAAAAAAAAAAAAAAAAAAAAAAAAAAAAAGTGTCA
CGACCGCGAGGCGTGTCCTCANGGGTCCGAGAACTGCGAATTTGTATAGT
TTGTNTGTAGCCCTTTTAATTCTNGATGTTTCAACTTAAAATAACTAGCA
GCACAGCTTATGTCTTAAACAAGGTAAAAGGTCGGTTTATTACGCAACTA
TTGTTNAAGTTATTACAGTGAAAAAGTNATGATTATTAGCTAAAATACAG
ATACAAAGATTNAAATAGGTAAGGATAAAAGTTACNTATAAAGATGAAAA
TGAGATCAGTCTCTAANATCGTTGCAGGCCTGGCTTGCTTGAAGATTCTC
TTTCCGAAGCGAAGGGGCTGCGATGGCTTCTGTAGTCGAATAGTTGGAGG
TTTCTGAGCANAANNGGATCTGGGAGNGAGTGAAGGCATTGTTCCGCTTC
TACGGCATTGCGGCTTNCGGTAGCCTGGTTCAGTACAGCAGATTCGGGAT
ACTTCCTTCTGTCTCCTTGTCGAGAACCTTCTCCGAGTGATTCTGTATGC
TCAGGTGATCTCCTGGGGNTTCTGCACAAAATGGTTGCTCACAGCCNGTC
TTATACAGATCAAAACTTAAAATGACTGCTATCCCAAACTGTCGCATCAT
GCTTCCATTAGTATTGGGTTACCGGTCTGGGAACACATCCATTGTCTTTT
AGCCGAAGTAATTAATTTTTAACTGTCTCAGCCGTTAGCTTGAATGGCTC
TCATTGTCAGGTTGTGGTGAGCTAGGAAGAGCTATTCACACCTCCANGAA
AGCCATTGTCAAGGAGTTTCTGTTTACCCTTGGAAATGTTCATTNAATTT
CAAAAGGTCTCTCGTNATTTCTTCTCGAGATAAGTACAGTCTGGTTCCAA
TNCCAGCTGAATCCACAAGGGTAGTCATGTGACTTCTGGGAGCCATTTTG
TAAGACTCCTCGTGTCCATTTTAAAGACAGATTAGCTTTCTTTACAAAAT
ATATAATATTATAACTACACAGTCATGACAAAGGATCAAATAAAGATANT
TGNAGGTTATAGGTGNGCCTTANATAGTCTTGATAATGGTACAA
>rnd-5_family-950#Unknown
CAAGATGGCGGCGGAGTAGGACGCTCCAGCCGGAGCTCCTCCGCTCCTTC
TGTTTTTTCCATTTCCTTCTCTTTTTTTCTCCCTTTTCTCCCCTTTTTGG
TGTTTCCTTCTCTTGGTCTCGCCTCTCGTGGCGGTCTCGGCCTGGTCTCT
CAGCGGCTCGTGGCGGGTCCCGGCCTGGTCTCTCGGCGGCTCGTGGCGGG
TCTCGGCCTGGTCTCTCGGCGGCGTGTCGGCCGGTCTCTCGGCGGCTCGT
GGCGGTGTCTCGGCTCGGTGTGCGAGTGGGTCCTGCCCGGGCATGTTCCG
AGGCACCGGAGGAGATCGGAGAGGCGGCAGTTTCAGCAGCAGCGACGGTA
TCTGTGGCGGCAGCGTCGAGAACAGGCAGCTGAGGTCTCCCGGAGAGCGA
GATAAGCGGAGGACTCATCAAAGACTGTTGAACTTTTAACTTATTCCTTT
ATTTTCCTAGT
>rnd-6_family-1201#Unknown
TTCCTTCAGGTCGCAGGTCCCGCTCCAGCAGNTGGCATAGTTCTGTGACG
GTGTCCCGGGACATCCTCAGTCTGCGGCGACACTGCGCCTCGCTCATCTG
GAGGAA
>rnd-3_family-677#Unknown
GTTATGACACGGAGACAGACAGCCGACCAAANCAGCCTTTCTACCTCTGT
ATTCGCAACACAGTAAAATTAAAACCTTCAAAGACCCTCAAAACTGACCC
CAATGGTTCCTAACCAGACTTTTGAATAACCAATCCCAGACTCTGCGAAT
AATCAATTCCAGACACTGGTTTGTANCTTAAACAAAAGACTTAGCAATTT
ATTAACAATGCAATAACTTGCAGAGCAAAATTAAACAACAAAGTAATCTA
ATTGATGTCTATGCTTTAAACCCTAAACCTTTGTTTTCAGCCCCATTCAC
ACAAAAGACAGACGAGACAAACACAGTNAAGGGATAAATAAAAGAAAATA
ACAAAACTGGCCAGATTACTTAAGTGGTTTTCACGATGCGTTGTTCCACA
GGCATAGATGATGGTTTCTTGGTTGATTTTCCGAAGACGTCGATCAGAGT
CACCTTTTCAGTTCACTCAGATAAAGGCAGTAATACTTCTCTGAACTTCC
AAGAGCTGNTNATGGGAGGTTAGGCAGGGAGCTTTCAAATCTTCATGCTG
TAACANCAACAGCCAGATTCCTTTTCCCAGAAAACACAGTCCAAAACCCG
ATTCAAACTCTGACCNCTCCCTGCAGACTGACCATCTCCCTACGAGGTCC
CAGTTACCATTCAACGTCTGCCATCTGTTGAGCATAAGGTCTCTTCCAGA
CTTGCCGGAACCAATTCCAGGTACTGACCTCGTTAATAGCCAACNTCTGC
TATCTGTTTAAACATAATGCTCTTCCCCGGTGACGAAGCGTCTGCAGAAC
CTTTTGATCAGGAACCAACCTGCAATTAACCTCCAGGCCTGGCCTCACAA
ACAAACAAAAGCTTGTTTGGTCTNTTTTCCTTTTAACACAAGCTGTTACC
CACAGTCCANAAGTCATCTTCAGCTCACAGTTCCCAGCTCCAAACCGAAA
TTGATAANAAAATAAAAGTAATGAAAAATCAGCGAGGGTTCTA
>rnd-6_family-3223#Unknown
TATTTTGTATATTTTATATATCTCAGAGCAATGCAGAGATGACACTNGTT
TCTAAGCGTGCAACAGGTTTATTTACAAGAGTTTTAAAATATCTCTGCAA
TTACAAAATATCTGCACCATNTTTATCCCAGCTCGCATCCGNNAGCTTCT
GTCATTTACTTTGCTCTGGCTCCACA
>rnd-5_family-651#Unknown
AAAGGAACACATTGTGAGTTGTATCTACAATGTTGACTTATTCAAGCAGT
GGGGGAGGATGCTGGACACCTCGGCTCCGCGGGTNTGTGTTCAGGGCAGT
TTTGCCCAGTGACAGACTTTTGATTGGTTTTTCAACCAGGACCAGTTGTG
TGTGTTCAGGAGTACTCAGCATAGTAACAACTTTTTGATTGGTTCCTGGG
CGAGTGGCTACAGCTTTGTGTTCGGACAATACAGCAGAAACATCCNGCCT
GCGAAAGAGAAAACATCCATCTCTCTCTCCCTCTGTGTGTGGAAATTAAA
AGAAAATCCCGAGCAGCT
>rnd-5_family-480#Unknown
TTCCAGCATTTTCTGTTTTATTTCAGATTTCCAGCATCCGCAGTATTTTG
T
>rnd-3_family-69#Unknown
GTTATGATCCCAGCTGATGNTACTACTGGACAGACNGAAATCTGGCTTGA
TAGATCATATTTTGTATTTTTTTTATTTAACAAGGTGGTCTTTCACTGAA
ACATAANCACACAAGGCTGCAGATTTNGTTTTAACAATAAAACAGAAGTT
TATTACACAAAAGAAATGAAGATAAAATAGAACAAACCAAGCTATCTACA
TATAACACAGTTTGAAAGATTTCGAAACACACGGCAAAACAAAGTCCCAT
CTATTCCCAACACCATCACTTTACAGTACTCAAACACCAGAGAAAATTCC
CTTCTCTATCAAATCTNTAGGTTTGACTTAACTGNTTCTCTCAGTTCCCG
TCCTNTGAANTGTGATGGCCTTTTCCTTGAACATTCACACAACTGAGCTT
AGACTTTCTCAGCTTCNAATAACCTGTTCAGATTTCTAACCAAACACTCC
TGGTCTGGAANTTTCAAACTAAACTCTTNCACTGAGGTAACTTATTTCCT
AACTGTTCTGAACTAACTCCTTTCTCCAGGAGAAACTGTTTTTACATCTG
ACCCCAGTCAGGTCTCCTNCGAACTGAANCCNAAAGCTTTCNAACTTTGG
GTTTTTCAATAAGAAAAAATCAATTCCTGATTNTTCTAAACCGAAAGCAA
GCTAATGGCTTTCAATGTTTACTCTGTCCGGTCGTAAAACTCCCAATACA
AACTTCCATTAACACTCCAGGAGCCGGCCTCTCANATACTGTTTTAAAAT
CACGGTTCCGGAAATACTGACAAGTTAATCATTAAACCCCTTCCACACAA
TAGACCAANACCCACATGCCACTAGTTTAAAATCCAAACTCTAAATAAAT
GATATTAATATATATAAATC
>rnd-4_family-524#Unknown
AGTCTGTCTTGAAATCATCNTTTAATTNCGCAAATNCGCAGGATTCTGCG
AACTNCGTTGNTGAGACCACGTATTGACCAGTAGACTNTTTTTCCCTTCG
CATTGAACGTCTGCCGTTCATCAGTGACATTCACCTGGGTGTCAAAGCGN
GACTTCAAGGCTTTTGAATTTTCTGCAGTTTCTGTTTTCTGCTCGTCAGC
AAAGTTTATGGTGATGAAAGGTTTAAATAGTCCCTTCCCGACCGCGACAA
GAGTGTAGCAGTGTGTTGCTGCTCTGGCTTGTTAAACAAATGTCAGCTTC
TAATTTTGCCATTGTGCATGGGGAGATTGCCAGTTTGCTTCATNTCGCCA
TGGAACTGGGAGGGGAAAATCTGCAGCCATTGTATCTCACACAGTGTTTC
GGCTTTGGGCAGTTAGTTTTGTTCCATTTCAGTGTGATTCAGTTGCCCGT
TGCAGCCTTGACAGCTCGGAACATTGCTGTGTGTCTCTGTTAGTAGCTGT
GCTTTTTGTTTNACAGCTCATCAGTACTCAGTGCCAGCTTCACTTCTGAN
ACCGTGCTGTGAGATCAGCAGATAGCGGTTCACTGTGAAT
>rnd-5_family-2706#Unknown
CACGGCGAATTGTTCGGATTGAGATAGTACATCATAGTCTGAGGCAATGC
CTCTTTGACAAAGAGTCAGTAATGGGGAGGTGTAGTGTTGTCTGATGGTC
ATT
>rnd-6_family-3138#Unknown
GAAACATGTGATTGAGACTTGAAGAGAGCAAGAGAAACACTGNACCAGAG
ANCTGTATTCAGTATGATGTATATCATNGTGCAAATAAAGAGTTTACNGA
GAGTGAGAGAGNCTTACTCTAAGTTAAGGACAAACTAGAGATGCAAGGGA
CTCAGAACAGCAGCAGTCTAGCNAGACGGTGCAGCCTCTAAGAGTGCAGT
GCAGACACCCAACGCCCAAGAGAACCGAGAGTATAGAATCCATGAAGGGA
CANCAACAGGCTTGAGAGAAGCACAATCCACAGACATAGCTGCAGCAGTC
CAA
>rnd-4_family-214#Unknown
CCCTTCTGAACTGAACTCCTGGTTCTTCTGAACTGAGACCTTGAACCTTC
TGTTCTGAAGTCAAAACTAAAATTAATGGTTTTCTTGCCTGTTGTAAACT
CAGCAGTATAAACATTCCATCCATTAACACCGCAGGGGTTCTCCCAGGCA
CTTGACTGCAGTCACATGCCTTCTTGGAANTGATGCATTTAGGTCACTGT
TCCAAATGACTTTCTGACCTTTTCAAAAAAAACCTTCACAGAACTGACCA
ANATCCATCTGCCTCTATTTTAAAATCCAAATTCCAAAAATGTANAACTT
T
>rnd-4_family-1465#Unknown
AAACTGGAAAATNGTGGTTTTTATGCTGTTGACAGAGGGGGAGGAGGAGC
GAGTGGAACAGATGGTGAGGATGCCAGAGCAAAAGACAGTGGTAGTAAAG
GAGNGATAGAGATGTAAAATAGGTGTTAAGTGCGAANAGNAGAAAATGGG
TCGGCTCTGCTGAGAGCAAANCCACGAACAAACAAGACGCAGGGGTGGAG
GTGAAAGGGATGTAATCAAAATGGAGGACAGAGTTCATGGTCTGAACTCA
ATGTTGAGTCCTGAAGGCTGTAAAGTGTCTAAGCGGAAAATGAGGCGCTG
TTCCTCCAGCTTGCGTTGAGCTTCGCTGGAGCACTGCAGCAGGCCTAGGA
CGGAAATGTTAG
>rnd-4_family-274#Unknown
AAAAGTGGGAGGGAGAAGATAAAGAGAACAGACANTTGGAATTATGGCAC
ANAGGTGGCGNGGGTGACNCNTNGCTGCAAATAACNTNGCACTTTTGCNA
ATGTNTGTTCAGTTGCACTCTTNAAATATNTGCTNTAGTGTCTTTGTACT
GTNGGACCTAATGAAGTGAGCCATGTGAGAGATGAGCAGCCTCTTTAGAC
ATCCCAAGAAAGAAATTGTAATGGCCGAGCATTGCTCATCTCTCACAAGC
AACCGACTCCTTGACTGCAGATAGCNTCAGACATCAGGGATCCTTGAACC
GTGACATTGANGACTGCAGCCAANGCGTTGCACTTTAATGTGGACAACAC
TGAGGCTAAGCAAGCAGGGAATGTGCTAGGGCCTGNCCCGCACACATCAT
CCACACTTACGCCCACCTTGTGAGTGAGAGTACGGAATCAGTGATGATTC
CACACATCTCTGCAGGGAAAGATTCATTCTATNTATCAGCTTTTCAAGGG
AGCGCGCTGCCATTCAAGGCTGGGAAATGTACAATGGGAAGTTCACATGT
CCACTCTTCCTTATAGCGCANTGGCCTGTCAAAATGCTGCACCTATCAGG
ATGCTCANGCATTTCAGGGCAACTTAGCAGTCTACGCAAACTCTGAAACG
CTGAAGGGCTANTGATGGAGGAGTGAAAAGGAGGTNCCTCAGGATTCCTC
TCAACCTGCTGCCTATCATGAGGGACTTCACTGCACAACACTCAGATATC
ATATGCTGATGAACTTAAACGCCTAACCTTAGCNCCGTGTGATGTTANTG
CNCTGTCTCACTGACCGCTGCTCTTTCCCCGACAGTAAGAAGATCCTGTA
ATGTGTAGATACTTTAAAGTGGGATCAGCTGAAGATACCAAGCGTACAAT
CANATGGATAACAAGACATTTATTCAGCAACAGAAAAGTCAAGGACTGCA
GAAATAACNAGGTCCACATGTCCTTTGNACTGANCAGGGGCTGCTTGCCA
TATAAGCAACAGAATGTTANACAATNAAAGGAAGTCCAAACCCAGCTCAT
TCATCCTGGAAGCGAGTTTCAATTAGGTTCTCTCTGGCTTCTCGGNCTCG
ACAATGCGTTGCTCTGTCATGCTNTCTTGGATGTCCCTCCAANTCAACGT
CCTNATCTTCGATCTCATCCTCG
>rnd-5_family-336#Unknown
TTCCCTCTAAGCTGCGCAGCCGCTCGGAGGTTCCGCGCACGCCGATCGGC
GTGCCGACGCATTGACTCCGNTTCCGGAAGCCGCTGCCGCGCACGGACCT
CGGAGGTCTGCACAGCAGAAAAAATAATTAGAGGGA
>rnd-4_family-685#Unknown
CATGGTCAGGAAGGAGAGATCACATCCGGAGTGAGACACAGCCCGAGTGA
GTATATAGTTCGGGGAATTTGGAGGCAGCGTGGGAATTCGGTGCAGAGGG
GAAGAGGTGCTTTTTGCTTGCTTTTTTGGCTCATAGTTTGTAAGTTTTTT
TTAAACAGGATAAATTGAAGCCCAGGATCAGGGGCCCAGCACAAAAGAGT
GACATCACAGGNAAACCGTAAGTTCATTGGTTGGTGATAGCTACTAATTT
GACTATCTATTATAGGTTACTTTCAGATTGAAGGTAAATAGGAGAAATAT
TTA
>rnd-5_family-2595#Unknown
CTGGTTCCTCCTTAAAACAAGTTAAGACAACTCCGACCAGAATGTTATGA
ATGAATTTGCCCAGGTGTCCCACAATACCGAAGCGGTCAAATCANTACGA
ACACAAGCCGGTACCAATGCAAAACAGTCCCAACTTTATTAGGAAACAAG
TTACAATAGCCTTTAATACTAAACATACTATCTCTAATCCTATTTTGGCC
CCTTAAGNTTACAATACTTCCCGAGTCTCTTGTAGATTTACGCAGTGCTC
TCTTTCTGTGCTCTGTCACTGGGTCTGCAAAGCTGCTTTCTTCCTCTCTC
TCTCCGGATGGTCAGCTGGTCTCTGCCTCTTGCCATGCTGGTCTCCTCGG
AAGGCCTCTCCAAGAGGTTCCAAGAGAGAGGTCTGCAGGTGAACCCTGTT
TTTATACCTTTTGGATGGTTTTCTGGAACTTTCTATAGTTCTGGCCAATC
AGGGAGACACGCTTAATAGTTTGAAACANNGTCAATCATTTGGATGGCNT
GCTACTGTTNGTTTCTTTGTGTAGCAGGACCCGGTGCCTTTCTGTCTGGG
CCCTCCTTTGTTTAGTGGATAAGTTGTTGGGGGTATGTCTGTCCAGGATA
ACTGTTGCCTTTTACATTATGCTAATGTCATTAGCACCTGGCTGCTGTGT
TTGCACTGTGTCTGGTGTGTGGGTTTTGTGACTTCAGAGTTTTACTTGGC
CAATGTACCCAGCATCCCTTGCTGTTTGGCCAAGTTAGCAATCTGTGTTT
TAGCAGCCAGGAGG
>rnd-5_family-2566#Unknown
AAAATATCTANATTACATGGTNTTATCTTTTTTTTAAAATGGACTCTCGG
CGATTTTAGAATGGCTGCTATCGAACACAGAATGGGCAAGTTGGCTGCTT
CTAGAAATTTCCAGCAATTACCAGGACAAAAGCAAACTCATCACCTCCTG
GAATGTNACACTCCTCGCATTGTATGAACATTCCAGTCAAGCCAACACAA
AGGACGAGCAGATGAGATGTCTACCTCAGCCAGTTCTGAACAAAGGAGAC
CATCGAAACCCGTTATTGTTGACTTGGCGCNAATGACTCCACAGTTATCT
NCTACAAAACACAATGGTTTCTGATAGTTGAGTGTCTCAGCTCGAAGCCC
CAGTCACATGACTGAAACTGCTGGTTTGTTTGAATCGCCTTTAANTANAC
AGCTTTGACTTTTGTTCGTCAGTCTGCTTGTAACACAGAAAAGCAGCTCC
AGGCTTAGCTAAACGCCTGCCTCTGATCTCAATATCTCTCAAAAGTCTGA
TTTCTGGAAAGAAACCTGTATTTCGCCTGCGAAGTGAACCAATTCCCAGC
TTACAATGCCTACACCTTCACCAGCAATTCAACTGCGTCTGAGCTCCTAC
GAAAGAGACTTCTGCGCACAGCCAACTGAAAGACCTCAACTGGACATTGA
CTTACTGGACTCTGAATTCACGTGAACTAATTCCGATATCTTTGATTTAA
ATAATTCGTAATTTGTAACTTCCCTCCTTTCTTTCTCTTTTTTTCTTTTC
TGGATGTGTGTCATGATTATGCNATCCNTCTCCCCNGGTTTGAACGCATT
AATAAACCCTACTTTGTTTTAACCCTAAAGAGTTTGCTGCGGGTCATTTT
AAATTGGACTTCACAAACAGGGTTTGGGAAAACACGCCACCGCCTATTTT
CAAAAGNGAAATGAAAATAAGAACCAAAAAAAACCTCTGTNACAGACAGG
AGGAGGACGGTAAAAATAATTCAATTCGCCTTTCCCT
>rnd-4_family-300#Unknown
ACCNCGGCCCCNCACACCTTTCATGNCATTGAATGACAACTCATNCCCTC
ATGCATATCCCAAGGCCCCATCCGACCCTCACTTCCNCCTCCATCAACCA
TATGCCCAACCCCGGACTCCACATTCCTCACGCCGCCTCATAACCCCAAC
GCCATACTCAGTGCCAGTACCGTGGGCAAGACTTCAGGTCCGTGTGAAGA
TGAAANAAAATAACTTNTAACAATCTAANAGAGCTCTCACTCATACACAC
TTGATANTGAAAAAAACTCCCATTCGTGAAANCNATTCAAAGATTTTAAA
TCTCAAGTGGTTAATCCGTTATAAAAACAAACAACTATTCATTACCACCA
TGTCAAAGACAGTCTTTTAATTGTCAATCTAACGAACTGTGAANTCAGAA
CCCCTGCTGAGATAATTGTAGCTTTTGAAACTCAGCCAAGCGTTCATAAT
GACATAATAGATCCTTCGGAAAATGTCAATGCCGCTGAAATACCACAGCT
CGCCTGCAATCAGAAGCAAAACAGGAGATTTATTTTTCAAACAGACGCCA
CAGCCAGTTTTTGNTTTTCNTTTAAAGAGCCGGAGATTTAAATAGCTTCA
NATCGTGACANTTNAGCAGACTTTATCTGCCTTCANGAGCATTTATATCT
CGTCCATNAATTCGTGACTCCCACACTGCGGGTTAAGGCCCTTGCTGAAC
AGCAAATGGGGTCTGTTTGAACTCAACACTAAGTTCAAATGGCCCTGCTG
AGTTTAGGGGTTCCCTTCTGTGCGAATCACACACCCCTCCTTTCCCCTAC
TAGCAAAAATGGGATCTGTCAGAAATGGGG
>rnd-5_family-1760#Unknown
CATGATATATATTATTATTTGGAAACTTGGGTTCTAAAGTGGACAGAATC
ATGTGTAGCTTTAAGTTTGATTTGTATTTCTATATTGTTAAGAAGGGAAG
GACATATGTTTTAGTTTCATTTTTGAGTTCTGTGAGTGGTGTTGTCTGGA
AATTTGTTTACATGCATTTAAATGAGGNCTTTAAAAACCCTTGAGGTGAA
TAGTTCAGTGCNTTAGAAANAAGGGTAGAAGAGAGAAAAAAACGGGCTGT
TGCCTAGCAACAAGATGTCCNATGACACAGGAAACAGTAAACAGATATTT
TAGAAAGGCAGTGTGCAGGTTTTCAGTCAGAGAGAAGCAGGTCATTCAGA
GAGAAAAGGCCCGTAACAGCAGCGGTGCTGTTTAGCAGTCTCCAAAGCAG
TCGGGGCTGAGAAGAAGTCCTGAGTNGCTTAGAAGTCATAAAAGGAAAGC
TCCAGAAACAGAAGCTGTGGAAGAAGAGTTTAAGGAACCCATGTTAAGAA
ATAAGTGAGCTGTGTTAGCAGTTTGTTTAAGGGTCTCAGGAAGAGACATT
AACTAAAAAATAGCATTGAGTGAATGCAGAACGTTTCCA
>rnd-5_family-1628#Unknown
GGTGAGTTTAACCTTTATTTCCTCTTAGACCAGACGAGACTCAGGTTTCT
TTGTTTAAACATTTATTCATGCATGCATGGGAGATGTACACATCAAGAAA
ATGGCGTACAGCTCAAATCTTTATCGCAAGAACAAAGGTTTTATACTATT
TTTACAGATAACAAGCTTCCAATCGACTATTCCTACAGATAATAATTTCC
AATCAAANGGTTACACTTTACTCACTCCTATCTCTACCCAACCGTGTTCG
CATAGTTCACATTCCAAGTTNGTACACATGACTATATTATCCAATCATAT
TCAAACTAATACACGTGATTATATTATCCAATCATATCATTACATGTTCG
CATCTCNAACCGTTAATACGTACTTTGTGATTACCAGAAACCTACACTGT
CTATTTCTCCCTTTCAGTCCCTCCTATTGCCTACACTGTCTAATTT
>rnd-6_family-101#Unknown
GCTGAATNTTACCGGAAATCGGATAAATGNCATTTTGTCGAGTTTCATGG
AGGGTTTCTCTCCGTGAGGCCGAGCGAGTTTCCTCGCNCTATCTTNCCAA
ACTCGCCTCGTTAACTGGTACCCCCCCATCCCNCTTGTCCGATGCCAGCC
TGATTCTNCCATTTACCGTAGGCAGAANNACCTGCCACTGNCGGGATATC
CCAGGACTTCTGGAANCGGCATNCCTGCTCGTGCCATCTTTAAAAAGGCC
ATTGTGCACCCGGNCAAGCGCTGTCAGTCTGCAGCTGCCCTGCACGGTTC
TTGNAACATTTGCCCGAGCTCNGCATGGCAAACAAAGGGAAATTGGCACC
NTCTGCNTTGTGGACAGGGACCTGGAGGTCCTGGTGGACGGGGTGGTGCA
GAGGAGGCCATTCTCTTTCCCTAGAACNGNCACGGAGGCACCAGATCNTG
CCAGCCTGGTTCGAGGNTGACCCCGGGTCAATGGAGTCTCAACCGTCTAG
AGGAACGCNCAGCAATGTAGGAAGAAGTCAATGACCTTCNCCGCTCCGCC
AGTATAAATGTCACCATCTTCTCTCTGCTCCCTCACACTCGCTTCTAACC
TGCCGCTACACCATNTAACCACGGCTCATGGCTTTCGCTCTCACTATTGC
ATGCAGCGCCTCCCCTCACTCAATTTCGCCCGTCCCAACTCCCAAACCAC
TAACCCTGCATGNCTTGTGTGCTGCCCACTCACACACTTGGGACGCCTCA
TCACCCTTCTCCCACCTGCACTAANACTAACAGCTGTGGCAAAAAAAAAA
AAAAAAAAAAAAAAAAAAAAAAAAAAAAAAAAAAAAAAAAAAAAAAAAAA
AAAAAAAAAAAAAAAAAAAAAAAAAAAAAAAAAAAAAAAAAAAAAAAAAA
AAAAAAAAAAAAAAAAAAAAAAAAAAAAAAAAAAAAAAAAAAAAAAAAAA
AAAAAAAAAAAAAAAAAAAAAAAAAAAAAAAAAAAAAAAAAAAAAAAAAA
AAAAAAAAAAAAAAAAAAAAAAAAAAAAAAAAAAAAAAAAAAAAAAAAAA
AAAAAAAAAAAAAAAAAAAAAAAAAAAAAAAAAAAAAAAAAAAAAAAAAA
AAAAAAAAAAAAAAAAAAAAAAAAAAAAAAAAAAAAAAAAAAAAAAAAAA
AAAAAAAAAAAAAAAAAAAAAAAAAAAAAAAAAAAAAAAAAAAAAAAAAA
AAAAAAAAAACATTTGTCTGNCTGCGCTAAAAGGCAGGTGGCAAGACAGC
AGCGNTGTGAGCCTGNNANCCCTGGCTGAGCGGNCAAAGTGCGANAAAGG
CAAGGCAGGGAGTTGGAAGGCAGCATGCTGTGANCATCGAGGTAGGCACA
AAGTGAGTGAATACGAGANAGCGAGCCGAGATGTNTCCTGGTCCAGTCCA
TGAGTGTGCGCATGTCTNAGCTGCATTGCAATGAAAGGTGCCGGTGCATC
CGAAGTGCAGCATTGAACTCAGGTACTGTAAGTGGATCGGAGATGTGCCG
TGATGATGCGGTGAGGCTGGTATGTGTCGGATGCCAATGNCCGTGGGCAG
GGTGTCATGCGGCCGNTGCCNATGGAGTGTGCCCNGAGATGTTAGTGCCC
GGTGTCCAAGATGGAGGTCCAGAGAGCGGGGCTGGAGTCGCCAGGTACCC
GCTCTGACTTTCATGTCAGGAATTCCCTCAGCGTCTAGNGTTCGATCTGG
GTGGNAGACGGGAGCTGTCCATAATGAGATGAGATTGCGGTAATGCGGTA
CTAATCCTTACAAATAGGCNTCTCGCTGCTCACTGACGAGAATCTCGTCT
TGACACGCTAGGAAGTCGTTGGAAAATACGACNTTTTGCTCNTGACATCG
AGAAGCCTCGCTGGCATCTCACCCGATTTTCCCAANATTTCTCGCCGTAG
CCCACATCGTTCAGGGCCTGGGGAGTCT
>rnd-5_family-201#Unknown
GGCAAGGAGGATAGGAGAGTGTACAAGGGGAATATAAAAATATAAAAGGA
AAGAGCGGAGCATTAAAACACAGAACAAGTGGGAGATAAGCTTGGACGAA
CAGTACAGCATAGGGCTAAGAGTCAAATACAACCATGTAANGACAGTTAT
TTCGTCTCAGGTAGTTTAANTGCATATCTATACAGTGAACCGTCAGCAGT
TACTAACTAAAGATACTCACTTAAGTATCACTCACAAGGAAAGGCTTGCG
TGCTGTGAGCTGATGGTGGGGACAGAGAAACTCTGAAGATAACGTGGAAA
TGGAAGNCCTGTTGAAATGAGAGGACTCAGGACTTTGTAAGAAACTGAAC
AGCATCCTGTTTTTGTAGTAAATGACTGACATCTAATTTATTTTATGCCA
ATGTTACATGCAACCATTCTGACGCGAAAACGTCTCAATATGCTGTTTTG
AGCTGTAAATGGTAGAGTGTCTCCGAGCTAGACTNGGAGACCTCTTCCGC
ATATATGTGGTAC
>rnd-5_family-1421#Unknown
GGTAGCAGCGTTAATTGGCTCAGGGCGAGACTTCCGCCCCTTCTCGGGAG
GAAGTCCCGCCTTAGGGAGCTGCCGGCCAATCNGATTGGCCGGCAGCTCT
GTAGTCCCAGCAGCGCCAGGTTCAGNCACTGCTGGGACTACAGCCAGTCC
CCGAAGAAGAGGAGCTAATGGAGGCTGGACTNAAGGTAANTCCGGGNTAT
TGGCAAGGCCTTGATGGAGCGATGGGAGGGAAGGCTGGGGTTGGGGCAGG
GATNAAGGGGGCATGACCTTGGGGGTGCCTCCGATGGGCGCAGGGGGCCC
GCAAAGGAGGTCCCCACTCCCTTGCCCAACACCAGCCCGCGCAGCTAAAA
TGCCGGGCTGCCCGCGTGGCGTGGGCCTCTCCCCGCCGCGGGTAAAATTG
CAGTGGAGCGGGATGAGGCCCTTAAGTGGCCATTAAGTTGGCCACTTAAG
GGCCTCAGTAGGCCCAAGGGTGGGTAGGCCGCCCGGTGCCTCCACTGCTC
CCTGTAAAATGGGAGACAGGTCAGGGTGGGCGGGTAGGCGGCGGGCAGGC
T
>rnd-5_family-1021#Unknown
CTAACTTGCGGTGTGACCACCTCTCTGAATGTGCTATCCNCGTAGTTCTC
TGCCTCACGGATGCACCNCAGTGACTCCAGCCGCTGCTCGAGCTCCGAAA
CCCAGAGCTCAAGCTTGTGCAGCCGGTGACACTTCCTGCACGTGGTCGTC
TAGGTCGCAGGAAGTGTACACGACTCCCCGCACGCCGCAGGACGGGCATT
CCGNTCGGCCGAGCTCTGNATACTAAGCTTATACTTTANTTACGTTTACT
TAACTTTAGTTACTTAACTTTTAACCTTCTCTTGCGCNATTAACTAAAAC
TGGAGATTAGTAGAAAGTAGAAATTCTTCGCCCTTACTCACAAATCAGCT
CCCTCTCCTGTGCCTATAAATTCTTACTTTCCCTGTGCTAGTTTAGAATT
TTTTTCAAAATTACTGGAGTTGAAACACAGTCCCTAACAGCAGCTGCTCA
ACAACCAATCAACTCATGACTTTCCTGTGATGTCACTCTTGACGTTTTTC
TCTTCTCCTCGCATTGTTTTATANGGTGTCCGCTCCCTCTCTCTTTCACT
ATCCTANGNGCT
>rnd-6_family-2144#Unknown
AAATTGGGCACAAACAAACTATTAAAAATGGCCGCTGCAAATCATGTGAC
CTTTGGCATTTGAGCTAAGACAGTACCGAGTCTCAAGCGAATACCTAATT
AAATATGGACATTCACAGCCATCCGGGGAATTCACACATCCCTTTGTTTA
AGGATGGGCCAACACAAAAGGACTATAGAATTTCCAGACTGCCTGCCTGT
AAAAAGAAACGTCGAAACTCAATGTGTGTAAACGGAAATGAATGGACNCT
ATCAACCTTCCATTGTATTATGATGGCTTCTCCCC
>rnd-6_family-609#Unknown
AAAAAAAAAAAAAAAAAACCTGGAAATATGATGTGGAGGTGCCGGTGTTG
GACTGGGGTGGACAAAGTCAGAAGTCACACGACACCAGGTTATAGTCCAA
CAGGTTTATTTGAAATCACAAGCTTTCGGAGCGCTGCTCCTTCTTTATCA
CTTTCTTATGATGTGTACCAAAGTAATAAAGTAGACTTCACCTGACGAAG
GAGCAGCGCTCCGAAAGCTTGTGATTTCAAATAAACCTGTTGGACTATAA
CCTGGTGTCGTGTGACTTCTGACTTTGAC
>rnd-4_family-517#Unknown
GAGCGCGCATTACAATTCATAGAATGGCTATGNCGGACATCNNGCTTCTC
TGCTTCTTCTGCACAAGGNGCCTCCATGGTCAATGGNCGCGCTCTTCCTG
NATCCTTCATTCATNCAGCTCAGCATCAGCAAAGCACCGGCCTCACAACA
TCATCATGNTTGCTCTCGGCCCAATTCAGGCACGACTTNAGGNCTTNAAN
CATGTACTTTGGAGTCGAGTGAGAGTCAGCGACTGATGCTCGTAGGCAGG
TTAGTTTGCGCAGAGGNACAGCCAGGCATCTANTGTACGNCCGTCTGANT
TTTAGCGCTGACATGGCGTCATGTCTACTGCGTCTTAGCTGTNCTTGTTT
ACGCTCAAAGNCCTTCAGCACTGANTTAGAGGCGGGCGGTCTCTGCTTTG
TACTTTTTCACGAGGAGAGGCAGGCGGCTGGCGCTGAGAGCGCCAGACAG
TAAATGTNTCAGTCGAGGGAGCGGACATNTCGCTGTNTAGCACCGTGCTA
CGTCAGCGTCAGAGCTGCAGCACGCGCCAGCAGNTTACGTAGCGACACAC
TGCTTGAAAAAGATGGTTGAAAGTCAAAGGGACAGGAGTGTTTANTGGGG
CGAAGGTGGAACGCTGTCAGTCAGGGGTCAGTCAGTCAAGGGGCTAGTCC
GANTCACAATCNAGGGGTTTGGCCACGGTCAGTCAGGCANTTGGTTCTAC
GNGAGTCCGGGGATTCGTGTCTGCAGTCCAGGGATTGGGCCACGGTCAGT
CCTGAGGTCAAGTGCAAGCAGTCCAGGGATTACANGTAGGTCAGTCAGGG
TGCTGTGGAGACATCAGTCTGGAGGCAGGNCCGCCAGAAGTAGTCCGGNT
GGGACGTTGCCGNGAAATCAGTCTGGGGCTGGGCCGTGGTCGNTCATGGA
GGTTTGGTCGCTAATAGTTAAGGGCCGTTCAATGGATGTCCTGGGGAAAG
CGGGAGCTCAAGTCTGGGAACGGGCTGGGTCTATTATACTGGGTCGCTGA
GGGAATGGCGACAACGATAGAGANAATCAGACATTGTGGTGGGAGCTNCA
TAGTNAATGGGAGGGACTGGGGGTCNTTGAAAGGGGGTGGGGGCTCAACT
CACAGTTCACAACGGGCTCTACACCGTCGGAGGGTGTAGGGCCAGCAAGG
GCACAGGTCTAGAGNCATGGGCTCCGGTGTAAAACGGGCACATTAATTAG
TCAAAGGGCCAACTAGAGATGAGGCTGAANGGTCATCGAGGCCACAGNGA
CAAAAGGGAACATGAAAAGTAGGGATAATTCTGGGTCACAGGCAGAGCCT
GCAAGTCACTCATNCGAACACAAAGTTGGAACCTCGCCATATCGATTGAA
ANTCAAC
>rnd-5_family-695#Unknown
CAGGACTTTTGGTTTTGGATCGGGATCCTGATGTCAGGGTCAAATGGGGG
TCAGAANCCCGCACTGTGGGGAACAGTCACCCGGCAGTGATTTTCCCCGA
ATTGGCCAATTAGTGGCCAGAGAGGCTTGTCACCANTCAAGGATAGCGGT
GGCTCTCGAAGCTGGAGGGCCAATAGGAGGCNCTCCAGCGCAGAAGGAGC
TACAGCCTGCNNTTCAGGTAAGAGAAAGAGAGAGGCGTCTCCATTCTGAG
GCGCTCTCTCCGCAANACTTTTAAANTTTTAAATTAAAAACGGCCATAGC
AGCCGNCCACGATAGTGAAGTGGCCTGCGGCCGCAGCCTGTGNCCAGGTA
NTCAGCGAGGACCTCAGAGCGTGCCTGGAGCGCTGGAACCCCTACAATCT
CCATCAGGAGGCTGCCTCCAGGAGCTGGCCTGCTCCTGACACCTNCGGGG
GCNCANAGGCCGACTGGAAAATTCCANTCGGTNTCTGACAATNGGCCTTA
ATAGGTCATTAACTC
>rnd-3_family-323#Unknown
CAATGGCGTAGTGGTAATGTCACCGGACTAGTAATCCGGAGGCTAATGTT
CTGGGGACNCGGGTTCGAATCCCACCGCGGCAGATGGTGGAATTTGAATT
CAATAAAAATCTGGAATTAAGAGTCTAATGATGACCATGAAACCATTGTC
GATTGTCGTAAAACCCATCTGGTTCACTAATGTCCTTTAGGGAAGGAAAC
TGCTATCCTCACCTGGTCTGGCTACATGTGACTCCAGACCCACAGCAANG
CGGTTGACTCTTAACTGCCCTCTGGGCAATTAGGGATGGGCAATAAATGC
TGACCTAGCCAGCGATGCNCNCATCCCATGAATAAATGGAAGAAAAGCCA
ATGCGTGAAGAGGTTCTAGTAGGCTGGTGAGTTAGCTAATCTTGTTCCNC
TGCTCNAGCTGGAGNGAAAC
>rnd-5_family-65#Unknown
CCTTACATACTTACAACCCATTACACTNTCCATAGAATTACAGTCCTTTN
GCAAACAGTCCACAATTACTCCCAGCCTCCAATGGGTTCCTGTATNCCCA
TTTCGCCGAGTAGTAACTTCGAGTGACCGTCTCCAGGCGCTTTCCTCAGT
TTTCGGAGAGTTTCTTAAATCCACCACNATCAGCAGAGAACCCGTTCCAN
TGATTCTTCTGGCCATGCCAGAATCNCCCGGAGTCCTTAGANGGCTGCAG
GATGCGTCTCTTCGACTAGAGACTNTCTCCCTCCTACATCTCTGATAGTG
CGAACAAAGTTATTTTCTTTGACCACGCAGTTGTCCTCTGTCTGTGNNAT
TCANTGATTTGTAGGGAAGCCTACGANCTGATCTGGGGAAATATGTCTAT
ATCATATTAGCTGATTTGCATTTCTACAAGTTATCATTGGAAACGGAACT
TCCATTCGCCTTTCAATCATTACACCTTTTACAACACAACTATNTACAAC
TCGGTACCTTTAACACCTTTCTGGGACTTTGAGAGACTGAGTCGANCCGT
TGTAAACTGCTGCATTGTCTCCAAGTGTAAATACCTTGCGCCTTCCTTTG
ACCTCTAACANTCAAGNCATCCAAGTTTGNTGTCAGGCAGACTTCAGAAC
AGGTCACACGACCTTTCATTTACCCTAAATTTAAAGATACAGTCCCAAAA
CGTAATTGTTTCATATATGTGATAACTATAATATCACTGTTAGTTGTGCA
TAATGCATCACTTGCTGCCTCTGTTTGGTGTGCATGACACTCCTGAATTG
GAATGATGTATGTTGGTACATTCTCTGTGGCTTTTGAATGGGCGCTATGA
TGATTTCAGTGACCCGAATGGGCTTGTGCAATGCCAGGATGCCAGGTTTG
TCATCACGCATGCAGATCGTACTTTTTAAGACTCCTGAAACAGCAAACGT
TATTAAGCAAGGTGGACCCAGTTGTGGAGCTATATATATGCGTATTAAGT
ATGTTTCACTTGAATTGCTTTTGAGGTCCTTTTGCTAAGGCTATACTTAT
GGAAGCACTGTGCTAAGTTGGATAAATGTTTTTGCATTTGTGAGCAGAAG
AAACACTAGTGCCTTACATAAATATTGGAGCATTTTTGATAGTTGCACAT
AGTTAGGTATTTTGCAGAGCAACTATCTAGGACATGGAGAGGATGAGGAA
TCAGAAGGGAGGTCTTTCCATAGAAGGCTCAATCCAGGAGCATAGTTCCT
ACTTAGCCATGAGTCAACAGTAGACCCAGAAATGTTTAAAATTCAAGTAG
AACATTACCATAAAGTTGTGCCACATCCTTTACATTGATCTACAGATTTG
AAGAAGAGCGAAGACCATCCTCCCCATAACAGTGGATGTCATAGTCACCC
TAACATTGTATCTGAATGGACCCTTCCAGGTAAGAGCAGGTGATGTGAGT
AACATCGCAGTTCACCATGCATAGATGCAACAGGAGATCAGAGCCACTAC
ATAAAGAGAGGACTTCATCCTTATCTCCCTGAGGAGGGAACATAAAGTTG
AAAGGTCATGTGATTCTTTCAGGATCGTGGACTGCTCAGTGGTGCATCAA
ATTTACACACATGACTTAGTGTGGAGTGATACAAGAACTGCAAGAGAGAC
CATTCTCTCTAAATATGCAGTTG
>rnd-5_family-2752#Unknown
AAAAAAAAAAAAAAAAAAAAAAAAAAAAAAAGAAGAATATCTGGTAGATT
CTTCAAACCTGCTGAGTTTCTCCAGCATTCTCTGTGTTTCAGATTTCCAG
CATCCGCAGTATTTTGCTTTTA
>rnd-5_family-785#Unknown
AGCAGCAGCAGGATAAATACCCGAGGAGTGAGACCTGGACTGAACAGCAG
CAAGAGAGCGAAGGAGAGCGAACCNGAGGGTCAATAGTGGCAGGAGGATA
AATGCCTGAGGAGCGGGGTCNGTCAGAGTGAACNTGGGGGTGAACAGCAG
CAGGATAAATACCTGAGGAGCGGAGAGCAGAGTGAACCTGGGGGTGAACG
GTGACAGCGGAACTTCAGGATAAANACCTGAGGAGCGGGGTCCAGAGCGA
GCCCGGNGGTGAACAGCAGCGGGATAAATCCTGAGGAGCGGGGTCAGTCA
GAGCGAACNTGGCGCTGAATCCAGAGGCGGAGCTCCGGAGGTGACGTCAG
GGCTCAAAAAGTGACGTAGGCTTGGCTGCTCAGGAACCAGGTTTAGAGAC
TGAGTGAGTAGTGTCTGGAGAGAGATAAAGTACTTAATTTTTGTAGTTGT
AGTCTGCTAGGAATAGAGCGAGAGTGAGAGATCTGAGTTTGGTGANTAGT
GGGTA
>rnd-5_family-888#Unknown
GGTAGGNACAGGTCTGTCNCTGTNTAANATGGGGGGCAGGTCTGTCACTG
NATACGGTGCAGTACTGGTGGGNACAGGTCTGTCACTGTATAACACTGGG
GTACAGTACTGGTGGGGACAGGTCTGTCACTGTATAACACTGGGGTACAG
TACTGGTGGGGACAGGTCTGTCACTGTATAACACTGGGGTACAGTACTGG
TGGGGACAGGTCTGTCACTGTGTAACACTGGGTACAGTACTGTGGGTACA
GGCCTGTCACTATAACACGGGAACAGTACTGGTGGGGACAGGTCTGTCAC
TGTATAACACTGAGATACCTTTGTAGATCTGTCAATGTATAACACTGGGT
TGCAGTGACAGATGTTCACTATATAATTTGGGGGCANTNGTGAACACATT
NTGAAGTGCCAATATGG
>rnd-5_family-199#Unknown
GATGTAAGGCTTTTGAAATAAAAAGCAAACATTGTCATATGAAACTGTCC
ACAAAGCGAAATATTGGTTTTTGACAGTTACCTCTGGATCAGGCAAGTGA
ATGGAAGGTAGTCAAGTTGGGAAATGATATCAAAGTGGGAATAAAAGACA
TGCCCTGGAGACATTCACATCAGGTTAGACATCATAAGAAAGTGATAAAG
TCTCAGACGAGACTCCTTCAGAAAAAATTCTTCCCACTGCCAGCACTAAC
CCCTNTTACACCCTTTCCTGACCAATATATGTATGTTACGTGTNGTTATT
GAAAATGAAAATTAACATTTTGTCAACACTCCCCATGTCATCACTGTTGG
TGAAATATAATTTCTAACCCAGACCCTTCTCTCACTTCACCCTGGTGCAT
TCTGTGTGGTTACAGCAGAGGCAGAGACAGGCTGCTCATACCCCTGCTCC
CACTGCTCTGGATCTCAGTGTTGTACGTTTACCAAATACTGTTTTATCTT
TACCAATGTAGAAGAAACCTAAACCTGAAACCTGAACCTGACGGTTCACT
TCCAGTCAGGAACAGATCATTGATTTACGCTAATCTCTGATTTGAAGCAC
ATTTCCAGCATTCACCGTTGTTCTTCCTCTGACTCTAAACCCAGTTGGAA
ACGAGATTTTGTTCCGTGTCTAGGAGCTCCGAGCCATGGAAGACAGTAGC
TGGGACACATTTCTTACACACAGCAGGATTAACCCACACCGTGGCTTGGC
TGTCAGTGAAGAGAGACGNGAAAGAGTAAAGTGCCATCTGACCCCCTCAG
TGTGACCCTGAAGGATGTGTCCGGCTGAAGTTCTGTTGCTGCCGTACGAT
TCCACCCCACCCCCCGCCCCACCCGAGATTGTCCTTTCTGAGCTCCAGGT
GCTGTTCAACCCTCAGGACAAATACAACNATCTACAGTGATGTGTTTGAA
GCAAAGCTGACTTATTTTACATTTCTCTAGTATATTAAACTCTAGTCCAA
TTTNAGAGGTTGTAACCATCATCAGAAACAAACTGCAAATGTCAGAACAA
AAGTATCAGAAAATTACAGCGCAGATCAAGGCCNTTTTTTATTCATTTGT
GTGATGTGCGTATTGTTGGCTGGCCAGCAGTATTTGCCCTTGGCCCATCA
TGTTTGTGTTGGCTGAAATAGAACTA
>rnd-5_family-3364#Unknown
TCATATTTTCCAATGAGAGTCCGAGTCGCGGGGTGGNTTCAGGTGACCTT
TATTGTTCAGTACAGCTTCANTTCTCCAGAGCAANAAGGCACACAAAAAG
CTTCAGAATGTCTTAACTTATACAGTTTAAACTTAGAGCGCACCCCCCTC
CCCGCTTTGATTACTATTGGTCAGCGGCGCCGAGTTATCCCTCTGTAATT
GGCTCTCTGGTACAGCATCTTATACAGTTCAAGCTTGCCTCAGCAATTTC
AATGTATTTCCAATTAAGCTAATCATATCACTGAACGACAAAGAGATGGA
CAGGCTTGTGGTCCACCCCAGGTCCTTCATGATGTTTCCCAGACTCTTAT
CTCCCTTCTTGAGGCTTTTCACAATGGATACTGTATTCAAGTAACATTTG
CCAGCTGCACGCGTTAACTGCCAATTAATGGATACTTGCCTATCATTTCA
GGACCTTTTAAATTCCTCATTACAGGAAATACAAAAGAATATTGATTTTT
GATCAGTTCCAACAAAGTTATGTGGTTACACCTAATGTTAGACAAGTTGT
GTCTTAATGTGTTCATTCAATCCACATTCCAATGTCTGCTAATTTCTGTA
CAGATTCATTTCTCCCTGTAATGATANGGGGGCTGCTTTTACTGTCTGAA
ACTGGTTTGAATCTTTTCCTCTAATGCTTTTAGTGTTTCGTATATAGTGG
ATCTATAACTACTTCGGAATCTATATCTATGATTATTTGAAGAATCTTAA
CTAAAACCTACTCTTAATATTGTAACAGATTGATTAAATAATTCAAGAGA
CAACTAATTAGTGTGAAATGTTCTTATCTATGTCTTATGCGTAACAACTG
CAGCTGCACATTCTATCTCAGTCCAGTAACCTTGAGTCTACAGAGCTACT
ATTGTTCTACTTGTGAAGACTACATTAAGCAAATATTTTCCCAAGGTCTC
TAACTACTGTCAGCCATGTTCTGCTGCATTAGCCATGGGCAGCCGTCGGC
CATTTTGTGCTGCTCAGTCATGGGCAGCCCTAACA
>rnd-5_family-1752#Unknown
TTTGCTGACACCCAGGAGCATGTGCAGTAGCAGCGAAATCTCTGAAATAA
ATTNAAATAAAGAGTGATAAAAACCTAACAAACNNTTAAAAANAAAATGA
AAAAGTGTATCGGAGAAGAAGAAAATTTAAACAAAGTAGAATTTTTTTTA
ATTTTTTAAGAATCGGCTGTGCATATGCAGTTTANAAANAATCGGAGGTG
AGCATGCGCAGTCGGCATTTATCATCGGATNGTTGGTGTCAGCAGA
>rnd-5_family-1661#Unknown
ATCCTGAGGCCTCTGTCACTCTCGGGGATGTGTCTGTGTGTCTCCCTCTT
GGGTGAAAATGAGGATTGAGNCCCTCAGGGAGTGCTTTGTAACACAGTTG
CACTACCACGAACCCTCAGTCCCATCAGTTGATTACAGGGATAATCTCGT
TTGACATTTGCCCTCGAAACTTAAGAACACANAAGGCGGTGGGCCAAANG
CTGGAACTGGAGACTGAATAGATGGATGCCTGANAACANGCACTGACACG
ATGGGCAGAATGGTATTTTTCCAAGCTCTGAAAACTCGAAGACGGGGACA
AACTGATCTGCAGCGAACATGAGCAAAACATGGAAAAGTCAAAAGCAGTG
TCAGCTAGAAAAGAAGTACGCC
>rnd-6_family-810#Unknown
CTACATGCCTGGGTTTATGGCTGTCAGGAGTTTTGGCTTTNGATATTGTT
TGGAGTTCAGTTGNGGTATAACCTGTGAAGAGATGAAAGAACCAGCTCAN
CCTCTGCCACCTTTCTGAGAAACCTTTTGAGGATCCGGTGCGAGAGCTGA
AAAGCTGANACAGCTGTTCTCCTTGAAAGGCTTCTGGAANNCCTTCTCTA
CATTTCCTGAATGAACTGCTCTGAAAAGATCTTAGTGACAACTGCCTGTG
TCTAGTGACGCCCGTCTACGTGTGCCAGGACGCCAGACCAAAAGCCACCT
GGAACATTTCATACTTTATCCTTTTGCCCAGAGTNAACGATAACTTGNCC
AAAGTATTTGTTTTTCAAAGCCANTCTCTGCAGAGAAANTTNATTTGTCC
CTCTTTTC
>rnd-6_family-1355#Unknown
AAAGGGAGAGATAAGGAAGCCGGGCAAGACAGGCCTGCAATACCTNNCAG
TGGCTAGNTTTGAGAACGAACGANTTTGTATTGTGGACACTCGGAANTAA
NANTTANTTGTGACGTGNANTGGCTTNCTGCCCACAAGGAATATTCGTTG
GNTACGAATAGACTTTATGCTTGCTCTGCTCANCGNANACTGTATNTTAG
TCTTTCTANCAATAAACTCNTGTTCAATCTCTTGAAGGCCAAAGCTCAGT
ATGNAGTTGAGGTTATACGAGGAGCTGGACGTGACGAGNCTTCTATTGCA
AGCGNCACTCGTCTATGCAGAGATNAGACAGGGTCACNATGCTGATTNAC
TCGCGAAACGCAACCATGTAGTTTANATTCCTACTTCGCAGAGTCATNNT
CCTCCCAGATGACAGCAGTGAATGAGCAGTNCAGCGCCTTGCAGGCTGTC
TCCATATGANGGACNTATGAGCGTGTGCGGTGATCGATTGCCTGTCAAGG
TTGACTNTAGACGNGAATAGCANCACTGTTGGAGGCNTNAACAGATNGNA
AATNAANACCNCAGNAATGGAGTACAAAATTGTGCTACNTTTGTTTGCAT
GTCAGTGCTTGATTCTACAGANGATTGACANCCGNGCACTCCAAAGTGAC
TTCAAAAAAAAAAAAAAAAAAAAAAAAAAAAAAAAAAAAAAAAAAAAAAA
AAAAAAAAAAAAAAAAAAAAAAAAAAAAAAAAAAAAAAGCTTTGCCGCCT
CGCNACAGATGANTTTGACGGGTNTCCTNTGGTGGCTCTGGACCANGAGG
GCTCCAGCCTGTCGAGGGGCTCCTGGGGTTCAGGTGCGAGCTCNCCGTCC
CGAGCTGATGGAGGCGTTTGGATCNCTGGCAGAGGGGAGNCGGTGCGANA
GGGCACCTCTGGANTGTCCTGGGATCATTCACGGTGTCTGCCTGTCGCTC
CTCTTCCCTGTCAGTGCGCGANGGCATCTCCCTCACCTCTNGAAGGGGAT
TGGGCNACCTGGAGAGAGGTCGAGGTCCCGCGNCTNCCNCTTGCCACGNC
AGTGAATGAATGGCAAAAAAAAAAAAAAAAAAAAAAAAAAAAAAAAAAAA
AAAAAAAAAAAAAAAAAAAATGATGGCTGCCCCCATTGCATGCGGATCAA
CCATGCNCTTGCATGNTAGAGCCACGACATCAGACAGGACTTGGGCAGAC
TCCTCCGCCCTTCGCTCCAGTCTGTGCCTGACCTCTGGCGNCTCTGCCAG
ATATTCCCCTGCCTGTGCCTCTCCACCAGCTCATTAATGGCTGAGTCCAG
AGGCNCATCATCCTGNTGCATTCCAACAGTCCTTCGAATGTCAAGCCTTN
GNTNTTGCTTCCTCCAGCTACTGTGCTCACCAGAATGTNATCCTGAGCCC
GCTCGAGATANATTACCCACCGAGGTGAATGTCTCTGCACTGGTGGAGGG
TGGGGTGGAATGCCTTGACGGTGCATCCTCTGAGGGCCCCGACTGTTCCT
CCTCAGAGGTGTNNTCTGTGGGGCTGGGAGAGATGGCCTGGCTTGGGAGT
GACANCTGGAGGCTGCAGAGAAAAGCATAAAGATTTATTAGCGTCGCGAG
CTGCCANCCTTACGCAAGGTTTTATTAAGATGTTGGTGCTTGATGTGCAG
CTGGGAGTAGCTGNTTGGAGGCTTTCTCACGAGACGGCTGTGGATNTCCA
ATCTCCCTTCAGCACAGGCACGCTCCCCTTGTTCTCCTGCCGGCTCNGCA
GCCTGCTCCTCAAANNTGGTGAGGANCCTNATGTCAGGCATNCCGCCCCC
TGTGCGTNCACGCTCGCGCTGGTTGTGCACGTTCTTCTCCTGCAGTCGAG
AAGCATTAAGAGACATTAGCATGGNTACATGAGCACTTTNCCTGCATTGA
TAGATACAGATNGAGATGTCAGTCCCCAGAGCTGTGANTGTCTGTGTGTG
CCAGTTGATAAGAGTTGTGAGGGGCTAAGGGTTCTGAATGAAAGGTGCTT
CAGTTTCGTCAAAGAGCTAGAGCTGGTGAAAANCAATAAAACATTACATG
ATGTGTGTGNCTGAGATACCTGTGAGATGCT
>rnd-5_family-1158#Unknown
AAAAAAAAAAAAAAAAAAAAAAAAAAAAAAAAAAAAAAAAAAAAAAAAAA
AAAAAAAAAAAAAAAAAAAAAAAAAAAAAAAAAAAAAAAAAAAAAAAAAA
AAAAAAAAAAACANTACTNNAACAGAACTACTTCCAGAGATTGGGCTGGA
GAAGAAAGAAGCNCTNAGAAAACTACACTGGATGGCAANCGNTCGAAGGA
ACATGGCATGGTCCAAGCCATGGCGGATCTGGANTAGTANCCCGGCGAGT
TTTGCGGAGANTCACGAGTGCAAAGAGAGGGAGACCGCGGTAAGGCGACA
GCATCAGCACAGAAAGTTAAACACAGGCCAGAGAGGNCTGCGGGANTCGC
GGTGGGGCACAGAGGATAGGATGAGCTCTNCCGGGAGGTGACAGGCCCAG
CAAGAATTCAATTTCCTTGATGGTACAGACCCACAGATGAATTTTGGTAC
GCAGANATTAAGGTNAATGGCAGANAANCCAGTTTAAATTGGATACCGGA
GCAGATGCGTCGATCCTTTCGGATGCGNNTCCACAACATCGCGGTCGAGA
CCATGAATATCTCAGTCCATTAAACGTTANGGTTCAAGACGTANAAGNAT
TAGAGTAAGAGGCCAGACGCACGCTACACTTCGCTNCGATGGAAAGNANA
TTATGNAGACACTTGTACCTAATTCCTAATCATTAGATCCCTTATTAAGT
AGAGTTACTTATCGGCTTTAGACAATGCTTTAGCAGGTACTACAGTCCAC
AGCATTGCAAAGGGAAGGCAGACNCTTCATTTCTNTTAAAACAGAAANTG
NAAATGGCAGGAAAAGAAGCGCGCCAAAAGGTTGTGGCCAGGNACNAGAG
AGCATTCCGGANAGTGGTTCGNNCTTTCNNAATNTNGCTACAGAGAAGGA
AACCAGCACACGAGTCGTTNATTTACTNGAGTCTGAAATTTCANACCTTC
CTGTACTTTTGGATTCAGGNGACACTATTCCTNAAAACCTAGCTNTCTCT
TTTGAGGAGAATCAGTTCTTTTTTGAAGAAATAAAAAGAAGTAAAGTTGT
CTACTTATTGCACAGAACCTNCCAAGGNGATGCAGCGGCAGCAACTGCAG
TCACAGTTAGATGAAGAAGTTCCTCCCAGAGTGGAAAGCCAGATCNCCGC
TGGGAAGCAAGGAAAGTAACNTCGTNCTAGTTCAATCAGNAACGAAANCA
AGCGANGCTTCAAAACTTTCCACAGCCAGTAAAGTGACCACAGAATCTGA
GGCGTCANAATNATGGAGTTAGAAAGAAATCTTCAATCATGCAAGAAAGC
AGTTCGNAGCTTCAAAACAAANTCAAGACCGTTGAAGCTTCGGTGGTTGG
ATGGATACCACACCCGCACTGGCAGAAACCAACTGTATGCGACAAATCTT
TGCGACCACGCACAGAGAACATCAANGTNAGNTTGANACGTTTAGAGAAA
AACTTCAATCCTCAGNAAAAGCCCATCAAGAAGTNCAACGACTTCAANCA
GCTCAATAAGAAGTTATCCAGAGAGAAAGAGGTTCTTAAGTTCAAANTGG
ACATCAAGCCAATATTCGACGTNCAGAAATAGTTGATCCGCATAGATGGC
AGCTAAAGGCTGCAGGAGGAACNNATCAACACGCTGCAAAAGGAATGGAG
TTCATTTTTCAGCCAAGGCAACCAGATTGACANGGTNAGCTCGTGGAGCT
TTGAGACCAGANAACGTCCGCGAAGTTTAAAGTCGAACNTAAGAACGAGC
TTAAACNGCTCAGGGTTCGANAAGANTNGCGCAGTCTGAGTACCTCAGTG
AGACTGTAACTCAAAAATCCGGCTGTTAGTAGTCAAACAACGCAACCAAG
CCTTGCAGGCTGAAAACGAAAAGCTTGCAGAAGATTTACAAAAATCTTGC
CAAAGACTATAATGTTCTCGCACAAGTCGCACAACNGAGAGATATTTTGA
AGAGAAAAACGCCTCTCTATTGCAGAAATGTTCAGNACTCCAAGATCACG
GTGAACGATTAGCTGAAAGAAAACTTCTGCTACAGTTAATGAGCGATGAC
CTAGTCTTTCAAAAAAAGCACCGGAAAGAGGACAAGGATCTTCTGTCCCT
TNTTAATGACAGAGATCACCTGCGGAAGNAAGTTGNCCTTTCAAGTAGCT
CTGCAANTCAGAATACAACACAAGAATTTCCNATTTACCTGCTTCGGCAG
TTTATTCTGTTGTCTATGACGTTGCTGTCCTACTTTCTCGCGGAGTCCCC
GAGATGTCTATGCCTGCACCNCAGCAGCCTCACGCCGCAGCAAGCATNAG
TGATGATTACCTANAGAAAGAGAAACTCCTATCCTAGAACGTAGGGGCTT
CATCTCCTCACCGCCAGNATAATCTTCTAAAGCCTTCGTTCTTCCTCAAT
TTACTAATTTCTAGATCGAGAGCGAGGCAGATGGAAAGAAGAGNGAGAAT
TTCACTTCTTCACCTTCCATTTCAAGAGGCTGTGATTATTCGAGTCCTGA
AGTCTTCTCCTTTGAATCAGNTTTTCCTCGATTGGTCTTCACTGCTATTA
CATTCANGTCCTCGCGTGGGTCACAGCCCAAGACCAGCTGTCATCGGAAG
TTGCNATTCCATTCCATAGTGCTGCCCTCCAAGGAAACGACAAGATGNAC
ACATNCTACATTCTTCAAGAGAGCCGAGAATGCTGTTGGAAATTAGTCCC
TCAAGCACAAGAGACTTATGGAGGCGGGAGTGGGGGGGGATGGATGNAAA
GTGTTAAATGTTCATGGTTAATGTTANATGTTAAAAGGGGTACACCGTAA
AAGAACTCGGCAA
>rnd-5_family-337#Unknown
GCTGCCCATNTTTGAAAGACACAAAATGGCCGACAAGGGATAAACAGAAC
TAAGCAGCCCGTGCCNGCTTTAGACACAAAATGGCNGACAAGNAACTAAG
CAAAACTAAACAGCCTGCTCCAGCATTTAAGTGAAACACAATGGTACCTT
TGAACAGGGCTACTCCAAGGTGAAAGGGAGGCCCTGCACGANCAGCCATC
CGAGACAGTTTGATAAGAGGATGCCTAAGGACAGACAAATGACCGATTCC
AGCCTCATTAATGAAAGGATGTTGTCCCANTAGGTGAACAGCGTCAGTTA
GAACAAGGGGTGTAAATCTCAGCCCATGAGNCAGCCAGCCTAACTCNTTA
AGCAGCTGCGAAAACAACAGCTAAAGTTATTTCGTAGTAATTAGCTGTTT
CTTTGAAGCTATCCACAATATTAAGAAATAGGTTCTAGTTAAAGATTCTT
CAGATAATCACAGAGGTAGATTTCAACATAATTATAGAACACATATATAA
CCAAAATATAATANAAGCATTAGGGGAAAACATTTAAACCTAGATGTGAA
AGTTAATTAGCCTTAGGAAACGCTTTCCTTATCTAATGCCGGCACGTCCT
GAACAAGATAGATTGNTCGCAACTCATTAGTTAAAGTGCTAACAGTAGAA
GTAGCTGTANAACTTTACACTTTATAACTAACTTTATAACAGAAATTAAT
TAATCTTATAGCAGTTAGTTAAAACCAACTGTCTTTTTATTTTTACATAT
ATAATTGGGACAGTGGGAAAAATATAAAAGGAGTAACNGAATTTGATAGA
GATAGCAAAGGAATACAATGAATAACAGAATTCGAGCAGTCCTTAGAGAT
AAGCAAGTCTGGGACAGACCCGAAGGAGTATAGCCAGTAACTTTGGAATG
CGAATTAATAGGATGCATAGAAAGATCCCAAGGCCTAGAGATTACAATGT
CTGGTAAACACCATGAGATCATGGGAACCTGGGGCTGTCCATAGGAGTGC
CCATCATTGATTAGGTGTCCCACGGGATTGGGTGTATGGATTAAGGGGGA
AGGACAGTGACCACGTTGTATTTGATTATTGTAACACAAAATGTATAAAA
ATGCTGTATTTCNCTGTAAAAATCAGAGTGTCATTGATCTCTCTTCCGAT
CTGAGCCGAAGATTAAGGGAANAATTGCGTTCTCACGTCGAGGCCAGATT
CGGGGAAGATCCTTTGGCCCTCTCCCTGCATNAACCGGTTTCTGCTTGAA
TAAACGTCTTCCACTTGCCTGAATCCTGCCTGCCTCCTGAGTCTTTGTC
>rnd-5_family-2758#Unknown
ATAGAATAGTAATTTATTGTCACTTGTATTTATGAAAATACAGTGAAATG
TGTATAAGTCGCCATAATCCGGCGCCATTTTAATTACAGAAATTATAAAA
CGAAGTTAGGACAAAGTTCATCTTTTGTTCCATCCACGGCCTGAAGTGGC
TACGGGACGCTGCCGCCGAAGCTGCCCCGAGGCCGCCAAAGGAAGGAATN
CCGGACCGGACCCACCGCGCTGCCACCGCCGAAGCCGACGCCGAAGCCGC
CGCATCGCCGCAGGGCCANGGAAGGNCGGACCGGACCCACCACGTTGCCG
ACGCTGAAGCCGTCGCTCAAGCCGTCGCCACTTCGGTGCCGCCCGAAGCT
GCCACATTGCCGCCGAGCCGCGAGGAACGNACCGGAACCACCACGCTGCC
ACCGCNATGCCACCGCTGAAACTCCGCGCCGCTGCACCGCCGCCAGGAGG
AACGGANCAGACCCACCGACGCTGGAGCCGTCGCTNAAGCCGCGGCCGCN
ATGGCCACGAGGAATGGACACCGGATCCACCACACTCTCCGCTGCAGCAG
CCCCTCGCAACCTCCTTCCTCCACCGCAGCCGCAGGAAAGAAGAAAACTT
TGATNCAAAAGATAAATGAAGAAAATAAAATGAAAAAAAGAAAGAAGGAT
GCGGCCGGCTAGGTGAGCGGGAGTGGACAGACGGGCCAGAGCCCGAACAC
TTCCTACCCTGCCGCCGCTGCCATCTTGAAG
>rnd-3_family-554#Unknown
AAAAAAAAAAAAAAAATGGGGCNGAGTGNGNTTNCTNATGTTCCCGTCCC
CAAACTTGCCTCGTTACCTAGGCACCACGCCCCTATGGCGCCCCACTCGT
CCATATTCTCCCACTCGCCACGGGNAGAAATACTCGCCGNCGCCGGAGTN
TCTCTGGGATTCCTGGCGCTNGCAGCATCNTTAAAGCCCAGGCGCATTGA
ATTGCACCCAGACAATGGCAGNCAGNGGGNAATNGGTGCCCTGCTTTGCC
AATAGACANGGAGCTCGAGGCCCCGGTGGGTGGNGTGGTGCAGAGGGACG
GATGNCCTCTTCCCCCAGAACTGGCAGAGGANACCGCAACATCAGGTCCT
GCCAGCCTGGTCTGAGGTTGCCATCACAGATCNGTGCTGCTCTCCATGNT
GCAGATCAATGCACAGCATTGCTGGAAGAANGTCAATGACGTCCTCTGTC
CTGCCAGGATCAATGTCNCCATCTTCTCCCTGCNACCTCAGTTTCACTTC
ACCTCTNCTANTGTACCTGCCTCCCACCAAGGCTCATGCTNTGTCACTCT
CAGCGTTGCATGNAATATTTTCCCTCACTCATTCCCCACCCATCCCAACT
CCCAAAAAAAAAAAAAAAAAAAAAAAAAAAAAAAAAAAAAAAAAAAAAAA
AAAAAAAAAAAAAAAAAAAAAAAAAAAAAAAAAAAAAAAAAAAAAAAAAA
AAAAAAAAAAAAAAAAAAAAAAAAAAAAAAAAAAAAAAAAAAAAAAAAAA
ACAATTGGGANCNNGACTAAGNCAANTGGCCATCAGCCANNCCCAAAGNG
TTTGGACAGACACTNGGAGGCTGCCCTTGACTTAACAGTGCCAGGACCNC
CTGGCTGACCGGTGCCTCCCTTGACTTGACTGAGGATTNTTCCCCTTAGG
CTTCGAGACATGGCCATTTGGTCGAAGTACATGTAGCGTGTTTGCTGCGC
ATNTGCTGCAGAGGTGTGCGGTTAGTGACATTGCACAAGCACGCGGTAGT
AGACAAGTGTCCACTCTTGACTGATCACTGCTGACAACCATGACAAACTG
CCTGACTTTGTGTCTGCATTAAATGGCAAGGTGAAGACAGAAGTACTGAG
TGGCTTAAGTTCGAAAGACGGGGCAAAGCATAGGCAGGACAAGGCAGAGA
TGCTGTGAGCGTCCAAGTAANCGCAAAGTGAGTGAGCGCTAAGAGAGCAA
GCGAGGAGCCCCGAGATGCATCCTGNTCCGATCCATGAGNTGGGTNCCTG
ACCCTGCGCAAAGTGTCCTGGCAACAGCATTGCAATGAAAGGTGCCGGCG
TGCTCCAAAGTGCAGCATTGAAGTGCAGAACCGTATTGTAAGTGGGTCGG
AGATGTGCCATGATGCGGGAATGGCTGGTNTGTGTCCAATGTCCGTGGAT
GGAGGGTGCAGGTGGTCGCTGCCCATGGAGCGTGCCCTGAGATGTTGGGG
ACTGCTGTCCAAGATGGAGGCCCGGAGGAGCAGGCAGCGAGCTGGAGTCA
CCAGGTACCCGCTCTGCTTTCATGTCGGGAATTGTCGCCATCTAGTTTCT
ATCCAGTGCTGGAGAATGGGAAACTGCATATCAATGAGGTGAGATTAGGT
AATAACGAGATGTTAATGCATGCAAACGGCTCTCGCCATGCTCACTAGTG
AGAATTCGGCTGGAAAATNGGACTTTTCGCTCTCGACGTCGAGAATCTCA
TTTTTCCGATCTCGCCATATTTTCCCAACTGNCTCGCCANTGCCCACGTC
GTTCAGGGNCTGGGAAGATTCTG
>rnd-5_family-46#Unknown
AAAAAGAGGATAAAATAATTCCGAGCAACACCCANCTTTTGAGTACTTTA
ATTTTTTTCATTTGTTCACGGGTGAAGGTGTCGCTGGCGAGGCCAGCATT
TATTGCCCATCCCTAATTGCTCAGAGGGCATTGAGAGTCAGCCACATTGC
TGTGGGTCCGGAGTCACATATAGGCCAGACCAGGTAAGGATGGCAGATTT
CCTTCCCTAAAGNACATTAGTGAACCAGATGGGTTTTTACGACAATCGAC
GATGGTTTCATGGTCATCATTAGACTCCTAATTCCAGATCTTTTAATGAA
TTCAAATTCCACCATCTGCCCAGAACATTACCTGGGNCTCCGGATTAATA
GTCTAGCGATAATACCACTAGGCCANCGCCTCCCCGA
>rnd-4_family-269#Unknown
GTAAATAGAGGGAGGGGGTGGGGCTGGGGGAAGGGTAGGTGGGATGGTGA
TAGGTGGATGCAGGTAGGGGGTTATTGTGGTTGGTCAGTGGGAAGGGTGG
AGCGGATAGGTGAGTAGGAAGATGGACAGGTTAGGTCAGGTCAGGGAGGC
GAGGAGGAGGGGGAGGGCTGGACATNGGATAAGGCTNGGGGTGGAGGGAT
TT
>rnd-5_family-799#Unknown
TTGGATATTAAATATTTTAAAAGTGAATTTCTAACTGTACTCTTCGGCTG
TAATAACATCTCTGATTTAAACCACTTGGCCAATCAGAGACACGGAAGAA
ATACCCACCAATCACCCTGTTTTCCTGTGACGTCACACTTCGGCTCCGAC
AGGTAGAAACAGGTTGAAGGGGCTCTCTGCCGCCGGTTTTATCTCCCCAN
CCACTGCCCTTCTCACGCAGGTCC
>rnd-5_family-2446#Unknown
CCAAAAGGAGTACTCAAACCTTTTACCCAGGTATTCTCCCTGTGCGACAG
ACAAAAGGCAGGGAGCCGACTTAATTAAACAAACCCTTCTTTATTTAACT
CTTTAGGTACCAATACTCAATATAAAACATACATTCATTGCAACACATTT
ATTCTACTTCATTTAACTCTATAAGTTTGGCTTGAANCAAATACTACCCC
GATTTGAGTGAAGTGGCCAACTTTGCTCTCCGTGTAGATCTTGCCTCANG
GTTCTTTGTCTTCTCTGAAGATAACTTCAGGGCACGTGCTTCTCAAATGT
TGGTCTCGAGGGCTCCTCCTGAGAAAATCCCTTTGTTCTGNTAACTTTTA
TCCGAAAATGTGCTCCTTTCCAGAAACTTCTCTGGCACTCAGCCAATGAA
TTGACCAAACCCTGATCACANTGTTCGATCCCAGCCAATGGAGTTTACTG
GTAAACAACTCCCAAATGTTTACACCAAGTCGTAAACAGCCACGTTCCAT
GCTCCATATAAAGTAATAGTGGTGCCAGTATGTCTAGCAGACCACCGTGA
CNCCTGCCTTATTTGGTCAACACAGGAAACTGCAGGTCACGCTTGGAGTC
ACAACATGTCCTGGCTNCAGTTTTAACTGAGGTCAGAGTTTAAACTAGCT
TGACCAAAATTCCCAGCATGCTTGATTGTAGCTCTTAACCAGTCTCGTAG
CCATTTCTGCTGCTGGCCACCT
>rnd-6_family-2550#Unknown
GCAATGATATTTGNTTANAAATATCCTTAGAAATATAGATTTGATTGATA
AATAAGNATAACTGACTTAGGTGGGACGCACTATAGATATTAAGAACGTT
TGAAGATAAAGATTCACATAGAAGAGTTAATCATTAAAGACGCCATCGCA
GCTAGCAGGGAANGCCAGAAAGGTGNACTTCGAAATTAGGATATACCTAG
AAGGGGAAAAAAAAAAAAAAAAAAAAAAAAAAAAAGAGAATTAGGNTATA
CCTAGAAGGGGACGTGGAAACAATAACACATGCTATTAATTAAGTTAATA
ATAGTGCTCAGCACAGACAAACAAAACGGCATAAACAATAGTTTAATCAC
TGAAANGAAGGCCTGGAAAGAGACATGGCAACATCANACCNNGGCGTGAA
AGTATGGTGTTAATTACAGGAGAAATACTGGAACTATCAATCCACAAGAG
ATGGCAAAGATCCTTATCACACGAACGGATCAGACAACCTCAAAAGACAG
AGAAACGAAACATCTTTACTGATAAACCTTTAACGAAGGATTCTTTTAAG
ATTGAAAGAATAAGGGAGAAATTAAAGGAATGTATAAAACATCACAAATA
AATTGACTAGATAAAAGCTCAAAAGCTTCATAAAGAATAATTAAGGAATA
ATGTTAAATGATACAGCATCACNTGAAAGTGGGAGGAACCTATACAGNGG
GTTAACACCACATTCGCAAAGCAAGAGGGATTCGAACAATATAAAAGTAA
GACCTTTTCGCTGAAATTTCAGAANTGAGGATTTAAGGTAAAAATTTACT
TTAAATGTTGCATTTGGATGTTCTTAAATATTNCTAGATATTCTTAGATA
TTCTTGAATAGTTANAAATAACATCAAACTGGATTCTATTAGATTTGNTA
TTACATCTTTTNATNGTTTTTGGCACAGCATACACTTATCCACTTAAAGC
GTATTGCTTGTTAATTTCTGTTAATAAAATTGTAAAATTGGTAAATCGTC
TCATTTAAGTTTTTTTCTGTTACAACTGAAACGAACCTACTCTCCATATN
GTCCTTAAGTGGGGAAGTATACTTTCTGGAGAGAAAAATTCCAGACNCTT
AAAATATCTGGGACGTTTATAGCATAGCTAAGGCTTATTAAAATTAAACA
GGCTGTGGGATGGTTATGATAATTCTATAGACCCAAAACTAAGCGTTTGT
NGAATTGACTGGCTTGAACTCGGCGGACA
>rnd-6_family-427#Unknown
TCTGTGTCATTTTAAACCCGATGTTATCTGTCTTCGGAGAGTCCACAAAA
CCATTTTGAAGTCAAAGTAATCCTTTGAAAGATGGTTAAGTAGTAACAGT
GCTGTTTTATTGGTGTTTGTAATAAATTTCAGG
>rnd-6_family-169#Unknown
AAAAAAAAAAAAAAAATCACCCGGAGAAAAGGAATGTTTGGCCATNAGCA
TCTTGTTAGTAGCGCTCCTTAGCTGAAGAATNATGAGACTAGGCAAAGCA
GCATCAGCTGCTGTCGGAGCGAGTGNAGAGGAAGGCGAGCTGACGTTTTT
TCTCCGTGCAGTCGCAGGACNTCCAGTCGTNACNTACGATGAACCTGTGC
GCCCTCTCCCTCGGGCCTGAGCCGTCCTGCATGTGGCACTGTGGACCAGC
CACCTTCAGTGGAAATGGGTGCGAGATACCGCTNCACGAAAATTGCGTCT
AATCAGCGCTTGAGTGCTAAATTGCAGGTTTCTGNTTTAGCGCCTCAGGC
AANTTTAAATCATGGTAATCANCAACTAGGNCCAAAATGCTGTGCTAAAT
CCAGACTTTCAAACAGGCATGTCTTATTAGCACAGCATCCATTTAGTGTC
TGTTTTCACCCTTTGCCAAAATAACCTCCTCAGCATTCAGTGTTTGTAAA
CAA
>rnd-5_family-286#Unknown
TTGTGATGTGATGTGCATGTACCTTTAAGGGGGCGTATCTTAAACTGCTG
TCAATCACTACCACCTCAACAGGATGTGATGTATTAGTCCCATGACTTGT
AGGCAGTCTGAAGCAGCAGTNATAGAAGTCGGATGTATTNACTTAGCTCC
CAGTGAACATTATCTGTATATAGTCTTATCTTCAAATAAAGAACCCACAT
TATTGTTTTACCAATCCTTGTGTGTGATTGGTACGTTTANGTCTAAGAGA
AGAA
>rnd-3_family-52#Unknown
AAAAAAAAAAAAAAAAAAAAAAAAGAAATTGTTGCCCATCCCTAATTATT
GCCCTTGAACTGAGTGGCTTGCTAGGCCATTTCAGAGGGCAGTTAAGAGT
CAACCTAACGTTGGAGTCACATGTAGGCCAGACCGGGTAAGGACGGCAGA
TTTCCTTCCCTAAAGGACATTAGTGAACCAGATGGGTTTTTACGACAATC
GACGATAGTTTCATGGTCACCATTACTGGCTAGCTTTCATTCCAGATTTT
ATTAATTGAATTTAAATTCCACCAGCTGCCGTGGTGGGATTTGAACCCAT
GTCCCCAGANCATTAGCCTGGGCCTCTGGATTACTAGTCCAGTGACATTA
CCACTACACCACC
>rnd-6_family-249#Unknown
CATTTGATTCAGAGAACGCGATTGGGAAACTGCCCCTGTCTGCACAACCC
GACGGTGTCACAGCACCCAACGAGGAATAGAAACAGTTTGAGAGATTGCA
TTTAGATTGAAGGGTTTACTGTTAGCTTGTGGGAAATCACTGTCGATGAA
GCAAATNAAACTGGCAGGTNAGCATACAAGAGTNTCCGATATCGTGGATC
NTTGGAGAAAATGTNAACAGCACAGGGCCATTTGAAAACACCGACCCCTG
GTTAATGGGTCCAGCGCGCTCCCACTTCACAAGGAATGCTCTTGCCCGCT
GTTTAGTGATGGCTCGCTGAACGAGACAAATATTCACATGTTCATTCCAC
ACGACAGCAACAAGACACGTTGAGGAGATGCACAATGAAGGACCGANAAA
GTTGTTAAGAGAGAGCCATCAACTCACTGAGATCAGCCAGTGATCAATTA
TGTAAAGGTGCCTTCTCNCTGACATCAATTTATTCGAAAATTTTGTGAAA
CGTGCGGACGAGAAGGAGGTCACTCTGTCCAGTGTCTCTGTGCTGAAGGA
GAAACGGAACACTTACCTCAGCCCACTTTCCACAATTGCAGCTGTAGATC
TACAGATTATAGAACACGAGTGGAAAATCCAGGGAGGTTTTAAATGAGTT
CAGTGTTTCTGTCTCATATATTTCAGGCAGTGAGGTCCATACAACTATCA
CCTTCTAGCTGAAAAAAATGTCCTTTCCCCATAAATCTTTCTGACTCCTT
TAGCATATATCCATCATCAAAACTTCCCACACATCTCTCGGTATTGTTTC
>rnd-5_family-2297#Unknown
CACGAAGTTGTAATATATGGACTATTAATCTTTAATTCCATCGACTGATT
TAATACCTGGGATNCTCGTTTGAAAGAAAACGCCTTTAAATGAGCCAANA
CACTATTTTAAACGGTTGCAGAGGTCACCTGACCTGNAGANCGGCCAAGT
TNCTAAAAACCTCTGACGTGGATTAATAGGAGACATGCCTGGGTAGTTCC
CCTGCAGAATTTCACACTTGCCATTGNTTGAACTATCTGGAAAAAACCTA
AGGAAATAANCAACAGNCATTCGTCTGCAGAAACTGCCAGAGACAAAGGA
AACCTACCAAAATCCATTNCGCGAAAAAGNTGCTGAAGACCCNCCCTCTG
TTTCAATGGCATCTTGATAGCTTTGACAATGGGAGATCAAAACTCCTTTG
TTAATATGGATTGTGTATCCAGTAGCCAGCTATCACATGACCGAAACTTC
CCTTGTGAAAACCAAGATTATAAACTTGTTTTTCTGCAGGTAGTAACATC
AAGAAGGCCTGCAGAATAANAGCATTTCTCTCTCAACAGTTTTCTCAAGC
TCAGACCCTATCTCTGTTACAAGTTGGAATACATCACAGAGATAGAGAAT
TTAAAATAAAAAGGAACTTCAAGTGCCATAGCACCCACTCTGGGAAAAAG
ACTGATTGCAGTTTAAAAGAGACTGTCTCCAGAAGAACAACCAGCTTACA
TTGGCCACAACACCNCTGAACGACTTCAAGGTCAACNTTAGAACGTACAT
TTATTTTTCTCTTATGGACTTTAACTTTTCATTCCACTTCACCTCCCCCC
TGCAACCCTAACTTGTTCTGTTTGACTTTACGGTGCGTGTGTGTCGCGGG
ATTCGGGACGGGTTTTACCTTTTAATAANNTTTATTTTTAACTGAGTGAG
TTTACAATAAAACTAACTCCTTANTTTTGCTAACTCAAGAGATCTGNCTG
GCTTGTTTCTTCATAGCTTTACACATGGTCAAGTACATTAATTGAAAAAA
AAACACCTTTTTAATTCAAACTCTGTTATACCAACCTCAGGAGTGAAGAG
AGAATTTATTCACCTCCAGACTT
>rnd-4_family-318#Unknown
TGCTGCAAAAAAGGAGACATNNTGTCGAAGCTTTTCGTCTTGCACTCATC
AGGACANTTCGCAAGAATACCAAATTTNAAAAGGAANACCAGTTTATACN
GCATGAGAGGAGAGTGCCGATTGGTTGGCAAGTGGACTCTGATTGGTAGA
GGCATTGCCATGGAGAAATCACCAGTTATGACGTTAACTGCCAAGCTTTG
GTTTAAATTCAAANCAGGCAGGTTGACTCTGATTGGTCAAGGCATTGCCA
TGGGAATGCAGCAGNGATTGGCTGTCTCCATGTNTTTTGAGTTGAAANAG
GCGCAATGCGTGNACGTGTTCTTTCTGTCTGCAAAGGACAGGNCCTTTGT
ATGTAATGCATGTAGCTTCCAGCACGCGCAAGTGNACCACGCTGCGAGCC
TAACTGACAATCTTAAATTGGTTGTTAACGTAGTTCTTAACACACTCGGG
ATTATTTAGCAAATGTTGTCTACGCGAATCACATCTAACGTTGGACACTA
TGTTCTGAGTTTTGCAAGCAGTCTGTTGACGGTACGTTGGNTGTGATCAG
TCAGCTGGTGCGCTGTTCGAGGCGATCCACCAGTCATTGGGNTGTACGGC
CTACATACCTAGCATCGCTGNCACTGAAATTAATANGCCNCATTACTCAN
TNTCACAGTAGGCAGAATCCTTTTTGGCCNGACGGCAGGCTATCCTNTTA
GTGGNNGACACCAGNTGTGTTGCTACTGGACGGCAGCAGCCNGAAACAGC
TCGCTTCAGNTGCCGCTCAACNTTTTGAGACACTTCACCCTTCCAANNTA
ATCTNGGGNTTGACTGGGCACTTTTAGGACGCAAAGTGGCGGCCTTAGAG
NCAATTCATAAGTTTGCATNACATTAGAGAGCAATGATCNGNCTNAGGTA
GCAATTTTCTCTCAGAATGGNTTTGATGCGCCCNATT
>rnd-5_family-94#Unknown
TTTTCCCTGCGGGCTCTGAACCCCGCTGTCAGGCTGAAATGGGNGTCAGA
NGCCCGCACTGTGTGGGAAACAGTCACTTANTGTGATTTTCCTGGAGTAG
CCAATTAATGGCCAGAGGGCGGGCTCGCCGTCCAATTAAGGACGGCGGGC
GGGCTCTCGAAGCTGGAGGGCAATCAGAGGCCTTCCAGCTTGAAAGGAGC
AGCAGGCTGCAATGGCGGNTAAGTAAGGGAGANGGCGCTTTCAAATGGAG
GCGCCCTCTCTCCAACTTCTTAAAATTTAAANTTAAAAATGGNTTTTGCA
GCCGGGCGNCCATTACTGTGGGAGACCTCGGGGTGCCTGCTGCNCCCANG
CAGGCATGGAGGATCNNGGCCTGTTGGAGANCTGNAGCCGGGAGGTCTTC
TCCAAGCACCANCCCCTGC
>rnd-4_family-604#Unknown
GTAAAGGGTTAACTATACCTTTACTNTAAGAATAGCTACTGAGCATGTGC
ANAAGGAGCNATGTCATGATGACGTCAGATCACATGGAACCGGAACCCGA
GTNTGTAGGGTTCCAGANACGTCCTCTCTTACCATCCNCTGTATATAATG
TTATGCTCAATAAAGCCCGTTGATGTTCGCTNACAAGAGTAGGGACTACC
TTCGATCAACAACCCGGACATGGTGGCAACGATGACCAGACCCACGGAAC
CGGNGGCAAGCGGCAAGGGAGTGCCTGAAGTGAACCAGCAGCAGTNCAGT
GCAGCCGGTGAAGGACAAGTCAGCCCAGCAATCCAACCGCAGAAGTGGGG
AAATAGAGAAGCNCAGCAAAGATCTGTGGGCGATGGGCTTCAGAGCCCAN
CTAGGCACTGAACCGCGNAGAGGNAAATCCTGCACAAACTGAAGGCCCAA
AGCAGGAGAACGTNGAAAACTGCAANAACGTGNTAGCCACAGTG
>rnd-4_family-337#Unknown
CTTTGAATTCTCTGAACAGTTCATGGCTATTAAGCGTGCTATGATCCCAG
CTGATGCTGGACAAGTCAGATCCCAGANTGAAATCTGGCTTGATAGACCA
TAACTTTTTTTTATCTGTCAGTGTCAGTCATTGAACATATTCNCAAGTGC
CAGTGAAACTTTTAGCACAAAGAATAAAGCACAAGAAATACATGAATTAC
ATAAAAAGGTTGGAAAGATTTCATTACAAACATCAGAAAAGGATTCAACC
TTTTATCCCAGCAATATCCTTACAAGTACTCAACCCTAGCGAAGAATCAC
CACTATCTCCACACCAAGGTTTCTTACTCAGNCTGGCACANCTGCAACAC
GTTTGCGCCTTAACTGGATGCTTTTCTTTCAGCTGGTACCCCTCCCCGAN
NCANCTAAAACAAACTGCAGACTAAACTCGCTATTACTTTCAACTTCAGT
ACAGTCTTGCAGTATTTCTTATAAGAGAATTTAAAATGCCTCCTGTTTCT
CTCTTGATTTCCTTCTGGATTTTTCTGACGCCCTGCATATCCATGGATCC
CCGCTACTAGGCAACAGAACAGTTTCTTCTACTTTTTTATAATTAAACTA
ATCAAACCGTCTCTTCATTTGAAGGTTGTAAACACCATTAANATACTGTA
AAA
>rnd-5_family-109#Unknown
GTTATGGACCAGACCAAACCCCCTCAAAATATTNAGGAGATAGCCTAGAC
CCTAATTTTCTTATTTTAAAGGCAAGTGTAAGGCGCTGTGTTCCAGATGC
GATTCGATTGGTCAAACTACTCGGCTTTAAGCAAAACACACTTTATTCNT
ANACNACAGTTAAAATACAACAAAAGGAAAGAATTGGCTCAACTGTAATT
CTATCGAAATGCTTAACAAAATAATAGATATAGTAACTATTACTATTAAC
TGTTCCAATGTAGCAACATCCCATAAACGCACCCTTGGCAAAGGCAAATT
CAATAAAACAGATTGTCTCACATGCAATTCNCCAGTCCAGGAGAAAGCAA
AAAGACATGACGACGAAGCTCTGAGAAAGTGCAGCAGAGAGAGATGTANT
GCAGCTTCCAAACCCGCTTCAAGACCCCAGCAACTGCTACTGAAAGCCAA
AACTAAAAGTCCTGGNTCTGTGNGAGCTGACCCCACCCACTCAGGCTGTC
TATTGTTCCAACTTTAAAAAAAAACCCAAGGCCTCACAAGCTGTTTACTC
ATTGGCTTTGAGCAGACANCTCGGCGCCTCCGNTTTACAACCTCTCTTCA
AGAAAAAGAAACAGGACAAAATACATCTCTTAAAGGCACAGTAT
>rnd-4_family-588#Unknown
ATCTTTGATTATAAGCCCCCACTCNCAACANAGACAGACAGAGTTAANGG
ATAAATTAANAAGAAAATNAAAGAATCGTAATTTGCCAGTTCGATAACCG
TTTCAACGATGAATACCAGGCCTTCATGAAATCCTTGGACGATGGGTTGT
ATTACAGGCACGTAGGACTGTATATCTTGCTTGAATTCCGAAGTCACCGG
TCAATGCAAACAGCTTCCGCAGACCTCTGGAGACTTTATCTTATTTCTTA
CAGACTGGGATTCTTTTCTCAGAACTTTCAACAAGTCGATAACTGGAGAA
TAACTAGAGAGAGCAAAACCAAAATTCCCAGTCCGGNAGCTTCCAAAGCA
ANACTGCCTCCTGCCCAAAACCCAGTCAGAACCAGTTTTCTCTTCTTTTT
CAACATTCTCTGTGGTTGGCTGGCCAGCACCGGTCCTCCCTTGATTGACC
AATTCAACATCCAACCAGCTGCCAGTCCCTGAGCATAACGGCATCTCGGT
GCCAATTATCTACAGTGTTCTTAGAGCAGTAATTAACCTGCATTATCTTT
CCAGGCCAGTTCCCAACAGCAAACATCTGTCTTTTGTTCTCTCTCTTTTA
AAAAAANAAGCTGTTCAAAGTTCGATTCTCAACTGTTACGACGGGGAATT
GCAAAACCCTCTGATAATACAAGCCCCAATCTGTTATGACGGGAGTAGAG
GTTCCCTTCTAATAATTACCCCCGANNCACCCAGAGAAGCTTGGCTCTCC
CCTCGTAA
>rnd-3_family-182#Unknown
AAAAAAAAAAAAAAAAAAAAAAAAAAAAAAAAAAAAAAAAAAAAAAAAAA
AAAAAAAAAAAAAAAAAAAAAAAAAAAAAAAAAAAAAAAAAAAAAAAAAA
AAAAAAAAAAAAAAAAAAAAAAAAAAAAAAAAAAAAAAAAAAAAAAAAAA
AAAAAAAAAAAAAAAAAAAAAAAAAAAAAAAAAAAAAAAAAAAAAAAAAA
AAAAAAAAAAAAAAAAAAAAAAAAAAAAAAAAAAAAAAAAAAAAAAAAAA
AAAAAAAAAAAAAAAAAAAAAAAAAAAAAAAAAAAAAAAAAAAAAAAAAA
AAAAAAAAAAAAAAAAAAAAAAAAAAAAAAAAAAAAAAAAAAAAAAAAAA
AAAAAAAAAAAAAAAAAAAAAAAAAAAAAAAAAAAAAAAAAAAAAAAAAA
AAAAAAAAAAAAAAAAAAAAAAAAAAAAAAAAAAAAAAAAAAAAAAAAAA
AAAAAAAAAAAAAAAAAAAAAAAAAAAAAAAACTCACAGGGNCANCACTC
ACTTTAACTCTGNGNCTGCACACNCATNTCNCCTTAAGGCTGATGGAGNA
CAANCNTCAGCATCGCATGCATCATGTCCACTNAAGGCTCCCCACCCCAC
CTTNTNCCGTACTACANACTCCTCTCCCTCTGCGCTTCGTACTTACTCAT
GGGGNCACCTCACCACCTCTCCTGCTCATGCATGTTNACTAATTGCTCTT
NTATCTANTTCCGTCATACTCAGTGCCTCCCGTTNTGTCATTTCAGGAAC
AGAAACNGGCCNACCNCCGNGCNGAGAGGNCCAAAAAAAAAAAAAAAAAA
AAAAAAAAAAAAAAAAAAAAAAAAAAAAAAAAAAAAAAAAAAAGAACAGC
TGGCTGNGGANGAGCAGGGCCACTCATGNCTTAATGGGGATGACACCAGA
ATGGGCGACCAACTCAGNANGCTCCATTGTGCTGTGCTGTCCTCGGATCA
CCAGCAGCGCTAACGCNTTCTTGTNCTGGACAAGCTTTTATCCATATTTN
NCAANTGATTCCCTCTTCTCGACTGGAAGAACTAGAAGCACGCAGGGAAT
CTCAGCAANAGATGGNGCCACATCCNCGGNCCCCCAGCTNNAGCTCCAGT
TCTGAAAAAAAAAAAAAAAAAAAAAAAAAAAAAAAAAAAAAAAAGTGGGT
ACTTTATCCGGATTAGAGTTNGGAGCACATTCTGGTGAGCACTTCACTGC
CACGTCTCTGCANAGCTGGCCGAGGAAGAAATNCATCCNGGTNACNGGCA
CTCAGAGGACTGCCGGAGACCAGGCANCTGCTCANCCCAGGCGAGGAGAN
GACNCCTGATGTCGGCCATAATAACTTGNTACAAATGCACAAACAGACAG
GAGCANNAGGCAGGTTTGCCGGNGGCANTCATAAACATGTTTGAAGCTCA
GGATCCACTAATGTGCTGGCTNTGCTGGCTCCGGCATGCGAGCTTCTGGT
TGTCTCCACGGANAGGNCAGCGGCTGCNTTGGAGAGCGAGGCTAAGGCCC
AGNAGAACNTTCAGTGGCTGCCAGATATATGTTCGGACCTGTCCCCTCAC
TTCANCCCTGGAGCTCAGCATCAACGGCGAGGCGAATGAGGCACTCGACC
TCACTCCAGGTGTCNCTTCCTCTCAAGGAGACAGGGTGGTGCCAGTAGGC
ACGACAGGGAGGAGGAATCACNCGCCTAGAAGCTTCNTCTCACGACACTC
CAGAGNTGCCCTGCCCTCCACTTCCCTCTGCCNGTGACCCCANCGCCTGT
AGCNGTCAAGCCGAGGAGGGTGAGCCTACGCCTGGGCAGGACACTCTCAG
CACGNCTGGGCCCTCTAGACGCAAAGGCCCCAGGGTACCTGCCCAAGTCT
TCCACGCCAGCGGCTACAGAGCAGGCTCCCTCCACTCCAGCTGCAGAATC
CGGGNCTGCACCNAGNCGTAGCGGAAGGGAAAGGAAGAAAAAACATACTG
AGGGCACATGCGTGGCACGGGTGNTACGTCATTGTAAATAANTCGTCACT
TTGTAAATATATNTTCACTTGCAACGTTGCTGCCGTAATCTTATTNTTGC
GGACCTGANTAATTCACGNCGATNTGANAAACGANNCGTCTCTTCATACA
TCCCA
>rnd-4_family-895#Unknown
GGTAAAGTCGCCATAGTCCCAGNGGACCATAGGGCTGCTCTCTCATTAGA
GAGAGACGACTGGTGGTGGTTTAACCTGAGGGTCACCACGCCTCAGGCGA
GGGGAGAGGTTGAGAAGGAGAGTCCTTCATGGTAACCTCAGCCGGTGCGG
GAATTGAACCCGCGCTGTTGGCGTCACTCTGCATCGCAAACCAGCCGTCC
AGCCAACTGG
>rnd-6_family-542#Unknown
AATACCAGAGGTTAAATGCTGGTTAGACAGAGTCCAGGCATATACTTCTA
GTCAGTTTTATTTCNACTCACACATCACAAACTCCAACANCACTGATTAC
TT
>rnd-4_family-253#Unknown
GGAAAAACCAGTAAAACTTGCGAATGACGCATACTGGTCCGACTCGTCTT
GTATACTTCAAAATGGAGCTCCAGTACGACCAGTGCGTTCATTTCCAAGT
ATTACTGTTTTTTTACTGTTTTTTT
>rnd-5_family-1795#Unknown
CAGGGTAAGTCGCTCCATTCGGAGCTCCACTCTGCTCGCCAGCTCTGCAG
TAATTCTATCCCCCCCACCCCCCGCCCTTTTAACTACCTACCTAAGGAGT
CGGGAAGGAGTCGGGTCGCGACCGGGAACCGCGTGGCGGGAGCTGAACGC
GCGGGCCGTGTCCTGCAGCGACGGCGGATCGAGCGTGGGCCGGAGCGACG
GCGGCGGATCAAGAGCGGGCCGGTGGGCGGCGAGAGCGGGCCGGTGAGGC
GGCAGCAGTCGGCGGCGAGAGCGGGCCGGTGAGGCGGCGGCGGCCTCCTG
GGTGTCCTAGCGATTGGAGCGGCGCCTGCACCATTGTGGAGATGGGACTT
GGGACTCTGAGATCTGGACTTTTCTTTTTTTCTTGCTTACCTTTTGGCTC
TGTTAAAATCTTTTAATTCTGGTTTTTGTAACCAAGTGGGCGCCAGTGAA
TGGCGACTTTGTGCACTTTTCGCTGTACTTATGTATTCCTATACTTAGTA
CATGTGACAAATAAATAAAT
>rnd-6_family-239#Unknown
TTCAGCCGATGCCTCATTTTTAAAAATTATGTAATTTAGT
>rnd-5_family-1415#Unknown
TTGAGGAGAAATTGACTCGAAATTGAATCAACTGTTGATATTTCGTGTGG
CCATTCGATTGCAACAAGTATATTTACATTGAGGTAAATAAATTTTTAAA
AAACTATAATAATTGGACAGAACAATACAGTAAACTTCANNGCGGTATTT
CAGNTNTATAATTGAGTGCCGGTTCATAAGGTGCCGGTTAAAACAAAGTT
TGCT
>rnd-6_family-728#Unknown
AGAGAAATCCCAAAGAAAACTGTATTCTCTTCTACGTTTTCGCGTTTAAA
TTCTGNTTCTTTTAAAAATGGACAACCTTGCTGGACTCATAAAATGGCCG
AGGCTGATCACATGATCATATTTCCAGAAGCTTCTGAGCCCCCTGNATTT
NATNGACAGTCCAGATCGAGCTGACGCGGACTTGGAGANAAACTGTCTGC
TTCCAGCCAGCTCTGGACGAAGGATAANATCAAGACCCATTATGCTAAAA
TGGGCACNAATGCTTTTACAGTTACCTCGCCACTCGCAACGGAAACTCTA
ATGGGAGGTAGAAAGCTACACTGTTAGCTTAACGANCTTCCAATTAGCCC
ACTGAGATGGGCCGTCAGCACCTGAAATGCCTGTCCTTGTCACACGACTG
AAATCGGAGCTTGTTGAATTGCTTAAGTATANAATTCTGGGATTCTAAGT
CAGTTGCTGTTTGACCTCCAGAGAGGAGCAGGACTCCAGGCTGAGTTGGC
AGCCTGCCTCGGACCCTCCATCTCTGTCTCCAAGTTGCTGGCCGGAAAGA
AGCCTACACTTTGCCTGCAAGAAGGAAAACGACTGGGCCCAGCTCACTGA
GGAAACTATTATTGGACACTGACCTCCGGGAAGTTGTAACTCACGTGAAC
TGATTTTTAATACCTCTGGATTTACCAAACTTGCAATTTATAACCTATCT
CCTCTCCTGTCCTGTCTTCCTTAATTTCCTGAGTGCTTTGTGCGTATGGA
GTAGCGAAGCAATTCCCCAATGTTTGTTAATAAACCCTACCTTTGATTTC
ATCTTAAAGATTTTGCTGTGGGTTTATTTCAAAAATTGGAATCCGAAAAC
CAGGGTTTGGGGAACACCCTTCGGCCTACCTCAGTAAGGGACAGGAGTAA
AAAGGGAAAGGAGTAAATCAAACAATGTCTCGGGCTTAAGAGGGGAAAGC
AATCATAATTTAAATTCATCCCCATTCCCCTTTGTCT
>rnd-5_family-2419#Unknown
GTCAGAGGAACAGAACTTGCTGGAGAGTCAGAGGGTCAGTACTGAGGGAG
CGCCTCATTGTCAGAGGGTCAGNACTGAGGGAGTGCCTCACATGTCANAG
GGTCNGTACTGAGGNAATGCNGCACTGCCAGAGGTCAGAACTGTTGGGTG
CATTATTGTCAGAGGGTCAATACTGAGGCAGCGCCTCATTCTAAAGGGGT
CAGACTTGTGGGAGTGCCACAAGATTGCAGCACTGTGAGAATGTCAGACT
GAGGGAGCGCCTCATTGTCAGANAGTCAGTACTGTCAGAGCTTCAGTA
>rnd-6_family-354#Unknown
AATGAGCAAACTGAGTNGCCNCCACCCTTAAGTCTGAGCCAATGGTATCT
TCATGGGACGCGGCGGATTCCTGCTCCTCAGCTCGAGCTGTCNTAGTTCA
AACTCTTTTTCCTGCAATTTTTCTTGAAACTCTTTTCNATTTCTCTTTCC
CATTCTGTCTTTTTCNTGCTTTTTCTTGATTTTTGAAATTCTAATTTCTG
CTGCTCCAATTTTAATCTCTCTACCGCTACTCTATCCGTTTCATCGTCCT
CAGTTTCCACCTGTAAACCGTTAATCACCCCTTTTAAAATTTCGGGTTTT
CTGGCTTTCGGNCAAAANTCTAATCCAAGTGCCTCGCTAAATCTTTTAAC
TGTTCGAGGGACAGAGCTTTTAAATCCTCAAAAGTAACTTCCCCTAATTC
TGCTAGGAATGCGCTGGCATCGAATGCAGACGTTTCTATNCTGTAGCAAT
GCAAACTCAAGAAAGCCTTTTGCAGTTTTTCCTTTTAAAATTGGTTTCAA
AGTGACAATTTACCCACTCTAATTCTTTGTTTCGTCTGTGGGTTCAAATC
GCGGNCACGAGCCCCCAGTTTGTTA
>rnd-6_family-111#Unknown
ATGAAAATTGCATTGTGCATTTTGTCCGCTTGAGGCTACCATNCGCANAT
GTACCAGCAGAGGGAGTNTGCTNGGAAGAAATAATNAAGGATCCATGTTT
AACAGCTCGTGCAGTTCTAATTCTAAATGCCTCTGGCTGAATATATAACT
GTTTCTGTCCCAAGA
>rnd-5_family-1321#Unknown
TCATATAACACGNTAGCAGCAGTGGGTATAGTCTGAAGAAATCTTCGGCT
CTACAAAAGCCACAGCCATCCAAGGAGAAGAAAGAAGAAAAATTCCAGTC
AGAAAACTGTGAATGTATCTTTAAATATTCAGCAGCTTAAAAGCACACAG
AGCCGGTCAGCTCCTGTGAANGCAGCAGNCAGCAGTTAAAAAGGCTGCAG
AAGCGATAGCAGTACTAAGCCTGCCTGTNAAAGCTCAAAACAGCTAGAAA
TAGTGAAAAATACTGAAAAAGCTCGTGTAGACCACGGAGAGTCTTACCAG
AGCTACAAGNGGAAAAATCCGAATCATAAANCCGGGATACAGCGGTCGAT
GTGAGTTAAGTCCCTTAGAGGAAGGGTGAAAATTCTTACNCTAGGCCGAG
AAGCTAAGAGCTTAAATCGCTATATTNAGCAAACGAGCATCGTTACAATT
GTTTAAAATTATCGGGAAAAGCTGCGAGAAAATCTTTGTAATAAAGAACG
CTTATTAAGAANNTCGTTAAANCAGCAGCATAAATCGACTAATAAGCATG
AAAATTGAAGGCAGAAGAATTTACTAAAAATAGTTTTGAAGNGAAAACAA
TTNTTTATTGTTCAACTGAAAATANTCCTTTAAAGAAGCATNAGCAGCGT
GACGCCTATTTTTCAATGTAAAATGGCGCGAAAATCTCAGAGAAGAAGCA
GAAAGAGCGCGAATCATCCNTAGTTTAAAAAGACGCGAAAATCACTAGAA
AGGGAAAACGGCACAAAATAACANTNCTTTCTCCATNTTGAGAGAAAATA
NAAAATACAGNATTTCTTCTTCATTTNAAAGCATTTTAATGATTTNTAAN
CGCTTGAAAATAATTTTTNCAGCAAAAATAGGNGGATAATTCTGAAACAT
TTAGAAGTTTTTCAAATTATTAACAGAAATTAAAGAAAATTTCAAAAGGA
AAATAAGAAGATAGAAGTTAAAACNCTTCATTAGAAGACAACAGTTTCTT
AATGACAATATTTT
>rnd-4_family-1103#Unknown
AAAAAAAAAAAAAAAAAAAAAAAAAAAAAAAAAAAAAAAAAAAAAAAAAA
AAAACAAAGCAGGAGCTCATGGTATTGGGGNAACATACTGNCATGNGTAG
AAGGCTGNCTGGTTTCAGAAAACGGCGACTATGCATAAAAAAAAAAAAAA
AAAAAAAAAAAAAAAAAAAAAAAAAAAAAAAAAAAAAAAAAAAAAAAAAA
AAAAAAAAAAAAAAAAAAAAAAAAAAAAAAAAAAAAAAAAAAAAAAAAAA
AAAAAAAAAAAAAAAAAAAAAAAAAAAAAAAAAAAAAAAAAAAAAAAAAA
AAAAAAAAAAAAAAAAAAAAAAAAAAAAGATTGANTGAGNGGGCAGTCAA
ATCTGGCAAATTTANTCGTAATTTGCGAANAAGAGTTGGTAATTNTCGTG
ACCCTTGCGGAATAGTGCACTGGAAATCAAGCCCCACTATTCCACGAGTC
GTCACAAATGTGAAATACTNCCGGATTAANCCGCCCAATGGGATAGCAAT
GCCTGACTATGAGACTGTTTAAACNCACCACGTTTCTGTACTTAACAAGG
AAGTAGCTGTTTATTGCAANCAAATTGCCTTTNACCAATGGCAAANTGCT
AACTTATAACTCTATAATCTAAACTCTATCGCTTCTTAAATTCCCCCCNC
ACAAACAGATAGACAAAGACAAATGAGACAGGATTTAAGGGTGGAAAAGG
AAAAAAGTCAGGGAAACACAGTTCAGTCTGGACCACAGGANTCGATGAGT
TGTTTTCTTTCANTTTCTTTTGGTTCTTTGCTGTTGACACAAGGTTGTTT
GCNCACCGATGCTNTCTTTCATTCACTGGTTGAGAATTCGTCCTTTCACT
GTCTTTGAAGGCGATTTTATTCCTCCTTCGACGACAGGATTTGCAGAGGA
CGGTAAGTGGAAAACAGCTAGCTGTTAGTGTACGGCACTTCCAAGANGGT
GCNAGNGAGATTTNTGATGCTTTCTCTTTACAGATTANATGTTTCTGCTG
TACTGGCCCCNCATAAGCCATGGTCANCTGGTCAGGAGTCAAACAAAATA
TCGTTTTCGAGCAATTGTCCCTTAGTTCAGAACCCGTTGGCTCCGTGGTG
TCTGCTTTTGCTCTCACTGTTCCAGGAAAACGCAANATTGTATACAACTC
ACAAGTGCTCCANTAAACATGATTTTTAAAACCGCAGCCATCTCTTTACA
CAGTCTCCTTGGTTTAAAGCAGTATCTTCCTTTTCAGTCCACANTCCAAA
AAGTAAAGGAAATAATAAAAATTTCACACT
>rnd-5_family-1220#Unknown
CTCCAAAAGATAACTGTATTTAAACAGAGTCCAAGTCCACACTTTTATGT
GAGAGCTTTATTTCAGTTAACCACACTCCATAAAACTCACACCCCACTGA
TTACTAGCTCCCCATATTTATACAACCAATTCACACCCAATTAACCCTTA
ATTAATATATCCATCACCTGTTCCCTCATTCCATTAGGTCTCAGGCATTC
CTTCAGACCATATTAGATG
>rnd-5_family-165#Unknown
AAAAAAAAAAAAAAAAAAAAAAAAAAAAAAAAAAAAAAAAAAAAAAAAGC
TGCNCCTNGTACCAATCAAGTGTTTGGAAGAGCTGGACGGACCTTCCTCG
GGATCAAAGACCCCAGTGGCGGAGGTCANTCGGAAGCTGGCAGCCTCTCA
TTGAACANCAGCGCCATCAGGGAGTACCCGCTACCAGTGCCGAGGCCTCG
GATCATTGCTGGATCCCAGGCCACAGGTGAGTGATGGCAGGTGGGTCNTA
GGCAAAGGACGGGGCAGTGAGGGATGTCAGCAGAGGGCAAGAGGGTTCTT
TCAGTGNACACCCTCAATTCCTGATGCCGGATCCCTCGATCAGGCACTGA
GTGCCTTTGAANAAGGGGTCACCCCCCCCCACCACGAGCCGCAATAGGGT
TTGCTTNTCGNGCTTCCCGCATGGCGAGTNCCCCGCCCACCATTGGTAAT
ACCAGCAGTGGCGGGATGAGACCCTTAAGTGGNCGTAATTGCCAATAGGA
NCTCAATTGGTAGCAGGGCGGGAGAGCCACGAACCTTCCCGCCATGGACT
TAATCGCTCTGGAGTGGGAAGGAGTGGCAGGGTCCCCACCCGGCACCCTC
CCACCTGATTAAATGCTCCNANCTCCAAACTTGCCACGGGGAAGGCATNA
AATTCCAC
>rnd-3_family-88#Unknown
TTGAATTGAATTGAATTAGCTTTATTGTCACGTGTACTCAAATGAGTACA
GTGAAAAGTTTACGAGTCGCCACTTACGGCGCCATCTTAGGTACAAGGTA
CCTAGGTACAGATTCTTAGGTACAAGTTCTAGGAAAAATTAGAAAAATAA
AGAAATAAAAAGTCCAGCATTACGGATCACAGGAATAAATTAGAAAATAG
AGAAATAAAAAGTTCAGAACAACAGTCCTTCCAACCCAGTCCACGCTGGC
ACCTAGCCTCCAGTCCGCGCCAGGCCTTGACTCCAGACCGCGCCGGGCTT
CACCTCGAGGTCCGAGGCCGGGAGACCGCTCCGGAATCACCTCAAGGCTG
GAAGTCCATGCTGAGGCCACGCCGGGCCGAGAGACCGCCATGNACCGCCG
AGAGACCGCCACGCTGGGCCGGGAGACCGCCACGCCGGGCCGGGAGGTCG
CCACACCGGGCCGGGAGGCCGCCATGCCAGGCCGAGAGGCCGCAGGCCGA
GAGGCCGCCGCGCCAGGCCGAGAGACC
>rnd-4_family-766#Unknown
GGTGCAATCTTATAGGGGCCTGAACGACGTGGGCTTTGGCAGGATTGTGG
CAGAATCGNGCGAGAAGTCCGGCGAGGCCTATCTCGACATCGAGAGCAAC
TCGCTGCGCCTTTTATGCATTTGCTGGGCGTGATGNAAGTTTCTCACTAG
GCAGCGGCGAGTTGCCAATTAAGGGGGATTATTGCTTGTTAAACGCCTTA
ACNGCACAACTCGCCTCATTAATATNCAGCTTCCTATCTTACCAAACNCG
CCGAACAAGCTAGATGTCGAGAANTCTCGACATGGAAGTCAGAGCGGGTA
CCTGGCGANTTCAGCTCGCCGCTTGCTCCGAAGGACCTCCATGTTGGACA
CCGGGCACCAACATCTCAGGGCATACTCCATGGGCANCGGCCACATGCAC
CCCACATCCACGGACATTGGCATCCGACATGTGCCAGCCTCTAAGAACCT
CATGNCACATCTCCGATCCACTTACTCAACTTCAATGCTGCACCTCAGGC
ACTANCATTGTAATGCTGCTGCAAGGACACTGTGCGCTCAGGGACACGCA
CCCAGCTCATGGACTGGACCAGGCTGCATCTCCGGGCTGTTCGCTCGCTN
TCTTNGCGCTCACACAGCATCCCTGCCTTGCCTTTTTGCNCTTTGCCCCC
TCAGCCAGAGATACCAGGCTCACGNTACTGCTGTNTTGCCTTGCCGTTTA
GCACAGACACAAAGCCAGGAAGCCTGTCATGGTTGTCAGCAGTCCTCAGT
CAAGTCAAGGGNGAACCTTCGNTCAGGGGGTCCCGGCACAGAAGTCAGGG
CAGCCTCCGATACCAGTCCAGGGGCTTGGACATGGTCAGTCAGCCGTTCA
GGGCGGTCAGAGTCAGGATCCTCTCCTATAAGGGGTGAGGAGCCGAATGT
CGGGCAGCCCACCACCCGTCTTGACTCTTTCTGCCCTATTGTGGGCCGTT
TTCTCCTGGAATGAGAGAGNGGCAGGTATTAAGGGAGATGAAAGTGGGTG
GCACGGCTGTTGTTGGTGCAGGTGGGGGGAGGTGTCCGAGTGNGTGAGTA
GGCAGCGCGGAGGGCATGCAGGGTTTGGTGTNGGGGGTTGGGGTGGGTGA
CAGTGAGGAAGATGTTGCAGGCAACAGTGGTGCGGCATGAGCCTTGGTGG
GTGCAGTAGCAGAGATAGAGTGAGTATGAGCATTCAGACAGACCTTCTTC
CTACGNTGCTGGGCATTTCCTCGACGGCTGAGACTGCACTGACCTCGGGT
GGCGACCTCGGACCAGGCTGGCGTCGCGGTCCGCTTTGCTGGTCCTGGGG
GAAGAGGATGTCCCGCNTCTGCACCANCCCGTCCACCAGGACCTCCAGGT
CGCGGCGCCAANTTCCCCTCGTCCGCCATGTCCGGGGCAAATGTCNNCGA
CCGAGCAGGGCAGCTTCGGAATGCCAGTGCTCGTCCGGGTGCACAGCGGC
CTTTTAAAGATGGCGCCGGCGCCAGGGATGCCGGTCGTTCCGGGATATTN
CTGGCGGCGAGTTGTTCCGGGAACGGCATGGTAAGATGGGGCTAGAATCG
GACGTGAGGGACGCCATAGGGGCAGGGTAGGTAGTTAATGAGGCGAGTTT
GGTAAGATACGGCGAGAGANCTCGCTAGGCCTCGCGGCGAGAAACCCTCC
AAAAACTCGACGCAACTGACACTTAGCTT
>rnd-6_family-321#Unknown
AAAAAAAAAAAAATTGTANTACAATNAGAATGGNTATGATAACGAGATGG
TGATGTATATCATCATGTAGCGGCANCAACAGCCATATGCNAGAGACTGT
GAAGAAAGGATGGAAATTGTNTATCANTGACAGGTGTACTTACGTGTAAT
ATAAATAAGCTTGCAGAAACCTACCAGAGTCAGACAGCAGTCACTCATAG
GTAAGGGAAACCATTNCAGGCCACAAACTACCAGNAGAGACAAGGATAGC
CATCTCTCCAATGTGCAGAATAGAACCCCGAGCCACAAGCCTCGTGGCAA
CAT
>rnd-6_family-1589#Unknown
AGTGATTGTAACGAGGTCAGCCAGGTGGACCTCATAGAATATGAGTTCCC
TGATTGGGGCTGTTAACCTGGTCCAATCAGGGAGCCCTGGCTGACAGATA
TAAACAGGAGTGTCAGAGGTTCTGTTCACTCTGAGAGCTGGCTCTGAGGA
GCTGGATCAGTGTCAAGGACTCTCCACGTGTAAATAAAGGGTGACTTGGT
GACGGGATACCGGCCTCTGTGGAGTTATT
>rnd-5_family-1757#Unknown
AGAATCTTCTGGGCCCGCCCGGAGCTTTTAGAAGGATGGGCAGAGGTGGG
GAACTTAATTGGGTGGGAGGCAAAANTTCGGTTTCCTGACGGCAGGTTAA
AGCTTTGCTGTTAAGTTCTCAGAACCTTTCAGGCGGGTCGNTTTTCGATA
CGGTAACTGTTTTACATTCATTAGCATNTCATGAATACTCATTAACACCN
CAGCCCAGCGTGTTCGCAAAACTGANTATATGATATATNCGGATGTACCC
GGTGGATAGACTTCTTCCTCCAAGCTCCGGTGGNTACAAACGTCTTCANT
AACTTGNCTCCTTCATAANNAAGCTGCTTCTNTGCACAAATGCTTACAGT
NTTAGGGATGAAGCCGCTCTATGTTGATCAGCTCGAGAGATCCCTCGGTC
ATNTGCAGCCTGGCTTGTCGTTGTTACTTACTNTCAGTGTTAGGGGTGAA
ACCTTACCGGGNCAGGCAGCATGCCCGAGGGAGGCAGNCACACCGACTGA
TNCCAGTAAACCTGACCGAGGCAGGCAAGCGGGCCTGAACTCGAGAGGGT
GATCGACTCAAAAGGCCATCGTTTGCGGTTGTGTCCTTGTCCCATGCAAG
TCTTTGGTGAAAAGCTATCAGATGTGTACATTCTCCTAGTTGTGATGAAA
GGTCAGTGACCCGATGGCGCGTGAGCTGCTGAGTGTCGCAGCTCCTTTTA
TGTTTTAAGTGTGAACCCTGGCAGACGTGNGAGAGGCAGTACCACTGTGG
TGCCAGTCGTGCNACATTGATAGCTGCAGTGAAGCGACAGACATTGATTA
CACGAGGCATCTAGAGATGTCTGGCACCCAACCTCNTGTGNGACAGTCCT
ATGCAGTGGCAGCCTCGCGATGCTAACTCTCGCTCACGGNGGCAAGCATG
AGTACGGGGCACTGAGTAGACCGTGGCGGANCGCAGCAGATCATTCGTCC
GCTCGCGGCGCTGGAGCCGGGTTCTCATTGAGCTACCAACAGTTGCCGAC
TNCTACAGCCATCTCCGATCGAATGCCTTTGTCAGTCGGGATGGNCTCTC
TNCTGCATTCGTAGGAAAGAACTCGCCTTCTCCCGCAGGCCTTCAGGAGA
ACCTCTAGCGAGGCGTCGCTGAAGTCGGGTGNCACTNTTTGCCTGGTCTC
TGNCATCTCCGGGAGTGCTGGGGTGNCGAACAGAGGTTGAATGATGCTCC
CGGGTTGCGGAGAGTGAAGTGTCGTCCGGGTGCCTTTTAAATATGGTACT
TAGAAGGCGCTGGAAGACTTCCTAACCTCCCGCCCGNCACTTNANCCCGG
TATTGCCCGTACACACGTTCAACGAGCTGAGAGGAACATAATCGGCGAGG
AAACTTGACCTGCCCCGANGCGAAAGTCCNTCCCACTCT
>rnd-2_family-120#Unknown
GTAGTACAGAACTTGAGTATTGCTGAAAAAGACACATTTTGTCAAAGCTT
TTCGTCTTGCACTCATCAGGACAATTCGCAAGAATACCAATNCAAGGGGA
AAANCAACATTTATACTGTATGAGAGGAGAGTGCTGATTGGTTGGCAAGT
GGACTCTGATTGGTAGAGGCATTGCCATGGAGAATGCACCAGTTAATGAT
GATTGACAGTTAACTGCCAAGCTTTGTTTAAATTTTAAACCAGGCAGGTT
GACTCTGGTCAAGGCATTGCCCTGAGGAATGAACCAGNGAACGGCTGTCA
CCTATTTTGTTGAGTTGAAACAGGCGCACTGTGTACATGTTCTTTCTGTC
TTGCAAAGAANAGGGTCCTGTGTATTAATATATGTAGCTTTCAGTACGTG
CAAGTGCGCCACATTGCGAGCCCGACTGACAATCCTAAATTGGTTGTCAG
TGTAATTTCTCGCACATTCNGGACTATTTAGCAAATGTTGTCCAATCGCA
GAATCGCATCTAATGTTNGACATGTTTTGAACTCGTAAATGGAGGCTGGT
TGGTCGTAGTTCGCTTGTTGCGAACANCTGAAATGATATGCTGTTTGATA
CAACTGCCTAGATNTCTAGCATCGCAGCAGCACTGAAATTCATGNACCAC
ATTACTC
>rnd-6_family-3573#Unknown
AAAAAAAAAAAAAAAAAAAAAAAAAAGGGGNAGTACTCCGACTCTCCGTG
GCCCACGAATAGTGNTGTTTAGGCACTTACCTTCTTCNTAGCNATNCCTC
CACTGCCCTTTTTAGCTGCCGGGTTTCCCGAGGCCTGGGAAACCCAGCCG
GCCANTGTGAAACCTGCAAAAGCAGNTTAAATCAGAGGCTGCCGGCCTCA
TTAAAATATTTAAATNGCCAACCTACCTCNAGGGAGTTGGCTGCCCGCCC
CTTGTCCCGACTCCATTAAACCGCGGATTGGAGCGGGGCAGGGCTTGGTT
TGAGATTTTTCGAATTTTAACATCCGACTCGACCNNAAACCACCCGTTTT
TGGGAGTTAAAATTCA
>rnd-4_family-78#Unknown
GAAAAAGTTTCTTGTTAGCGCGNCGAATGAGCCGGAGGATGAAGTGGAAC
TGCGGAGCGGNGCAGCTCTGAGCCAGCGTGANGCGGTGCTGNTGGAGAGA
GAGGTCGAGAGTGTGCATGTGGCGNCGCATGGCACTGAGTGTGGATCTCA
GGATGCGGCGAGAGCAGCTGTCCGNGGAACGTTGAACATCACGGAGATAC
CTGTGATCCTGGGCGGATTCAAAACACGAGGGATGAAACTTCAGTTGGAA
TCCACGTGGGGTGAGTCTGAGCCGGAGGCAGTCACTGAGGAATGTGATGT
GGCTGTGGAAACGAGTTTTAGCAAATACCTGGTCAAACACCAGGAGTGAC
AGCGAAATTAATGNCGGTGGGCAAGAAGAAAGATTGGAACGGAAATCCCG
TCGGAGAGAGGAGCAGAACTTCTTCAAGGTGGGCATNCCTGGAAGAGATG
TGGCAGTGAGTTAAAT
>rnd-6_family-632#Unknown
CCAATGAGTCAAAGACTGTGCTCACCACACTCTCAGTCACAAATGCAGAG
CAAATGCTCATTCAAAACTCTCCATCATCTGAACTCACAGCAATATCCTA
TTCACGCATCATTCCTGAAAAACTGACCCATGTTGCAAGATGCTATCGAA
ATGTCTACATGTCAGCATTCTAAAACTTGTGAACACATCCTTCCATGACA
CTGTCTCTCAATCTCCCCCTCTCTGTCTATATATCCAACCCNTCCCATTT
GTTGGTATTTAAACTGATTCCCCACCATCTCTCTCTGGCAGTGATTTTCA
CACCCATGGCACCCCTTGTCATGGCACATTGGAGATATGGAGCTGTAAAT
GGATGGGAGCCGCACATCCTGTCACTTCCAGCATGGGCTGCAAGTTTCCC
CAGGCTGGGCAGCGATTTAACACAGCGTTACCGAGCACTGCACTGGGGTG
GTCTGTACAGATCTACACGCTGGGAGGGTAACTGCTCCGGGTTTACAGAT
CAGTTCAGTGGTGTTCACTTCACAGACCCNCGCGCTGGAGAGGTACCTGG
TCCGGGTTTACAGATCAATGCANTGGTGTGGTCTGCACAGCTCCCCGTGC
TGGACAGATATCTGGTCCGGGTTTATAGATCAATGCACTGGTGTGGTCTG
CACAGCTCCCCGCGCTGGACNGATATCTATTTGACCGGTGACGCCTGCAC
AGTGTCCCACGCTGGACAGATTGCCGGGTTGTATTGAGCAGNACACTAGC
CTGGTCTGCACAGTGCTCCATGCTGAACAGATATTTCATCTGGGTTTGTG
GTGTCTGGGCTGGTTCTGTGAGGTGGATTGAGAATGTGAGATAACTGACC
ACTTCAGCTGATCTGGCAATGCCTTTAATTTGTGTTTG
>rnd-6_family-2691#Unknown
GGGTCTCAAGCACAGCTTCAGGGCTTCTGCAAGGTCTCTGCAAGGTGTTC
CAGNCCTCAAGGAGTCCCGCTCCGGGAACAGCAACGACGATGCCGATGCC
CCAGGAGACCCCGGCTCTGCTGCCACCGCCATCGACGCCGCCAAGAGTCC
AGGCTCCGGGCCTACTGCTGCCAGGAGTCCCTGCTCTGGGCACCGCCGCC
GCCAAAGAGTCCAGGCCCGCCGATGCCGCCAAGAGTCCGGGTCCCGGGCC
ACCGCTGCCAGCGTCCGTCTGGCACCGCCACCGCCGCCAGGAGTCCCGGT
CCATGCCGCCGACGCTGCAGCCACCTCGCTGACACCGCTCCGGCCTCGAA
AATGGGTGCGGCCTGGAGTGGACGGGCTCCAACGAGCCCGAACACTA
>rnd-6_family-1582#Unknown
CCAAGTGGCCAACGGCCTAAGCAACTAGGCCCAACGTAAAACTGGCTAAA
CAGTTTCTGCAAGCAAGGCCTGATGGAATGCAAAGAGGCCAAGGTTACCA
CAGGTCAAAAGCAAACAGGGATCAGCCCAGACCTGTATTGCATATTGAAC
AATGGGAGAGTCATTATGACCCGAAACTCATTAAGAGGTACTCAGCCGGA
ACAATAGGGAGAGACATTATGTTTGTGTATTCCCCAGTTTCGGCCAGACC
CCTTGGCGCCATGGAGTAATCATATCTTGGAAAGGGGATGGGTACACCTA
GGATGACCNNNNNNNNNNNNNNNNNNNNNNNNNNNNNNNNNNNNNNNNNN
NNNNNNNNNNNNNNNNNNNNNNNNNNNNNNNNNNNNNNNNNNNNNNNNNN
NNNNNNNNNNNNNNNNNNNNNNNNNNNNNNNNNNNNNNNNNNNNTGTGTG
AGACCCACCTTCGTACTAAGAAGACCCTGAGTGCCCTGTCGACGGAGCTC
AGTGAATTGGATCCAGCAGCCAATCAAGTTCACCAGAGCGGGTAGCATGT
GCTTTTCAGGCAGTCAGCCTAGTTTGGGGAAAAGTTAACTTAATTTGTGT
AAGAGTTGTTTCTTTAACTGTGAGTGTTTTAATAAAACTAAGTTTGAACC
GCAGTCCTTTGTTTGTCTCATACAGTAAGAGCACCTGGGTAAACGCATTT
TATGAGTAATAAACTGGTCGAAGTGTCTGTATAGAATATTCCACAGGCAA
CA
>rnd-4_family-1713#Unknown
TGAAATAACTCCACAGAGGCCGGTATCCCATCACCAAGTCACCCTTTATT
TACACGTGGANAGTCCTTGACNCTGATCCAGCTCCCTCAGAGCCAGCTCT
CAGAGTGAACAGAATCTCTGACACTCCTGTTTATATCTGTCAGCCAGGGC
TCCCTGATTGGACCAGGTTAACAGCCCCAATCAGGGAACTCATATTCTAT
GAGATCCACCTGGCTGACCTCGTTCCAATCACTAC
>rnd-4_family-677#Unknown
GGACCAGAAANCTTTATGGNAGGGATGTAACGGAANCTCCAGCAGCAGGT
GGCGACGGTGAGGGAGACGCCGAGCAGGGNAGCTCGAGCAGTTATGNCGG
GACCTCCANCAGCAGGTGGCGATGGTGAGGGAGGGCAGCTGGAGCAGTCG
AATGGACCCTCNCTGGAGAAAAGGGTGTCTTTGGGGAAAGGAGGNCTCAT
GGGAAGANGGAGCAGACAGACAAAGGATTCCTCAACCCGATGTGAACCAC
AGGCTTCATTCCATGTAAATACTCCGTTTCCCAGTTTAACCTTAATTTCC
CTTCATGTTTGTAANGACCTGATGCCAGTGGAATAAAGAATCCCTGCTTC
ATGATCTTT
>rnd-5_family-452#Unknown
GCAACAGCATTACACAGACACCCATACACCTGCGAGCACTACATGCGATG
TGAACCTTAGGCATTAACCTACTGTGTAGTCCAAATCCTGGCCCCAAGCA
CTCTTGACCACATCATGCAACATNACGAATCAATCCCACTAATGGCTGTG
ATGCACAAGCAATGTNTTGCAGCCTGGAAAGATTGACCCTAGTTGCCAAA
GTAGCAATCACCTTCCAAGTTCCCANAGCCTGCACATGGTGCAGGAGCTG
CTCACTTCACACCTTGGACCATAAAACATCGTGTAGCGCTAAGGATGGCT
GGGCTCTGTACCTTCAATGTTGTAGTTGCGGCTAGACAGACATTCACTCA
CACAGCTGATGATG
>rnd-5_family-269#Unknown
AAAAAAAAAAAAAGATGTGTTTTAAACTGTCTCCTTTAATTCAAGGTAAA
ACGGAATGATTNTGGAAANGGGGATGGTGACTCACTAAACCTCTGGAGAC
AAGCCCGTGTGATCTGGTCGTTATGGGGTGCAGAATCTCAGATAGAAANC
TTATTGCAAGTAAGGTGCAAGTTTTAACACTCGGATTAACACAAGGAGGG
GACANTTGGCCTCGCTGACCAANCTTCGAANAGTCAGTCAGGAGATCTGA
GAAAGGAAGCGAAAACGGGTGCTGCTATGCCAGGCAGATGGAAAGGATAT
TTTGGTTAACCACCAAGCACGGCTTGAGGACAGATTCCCGTTCGAGAAAC
AAGGCTTNTGGAGAGTTAAAGACCAANGAGTCGCCAGAGGGTGCCTTGCT
ACTGNAAGTCCATTCGANTATGCTCAGAAGATTGAGTGAAGGAACTTTTT
TAAAAAGGACGTGGAAGATTCACCCTGATGGAGGAGGGATCCTAGTTAAC
AGGACTTTANATACAAGACCACATTTCTGCTGAGAGTGCGGTGTAATGTA
TAAACAGTTGGGATGTGCGTTTTTTGTTAAAACGTTAANGAGTGGTACCT
TTTCTGTAGTTTAGTGTATTAGTTGCCTGTTAAACAATGTTTAGTCAATG
TTGATTTTAGTTTGTTTATTACAGTAAAAGTCTTAAAATTGAAATCTTGT
CATGATCTTTCCGTCAATCACTGGGAAATTCATATCACTTTTAAAAAGTT
ATCGATCTCTGGATAAACAAGTAACAATAC
>rnd-5_family-982#Unknown
AGTGGTATGTANGCGAGCTGAACGAAGTCCACACCACTGCTCGTCGTGTT
GTATGNGCAGCCGAACCGAGTCTGCACCTCACCATGGGGTAGGTTTGCTG
CCACCATCCTCTAAGTGTAGGGATCTACAGGGCCTGCTTGGTCTAGTGTG
GTGGAGGAAAAGCTTACTANTCTAACGAGAAGAGGCTCTTGTCTTAAACA
CGATGCAGTTTATTGCATGTAGCAACAGTTACAGGTTACATTGGTATGAT
AGACATTGTAACAGAGATCGTGAGGAAATCTAGATGNTAGGTCTTACCTC
CAGGATNCTAAACTGTTCTCCCATCAAGT
>rnd-5_family-267#Unknown
TACTGTTACAATCTCGGTCGAGACCGNTAACTCTTTCTTATAAAAAAAGA
AATCCGAAATCCCAGTTANTTACTGAAAGAATGAAGCCACAAGATTCCAC
GTTTAAACAGAAGAATNTTCATTACGCAAGAGTCAAACAAAGCAAACACT
AAATACTATCTTGGGTAACCACCTATACTCTAAAACCCAGAATCAACATA
AGTTAAACATGAATTAACAGACAAATTGCGGTTGATTATAAACTATAAAT
TACACATTAAATGACAGATACAACTAAGACAGATCTTACGAATTGGCTCG
GCGGTCCACTCAGCGCATATGTCATCAANCTCAGTCACGAAGTCTTCAAA
ATCTGTCTTCTTCATAAAGAATTTCAGCTCCTCTCCTTCTAGGAGCTAGC
CTGATCCCCAGCCGACAGCAGCGCACAACCAACCCGGGTTCTACGGTCTT
CACCAAAAATGGCACACATCTGCAGAACCTCAACTCCGCTNATTGGTCTG
GAAAGGTAGATCCACCAATGTTATCTTCAAGTAACAGAAACAGCTGCAGC
ACTTATACTTGCCTATCTCAGCTTCTGGATCTAGCTCGTCTTCTTCAGTA
CTGCACCACTGGANTCATCATCTGAGCTCCGATGGCTCTGCGTCCTTTTA
TATGGCTTCAACNAGTTTCGGTCTCCCAGAAGTTTTGGTTTCCAATCTCA
GTTTCAGTTTTNGTTTCCTTAGAAACTGAGGAGGGTCAGTTTCCTTTCTC
AGTTTCCC
>rnd-6_family-630#Unknown
ATCCTTAGAGGGGCAGAATGGTGTCCTCCTATCTCATTGTAACAATCCTG
ACTGGCTGAATGGGTTGGCTTCCTCTACCTCTGTAACAGCCTCGAGGGGT
GATTTGAGAGAACAACGCATGAGTTGGGGCAGCAGTTGGTTGCTAATGGC
TGATCCACCCACCTTTCCTATTTTTTCCCAATAAACATTGACTCTCCAGT
CCAGCAAAGNTCAACCGAGATCAGCCGTGAATATCTTCAATAACCGAGTC
TTCCCTGGTTCCTGAGGATGACGACACCACAGACAGCACAATATTAAAGA
GAAAGANNTATCCTTATCTCAACTTAATTTGGAGACTTCCTTTAGAAGTG
TGTTAACCTCACANCAACGCCACCTCTCTTGAGACATAAAGACACAATAN
TTGGGAATAACCACAAACCACTCGGCTCTCAAAGCCTGACTCACATTACC
ATTGACTCTGTTCAGTAAAGTATTTATCAANCTCAGCCNTCACTGCTCTC
TTGGGAAAAGAGTATCGGAT
>rnd-5_family-1201#Unknown
GCAGTCATCGTCGGATTGCCGCTCCGCTCGAATTCCCCAACGTTCAGCGC
TCCGCATTTCTTGTCGGGTCTTCCGAGCCTGGCTTCTCCAGAAATGCGGA
GCGCAGCGTCCCTCGGAGAGCTCCATCGCAGCTGTGGCATCGGAAGAGAG
ACTGGACACGCCCCTTTTTACGGCACTAGCTGCCGTANGGTAAGTTTAAA
GGTCCAGTNTGAACGTTATCGGTAGGGTGGATGAGTAATGGAGNGGGCTG
GTAGGTGGGTGAGGTGGTA
>rnd-5_family-1398#Unknown
TTATAAATTCCTATGTCCACATTTATAACGGAAACTGCTATGTAAACTTG
TCACACTGTAATTACACTCTCCCGCCAGTGGAGGCACTGCAGTCCTACAG
TTATACATTNATTTCCGTTATAAATGTGGACGTAGGAATTCNAATGGAAA
TACAGAAATAAGGACAGAATGC
>rnd-5_family-839#Unknown
AATATGGGCTAGGCCTTTGCAGAAAGATGTTAAGTTCCNAGAGAAGTTTG
AGACTGGAATTACGGGNATGTCATCAGGGATTCAGGACTTCAGTTGGTTG
GAGAGACTGGAGCAGCTGATCCTGTTCTCTTTGGATCCTAGAGTCATTGT
GGCAGAACAGAGAGAGAGACCATTCAGCCCTCTGAGGTCATGCTGGCTCT
GTTTAGAACAAATGTTAGTCATTGTTCAATCCCAACAACCCTGCGAGTTT
ATATGCATCAAGGAACCTCCAATTTTAAAAAGAAAGTAATGAATATACTG
TTCAGGATGATAAACGAACTGGAATAATTAATTTCAGATGTAGTTCAGGA
GAACCTTGCAATCTAGTATCCACCTATGTTGCAGTTAAAACCTGGAATGT
TGAGATGATTTGAATAAGTTGATATCTTTCCTTGGCAATACTTACATTTT
GTTTTCGTTTTAATTTTGTTTTGGGAAACCACATTTGATAATCTGGTCAC
GACCTGACAGATCAGCACCACACGGGAAGATGTTGAGACAGACATCCATT
TTGATAAATGCACCTGAATGTTAATATGTGCCGTGATGTCGGGCTATCAG
TGGATGTGCAGATATAATNTGTTATATATGAAAGAAATGGCGTGTAAATT
CACGGTGAACCCGCACTGCAGAGAGGGTCCCAAACACATGCAGCTCCTTG
AGAAACAGCCGGACATGAAATGGTTAATGTGGCCGGGGGTAATGAGACAG
CATTGTGACATCATCAAGACAGTGACACGTTCTCCCGAGAGAAACTGACC
TGAAACAATCCGGAGAGAATTCAACCCACAGGGAATGGTCAGAAAGTCAG
TGAGGTTCATTGGGAAGGGGTTAAAAACTTAGATTGGGATCATTAAGAAC
TGTCCACATTTGGACACAGGCAAATAAAAAGATTGGAGAATCTTTACGCC
CATATTTGATCTGTTGCTTGAAGCTCATGTATCTGTGTACGAGTAATTTA
TAAACTCATGGCACTCCTCAGGAGAAGAACAGGTCGAGTCGATGTGACCC
CAGCAGGGGCCAGAACAGAACTGGAAAATAACAAAGTGCAAATGATAGAG
GGGTGATAAAGAGAACCACACCCCTTCAACGTGTGGTCTGTAAATATCCT
GTTCCGGTTTCCTTGCCAATTAGCATNTATTAA
>rnd-4_family-1242#Unknown
TCGCANAGATTCCAGACAGAGGCAATGTACCTTTAAGACGGTTACATGAC
ATCGCGACATNTACTNTTCGCCTTCAGTCACGCTCTGGGTCAGTGTAGTG
TAGTCAGTCAGTTATGTGTGCGCGTAATGTACAGTAACATCAGTAAGCAC
AGAACCCAGACNATGTGTAAGTCTGNGATATTATAGCAATGTAAATAGTT
AGTGTTGTTAATAAACTTCAAGACATCTGTCTCAACAAGAACCCAGTCTT
TGTGGTATATGTTACGNGGGCTAACATATAGGGAAACATTAGACCANATC
ATACTGCCGCGGTGTTTNACCCAAGAAACCGCAT
>rnd-6_family-2537#Unknown
TCGCTGTGTAGCAGCCNAGAAAGGTTGCAGGGCCTCCTCCTGCGGTGTGT
AGCTGGTTGTCGAGGTGTNTCTGAGCTCAGCAATACACCATTAGGGCCAT
TTGTTGTCAGATCATCAGGTAGAGGTTGTACTGTCAATGATTCTGATCCT
TGAGCGTTTAA
>rnd-4_family-590#Unknown
CACGGGCCCAAAATTGGACATTCTAAATTGGCCCACAGCCGGAGAAATCG
GGCCTGACAGAAAATTGGCCAAACTAAATTAAACAGCAGCCAGCAGCTAT
CGGCTACAGAGAACAGTGGAAACCAAGGTCAAAGAGGTCACAAAGGTTCA
GGGGGAACCAGTTACAACCAGCCCGAGGGTTGTGTATTGGAGAAGTATCG
ATCAGACTTTCTGGCACCTTGACTTCCAGCCAGTGCCTGAGGACGTGCAC
TTTACACCTCCCCGGCATGGCAACAGTGAAGGGTGTTGGCGCGACCCCAT
TGGATGCTTTGAACCCGCTCGTGACCCCATTGGCCAAAGGCCACAGAACA
TTCNGGAAGGTCCGGGGTGAGGGGGATAAAAACACACACCTGGAAGCCAC
CCCCTCAGCGAAGACTCGCAGCAAGACTCGCGGCGGAAGACCGTGCGGCA
ACCCAAGAAGACCCAGGAGAAGATCCGCCCTGACCTGTGAGACCCACCTT
CGTGGAAGAGAGCCAGCCCTACATCGGAGAGGAAGGAGATTCCAACGGCC
CAGCTCAAACACGTGGATCGTTGCGGGTAATATCCTTTCTCAGACGGATA
GAGCTAGATAGAGAGTAAATTTGTGGGAATTTGGGAAATGCTCACATGGT
GTTTTTAATAAGGAATATTTTGTTAATAAAATCGAGTTGAACTGCAAACC
AAATTCTGTGTCCCTTTGTCCGCCTCACCGACAAGAGCGCTTGGGTAAAG
TGTTTTTAATACATAAACTGGTCGAAGTGTCCAAAGCACGGACAACA
>rnd-5_family-505#Unknown
ATTTGGAGCTCTCCTGCCATGTCTTACCCCTTTAAGTTAATTAATCCTTA
CAATGTCAAATACTTTTAATACTAAATTGAAGCTTCTGATGCTCTCTGCT
CCGATAACAATTTCTCAAAACTTACCTGTTACTCACCAACAACAGTTTCC
AGAAGCNGTTTAGGCTCGCGCTCCTTTACCCACTGGAACTCTCGCTGCCG
ACCTTCCTCTCACGATGTTCTGTCTCCTCTGAACCTTGCCTCTCCCTTTT
TTTTGGTTAGAGGAGGAAGGAGGGATGGAAACACTACAGTAATGTAACGT
TTGGGGCTGACCGTTCCTTAACAGCGGGTTCTTCCGCGATACCCTTCACA
CCCGCGCTGACTGCGAAGTCCACTCCCAGAATGCAAACGAGCGACGTCTC
AGCACCCTCTGGTTGGATGCTCTTCCTCCTGCTTGTCACCGGGGATGTCT
TCCGCGATACCCTTCNCGCCCGCGCTGACTGCGAAGTCCACTCCCA
>rnd-4_family-27#Unknown
TCATGATCACGGATCAGAACCCCGAAGTACNGTGANCATTTTTAACTTGT
AATTCCAAAACGTGTTTCTTAAAAGAGGGCTGATGCAGCCAAAANCGGCC
GCGGATGTAAATTAAGTGGCTGTCTGGAGAAGAGAGACCGACAGANCGTC
ACACCTACGGATGCGAGGGGAACNTCAAACAACAGCCCTTCAAACGGGGA
AGAGGCAAGTCNAAACAGACTGGACTGTGATCTCTTGTGACTACAAAGAT
AACGAGGGGCTGATGACCCCCTGCTCAACAGCAAGCCACCCCCTGCGGAT
TATGTCCCAAACTNCAGACACATTTTGTTCCTTTTGAATACACAAGGACA
GGGGTTAAAAAGNCAGTTTCAACTCTACTGGAGTGTGCTAGTGGGACTGA
ACGTTCNCGTGTGTACCGGCCTGGGTTCGAGGCGTTAGCGTGCTGTGAAG
GTCACAGTCAAAGAACTATCCCCTAGTCACCC
>rnd-4_family-782#Unknown
GGGTTAATAGCTATCGCGCTAATAGCTAGAGTGCATCACAGATGATGTCA
GATCACATGGAACTGGGACCTGAGGGAAGAAGGTTCTAACGGAGTCCTGC
TGAACCATGTCTCTGTAAATAGTGTAAATAGTTAATAAATGTTCATTAGT
TTGCACTAGTATGGTTTCCAGTCCTCATCCGTCAAAAGCATCCAGAACCC
GGTCGTGATATT
>rnd-6_family-147#Unknown
AGCGAGTCCGAGGCCGAGCCCGGTGCGGGAGACGAGTCGCAGGCCGGAGG
GGCGAGTCCCGGAAGCGAGTCGCGGCCGGAGCCCGGAGCGGGAGCAGAGC
GAGCGCAGGCCGACCTGGGGGGCGAGTCCCGGAAGCGAGTCGCGGCCGGA
GCCCGGAGCGGGAGCAGAGCGAGCGCGGGCCGAGTCCCGGAGGCGAGTCG
CGGCCGGAGCGGGAGCAGAGCGAGCCCGGGCCGGCCGGGGTGGGGGAGCG
AGTCCTGGAGGCGAGTCCGGGACGGAGGCCAGCGCGTGGAGGCAGCGAGG
CCTCGTGTTCTGAAGCCCGGCGGGCACGGACTCAGTGGAAAAGGACTATA
ACTTGAGTACTTTAAAGACACTTTTTATTNTCATTCTGGACTTTTTAAAC
TCTGNATTCCCATGCTAATCTTTTTTTAACTATTTCAATTCTGTAACA
>rnd-4_family-506#Unknown
GTCTCAACAGNGTTGGAAGCTTCAGTGAATGTCTCCTGGCTGCTACTCTC
TCTGAATTTTCTCTCGATGTTTTTTCCTCCTGGACTGGAGAGACNGCATG
TGAGACAATCTGTTTTCTGAATTTGCCTTTTTGCCAAGGGTGTGTTTATG
GGATGTTACTATATTGGAACAGTTAATTAGTAATAGTTACTGTATCTATT
ATTCTGTTAAGTTTTCCAATAGAGTTAAGTTATTCCAAGTTCTTCTTTCT
TTTGTTGTATTTTAACTATAGTGTTTGAATAAATTGTGTTTTGCTTAACG
TCGAGTAGTTTGACCAGTCGAATTG
>rnd-6_family-3524#Unknown
AGAACCCCGGCTTTTAGCTGTAACAGAGAGAGGAATAANAGCTTCCACAT
CCACTTCAAGACCCCAGCAACTGCAGAAAGCTAAAACTAAAAATCCTGGT
TCTGTGGGAGCTTGATCCCACCCATTCAGGCTGCTTCTATTGTTCCAACT
TTAAAAAANCCGAGGCCTCACAAGCTGTTTACTCTATTGGCTTTGAGCAG
ACTGCTCTGCGCCTCTGTCTCAACCTCTCTCCATTAAAAAAACCAGGACA
AAAT
>rnd-6_family-499#Unknown
GTCCAGGGGAACGAGCCACCACCTTCTTGGGAGAAGACCAGGAGTTCCCC
TACATCAGCCCGAGGGAAGAACAAAGACTGTTACCACCAAAGACTGCAAG
ACATCAGGGACGAACACTCCACCACTCCAAAACCGCCGCCCCTGCTCCTC
C
>rnd-4_family-182#Unknown
ATGAAGTGTGGAGGGGACAGCATTTATGCNATAGTGGGGCGTGGGGGGTT
GTGGAGTGCTGGGGGAGAAAGGATGTTGATAGTTCAGATTAAGTGATCGG
AATGTGAGAATGGCAGAACAATGGTGTGTCTAACTGCCAGACTGGAAAGA
ACAGACAGTCCCACTGGGGTGGGGGGGAGGGGAGAGAGGACATGGTGACA
GAGAATGTAACAAGTAAAGCTAAAAGAAAGGGAAGGAATGGGAGTGGGTT
CACAATCTGAAGGTGTTGAACTCAATATTAAGTCCAGAAGGCTGTAAAGT
GCCTAGTCTGAAGATGAGATGTTGTTCCTCCAGTTTGCGCTGTGATTCGC
TGGAGCACTGCAGCATGCCGAGGACAGACAAGTGGGCATGC
>rnd-3_family-544#Unknown
AAAGGAGCAAANTACTGCGGATGCTGGAATCTGTACTGAACAAAAAATGC
TGGAGATCAGCGGGTCNGGCAGCATCCGTGGAGAGAGAACAGAGTTAACG
TTTCGAGTCTAGTATGACTCTTCATCAGAACTG
>rnd-6_family-650#Unknown
CAGGGTCAGGGACAGAAATCACGGGCCCCGGTGCTGCTCCTGGTCCCGCC
CCTAACCCGAGCACAGCGGGCCGCCTAGAGCCCCGGGCCCCGGTTATTGG
GCCCTGATGTATCCCTCGGCCCCGCACCCTCCAGCNCCCTGTGTTACTGA
CTGTATCTCTCCTGATGTTAATCCAGCTCCCTCAAACTGTCACTCAGTAA
CCCCTCTCCCCCAGCATCCTGTGTTACTGACTGTATCTCTCCTGATGT
>rnd-4_family-1018#Unknown
CGCTGCTGAGAAGCGACTGAGGAGGATTCTGGGTGAAGTCGGCTCACTCA
CTGCAACTGAGAAGTGGNNCGTGGAGAGANCTAGTGTCACGAGCGGAGGA
AGNGCANCCAACAGAGGGCGNTGNTGAGAAGTGACNGAGAAGGATTCTGG
GAGGAGTCGTCTCANTCATACCGCCCAGGAGCAAATAAAAGGAAAGGCAA
GCCANAGCGGAGCGGCCATTTTTGGAGCGGCCATTTTGAGAAGGGCTGCT
TTGTNGTTGAAGTGCTGCTGGAGGTTTAAGTGTTAATGAGGCTTCGGTGA
GGAGGGCGCAGCAGCGAGTAAAGCAGTCAAGAGGAGGTGAACGCTGCAGC
TGCTGAAGGCACGAGGGTAAAGGTGAAGTAGAAGGAAGTTTAACCGTGAA
GTCACAGGCAGCNGGTAAGTGAGTGACTGGTGACTGGTGAATAGTTTTTC
TTTNNTCTCATTTATCTATTGNTTTGNTACTGTAGTAGGACTAAGCGAAC
TTAAGAGTAAAAATGGCAGGAGATCCCAGA
>rnd-5_family-3702#Unknown
GTACACTGCCGACACTGAGGTGCTATCTCACTCCAACCCTCTCAGTGCTG
CAATAACCCAGATTTGATCCTCTATTCGCGTGGCACTCCCTCAGGACTGA
TCCTGTAATCGTGTGGCGCTGCCTCAGTAATGACCGTTAGACAACACTGC
GCTTCCGCATTACTGACTGTCTGACAAAGAGGCACTGCCTC
>rnd-5_family-949#Unknown
GGGTTGGATTTTCGTCTCCCGATGGAGGCGCAAATCGGGTCACGAAACGA
TTGTTTTTGGGGAAACAATTTTCCTTCTGCCTCCCTGANCCCATGCCATT
TTCGTGTGGCCTTTCACGGNTCGGGAAGGCCTTGGGCGCAAANTGCACAT
GCACCTCTTCTGAGGTCGGGGTCCCCATTGTGAGNANCACAGGAAAATTG
TATTTCCTCCCACACGCTATTTTCGTGTGCTGGTGCGGGTTTTGGAAAGC
CCTAAAAAAATGCCTCCTTGGAGAGTTCGTGACCACTGGGGGAAGCCTGC
TGAGGAGTCGGGAACATTCTGAAGTGTAAAATGTTTGACACCTTCAAATG
TCACTATTGGATGCTGTATTGTAATGTAGATNTGTTTTTAATGCAGTGAT
TCATCATNGGGNTCTGTCCTGCAAAGGTAAATTGACCATTACATTGCGTA
TGTGTTGACATGCATTANAGTACTTTTCCATTGGNGAAAGCGCCATAATG
CATTNAAAATGTAAAAAAATGTCCTGTNAGCCTCTGCCGTCATGTTTTGT
GCTGTGATTTAAATCGACTGACAGNTTTGGCTGTTAAAAAAATNCTTGCT
TTCGAAGTTNAAAAAGAATCTCTGCACCTGCTCCCCTCCATTGATTGACA
GGCANTCTGCTTTGAAATGGAAATTCTGTTCTGTCAGTTTCGGGCAANAC
CTGAAATTTTATTNCGACAGCTGTAGCCATTATGAATGCTTGGCTGAGTT
TCAAAAGTGA
>rnd-5_family-579#Unknown
TCCCCTGCTCTTTACACTTTATTGTAATTTTTNTAAACCAGTTATCAATC
TTATACTTAAGCTATTTTTAAGAAAAAGAGGAGAAAAACGCTGGAGACCT
AAACACAAACTGAAGACCTTACTTTTACTTTAAAGACTAGAAATACTCAC
CAATCCTACTCACTGCTTTCCCCGCACTCGCGTCACGCTGTGGTTCGTGA
CGTCACTCCGCCGCTGGTCTCACTGCAGGTCGGCCTCTCGATCCGCACCT
TTTATCCTCTCCCACTCACCTCTCACTCTGGAGACTTTACTTCTTGCAGT
AAACCTTANTTAAAGCACCTCTNTCCCCCTCTGCACCGAATTCCCACTTT
GAACCAAATTCCCAGATATACTCACTCGGCCTTTGTCTCCCTCACACTGA
CCGTGCCCCT
>rnd-5_family-962#Unknown
GCGATTTTCCCCTCCCTGGAGGTGGCGAGAAGGTGGCGAGAAGGGGAAAT
AATTGGGCGAGTTGGCCCTGGAGAGAAAC
>rnd-5_family-751#Unknown
CTGGATGTGGGGGTAGGGGGAGCTGCAGATAAAGGGGGGGAGGGTAGCGG
AATGGTGGTGATAGGTGGACACCGGTAGTAGGTACGACCTGGTTCGTCGA
TGGGAGGGATGAATCCGGGTGGCGGCTGGAAAGGAGGGTTAGTAGGTGAA
ATGGAAGGGAGGAGGCAGGGCTGGAAAGGGAGCNGGGGGATGACGGNGGG
AATGGTTANTTGAGATNAG
>rnd-5_family-761#Unknown
AAATAATTTGTTACGATCCCCGTGAGGAAACCGTAAACAAATAACCAAAT
TTACCGAATGACCCCCAAATGAAGAAATTACCAACAAATTTCACTTTTTG
TAGCTTTTACTTTAACACGAATCAGAACCAATGCAAATTAAACATGAATT
ATTAACAAGAATGATGCTTCACAATCCTCAAAATATAAATTTCACTTATA
TAGNTAGTCAATATCCTACAGGGTAGGTCAGGAGTCCTATCCGACAACAG
CTTTCACCTTTGAGTTGCAATTATCATCAGCAAGGCACACTTCTACGAAC
CCTCTCTCCCTCGGGTCACGACAGTCCTGATGGCAGCTTTCCAGAGTTCC
TTTTCAACCGACCAACACCCCGGTTCATAGTTTGGCCACTTCTGGGAAAA
CACCCAGCTCTTTAGCATCTCCGAGCTATTCACACAGCTTTCCAGGTTTT
AGACCTTTTTAGCCAGCTCGCAACATACGCCCAAGAGCTCCTGTCTCCTT
TTCTGCCAAACAGAAAAACTGACCTCTTCCTGAGAGNGATTTGCTTCTTC
TCCTCACAAGAATCTTTCACCTTCCAGCTCCTTTGCANCTCTCCTTCGTG
TCTGCAGCTTNTCTCTGCGCTGGGCTTCTTGCTTAACTTCCTTCCTGTTG
GTACTGCTTCCAGGTCAAGGGTCGCCGGGTCACATGGACCAGTATTTNTT
ATCCAAGAAAATTACAATTGATCCCTTTACAATTGATGCAAACTCTTAAA
AGTCCTTTTCAAACATTCTTAAAACAATTACAGATTCCACAGACATTTTA
AAGAAATTACAANTTTTCCTTACTGTACTGCTTCCGGGTCAAAGGTCGTC
A
>rnd-5_family-1068#Unknown
TACAGNTAAACGTGAAAATCCAGAAGTTGCAGTCAGAGATACNCTGCTTC
TGCACNGGGTGCATTGTTGCAGTTCTCGCNGATAAACTTTGCATTGAAAT
GACCGTAATCGCGTGACATTGTAGTACTTGCCTGCTAGTTCCGCACTGAA
AATGGCTGAAAAAGTTCAAGTGATGATATATTTAGGAGTAAGTGAGTTTT
TAAGAACGTGATAAATGATAATTACTGAACGACNTCTCTGGCCCTGAAAT
AATAATTTTACANGTGTAGAATCTCATTCTNTTAGAAATTAATGTTACAG
TGCGACTTTATAANTAAAAATATTTTATTTTTCATTTTTCTGCATTTCTC
TCCATTANTCCCATCTGTATTTNCCAATCTTTATTTCGCTTCCTATGATT
TAAATNTAATTTATATTTCCTGCTTTTTACTTCCTGNTTTGNANTCTGTG
TCTAGTAAGGATTCTTCAATNTGATTGGTGAAAAGCTCGCTGTTGCTTGC
CCTGTTCACAGACGCCACAGATTCCCTGTAAAGGGCGCACACTGAATCAG
ACGTCAATAGANAGAAAGTCTCCGCTGACAAG
>rnd-5_family-793#Unknown
GCACCGAGGGGCTGGAAACTGTAGAACCCCTCGGGCTGTATGCCTGACAT
GGAATGTACATTGTAAATATCAAGAGTATTGAAATTGTATTGAGGCACCT
CAGAGTGGAACATGGCGTATGGAGAAAAGTTNANTTCTATTGCACTTTCT
GTAATTTCCAATTTGAAATGTTTTGCCCTCGGGCTGTATGCTTGACATGG
AATGTATATTGTAAATATTAAGANTATTGCAATCGTATTGAGGCACCTNA
GAGTGGAACATGCTGTATGGAGANAAGTTGAATTTTATTGCACTTTNTGT
AATGTTCAANTCGAAATGTTTTGTAATGTACTTTTACAAATTTTATGAAT
AAAGTATATTTTTGGA
>rnd-6_family-410#Unknown
CAGCGTAAACGTCAGGGGCGAGCCCACCTCCGCTTAGCCGGCTCGCCCCG
CTTTAATTTTTCGGGTGACGGCCCTTTAATTAGTATGAGGCGGGACTTCT
GTCCGTCTCCAGGAGGANGTCTCTCCTGAGCTCAGTGGCGGCCAATCGGA
GACTGGCAGCAGTGGTCACTGCCAGTGCTGCAGGTAGGCCAAGGAGGTGG
TGTTCAGCGACGACTTGGACATCCAGGTAAATCCGAGATCTCGCTGGGGC
CAGGATGTCGGTGAGGGTCGNTGTGGGCATGGGACAGTGGGATTCTTGAA
CANGGCAGGGCAGGGTAGGATGTACGTGGGGAGGCAAACCTGTTGGAATG
GAAG
>rnd-3_family-171#Unknown
GTACTGTGGCTTTAAGAGGTGTATTTTGTCCTTTTTTTTATGAAGAGAGG
TTGAGACAGAGGTGCCGAGCNGTCTGCTCNAAGCCAATAAAGTAAACAGC
TTGTGAGGCCTTGGTTTTTTTTTAAAAGTTGGAACAATAGAAGCAGCCTG
AATGGGTGGGGTCAAGCTCCCACAGAACCAGGATTTTAGTTTAGCTTTCA
GTAGCTTNTTGAAGGTGCTGTACGTCTCTCTCTGCTACAGCTAAAAGCTT
GAGTTCTCCTCTCTCTCTGCCAGAATTTTCTCTTGATGTTCTTTCCTCCT
GGAC
>rnd-4_family-163#Unknown
TAAATCACCACAAGTTACCTTTAATTCGCTACTTATTAAGAAATCTCACA
GACAATCAAGTACTGAAACAATGATTTAAACTTTATTGCATGTAGCAACC
AAAATAAGACCCCTCAAGTAAGCAAGTTAAGCCTCGCAACTCAACTTGGC
TATTACCCGATTAATGGTGGAATTTGGCTACGATTCCAACCAACAGTGTC
TGTCTCTGGATGTCCAGGGTTCGATCCTTGTGCAGTGTTGTTCTTCGAAG
TTCTGCTGCTGAGNNGTTCTGGNGTTGGATTCTTATACAGTTTTCTCGTC
CTTCAAGTTTGTGGTGTGACATTATTGATGATCCTTTAGATTCTTTCATC
CNNAACATTGATTACTTCCGGAGNCCTCGAGTCTGCAGCTTGCCTTCTTA
TCAGAAGTAGCTTCTCTGTTCCTTGTTACATTCGGCGTTAGCTGTCTGTT
TGAAGACACAGCTTTCCTGCGATTAACCCCTTAAATTCTTCTGCAGGGCA
ATCANTTGTCCTTGTGGCATGAGGCAGCCAGTTATCAAGCAGGTGTCAAA
ACAGTTTTGTTCACGTNGCTTCGACTCCTTCTTTTCCAGGCATGGCTAGT
TGCTTTCAATTCCTNTATAAGTTTGTCCTTGTCTTTAACAGTTTATTCCA
GANAGAGTTGTTGCTTCTTTCAATCCNTGAACAGTTNTTAAAGTTCTGAA
GTTTAT
>rnd-5_family-577#Unknown
CACAAACTTGGCTCTGACTGCACTCCCCTGAGGAACCAGCGCCCTCACCA
GCTTCCAAAATGGAAAACCGATTTGCGAGCGGGACCCCAGGGCTGTTTTT
CTTGGACTGCCTGGCGGTCACCCATTCCCTTTCTGCCTCCAGGCTCCTAA
GCTGCGGTGTGACCACCTCTCTGAACGTGCTATCCACGTAACTCTCAGCC
TCGCGGATGCGCCACAGTGNCTCCAGCCGCCGCTCGAGCTCCGAAACCCG
GAGCTCAAGTTTCTGCAGCTGGCGGCACTTCCTGCACATGTGGTCGTCTA
GGACACCGGTAGNGTCCATGACTTCCCACATATNACAGGCCACGCATTCC
ACTCGACCGAGCTGNGCTGCCATGTCTTAAANTTACTTCCTTTNTATTAA
CTTTACTCTGCTTTGGATTACTTATATTACTTTATTATATTGGCCCTGAC
TTTCCCTTATTCCTGNTGTTTCTCAGTTAAATCCAAGTATAGCTACTCTT
TAAAATAGAATACANTTTTCTAATTTTAGCAATTTAAAGACANTCCCTNA
TAGCAGTTTCTTACCAACCAATGAACTTACAGATTTTCTGTTTTTCACTC
TCTTTTTAAACTCAGNGTGGGCCGGTGCAGTAGCTGAATGGTGTGCCTCT
NCGACTCCCGGGTAAGTGGTGTAGGCCTCAAACTCGCCCACGATNTATAG
ATTCCGTCCGAGCTGCTTCCTT
>rnd-6_family-1562#Unknown
ACAATCCCAGAAATCGACCCCCAAACACGGCANTTCCCATTTTCGACGGG
AGCGGACAGATTTTTGTGCATGTNTGGTTCCACGGAGGCAGCTGGCCATT
TAAATGATCAGCTGCCTCCACTGAAGTNGGATTTTGGNANCTCCGGAGTG
TGGAACCCGAAGTGTGCAGANTAGACCTGGTAAGAGCAGGTCTGAACTTT
GTGGATTTNTTTGGATAGCCAGGGTANCCCTTTGGAGAGNTGAGGTACCC
CTNTGGATATGGTCCCGGGANACCTTTGGGGGAGGTAAGGTGCCCTTTTG
AATTGTTAAAAGTNGGCATGAATGTGCATAAAANGTGCACGAACCCATTA
ACTGTCAAGCTCATTGGAATGTCAACGACCTGCCAAAACTATCAGAAGCC
TAATTGTCAAAGGGCCTGTCAAGAGGACATGTCAAAGGAATCTGTGAAGN
GGATCTGTCAAAAGTGTCAAGGCATTTAAAACTGCCAGGTGCAGCTTTAA
ATCTTTGAAAAAATGTCAGGAGTNTTAAATAAAATNNTTTCCTGCTATTT
NATTCNGTTTNTTGACATAGCCTGATGATTTCCATTGCTGGATTANTGCT
GCATGANTGATTTACAACCATTGTTACAGTAGGGTGCCTGCCATTTCACA
GTTTGATTGACAGCTATAAGTGGTTATGGACTTTTTGATGTGGGACTATG
AATTCCAATGCTTGTTGTTATAAGGGATTGTGCACTTGAATGAAATGTTT
GTTGTTATAAGGCTTTATNTAGTTGAAGGAATGTAAATGTGGTAATATTN
ATTTTATGAATGA
>rnd-5_family-389#Unknown
ACTTAATATAGTTATGGGTTTAGNTGCNTCATTTGAAGAAAAAGGGGTTA
CCTTCCCTTTNGACAAAAACCCTTCATATCTCTCATCTACCCTATTCACC
TCTTCTGCACTCACAGCAGTGTTTACCTCCGGTCTCTTAGTTGTAGTTAA
AGCTACAATCTGATCCGTGGTATTTTCCTTCTGAGTTCCCTTTTCGGACT
CATTTACGAACCCCAATAAGTCCCATGGGCTTCCCTCGCAACTTCCAGCA
TTACAATGGAAACACTTAGGCCTTCGANTNTCACCTCCACCCTCAGCACT
TTCCTTTCTGGTCTGAGGAGGAGATCTTGGGCATTCCCAGCTGTCCATTC
TTTACCCTGGCTACTTGCCTTCCTTTCACTCTCCCACTTTCTATCCTTCT
CGAGTTTATGAGGGTGGANNGAAAAAAGGTTTAGTTTTATGGATCTTAGC
TCATAATTGTCAGCCATTACTGCTGCCTGTCTNGCGGTTGTAA
>rnd-5_family-744#Unknown
AAAGCGACCTCGCACCGAGCCTTGTGAAACAACACAACAAACAGATTATC
AGTGACAAAAACACCCATCAGCGAGAACCCGTTGTTTCTTGCTGCGATTT
TGTATCCGATTAGTGAGATGCACTGACGCTAATTTCACTCTTCTTTGAGA
GATGTAAGTAAATAGCTGTGTTCTTTAACATAGAAATGATGATGACAGTT
GGCGTAGTGTGGGTCATGTCACGGAATGAAAAGCCCCGTGACAGCGTGGA
TGCAAAATTGTCTGTGAGGAATTGATTTCCAGACTCGAGNACAGTGCACA
GTGTTGTTCCAAGAAGTCNTATTGAGACCACCTCTCTTCTGAACCGATGT
TAATGAGCCGCACATTTTGGTGCAGACAATTTCAAAATCCAAAATGAGAC
TACAATGC
>rnd-3_family-533#Unknown
AATACGTGTTTTTATTCAATGACAATCTGGGAAATGCTGGAAGTTTTGGA
ACTATTTAGACATCCTCCGGATTAGGAAGCGTTTTACCGTGTAATTTCTA
TTTAAATTAACAGTCTAATGAGCGTGCAAACCACCTACTTTTTAACTGGA
AGTCAAGTGACTTTGGAGAAACAGAAAAGCAAAGCTTTCAGGAGATAAGA
GATAGGGTTATTATCTTCACTATTTGAATAAGCCTGACTTTGAGAGGACT
GGGGCTCCTATGCTAAGTTGCCTNGCAAGCCTCTTTGGACTCGGTTTACT
GTTTTACAGCCTAAAGGTGTTCAGTAAGAACTGCAAGCATCTCCTNCTTC
TTCTCGGCGAAGTTTCGGAAACGCGATAAAGTTTCTAAATNTTAGTATTT
CTGACACTGTAAACCCTGAGAAGCTGANACTGTGCCATTNTCCGTAAGCT
CGTAGNTNATCTGGATTTTAATCCGAATTAAAGATCTTCCATTAGTCTAA
GGCTNCCAGCANTTCTAATTGTGATTTAGTAAGAAGACTATAAAAAGTNA
TCAAATTCTACATTTCTTTCAGAACATGNCAAANANAGTTTTTTTTCATT
CGCCCTTTTTAAAATAATTCATCTTCTGCAGAGACTGTCGCGTATTTCTG
TTGTGTGCCAACTAAGGGGATANAGTTCTAATTCCGGATTNTAGTTTAGN
TGTTAACCAGTNTTTGCCCATTTCTTAAGAATAATAAACAGATTATTTTT
GAGTTCATTAAAGAAGCCTGGTGAAAGTCTCTTTCGTTCTGGGTAACAGT
ACAAAAGGGAAGCAATTGGCCATTTTGGTGATTGAATNAACACATTTATA
CTAATGGTGCGACTGNTGGAGTAGTGGGGCTTCGATTAGCATGTTCCTCC
CATCACAGTCATAACAG
>rnd-4_family-180#Unknown
CTGAATCTTACGTTTTTTTGGCTAAGTGCGAGTTGCGTCGAGTTTTTTGG
AGGGTTTCTCGCCGCGAGGCCTAGCGAGNTTTCTCGCCGTATCTTACCAA
ACTCGCCTCATTAACTACCTACCCCACCTCCATTGGCGTCCTGCTCGTCC
GATCATTTCGGCCCCATCTCATGTGTTCTGCCCCATCTTACCACGCGCCG
TTCCCGGAACAACTTGCACTGCTGCAATATGCCAGAATTTACCGGCATCC
CTGTGCAAAAAAAAAAAAAAAAAAAAAAAAAAACACCCGGACAAGCATTG
GCAGCTGGAGCTGCCCTGCACGGTTCCTGACATTTGCCCCGGACATGGCA
GAAAGGGAGCTTGTCACCCCCGCTTTNCAGCCAGAGCCTGGATNTCCTGC
TGGATGGTGGGTAATAGAGGCAGGACTCCTCTTTTACGAGGACCGGCAGN
GGAGACNAAANATCANACTATGCCAACCTGCTCCGCGTTGCCATCCAGTC
AATGCAGTCTCACATCTGGAGGAGCGCCCAGCAATNTAGGAAGAAGGTCG
ATGCNTTNTCCGTTCCGCCAGCTTAAGTGNCACCATCTTACTTCCTCCTT
ACTCCTCTATCTCTGTTACTGTACCCACTTTCCACCAAGGCTCACGTCTA
CCATTCTCAATTCGCATGCAGCATCTTCCCTCCTGTTAGCCACCNCAANC
CCCAACANTANNAACCCTGCATACTTTCTCTGCTGCCTACTCGCTCAGCT
CGGGACACTTCGCCACCCGCGCCGANAGTAACAGNNGTGCCNCCTAATTT
CATCTCCCTTAATACCTGCNTCTCCCTCGTTCCANGAGGTAAA
>rnd-5_family-345#Unknown
AGATTTTGCAGTGGTAATGACGGCGAAACTGTCAGCGTTCGCCGTCATTA
CTCCTCTGAAACTGACAGCAACTTCTGGAGTCCGCACATGCGCAGTTAAA
CGCGGAAATCCAGTCAGTGATTCTNCGCTTCTCCANAGGGTGCGCTGTTG
AAGTCTCCCCAAGACTGCAATCAATTGGAAATCACTGAACTGACGAGAAC
TTNCACTTTTACGCTGTTAGTCTCGCTGTAAAAACCCTTGAAAAAGTTAC
ACCTTGTTGAATGAGGTGTAACTGGGTTTTTAACGGTGTACTAAGTTCAT
AATTACTGCTGAACANCCTCACTGGCCCTGAAAAGTAATTTTATATTTGT
GGAATGTCAAATTTCTCCATTATGATAANAAATTCCACATTTTT
>rnd-6_family-467#Unknown
GTCTTTGTCAGTTTTCCATCGGTTTTGAAGATGAGCACGCGTATTTTCAG
CCTGACTCTGGTTTCACAATCCCATTGCGTCACAACACCCAGAAGGTAAG
GGTCAGGTAAATGACACAGAAGGTGCAAAGTACTTCACGACACGCACAAT
GACAGATAAAGTGCTAAGGAAGCACGCAACACACTGAGATGGAGCGTACT
TATTTATGTGAAAGGCTTTTGTATATAATCCCTATTACATAAAGACTTCC
CTCACATTGGAAAAAAAATGAATTTCCGGCTGTGTAACTCTGATGAACAG
CTAAATATTTGCCTCGATACAGCACGACGCTGTGAGGCAGTGACATACTA
CCTTCTGTAACAGCGTGAAAAAAAAAAAAAAAAAAAAAAAAAAAAAAAAA
AAAAAAAAAAAAAAAAAAAAAAAAAAAAAAAAAAAAAAAAAAAAAAAAAA
AAAAAAAAAAAAAAAAAAAAAAAAAAAAAAAAAAAAAAAAAAAAAAAAAA
AAAAAAAAAAAAAAAAAAAAAAAAATATATTTCACATAGCTTTTGTCCCC
AA
>rnd-5_family-756#Unknown
ATGACGATTGTCATANTCCCGGATCGCCTACAGACATATTGAACTTTTAA
TTACAACGCGTATTTTTAAAAAAAGACATANAGCCAAAAAAATGACTAAG
AATGTAAATTCTGAGCAATGTAATTCAGTGACTGTCTGGAAGGTCTTGTG
GATTATCCCCAGCCTCGAGGGAGANCNTGGAATGTCACANCTGAAGGTGT
CAAGGAAGCTTCAAGGAGAAGGACTTCAAAGGGAGAAATGCACTGCAAAC
TGAACTGTAATCTCCTGTGAGTTATCTCAGACTGTGAACATGATGGGAGA
AAAGANAGCAGTCTGGGCGAGAGACATGTTTGTGTTTTCCCCTTTCAAGA
ATACACAAGAACAGGGGTTAAAAGCCAGTTTCAACCCTGGTCTGTGTGTG
CTAGTGGGTGGATATATGTGCTGCGAGGGTCACAGCTGAGA
>rnd-6_family-364#Unknown
TACAAGCTGCTGACATCGCTGCCTGGGGANATGTTAGCCAGAGGCTGCAG
AAAGATAAAGAGAAGAGAGAGGGGTACCAGCCGCCGACATCGCTAACGGG
AGGTACTGAATGCAAGGGTGCTGACACGNAGAAAGAAGCAGCTTGTGAAC
TGAAAATGACCTGAGCCCAGGTGCTGGCTTGAGCCGGTTNGAACCGGTTC
GAANTAACTAAGTTCTGCGGAAAGCGAGAAAGATGAGGTAATGCTACAAG
TCTCTTTGGGCCAAGAGTAATGAGGTAATGCNACTAAGCGGATGAGCCNG
AGCCAATAGGGAAAAGACACGCAGATAAGGGAATAAAAATGAAGGNTTTC
AGGGCGCGCAGCCAGCGAAAACTCCGGAGACCAACCTTCGCAGAAGCGGA
CCCTACGTCGAGGACGTGGNGACGACACCGAGTGCAGCGCCTGGCCAGCG
TCGGCCCCGTCAGCAGCAGCAGCTATCCTGATCGGGTATTAGCTTTTATA
TTCTGTGACTATTCGGGGAGTGTCAGAGGANCCTAGTGGGTGTATAAATA
GGTTCTAGTTCAGTTTGTGGGAAAATATATAAGGTCTGGTTTTGTGATAA
AANCATNTGAGCAACACGTGTCTTGTTTAACTANACTAATAAAGTNANTT
GTNAGNTNATAAGANTTGACTCTTCTCCTCTCTGTACAAGCCAATAACCG
GAGCCGGTGTTCTCCGGGCTCC
>rnd-4_family-1901#Unknown
ATCTGGTTTGCGATCAGTNATTTGCTGATTTTTAGGCGGTTCGAATCACC
CCCAGATCCCTGGTTCTGACACTGGACTTATTTAGGGAATGTGAAATGAA
GAAGGCAGTAGACAGGTGTTTCAGGGCAAAAGAATCTCTGCGTTTATTTA
ATACAAAAGGTAAGTATAATACAAGAAATAAAGGTAAATGCAATAAACAG
NGAAATTGACACAATCAATTATACAGAGAACAGTAATTAAATACACTATT
AAATCAAACGCAGATTAAACACTATTAGAACCTAAACAACAGTTTTAATC
GCAGANACTTTAATCAGGCTTCCCCGGCTGCACTGTCACCACCCGCCTTC
CCCTCCCTGCTAGCTAGGTCGGAACTTTGGGGTCTCGGGAGTTTAAGCTC
ACCACTGGGGAAAACGCGGTTTTGAAGTACGGCTGGCTGTTCCCGCTTGC
CGTACCCGGNGCCTGGATGAAGACTTCGGACGGCGTAGGCCTTCAGTCTG
GGTTGAGTCCGCTGATGCGGTAGGGCGCGTATTGGATTTATCGGGTGAGT
ACTTGGTTTTCCTTACTTTCTGGTGGTTTTTGCGAGCCGGTTTTCACCTC
AGGATGTGTCTGAGGCCTTGTCGGTCGGGTCGTGGTTTTCGGAGGTTGTC
GGTTCTCGGGTCTGCTGGTCGTGGTCGGTTGCCGTTGGTTNCCCTGGTCG
GAACAGGCCTGTGTCNGTAGGTTTCGGAGATCTGCCAGATAGCTCTCGGG
AGGTAGCTCTCTGGAGTCCTTCTCCTGGAGATAGCTGCGGGAATGGCTCT
CGGGGCGGTAGCTCTTNGGATCCTTCTCCTGGGTNGCTNTGGGATAGCTC
CTTCAGGTGAGATCGGGGCCTGCAATTATACTGACTGCGGGCCTCTTATC
TTCGCGCCAAATCTGCGCTTGCCATTGTGTTACTGGTGTTCCCTTTGAGG
TCAATTGGCTTCCTGATNGTTAGAGTANGTGTAAATGTATTTCGATTGAG
GTTGAATGTCCGGTATCTCTGTGAATGAATNTTGATTGAAGTTGAATGTC
TTGGTATCTGTGTAGGCCCCATGATGTCTGNGTTGGTAGCCCGAGGCTAA
AGTTGTCTCGTCTAGAGTTTAGGTCTGGTTNATTGTTCTTTTAGAGTNGA
GGTGTGAATTGGATTTCCAGGCTGAACAATGGTTCCAGACAGCTATCCCT
GTGGCTGTGTATTTCCCGNAGCATAGCCCAGCTGCCTTTTTTCNGTATTT
TAAAAGTTCTGTTAAAAGTCCAGGGTTTTGGTCCAGTATTCAGAATACAG
GGTTTTTGCTGA
>rnd-5_family-172#Unknown
TGTCCTTAGCCTTCTGAATGATGAAAAGTCTGCCGAGTGACTACCTCTCC
TGGAATTTGCCGGTCTGTTCAGTTGTTGAGGCATTTGCACCAAGTCCTTG
GAGGTGGAACAGTTGTTGCCCTGTAAATTTGATGTTTCAGTTCCATATGC
ATTCATTATGTTGCTTCCTCTCCATGTCCTGCTCTGACAGGTGCAACAGT
ATCCCACAACATGAGCAGACGGTTGCTGCATCTTTCCTCGTCCTCTGCCC
CACCCAACAGCATTCTGACAGTATTAGCCTCATACATAACTCCCCCAATT
TGGATGGTTTTCCCAACGCACATTTATCCCTTAACCTCTTCCACCCCCTC
CCCGCCATTCCCATGGGGAGTTGGTCACTTGACTAACTGATGCATTCTTT
TTAACATTCAGCCAGTGAAGGAAACAGAAGATCATCATTAACCTAGCCAC
CCCCGACACACACACACACTCCCATGCTGGTACTGAGTGGTGGTGAAGGA
GCCATCTTTCAGAAAGAACCTTCTTCAACAAGACCATGCCTGCCATCACG
AGAACAGATAAATCTTGTGTATTATTTACAGAAGAGGGTATTTTTCTTCT
GTATGTCCTGGGGCTGACATGTTTCTGTTAACTTGTGTTTTAGTGACATT
GATTATCTAATGGTTGCCCCTCTCTGCTCTAGTGCTATTAATTAGGATAT
TTGAAGATTACAATTTTAGTTTGTCTACAGCATTTGTAATTTCTCTCAGA
TTTTCTCTCTCTCTTTCTCCCTCTTGGTGGATGACTGTCTTCCTTCACAG
TTGCAT
>rnd-6_family-2953#Unknown
CACCATAGTCCTACCGGACCATAGGGCTGCTCTCTCATTAGAGAGAGACG
ACTGGTGGTGGTTTAACCTGAGGGTCACCACGCCTCAGGCGAGGGGAGAG
GTTGAGAAGGAGAGTCCTTCATGGTAACCTCAGCCGGTGCGGGAATTGAA
CCCACGCTGTTGGCGTCACTCTGCATCGCAAACCAGCCGTCCAGCCAACT
GAGC
>rnd-5_family-479#Unknown
TCAAGCTACAGCCTCTGGCGACGGGCTAGCAACCTGTTCCAGGAAAAACT
AGCTATGGAAACAGACGTAAGCACGTGCTTCGTCTGCCTC
>rnd-5_family-2546#Unknown
ATTGTTAGGCTGAAAGTACCTAACGGGTTCTTTAAGGTCTGATCAAAATG
ANTACAAGAAGACACGTGCACTTTAATATAAAGCAAATTTATTAGCTTAA
TCTACTTAATATATATTGAGACATATGCAAACTAATGAGTGAATCTATTA
GCTTAAACTACTTTAGACATATACAACAAGTGAGTCTCACTGCCTTTCTG
CCCGTCGGGGACCTCGGCGACGGTGGCACTCGGAGCTCTATCTCAGATTC
CACGGCACCGGTCTCGCGAACCCCAGCCCGATGGGGAAAGTCCACGGCAC
CGGTCTCGCGAACCCAGCCCGATGGTGAAAAGTCCGATGAGTGGGGCAAA
GTCCCTGATATTAATACTATTCTGGTTATGCATTTCGTAGTACTTTCAGT
ACTTTTCCAGACATTCCATTGTGCAGAAAACATCTCCAGGTGGCTCCGCG
TTAACTGCATAANAGAATGGTTCCCACAGACAATCAAGGTCGTGCGGTCA
CCTCCCAGTCAAAACAGGCTGTTTTTGCACTAGGCCTGTTTTCACGTATT
TTTCCACTTTACTTCAATTGCTTATTGTCATGTCCAATTAACCCTTAACA
CCCTTAATGGTCTGGTTTGAAGATATCATTTTAAGCCCAATACACNNCAC
CCTTTNACGTCTTCGAAACAGATGATCAGAACTTTATACAGGCATGTGTT
GTTCAATGGCTGCAAGTTAATTATACGTTGACACGGTTTACAAGNCATTA
TAGAGGTGNATAAAAACAAGAAGCAAACAATAACAATAANACAGCAACTG
GATGCCATGGAGCNAGAGTGCTGCTGAAGCTTTGGGTGACCACCCCTTAA
ATATGTCCGCCGCGACGCACAGCAAGGCTTCCTAAATTGTCCGCTNTGCG
AATCAATTGATCATGGCTGTAGGTCATGGCCACTNCTTGCCGTAAGAAGC
CATGGTGTACTGTNGCCAAATGAGAAAAAAAAAAAAAAAAAAAAAAAAAA
AAAAAAAAAAAAAAAAAAAAAAAAAAAAAAAAAAAAAAAAAAAAAAAAAA
AAAAAAAAAAAAAAAAAAAAAAAAAAAAAAAAAAAAAAAAAAAAAAAAAA
AAAAAAAAAAAAAAAAAAAAAAAAAAAAAAAAAAAAAAAAAAAAAAAAAA
AAAAAAAAAAAAAAAAAAAAAAAAAAAAAAAAAAAAAAAAAAAAAAAAAA
AAAAAAAAAAAAAAAAAAAAAAAAAAAAAAAAAAAAAAAAAAAAAAAAAA
AAAAAAAAAAAAAAAAAAAAAAAAAAAAAAAAAAAAAAAAAAAAAAAAAA
AAAAAAAAAAAAAAAAAAAAAAAAAAAAAAAAAAAAAAAAAAAAAAAAAA
AAAAAAAAAAAAAAAAAAAAAAAAAAAAAAAAAAAAAAAAAAAAAAAAAA
AAAAAAAAAAAAAAAAAAAAAAAAAAAAAAAAAAAAAAAAAAAAAAAAAA
AAAAAAAAAAAAAAAAAAAAAAAAAAAAAAAAAAAAAAAAAAAAAAAAAA
AAAAAAAAAAAAAAAAAAAAAAAAAAAAAAAAAAAAAAAAAAAAAAAAAA
AAAAAAAAAAAAAAAAAAAAAAAAAAAAAAAAAAAAAAAAAAAAAAAACA
AACNGTATATCGCTCTAACAAATTACGAATAGCTTCCGCATTAAGATCCT
TCTGGGTGTGATGCTCCCAAACGGGGCTATCAACAATCTTCCAAACTATG
TTGGTCAGAAACCATTTGCTAAATCTCTACGTGCCGATGGTTTGGTCCGT
ACAGCAGATAATTTAATAGCTTCCCTAGTGAGTTGCCCAACTTTAGCAAT
CTTATTTTGTAAAGTCGCAATATCCATAGAATTTAATGCACCTATCTCTG
>rnd-6_family-579#Unknown
GGTGACCAGATTTTCAAAAGTCAAAACCGGGACACATTGAAAAGCCATGG
GAAGGCGGGGCTCCGTGATGATNGACATGTTGGGCGACCAATGGCAGGAG
TCTGGGGGAGGGACAGTTGAAGGTGGGAGGTCATGCGATGACATCTCCCA
GGATATGTCCGGCCAGAGTTGGCAACCCTATTCCGTAGATCGTTTAAAAG
GTGCCATCAGCAATGGAATAGTCACAGACAGTATCTCTTGGAGATGTCAA
AGGGGGGGTGGATGGATACAGGTNCACTGCATGCACGCGATGCAATGTGA
TGGGTGTTTACAAGAAGAAGGATGAAATTTCGCNCAGANTTTCTTCCCCT
GGGTCCAGTTTATCGCTNATGAAAGGAGCAAGTGCAAAACTAAGACACCC
GANCTNCTTNGAGGAAATNGCCNGGCACGCCGAGACATTTAA
>rnd-6_family-3605#Unknown
TTGTAAGAGATGCCTGCAGCCGGCACCTGGTTCTGCTCGGATCTCCTTTG
NGTAGATATGCTGCCACCAATCTTCTTGTATTCCATGGAACTCTTACTAG
TATTAAACGATGANGGATTAACCACTAATAAGTCTTCACAGAAGAGGCAC
GTACTTGAGTAACAAGAGTAGTTTATTANATAATAGTAAGATAACAGGTT
ACATTAGCTTAAGACTGATTAACTACATTAACACTAGGTAAGAGACATTG
TTATCTCCTAAGAGATAGTCGCTAGGTCNATGCTACGTNGCTGTAGACTG
TAGAACTGACTAGCTTAAAACTAATAGAACAACTGAACTAGCTCCTCCCA
GAGACAGT
>rnd-6_family-1436#Unknown
GTACTAACTTTAGTNTGGAAGATTAGGAAAGATATTAAATTTCTACGAAT
TGTTATAAAGTCTTTAAAATCAACTCTAATATAAAGTTACTGTGACACAG
CTGACAAATTGGGAGCAGCCCCTCTCTCACTTCAGCCTGGGAGATCAAAC
AACAGTCCCTCTGACTTGCAGCTGCAGTTTACGACCCCTNCTATTTGCAT
GCTGTAAGTGGATTTTAAACCAAAGTTTCATTTTAAATAAATCTTTACTG
TTTCTACTCTAAACACTTTCCATTACTAATTNTCTTTNCTTAATAAAAAG
CATCTATTCGAATTCCACTGATGAGGGTGAAATTCAATCACTTTACAACT
TTACCGAGCCGTTAAACGAAACTCGTTTAGATTCCACAAACAACTAGGGG
ACATACCACATCTTCACTCCGTATTTTGTAATCTGTCTTTGTCACTCTTC
CCTTGATCTTTGGATGTAAGAATTTGTTCGAATTATCTACATCTGCACTT
AAGCTTCAATTGTTTATCTCTCCCAGTCACGACCTCTCTTTTTACAACCT
GGCTAATGCTCTCTTAGAGGTCATGTTTACACCATTTATTGCTTTATCTT
CCCTAATAAATGCAGTGGGCCTCTTTACTGCCTANAAACATCTGCTCAAG
GAATTCAACTAATCCCTTCACGCTAATTTGTTGTTTGCATTTCTATTTAC
AATTACCTAAAAAGTTCAGAATACTGTGGGATCAGACTTTTCCTTCTACN
TTTTACTAAATAACAAACTTGGGACTGTGGCTAAACTAGGCCTTTCAAGG
ATGCCCCTTATTAAAATGCTTGTGTGTTTAGAGCTGCCTGTCTACAGAAA
TCTGATTAAATTCCCCGATGTCTCTTCCCACGGAGAATCTTATCTTATCC
AGTATCTCTATATGGAGACCACAAGTCTGGCTGTGAAAGTCTGCTGTGTG
CAGCTGNCAATCCTTTTCGGCCATCTTGTGTCAGCTAAAAAT
>rnd-5_family-728#Unknown
AAAAAAAAAAAAAAAAAAAAAAAAAAAAAAAAAAAAAAAAAAAAAAAAAA
AAAAAAAAAAAAAAAAAAAAAAAAAAAAAAAAAAAAAAAAAAAAAAGATA
GCGGCAGAGTAGCAGGACCTGAGCCCGGGGCTCGTCCGCTCCTGTCTGTC
TATCTNCTTTTNTCTTACTTTGCTCTTTCCCTATAAACCTTTTCTTTTGA
TCNTCTTTANAGCCTCGAGAGCTATGGNGGNTGAAGGAGGNGTNCTGCAG
CACAGCAGCAACGCCGNGACGAGCCAGACACGGCTCCANCCCAGCCCAGG
GGTCTCCCGGCCAGCANGGCAGGCAGCGTTCGGGCTCCTGAGCCCGTCCT
GCTCCAGGCCGGCCGCTTCTCTTCCTCNCTCTCCTTTTCGTCTTTTCTTT
TTTCTTCATCTTCNTGATGTCGCGAGGAGAGCCGGAGCGGTGTCGGNGAG
GACCCTGGGTTAGGCCGGAGCGGGACTCCTGGNANGGCAGCGGGGCGTCG
GCCGCAGCGGTGGCAGNGAAGACTCCTGGTTGCGGTAGGCCCGGNGCATG
GACTCCTGGATGGCGGCGAGGCGTCGNCTGCAGCGGCGGCGGAGCGGGGA
CTCCTGGCTGCGGTAGGCCCGGAGCGTGGACTCTTGGCAGTGCGGCGGGT
CACTGACCGCGGTGGCGTCGGCGNCTGGAGCGGGGACTCCTGGCTGCGGT
AGGCCCGGAGCANGGAACCTCGCAG
>rnd-6_family-97#Unknown
TCTCACCCGCCGGGAACGCAGTTAATTGGGGAGGCANCGTGNTGAAGAAG
CCGTTGATGGCGATCANTTATCGACCACTTAAGGGTCTTAGTTGGTGGCA
GGNTGAGAAGGCTCCATGGACCTTCTCGCCCAGAACTTAATTGCTGAGGT
GGCAGGAAGGGAGTGGNTATCTCCCCGGGGCCAACCCGCCCGATTATTTC
CCCTTCCCGCCACCTTCCCCGCCGCCTCTGGGGGAGGG
>rnd-5_family-930#Unknown
AAGCGGATAGCTCGAGTCGGAAATTTCCCGACTTGGCAGACCTGCCTCGG
TTAAAGGANNCTGTNACATCCAATTTTCACTCCAGGGNGGCGGGATGCAG
TAATGAATTGGGCCCGCTGACCCCGGAAGCAGATCGNAGGCGGCCATGGG
GCAGGCGNGTGCTGAGTTAGAAGGCCCGCCTCGGTTCTCTGGGACTTCGT
CCCAGTTGTTTTAGAAGCTGTTAGGTCCTCTAGCCCTCACACTTCCCACA
CCACCTCCATGCCAACTCACGCCCCCGCCCATTGCCTCCACGCCCCTTCG
CGNCCACGCGCCCTTCNATGCTATAACATCNCANGCTATCTCTGTGAAAA
GCCTANCCAATGTCTTCCCATA
>rnd-6_family-411#Unknown
TAACTTTACCACCAATTTGTATACTNTGCTAAAATTAAGATAGAAAAGAC
CTTAACCACTTACCAGAGACTCGCCAAACAGCTAGCTCCTTTCTCTGTAG
TAGAGCAAGAACCGATTCCAATCAGCTCCAATGAATCTAGTCCTGACTGC
CTGCCACGGGGTCCTCNTCTCGCCTGCTCCTCTNGGTGNTGCTGACTGCC
TGTCTCGGGGTCCTCACCTCGCCCGCTCCTCTAGGTGATGCTGACTGCCT
GTCNCGGGGTCCTCACCTCGCCCGCTCCTCTAGGTGATGCTGACTGCCTG
TCNCAGGGTCCTCACCTTGCCCGCTCCTCTCGNTGATGCTGACTGCCTGT
CTCAGGGTCCTCACCTCGCCTGCTCCTCTC
>rnd-6_family-2281#Unknown
AAAAAAAAAAAANATGGTGGCAATGATAGGCCCTGCCACAACGTNGTGAG
CAGTGGTGACCAGCACTATTTCTAAATGGTGNCAACTAAGAGAANTTAGA
CTTCAGGAAAATAAAGGAAAAAAACATGCTGGTGACCCAGAAGACTTCAA
GAGAAACAGATACTGCTGATTGCTGATGACAGCGAACCACAAACCTCGTG
GCAACACTCAACACAGGAATACTTCAGAGAACGACACAGAAAGCATTTCA
GACCTGACAGAAGATGCGCAGGAACAGAAGAAATCTGCAGCTCCGAGGCA
GAGGTACAGGCTGCATCGCGAGGCGGTGGTCTGTGGAAGCGGTCCCGAGT
CCGAGTTGAGCCGGTGAGCCGACCAGACATCAAGGATTGCGTGAGTCAAA
GCCAAAANTCCTCTGCACAAAAGGGAAAACTTTAAACGGCGCAGTAATTC
AGGCTGAAAGGGCAGTAATTTAAAAACGAGTTGCAGCTCCGATTAGGCAT
CGCCGCCATAGCGCAGATACCACGAGGCAGGGCTGGAAAACGAAACTAAG
ANGGCCGCAAGAGAAAACTCGCATATTCCGGGAGCGGAGAGCCGGGGAAA
TCGCTAACCAAGTCACTTAAAGCAGATNAGCGTTGGGCAATTTAAAGAAG
TACGCGANTCTGGTCTAACGCAGTATTTTTTCAGGGAGACAAGGAGAATG
CAGCAGGAAGCATCAGCAACAAGGACTGGGANAAGCATCATTGCTGCAAA
ATAAAA
>rnd-6_family-384#Unknown
ATTTTCGCCGAGTCGGGATGACTCGGGAGCCCTTTAAAATGGCAGGCGGG
TCCCGATTCCGGGATTCCTGACCCCATTCCCGGGGTTTCCGATTTTCAGG
AGTGCCTTTTAAGGGTGCGGGCTGGTTCGGGTCGCGAGCCCGCACCCGGC
ACTCCCGANATGCCGGCTCCACCTAGGGAGGCAGAGCCTAGCCCTCTACA
ANTTTCACGGAGTTTGANCAGGTTT
>rnd-5_family-288#Unknown
GCAACATTTCAACGACGAAAGGGATAACCACTGGCACATTGGAA
>rnd-4_family-64#Unknown
TTATGAAGATGCTTCATATTTAATATTNCTTGGAGGACTTGAGTTTTGAA
GGATTACGGANAAATTGATTTATTTCAAGTTTTGTGGAAATACCTGGAGT
GGTTTCTTTAAAAGAGGTCANTGAAAGTCATGACATTGGAGCATTTTTTN
AACAAGGCTTCCTNGAAATCACATGACTNGTGACAACTGCTTGTTCTGCT
GTAGACCCCTGCTGGGGCTGTTTGAATAGTGACTGGAGAGTGCTCTGGTG
ACTGGAATTAGTTGGGGAAAAGAAGCCTGCTAGGAACAAGCTGCCCAGCT
GATCTCTCCTATTTCTGAAAAGAACCTTCTTGTTGAGTTCAGGGTGAAAC
CTGTTTGTTCTTCTGAAAGAGTGACTGGAAGAACTTCTCAATATTGTATT
TCCTGAGCAAGNTGTGTCTGCAAGACTCCAGAGACAACCGTGCATGATTA
GTGACTTGACCACAATGCCAGAACAACAGACTCCGGAACATTCTACGCTT
TATCCTTTTTGCCTTCAAGAATAACCCATTGGCCAAAAGTGCTTTTTTCA
GAAAGCNAATCTCTGCAGAGAGAAATCTATTTTTTTCTCTTTTCCTGAAG
AATGTGTGTAGTGTTTGTGGATTTTGATTATTATTAAGGGATAAGCATTT
ATACTTCCATATTAAACTGAGTGTGTTAACCAGTTNTTGCATCTTTATTG
AATAAGTTTTGTTTTGATAATAAATCAATAATTGTGTTTATTAAAGAAAC
CTGGTTGATGGACTTTTTATTTAAAGTCTGATATAGANAAGGCATTTAAT
TGGCCATNTCGGTAACTGGGAAAAGTATTTTTATTTTATGTTGTGACCCG
TGGAGTAGTGGGACTAGAGCGACAGTGCACTCCTCCAGCCTCGGTCGTAA
CAACATGCAATGATA
>rnd-6_family-2007#Unknown
AAGCCACCATATCATGGCCCCAACAGACAGGGTAACATACAGAGCCAAGA
CTGAGGAACAAGCCTCACGGAAGACTTCGTGCAAGGCTCAACAAAGATGG
TATACCCAGAAACAGCCTTCCAACCTCAGGTGTGCACCAGGTTAAAAGTA
TAGAACTATGGACGAAGAAAGACCAGGTGTTCGGCAACTAATTAGTCACT
AGGAACCATGTGACCACGAGTCCGTGTCCAAACCCCACGTGAGCAAAAGG
GGGCGGGCGCGACAGTTTAACCAATCAGATGACAAGGTCTGTGCATGAGC
CCCGCCTACGAACGACAGAGTCTCGCCCGTGAGGACCGGGGCGACGCCCA
TGACGTGCGGTTGCTCC
>rnd-5_family-250#Unknown
AAACCAACCTTAGCCTCCCCGTTATTTTTGAAGAACTTGCTGATTTGCAC
ATTAATTGCCCATTAAACTCACCGCAGAAAGTTAGGNTGGTTAAGTGANN
TAAGAGTGTACGCTCTTAAAGCCTTTTAACAGGTAATTGTTAACGCAATG
CCAATCAATCTCTCCGGCCCAGAAAAGGAACAATTTAAACTGTAACCTCA
TTCCCGTANGCGGTAANTTAATCNTNGAGGTTTCAAAATTNTTTTATTTC
CTTTTAATCCAGTCTTTCTTTCCCTCTTTATTTCTCTTTCTGTATCTGAT
TTGACTCTAATTCGCCAGTTTCCTTANTTGTTCCTNTGTTTCTTTCTCAA
TCCTTAAATCTCATTGGCTAAGGAGATNCGTTGTTNNTTCCATCGTTCAC
TNAGGTCCCAGATGTCCTATTTTCNCTGTTGCGCCATTATCAGCTCACAT
TTCCAGCAAGTTAGTTGAAAGCATTTTCCGAGCTGAANGGTGCAGGAA
>rnd-5_family-708#Unknown
CCAGATCGTTGGGAGTCACCAATTTCCCCTATAATTGCTCAGTTATCTTT
TCTAAAGAAGATTGCTGCACCATATTAAGTTANCTGCATGATATTAAGAT
TTTATGCATAACCTCCTCATTTTCTGCAAGTNTGCAACTGTGAGCCACGT
GCTTCTTCTGCANCTAGTGTTTGATTTTGAGGCAATGCTGTATNTTAAGA
ACTGTCGCCTCCACGAAGTCCAGTTTTGTGTTTCTGTATGGTCCATCGCT
GGTCTTGAATCCGCTNAGAAATATTACATCTTTATCCATTTCTTCTTCTC
AATGTGCTGATTAATTCTTATTANTGTAAAGNTGTTTTAAATCTGTATCA
TTTCAATATTGCTTTAATCTGCTGTTCTTTAAGCTTGTATTCTTGCATTC
ATCAATGCTGTTTTAAATTNAGTGAAGCTTGCTGGACTCTGTACCACAGC
AATTTACAGTATTTTCTTTTACATTTNCAATCTTTTNAACCCGTATTGCT
GTAATACTGCATTAAATTCTTCAATAAAGCTTTAAATTGTATTACTCGCT
GTTCTGTANTGNNTTACCGTCAACTTTTAAAATCCGTTTCTTTGTAATAC
TGTATCTCTGTACTGCTTACTGNGTTTTCCCTTTTTTTAGGGTTTCCTGC
CNTTTTAACAATCAAAGTGGTAGCTTCCCACCTTTTTCAGGGTTTTCCCG
CCTTCTGCAGCCGAGACGGAGTTTTCTTACTTCTTCCCGGGTAAAATGGA
CGTTTTCCCGCCTTTTCACGGTCTAAAGCGCCAAGCGTAATTTTCTGCAC
GTTTTTAAATGTATAAATAAAGTTCTCTCGTTGTANCCCTTATAAATNTT
CCNGNTGAAATCGATGTTAATTACTAAATTCNAGTCCGTTTAAATCTTTA
ATTTCCCTGACTTCTTCTTCTGCTAAACTTTTGCACTAGATTTCTCTAAA
TTTGCCTTTTCCAGCTCAAAATTCTGAGGCCTTCCTAATTCTGCAGTCCC
GGTATAAATTTCTTTTTGGCCTTTTCGCTGTCCTTTGCAGCTGCGCCTCG
TGGAGTCTAATNTCGATNGTGGACAATTCTCTTNTTGGA
>rnd-5_family-611#Unknown
TGTATCTAATTTCATGATTCATATGTTTTAGGANTATAACTTTTAAATTT
GGGATTGACAATTTTAAATTAAATGANAAAGCACCCGGTTTGAGAAGCTG
GTAACCGACAAATAATTGCAATTCAAAAGGTGGCCTATGTTTATTTNATA
GGGTCATAGTGTGAGGNAACTAAACAATGGTNATCTCTCTGAGCTTCNTG
ACGGAGNCTAACAGCNCAAGAGTTTNAATTATTCATATGGTTTCCCAGAN
CAAANGGAAGTTTGGAAGTTGAAAATAATTAGTTTANATCTCTATCTGGG
ACATCCCAAGCGTGCCACGTTGCNATGGAGATAGNCTATGCAGGGAGCTT
TNTCTTTGGTTTTGGGTTTTATCTGTGCGATTTCTCACAGAAACAAGCTG
GTTCAGCCTGGAAACAGCTTCGAGAGACAGGAAGCTGANAGNAGCTGTGA
AGAAGCTGGAACCAGNAGCAGAGGGCTATCAGAAACCAAGGGTGTTTCTG
ATTTGAAGTCACTAAGCAAGAATGCAGTGAGGTCCATGCTTGAGCTGGGG
AGTCCACAATCGTGAGGTNTTGAAGGAGAGCTGGATGCCAGTAGAAGGAT
CCCAAGAAATCTCATACCTCGGAGAATGGCGGGAACACTGAGGAGAATCA
AAGTGAATTCCCGGAAGCTGTGGCATACGTTGGTTTCCAGGAGAAGTGAA
NGAACCCTCAAGATCCTGTAAAGTATAAAGGAACTCTTGGGTGGAAATAA
AGTAGAACAGGGAGTGTCTATTGAGATTTTCGGGTTTAAAGTATGTGTTT
ACGAAATATAGCGTTAAGTTAGCAGTACTTGCTTTTTAACTCTTGTACAG
TAAAAGATTTTTTTAAAATATGAAATCTTGTCGCGTAATTCTTTCAGTTA
ATAACTGGGAGTTCGAATTTCTTTTTAAAAGTTACCGGCCTCCACCGAGA
TCGCAAC
>rnd-6_family-686#Unknown
ACTTTATTAGCAATTCATCTTCATTATCCAGTAATTAAANAATATAATAC
AAGAAAACAAACTTGCTGAAGAAGATCAACATTTAATACAATTGAAGTGA
TTGTACAATTTAAAACATTGAACAGCAAAACCAGCGACATCTACAAAAAT
TTAAAANAAATCCTGCAACAGCTTTCAAGTAAATNATTTAAATNAGAGAA
GCAACAGCAGTTAAATACAATGACAATGGAGAAAGATATTACACCTCCAA
GCAGATTTAANATCACAAATCCTTCAGACACGGAATTGAACTGGACTGTA
TGGAAGAGACAATTCGTGAGATATAGAATTGTTTCAGGANTACANAAGAA
GCCCAGAGACAGAACAAATGAACACATTTCTTTATTCTGTAGGTCCAATA
GCAGATCACGTTTTAAAATAACGAATGTAAGAG
>rnd-5_family-1414#Unknown
AAGATGGCGGCGGAGTAGCAGTGCAACGTGCGGGCTCCTCAGCCCAGGAG
CCCGGAGCTCGTCTACTCCGTCCGCTTTACTTTTTTTTTCTNTGCTTTTT
TTTAATGTTTCCATTTATTATGGTACCTTACCTTCTTTTAACGACTTCGG
CGGAAGGCGTCTTCTCCCGGCCCAGGCCCAGTGGCTTCCAACGGCCCGGA
ATGGCGGTATAGGCCTGGCGCCTGGCGGGGCGGTCTCCCGGTGTGGCGGT
CTTGTCCAGGAGGGGCGGTCTCGGCCTGGAGTGGCGTTCTTGTCCCGGCN
TGGAGGTCTCNCCCCGTCGTGGAGGTCTTCTTCGGCGGCTTCCGGGTATT
CCGGCGGCCCGGCGTCGAGGTCTCGTCCTGGCTTCGGAGGCGGCTCCGGG
TCTTCCAACGGCCCGGCGTGGAGGTCTCGTCCCGGCGTGGCGGTCTCGTC
TCGGCGCGGCGGTCTCGGCCCTGCGTGGCGGTCTCGGCCCGGTTTTCCAG
CGTACCCCGAACCCAGGAGCCGTTAACTGAACTGTGATGAACTTTTACTT
TTTCTTTCTTATTTATGACTTCTGTCATTAATTTAGGCGCCGTGGTATGG
CGACTTATAAAACTTTTCACTGTNTTTTTNTTGTAAAAATACACGTGACA
ATAAATTNCTATTCTATTCTG
>rnd-6_family-1768#Unknown
TATGTGGCAATGTTCAATTAAAAAGAAAGATTTGATGACTCTCAGGGTCA
CCACTGTTTAGCAATATCATGTGATACTGAATAATTCCTTATGCTTGTTG
TCACTGCAGATGAATTAGCATCATTGGTGTGTATCTGTACTCCAGCTGAC
AAAAAATGGAAAGAGGATATTATTTTAACATTAGGATAATTCAATGTGAT
TACATTTCCGTCATTACCAGGGAAGATATGCTTCTTCCTGGGTTTTCAAT
GCGACTGGTGTCAACGATGGACAGAGGCCAAATAAACATCATTTCTCTGA
GTGAATAAAACCTGGTTGATTATAACATAGGAAGCTGATCGCAAAAAAAA
AAAAAAAAAAAAAAAAAAAAAAAAAAAAAAAAAAAAAAAAAAAAAAAAAA
AAAAAAAAAAAAAAAAAAAAAAAAAAAAAAAAAAAAAAAAAAAAAAAAAA
AAAAAAAAAAAAAAAAAAAAAAAAAAAAAAAAAAAAAAAAAAAAAAAAAA
AAAAAAAAAAAAAAAAAAAAAAAAAAAAAAAAAAAAAAAAAAAAAAAAAA
AAAAAAAAAAAAAAAAAAAAAAAAAAAAAAAAAAAAAAAAAAAAAAAAAA
AAAAAAAAAAAAAAAAAAAAAAAAAAAAAAAAAAAAAAAAAAAAAAAAAA
AAAAAAAAAAAGGCCGGGAGTCTGAGTCCACGCTAAGGCCGGGCGTTCGA
GCCCGGCTCACGCTGAGGCCCGGAGTCTGCGCTGGCTTTCACCCCGGACA
TCGCTGATGTCAGCTCAAGGATGGGAGGTAAAAGTAAAATACAAACANNG
AAAGAGTGTTTAAAAAGAAACTCGTGCAATTTAACCACCTGTGTAATTTT
AAGCACACACCCATTTAGTTACTGAACCCCCAGAATTATCCAGAGCTCAC
TGGGAAGAATCCCAGTTCCCCATGCTTTGTAAATAAAGAAAGCTGCATGA
CTGCTTCACGTTAATAACAGTAAAAACTAGAGTCCAAAAGGAATTCTCAA
ATCATGCATGGTGTAAAATGTCATTGTAGTAAATGAGACCACAAATAAAA
TTTGCATTTTTGTGACCTGTAATTGTAATGTGACAGGCTTGGAGGTGGAC
ATTGATGGAAATGCCACAGGATTCTGACCCATTGATGCTGTCACTGTTGT
TTTGGGTGGCTACATACAAGTAGCAGTGGCTTCTATGCTTCACTTAATGG
TTTTGCAGATTTATCCATCATACGGTGCCTGCAATTACTTTTATTACCCT
TGGCGTGCTGCCCATGCAAATGACATTACCATTGGCAACTGAGACAGAGA
AATTTCTATAGTTTCAGCCACACGTTAAAGTGATCTTTAAGGTTTCACTA
TTGATAGAAACATTTTAATCTGCTCAATTTATCTGATTAGGTTTTGAAGG
CTTGTTTTCTCCTTTACAACACATCCAGGTTATTGTGATATGGCTTCCAA
ATCTAAAACGTGAACAATTCCCATTTGAACATAACCAGACAATTTGCAGT
CATTTTACATCCCAGTGCCATGAGAAATATTATGTGCACAGCCAAATAAG
CCAGCAACAATAAAGATAATCAGGGCACCATATGCTGGCTGAGGAAAAGC
TGTGTAAAGATCAGGGGAGTTGAAATGGTTTGCGATGACATGTGAAAGAT
CAGAGGAGTTATTTGGAAATTTTGACCAACTTCACCAAGCAAGCAAAACT
AATTATTGGTCTTGAGATTGGCTAGATTTTCAGGTCCTTGCACCAAACTA
CAGTCGCTTCTTGATTTGTCCTGAAGTTGGATCCAGGTCTTTGACCATGT
GTAATTATTGCAGCTATACTTATGTCAGCATTCAGAGTAATTGTTGACAA
GCTTTTTCCTCCTGGACCACTTATGCAGTGAAAAACAACCTGTAGCCCAC
ATACCCAGCCCAACAAAATGTACTTTCACTTGCCATCAGATTTAGTAGGA
AGAATGATGCTGCTTTTNATAAAGCACCAATTGGGGTATTAATAAACCAG
AGATATTAGCTCTGGCGCATCAATCATGTTATCTTGCACTGTGGCCTAGA
TTGAAACAGGATTATTATTGGACTGGGTACGACCAAAGTGGCTTGAACTT
TTAGAGACAGTAACAGAACTTCAGGCTGATACTTCCATGACCTGAATTTG
TGTCACTCCTGAGCTGGTCAGATATTTCAGTTTTGTTTGGTGCCACCTTG
AGGAAATTATAATATTTCAGTCTCAACTATGTACAGAGTCTACTGGGGAA
GGGAAATCATGAACTTTGGTTGGAGAAACGTCTCANTGTGCTTTCATCTC
GACATGAGGCTGCAAGCGAGACCAAGATAAAATGATATTGCATCACTTCA
TGTGATAATATTTAAATGNCTCATTAGCATATCATCCATTCAGCCTGAAA
CCTGCNTCTCCTGCCAAGTCTCTGGTTCTATCTATTATACTACANCTCCT
CCAAAGACCCTGATGTCAACTTATTTTTTAAAAAGGATGATTGCAATGGT
GGTTTCATCAGTCTGCACGATCATGTGGTCAGCTCCTTTTAAAGATGAAG
ATAATTTGAGTTCACAGTCTGGACGCTTGGACTCAGGCGGTTAGAAGGAA
AATTTGAATGAGGCAGTACTGTGGATGAGGTGTCTGTTCTAGCATTTGTC
CACAATGAGCTTAGTNTTGAATCGGAGATTCA
>rnd-5_family-719#Unknown
AAGGCAATTAGTCATAGTCCACGAAGGACCATAGGCATCTCTCTCCATTA
GAGACAATTGGTTATATAGCTTGAGGGGCGCCACTCCACATCAAGCATGG
GGCAAGGCGAGGAGGCAGGCCTCCACGAACTACCACAGCTNGTCGAGATT
GGCGCCATTAGCAACACACTCTAGCATCTAGATCAACTGAGNTAA
>rnd-5_family-655#Unknown
ACTGTTTTTGTAGTACTGTGTCTGAGCACGTGAAGTCAATGGATTTCAGC
GCTTCCTCCCGTTTGGTTTCATCCCTGATGTAAAACTTTCACTGATTCTG
ACAGAGATGTCCCCTTTATGTCTTTTAATGTCAGGAATTCACGTTCATTT
TAAGAGTTTGGACAGGAACAATAAAGTCCTCATTCCTATTTGGGAATCAA
ACCGAGAACACAGCAGTTGCAATGCTGAATCCCGAAAAGGAAGGTGCGCG
CAATACTTGCAACTTTTCNTCTTGACACTGCTTTTGACCTTTCGTTTCAN
TTGCAAAATGATAGTCAGTGAGATTTTAACACCATGGAGAGAGGCCCTTC
AGCCCATTATATCTATGCCAGTCATCAAACATCTCACTTCTAAANCCAGT
TTCCGGCACTTC
>rnd-6_family-243#Unknown
AAAGAAAGTCAAAAGTTGGTGGCAAGCCAGAAAGAAGCCCGCCCCGCAGC
CATAACGCGCTGTGGCGGGCTAAATNAGTGGATCGTGAGACTTCTGTCCC
TCAGTGGGAGGAAGTCCCGTCCCCGGAAGCTGCCGACTGGCAGTCTGGGC
AGCGCCAGAGCTCGGTAGTGGGCACTGCTGGGACTGCAGGCAGGCCCACG
AAGGAGGCCCAACGGATTCCGGAATAAGGTTAGGCGGGGGAGCGTTTGNC
GCCTTAGGAAGGGGAGGTGGAGGAGGTTTTAAAGTATAGGCGGGTAGGAA
GAGGGTGCTACCTTCTTGGAGGGTGCCCCCGATGGACAAAGGGCANTCCA
AATGNTATCCATTTCCTTCCCGCCATTTTAAACACTTTTAAANAAAAANT
GAATTCCCACCTGCCCGCCTCAACCATATTATGATGCGGCAGCATAATAT
TGGGTCAACTGAGCTTTCAACAAGCTCAATTGACCCTTAATTATTTATTT
ACATATGGTGGGCGGCTGCCGATTTTGGTGCCATCCGCCATCCGTNTTAT
GGGGTGAGCTCGGGGGTGGGTGGGAAGGTGGTGGGCTNGNCACCTANCCT
ATNTTACATGCCCCCTGCCCAAAACACACCCGGCGGGGGCATGTAATATC
T
>rnd-4_family-489#Unknown
TTTATCTTGTGCTTTAAGCCAATACTGCTATGCACATTGAGATACCGGTC
TGGAGTATCTCGGGCTGTGGGTGTCTGCACATACACTGTCCCTGAGGCTG
CTTGCTCTTATCTCTAAGTAAGGCTCTTCAACTCCTTATGTACTGTAACA
CTCTTTATTTACATCTGTACATAGGTTCTCAAATACAGCTCTCTAGTGTA
GTGTCTAAGACCTCTCTCTTCACATGCTCATTCTAGACTGGTGTCTTCTC
TTACTGATGTCAGAGTCATGTGATCAGTTACATCATCGTGATTTACATGA
ATCTCA
>rnd-4_family-149#Unknown
AGGGTGCTTTAGAGGACAACCCTGAGCCAGCTCAGTCTCCAGGTTCAGCA
TGACAGCCTGTGNGAGGTTGGTGCCGGACTCACAGTTCANATTCCTTGAC
ATTTAGCTTTGGCCACGGGCTTTCTGNCTGGCTTCCCAACGCGCCAANCA
TTTCATGGGAGTACTGTAGCCTCTCTTCCCTGGGTGTCCATCAAAGTCCT
CATCTGAGTCCTCTNCAGCAGAACCCGTGTGTGGTACCTTGCTCCATCTG
GCGAGTTGACCTTGCAATNTCCTCCCTCTGTGGCTACAGGCCACTCGCGC
CCGGTGTCTCACCACGTGCAGATCCCACCTCTGATATTCCTCTAAGATAC
GCGCATTGTATCGATATCTGATTGGGTGTGAAATTAAATGACGGGTATGT
CTTCATCATCACTCTCTTCTTCGTTTTCTGCACTGCCTGGCCAGNTTGGA
CCCGTGGGCATCTGANANGAAAAAGACGCAAGANTAAGNTTGTGGTGGGA
AGGAAGAAGTAAGAGNCATATGCGTACTCGCCGACTACANCGGTTTNTAA
TCATAAGAGAGATATTCGTGATAAAGTGGAAGTGAAAAGAAGGATTAGGT
ANGAGGATACCATCGTCTTCAAAGGTTCAGCCCNGCTNTTGGCCATGGTC
TCAGCAATGGAAAAAAAAAAAAAAAAAAAAAAAAAAAAAAAAAAAAAAAG
AAAGNAGGAAGTGTGCCAGTGAGTGTCGTGCAATATGTTTGGGTGATGCG
GCTATCGTNGTTGAAATAGCTGCCANTGCGNGCAAGCTGNGAGATGTGGG
TGCTGAGCTTGCAGCNGTGCTAAGTGTGTGAGGGTGAGGTGAAGCTATGA
ATGTTAGGTATGAGTCATGATTGATNGAGATTGTTGGTAGGTGAGCGATG
GGGGTGTGATGNATTGAGCAGTGNCTAAGGNTAGTGGTGCAGTTGGTAGA
ATATGGCATTTGAAGATGCATTCANTGACTTTGACCACTCGTGTGAGGTC
ATTGAACNTCTTGTGGCGCTGCATCCGGGTCCTCAGCTGACTCCTGGCAT
TGACCTCCGTAGCTATCTGGTTCCACTGCATTTTGGTCTCTTGTCAGNAT
GACGTTCTCTCCCAATCCTCCCCCGNCTCTCCGCTATTCCNTCTACCCTG
CCAGTCAACTAAAGTCTTGGAAAAACCCTCTCTCTCCTCTNTTGTGCCAT
TCTTCACTCTTTCCCAGGTCAGATCTTCAGCCACGACTCCGCGCGCTTGC
TCCAGCCACGATGCACCTTCCCTTTAAGAGGTGCAGGCTGGCTTTAAGTG
GTGCTAGCCANTCACGATATTGGGCCCCTGCCGTGCGCTGAGCCAATGAA
CAGCACGGTTAGCGCTGGCTGGATGCAGAGATNATTCAAATGAGCGGGCA
GCACGAAGTTGGCGTGCTGCCTGCATTGCAATCAACAGGCGCGGGTTAAT
CGCGCATCGCGATCCCCGTGTCCNTTTTTGGGGNCTATCAAGTTTNGTCC
CCAATGTTC
>rnd-4_family-1044#Unknown
AAAAAAAAAAAAAAAAAAAAAAAAAAAGATTGNTGTTGTACGTGGGTCTG
AAAGGGTTAATACTTGATCGAGTGCCGTAAGCACCACCCACTGTGATGAT
GTCACANGGACTTGGTCAGAGTNAAGAAGGAGCTTGTAGGAGACAGACNT
GAGGCTAGNGTNCTCCTCANAGTCTCTGTAACAATGTNNATCATATCCAT
GTAACCTGTAANTAGTTGCAGTNATGCAATAAACTTCATATTGTTCACTC
AACAAGACTCTTCTAGTTAGACCAGAAAGGTGGCTATCCTCATCCACA
>rnd-3_family-1292#Unknown
TGTTGCGAAGTTGNGTAGAGTACTCGTGGATTGGAAGGCAGGAAGCTAGA
ATTTGGTGTTTGTAAAAATTGTGAAGTGGNAGGCGGGAAGCAGTGCGTGG
TCCCTTTAAGAGATNATGTGCTTTTTCTATGCTTAGAGATTTAAAAAGGA
TGTCTGTGAGCAGCAGCTTGAAGTTTGCAGGTGCAGAGAGCCTCNAAATT
GAAACANNTGTATCAAAAGGCCGTACGGTTGGCAGGCCAAGCAGCAGTCT
TGTTTTGATGTCGNGACAACAGTTTGAATTTGGCCAATTAATTTAAACCA
GGCACTTAGATACCGAAAACCAATTGAATTTAAATCTGATGGTTTTGACA
ACCTAGGACCAATCCTATTGTAAGAAATTGATATGTCATCAAGGGTATAN
AAGAAGAGGGCGTTTGGAAAATCGGGAGAGCCAACTGCCATCTGCCAGAG
NTAGCANCTCTCAGCTCTCAGAGAAAGCACCATCTAATTATCAAAGGTAC
CACGGCACTTTTAGCTAANATTCCTGACAGAAGAATTCGCGGAGAAAGCG
TTCCTGACAGAAGGATCAACGGAGAAGGCAGAGAACATTCCAGAAGACAC
GTAACCTGGCTGTAACTTCGAGAGACTAAGTTNTATTTATTTTATGGTTA
TATAAGTGGGACTTGTNTTTATTGGAACAGCATACCATTAGAATTTTGTT
CNGTTNGGGAATAGTTAGTAGTTAGGGGGGAATTGTTGGTTTGTTAGTAG
TTTTGTTAATTTGTTCACTGTTAGAGTTAGATAAATAAATTGTTNCTTGT
TGNTTGTAAAGTGAGTATCAGGGATTTCTTTCATTTAACCACTAGAAGTT
GCTGAAAGGCAGGTTACACCACTTTTCACACTCCTTTTACAGATTATAGG
GCGAGGCGCTCCTCTTTGGGTGTTTCGGTTTTAGTTNTCAGAGGGGGGGT
CAACCTCCGCTTTAT
>rnd-6_family-607#Unknown
CACAACAGAAGGATCCTGGAGTCTCATTCCCCTCCCTTCCTCACTCCCCT
GGGATCTACCAAACCTGTTTATTATTTCCACTTCCTCTTTCATTCTGACT
CTTTAATTTCTCAATTTCAGTCCACTCGCCTTTTGAGCTCTTCAACAACC
CCATTTGGGCAAACGAGAGATAGCTGGAATTAACGCAGGGAACTGGGAAG
TGGGCGGAAGTATGAGGAGAGGCCACATCAAAGAAAGCTCCCATTCCAAC
AACAGAGCTTCTCAAAACACAAAGGCAGCATGAAAGCTTGAGCTGAATGA
ACATGGTGATGTGTGGGCTGTCATGAGGAAAATGTGACCATGATCACAAA
TGGTTAAGATGACAGAAAAAAAAAAAAAAAAAAAAAAAAAAAAAAAAAAA
AAAAAAAAAAAAAAAAAAAAAAAAAAAAAAAAAAAAAAAAAAAAAAAAAA
AAAAAAAAAAAAAAAAAAAAAAAAAAAAAAAAAAAAAAAAAAAAAAAAAA
AAAAAAAAAAAAAAAAAAAAAAAAAAAAAAAAAAAAAAAAAAATCACAGC
TTAGCTCTAAAGAGGCGAAATTGTGGATTAAGGCTCAAAAAAACCTCAAC
TCTGAAACAATTTCATGGTTTTTGTTTCCAAAATTAAAATCTGGGGAAAG
CTGCAGCCACAACGATTTCAGATTCTCTCTGGAGGGAGAGAATTCAAAAC
TCTGACCCGGGGGCACGGTGAGTTGACAAAGGCCTGGGACC
>rnd-6_family-1182#Unknown
TTCACCGTGCTCAGGGATAATTTTGACTTTGTGCAATAGTGTAAAACGGG
TGATAGCGAATCGGCAGCCCGTTTTACATCTCTCCCGATTTTTATTTCCA
TTGAAGTCAATGGAAATAAAAATCGGGAGAGATGTAAAACGGGCTGCCGA
TTCACTNTCATCCATTTTACACTATTGCACAAAGTCAAAATTACCCCTGT
NTTTTCAGTTATGAAATAAGAGTTTAATT
>rnd-5_family-971#Unknown
AAAAAAAAAAAACTCCTTGCCTGCCTGGGTGAGAGCGCAGCCAAAGGCCA
TCTGTAGACAGATCCGGATCTTACCTCTCCCAACAGTGGTGGCCTGGTTG
CTTTTCTATTTTGCTTTACATTTTTTTAAAAGGTTGNTGAGAGNGCACCT
CCGTNTTGAAGCGTCCTCTCAGTTACTTACCNTTTACTGCAGCCTGCTGC
TCCTCTCAAGCTGGAAGGCCTCCGATTGGCCCTCCAGCTTCAAGAGCCCG
CCCGCCACCCTTAATTGACAGGGAACCTGTCTCTATGCCAATTAAGGGGG
TAGCCCGGTCAAAATCTCGAAAAGTGACTGTTTCCCCCNGAGGGGCAGGT
CAGGACCCGGAANACTNTTGGCTCCTGTTTCCCGCCCCCAAAGTGAAA
>rnd-4_family-1927#Unknown
ATGGGTAAGAAAGTCTAAATCTTTAATTTGTNCAAACCTAATTTAGTTTG
TAGTTGGCATTTAACTGAAATCTACAGTTTAAATTCTGAAGTCGCCAGCC
TTAAGCAGGGTTCTAACAAGNNNTCCANTGGAACAGCAGCTTAATTAAGA
AGCAGCTGAAACTGGNTCCTCATTTGTANTCAGNTAGGCCTTTTGTGTTA
GGAGCATATAAANNCAGGCANCTCAGTGCGACTTAGCACTTGAGTGCGAC
TTNGAGCAGAGTGCCGGGAGTTGAGTGANTAAGGGAGTTAGGGGAGGAAG
GGAAAGAGGTGTTTTTGCTTTTGCTTTTTCTAACTTTTTCANCNTCAGGA
ATTGGTTCTTACTCTGCTACAGGAGAAGCTATGTTTGGTGAATATCTGGT
AAGCGGCTAAGGTCTATTCCGTTCCTAAGNTTTAAAATAGTATAGNAAAA
CGGTTAATAAAATATAT
>rnd-3_family-555#Unknown
CCTCACATCCGATTCCGCCCCATCTTACCACGCGCCGTTCCCGGAACAAC
TCGCCACTCANCGGATATCCCGGAANNNACCGGCATCCCTGGCGCCNACG
CCATCTTTAAAAGCCCGTTGTGCACCCAGACAAGCGCTGNCAGTCCGGAG
CTGCCCTGCACGGTGGCCCCGGACATGGCAGACGGGGGAAATCGGCGCCC
TGCTTTGCGGGCAGGGACCTGGAGGTCCTGCTGGACGGGATGGTGCAGAG
GCGGGACGTCCTCTTCCCCAGGACCAGCAGAGGAGGCCATGACACCAGAC
CATGCCAGCCTGGNCCGAGGTTGCCACCCGGGTCAGTGCAGTCTCAGCCG
TCTGGAGGAATGNCCGGCACTGTAGGAAGAAGCCAGCGTAAGTGCCATCT
CCGATACCTCACACTCACTCTATCTCTGCTACTGCACCCACCTCCTCAGC
TCATGCTCTACCACTCTCACTATTGCCTGCAACATCTTCCCTCACTCGCT
CTCACCCACCCCAACCCCACACCACTAACCCTGCATGCCCTCTGCGCTGC
CTACTCACTCGCTCGGGACACCTCCCACCTGCACCAAAGTAACAGCTGTG
CCACCACTTTCATCTCCCGTAATACCCGCCTCTCTCTCATTCCAGGAGGA
AAACAGCCCACAATAGGGCAGAAAGAGTCAAGACGGGTGGTGGGCTGCCC
GACATTCGGCTCCTCACCCTTTATGNGGAGAGNATCCTGACTCTGACCGC
CCCGAGCAGGNCCTGGACTGGAGGCTGCCCTTGACTTACTGTGCCGGGAC
CCCCTGAGCGAAGGCTATCCCCCTTGACTTGACTGAGGCCTGCTGACAAC
CATGACAAGCTTCCTGGCTTTGTGTCTGCGCTAAATGCAGGCAAGACAGC
AGTAATATGAGCCTGGTATCTCTGGCTGAGGGGCAAAGCGCAAAAAGGCA
AGGCAAAATCAAGGCAGGGATGCTGTGAGCATCCAGGTAGGCTCAGAGTG
AGTGAGCGCTATGACAGCGAGCGAAGAGCCGGAGATGCAGCCTGGTCCAG
TCCATGAGCTGGGTGCGTGTCCCTGAGCGCACAGTGTCCTTGCTGCAGCA
TTACAATGATAGTTGCCGGTGCAGCCTTGAAGTGCAGAAGCGTCCTGTAA
GTGGATTAGAGATGTGCCACGAGGGTTCTTAGAGGCTGGCACATGTCGGA
TGCCAATGTCCGTGGACGTGGGGTGCGTGTGGCCGGTGCCCATGGAGCGT
GCCCTGAAACTTGGTGCCCGGTGTCCAACATGGAGGTCNTTCGGAGCAAG
CGGCGAGCTGAATTCGCCAGGTACCCGCTCTGGTTTCCNTGTCGAGTTTT
CCCGACGTCTAGCTTGTTTGGCGAGTTTGGTAAGATNGGAGGCTGAATAT
TAATGAGGCGAGTTGGGCTGTTAACAAGCAATAATCCCCGTTAATTGGCA
ACTCGCCGCTGCCTAGTGAGAATCTCACCATGCCGCTTGTGAAAAGCGTA
AAAGATAGCGCGAGTCGCTCCCGACGTCGAGATGGGCCTCGCCGGACTTC
TCGCCCGATTCTGCCACACATCTCGCCATAGCCCACGNCACTCAGGCCCC
ATTATAAGATTCTGCCCCATTT
>rnd-5_family-990#Unknown
AAACCTCAGGGTATAATGAGGCTTGGCTGAGAGCCAGACATCCATTAGNC
TGTTGAAACANCTGAGCCCCTGCTTGATTGACAGCTCTGGCTCTCTGATC
TCTTCTGTCAATTTCACAATGTTTATTTACACATAAGATNAAGAGGTTTC
AAGTGCTTGCAGTTTCTGCTATTGATATTTTAAAGAGATAGATGTTTATT
GACCTCGAGAAAAGTGTCTTTTTNAAAGTGGAAAGTTATGAATGAATGAC
TGTTTTAAAGCTTTAACACTATAGGGTTCATTGNTTCTATACAGTGTATA
GTGGGTGAATGGGCATGGAAGTGCCATAGCTTGGCACGGGGGCATGAGGG
GCCATGGTGAGTGGGTGAGGGGGGGGGGCGTGGAGGACGGCATAGCTTGG
CATGGAGGNATGAGAGGCCATGGGGCATGGGTGGAGGGGCATAGCTTGGC
ATGGGGGGCATGAGGAGGACCTTTTGAACTTACCTTTCAAAAGGTTCCCT
CATNCAGACTATGGTTCACGACACCTCTGAGGTGCCGTGAACCACGACTC
TTTGAAAAGCTGGCCCGACTCCATGAAA
>rnd-5_family-1850#Unknown
AATTGACCGGATTTTGCCGCGAGAATAACAGTGAGGCTATCGCCACCGTT
ACTACGNAGTAAATCGGACAGCAACTTCCAGCGNCCGCACATGCGCAGTT
AAACGCGGAAATCAGGAAGTTGCTNTCCGAGTTGCCCTGCTCCTCCATAA
GCCGCGCTATGACAGTATCTCACTAAGAGACTCGNCATTGAAACACATGG
AGAGGTCGTGACAGTNTACTCGTTGATACGCACTAAACATCCGCAGAAAA
GGTTAGCGGGTTTGCGTTCAAGCGNAANTGACTTTTTAACAGCGTGATAA
GTCTTAATTGCTGCTAAACAACTTCTCTGGCACTGAAAATTAACTTTTAC
AAGTGTGGAGTCTCATTCTT
>rnd-5_family-1549#Unknown
AAGAGCCAATCTAAAAGTTTACTAGTCCTGATTAGTTACAAGACCCATTC
CAGGTACAAATATGTTTTCACAAGTTTTACAGAATTTATTAAGTTTATCA
NAACAAGTACAAAAGAAATGATACTTAATAAAAGCAGTTGGTTTTCAGTC
GATCCGTTNCAAGTTCATGACGTTAGTTTGACTGGGCACANGTCTCTTGT
TCTTTTTGACTGAAGTTCTTCTGTCTTCGGTCTTCCTTCTTGTGCACCGA
ACCACTAAGAGTCACCGCTTATTAACCCTTGCTAGCCACTANCCCCTGTG
CATGATCAGAGGCATCCTGAACTCTAATTGGCTTGTCAGTGCATGAACAG
TNCATGGTTAATCTCGGATTGGCTAGGTAGTGTNTGCCCAATTCCTGATT
GGTTTCTTTTAAAGTAATGGTCATCTTACTGATATCACTTCCTACTGTCT
CCTGATTCGTTCTTTAANATGCCAATCATTTTGAAGATCATCCTTTTATA
ACAGCTTGTCTCTCTTACCAACTCCATNGATCTTTACCAAGATAACGTGG
CACCAGTAAGCAATTTGTGTGTCTGCTTAGAGTATGTAGTGTCACCTCCT
AAATCATCCCAAATGATACATCTAAGNATTCTCCAAANCTATCAATATCC
TTTAACTACAAGAACCGTGTGTGACTCCACAATAACTGTTGATGCCTAAA
ACAATTTAAAGCTCAAAATAACTATACAAACCTATACTTATTTTGTTACC
ATTTTAAACTGTATCTTTGAGTAAACCTGTGTCTACCTCAAAAGCATTTT
CACGTTTGTTAGCCTAAGTTTACATTAGCTACATAAACCAATNACCTTAC
TTTTGACCTGGGCGTATGGCTTTCTTCCTTACAGAAAGTGTTTTACAACT
AACCACAATTAAACAGAATATAATTTAATTCCTCACTTGCTTAATCAATT
GTCTTAATTATTGAAAAATAACTCAATCC
>rnd-5_family-1413#Unknown
AAAAGACAGCTTNAGAGTTTTAAAACAAATCTTTCTCCCTNTTCTCACCA
TCTGTCTNCAGACAGATTGTGATTTAATTTTCCCTGTTTTAAACAGTGGG
CATATTTCTCCACTCCTCTGTTTGTNGGCTCTGACTTCGTAAAGACCGCA
ACAACACTGTNGTAAAGTTAAACTAGAGTAGGAGTTTATTTCACACTTTT
AGACATGGGGGAATACTTGCAACACAGGCATACTTACAAACATACAAGGA
GAGATCGAATCGGAAAGGATAAAGAGATTATTCAATTAGTAACAACTTAA
NTNCAAAACAACTGAGGGATACCAGTTTATCAATGTCCTTGCTTTTAAGA
TGGAGTCAGCAGTCCGGAATTCCTTTGTGGGTAATTGGCAGTTCAGGAGT
CGTAGGCAGTTTCTTCNCTTTAAAATTCCTTCGAAGGTCTTCTGAGGAAT
NTTGCTGAAATGTAACTTCTGCTTCACTGTTTTGACGAAAGAAAGTTAAT
CACGTAGAGCACAAAATGAANTTTTCCACGCCTTTTCCTTTGTAGCCCGG
AGTTAGGGGTTTCGATATTGTCAGTAGATGTTGTATGGAGCAGCGCTGAC
CCCTTAATTGACTGCTATTTCAAAATTGTATGGTTAAAAGGCAGTTGGGT
TCAGTACTGTGGGAGTCATGTGACCAAGCCTCCTTTTGGTGAGGGGTGGG
GTGGGGAAGCAGTTACCATCGAGACAAAGGCTTGCATTGCAGATAANCAA
CTGTCTATGGCCCATTCCAGGTTAAGTGGAGTCATTAACATCTTCTTGCA
GGATAGGTGTAACTTGCGATTCTTTTGCAGACAATCATCTCTGTAGCAGN
TTATAACACAATAGTTAGCATTCCAGNCCCATCAGGAGGTACATGAGGCG
TTGATTGTCTGGCTGACTTTGACTTCTGAGAAGTTTCTGGAAGGTTACTG
CTAAGTCCAGTCACGTGATTATAGCAGCCATCTTTGTTGGGCTGTTTAAT
GTGTTTTTAAAACAGTCACTAAATATATATAGATATGTATTAAAGTTGTT
TTTTAATCCGTTCGCGACA
>rnd-4_family-238#Unknown
AAGGACTGTGACCGCTCATGTGGCGATGCCGAGACCTCCATGTCCCGACA
ACCATGCATTGTCCATTGCTGCCACTGTGAATGTATTCTTAACATGCCCA
AGCTTCTACCCCTATTTCGCAACTCATTCCCTCTCTTGTCTTCTGCAGGC
ACCAGCGGCATCCGCACAGTCTCCGCCGTCAAGAGACCAGCCCCTCNAGA
CACCTCCTCCTCCACCTCTGAGGAAGAAGCCACAGATCCCTCAGAGGATG
CACCGGCAAGGCTGCCTCCTGCACCCTCCACCAGCTCAGATACTGACA
>rnd-6_family-1331#Unknown
GCAGGAAGCCTTCCCGTCAGGCCTAGGGCAAACGCAGCATAGAGTTGCCG
GCCCACGAAAAAACCCGGGTCCAAANCAAGTCGGAGGATGAATAATCTCC
TGCGCTCCGCAAAGGTAAGTGGTACCGTCTGCTCACTGCAAACTGACAGT
CACAGAGGCATCGTGNAATCTAACTGTGCCAGTGCAGAGGAATGTCAGAT
AGGAAGCTAATGTGCAAGCCTCAGCACCANATGGAATATGTGCACTGAAT
GTGTGNCAGCCACCTCATGCTGTCAATGTTCTACCAGTTNCNGGACAGTG
CGCTTCCTGATCACTTACTGGGGGCTCAGGACCTGGCATGGNTATGCATG
CTCATAAAGTGCTCATGCACCCATCGCGACGACATTCAATCNTTCCTCTG
TCTGTCTGCAGGANAAGANCGCTCACAATNGGAGGGAGTGCTCGACCAGA
GGGTGCCGGATATTCGNATCCTCANCCCCTCTGAGGAGGAGGCCGCAGAG
CTGACCGGGGGATGTGACTGTGACCGTGTCTGCGCCGATGGTCAGAGACA
GGCCAGTGAGGATGCCTCCNGTCTGCTGTTGTCGGATGGGCNGACCGAGT
GAGACTGTTTGATAAGGGACTGTGCATATCCANCAGCTAATTCTTTCTCT
TCTCTATTNCAGATGCTTGCAGNNAAAACCAATGGAAGGGAAGAAAAAGA
TTGGGGGGCAAGCTACTNACCCTATCCCCAANCTCANACCCTCCTCCAGT
NCCAGCTTTACCACAGCACCTTTGAGGNTGATANCTCCTAA
>rnd-3_family-485#Unknown
AGGGCCAANAGGCCGAGCAGGCTCCCTTCACCCCAGCTGCGGAGCCAGGG
AGTACACTAAGACGTAGNGGGAGGGAGAGGAAGAAGAAAACCTATTGAGG
GCACTTTGGTGGCACGGGTGANAANGGACTGTACATNATTTNANGNNTNT
CTACGAATGTTNCTGNTTTNACCTTCATCTGGTTGTTGTCTCTCTGTGTA
GNCCTNAACGCAACTGTCAGCACGATGCCTACACTTCATGGCCACACANG
ANGCACCATGGATCGATGTCTGTGCTGAGAGCCTGCTGCAGCATNTGGAA
GCAAGAGCAACAACGTATGCAGGGCTATGGGTCCTGCTGACACCNTTGCC
CCTCGTCCTNCANCATCCCTAATTCTTCTCCTGGCCTCTGTGTCCAAAGG
TATAGCTGTGAATGAGNTGGTCAGCGATGTCTGNGGCGGGGAGGTGCAGC
ACAGAGAGGGCCAATGCNTTAGGATGGCCAGGGATTAGGAACCCCACAGG
TCTGTGTCCTGTACAGTGCATGGGTCTGTGNGTAATGTTGTTTCCCTTTA
AAGGGCCTCANATCGGTGNGTNCTGCAGCCCCCTCCCTCACAGGTCGAGT
CACTTACCCCGCNCNCTCGCAGCCATTTTCTTCCCCATTGCGCNCTTTCG
ATTTCCAGCACGATGGAAGGCGACAGTGAGCGCTCTTCAGTCCGTGGCTT
CCAGCCTCAAATGCCANATCCCCTTCTTGGTAGCCCNTCCCGTGAACCCC
ATAGGCTTCGCACCTCCCCAGCCCAACCCNATCTACACGAGCCTGCACCT
GCCCACTCTTCCCCACCCCAGCCCCTGGCATATGAGGTGACCATGCCAGT
GTGGNCATACACTGTCCCCACCCGTCGAAGCCAGGATGCTCCTGACCGTG
GATAACTCCCTTNCCACATNACCCCNTTCCCAGCTTTTTACCATATCCCC
CCCTTNCANACCGTTGCCCCCCTCCCCACCAATCACAATTGTCACNNNCT
ATTTCCCCAGAGCCTGCAGACCCCAGTCCCGAAGANTAGNTTGCCGAGNC
TCCNTCCCCTGGCAGCAGACCCCTGCCCTTTCCCTTTAGTTTCTGCGGAC
GGACCCGATGGACTGACCGTGGCCCANCCCCTCGACTGACCTGACCGGNC
AGCCCCGGANNAGACGTGCCCAGACNCCTGACTGGCCGATACATCTCTTG
ACCTTTAGCCCTACCCCCGGACTGGCCCTATGGAGCCANAGGACTGACCG
TGACCCACTCCCTGGACCGCGGAGNCGTCGACCCCCTGAGCGANGNCACC
CCGACTGGACGCCTGACCGTGNCCGANNCCCTGGACTGGTATNGGAGGCT
GCCCTTGACTNACTGTGCTGGGACTCCCTGANTGACGGGTGCCTCCATGG
ACTTCANTGAAGACTACCCTAAGCCGAGACATGGCTGCCTGCTTGCTGCG
CATTGCAGCCACGTTTGNTGTAAGCTAGNNTGACGTAGCACACTGNCGTA
CGGCAAGATGTNTGCCCCCTNGACTGAGGACTGCTGNACAGCAAGGCCAC
CTGCCTGGTTGTGTGACTGCGCCAAACAATCGGCANGGCAAGGCAAGGCA
TGGATGCTGTGAGCATGCAGGTAGGTGTTAAGNGAGCGAGCGCTNAGAGA
GCAAGCAAGCACCTGGTCCAGCCTGCGAGCTGGGTGCCTGTCCCCGTGCG
CAAAATGTCCCTGCTGCAGCCTTTCAATGCTGGTTGCTGCAATGCAAGTC
TGTGCTTCCAGAGCGNCCTGCCAGTGNATCGGAGAGATGCCATGATGGTC
GTGANNGGCTGACGAATGTCAGATGCCAATGTCCGCGGAGGAGTGCATGT
GCTGGTGCCATGGATCGTGCCCTGAGCTGCGGTTTGCAGAGGCAACATGG
AAGTGCTTNNGACAAGTGGGAGCTGAATCCGCCAGGTACCCGCTCTGGTT
TCCATGTCGAGTTTTCTCAACGTCNAGCTTGTTTGGCGAGTTTGGTAAGA
TGGGGAGGTTGAATATTGTCAACTCCCCACTGCTGACTAGTGAGAATCTC
GCCANACCGCTTGGAAAAGCGTAAAAAGAT
>rnd-5_family-1140#Unknown
ACCATCTCGCCGCCCCCGCGCTGGGCCCACCAACATAGGAGTCGCCCCAC
TTTAGGCGCCATCTCTTCGCCGCTGGGCCCACTTCGCTGACGCCGCTGAA
CCCACGCTCGCCCCGCAACCAGGAGCCCCGGCTCCGTTCTGCCGCCTCGC
CGATAACCAGGAGTCCCCGCTCCGGGCCTACCGCGACCGCAACCAGGAGT
CCCTGGCTCCGCTGCCGCCTCANTGACGCCAGGAGTCCCCACTCCGGGCA
TACCACGCTGCCGCTGCTGCCTCACCAACGCCAGGAGTCCCCGCTCTGGG
CCCACCGCAACCAGGAGTCCCTGGCTCCGCTGCCAGGCCAGGCCGCCACC
GCGCCANGAGTCCCACTCCGGCTGCAGATGTCGCCTTGCCGGCGCCGCCA
TCTTGAAGAGTCCGCCGCCGCTGCCGCCACAGCCCGAACGCCGGAGGAGC
TTCGCTGCCGCTGCCCCGGCCCCGAACGCCGGGAGGACGTCCTCGCTGCC
GCTGCCGCGTCCTGANCGCCGGGAGAAGCCGCTGCACGCGGCCCGCTCTC
GCTGCCGCGCCGGTGCTGCCGACCAGCCCACCGCAGATGGGAGCGGATGA
GCCCCGGGCAAGAGCCCGCACGCAGCCCTGCTACTCCGCCGCCATCTTGA
>rnd-5_family-410#Unknown
TTGGGGTCCTTNAAAACTGAATTTTCCTAGTATTTACTGTGTAGCATGAG
ATTTCATTTAACGGCGTTACAGCAGTAATTCTTTCCAAAATTCTAGCATA
TGAAAACAAAGGGAAGAATCACAAGAAACACNGAGGTCACGATGCCCGTT
GAACTAGCATCAACAATTTATCTGGCGCCANACGCACCCTATTATCAGTG
CATTGTTTTCGGAAAAGAAAGTTTTGTTCTTAGAAAGAATGATAAACTAA
CCTTCAGATGAAGGCGGGCAAGGGGACAACGGTCATCCGACGTCATGAGT
AGCTGTCCCATGGCCATTGGCCAAAAGGGTTCAGACAATTGAGATTGACA
CAGCGTAAGCTACCNGCCCCNAGAAATAGGATATAACAATAAGTGCTCAG
AGCAGAGGGGAGTTCTCAGACGGCAGTCCTCGTCAGGCGGTCCTCAGAGA
GCAGTCCTCACTAGGCAGATGGAAGATGGACCAGAAGANGAGGAGGAAGA
CCCAGGGAAGAGTTCCCTAACACTTCGGCTAGAGAGCAGGATGCTGCCTC
ACAACTTTAACGAGACCGACACACTCCGCGCCGACAGCCTGTTGTCCTCA
GTTAGAACATCCTCAATTGTCACGGTTGTATACTTTCTTTGTCTAATTAA
CTAATGTATCATATCTAAACTGCTGCTTCTTAACAAACTCAATAAACTAT
CNGAAAATTNCTTACAAATNGTCGACTGCCTATATTAGGTAACTGTGATC
ACGAACCCCCAA
>rnd-6_family-1757#Unknown
AAATTGTATAAATGGTAAAATACTGAATAAATTAATATTAAATTGATATT
ACTAAAACTGAAACAGCTTCAAAAGTTCATCTTTCCCTCTCCGTAGACTT
CACCCTCTCTGCTCCTCCAGTCGCCGCCGTCCGACATCGTCCCCGGGGTC
CTGGCAATGTGCTCCTTTTCTGCCGCCACCGGCGCCGTCGCTTCCGCGTC
CGCCGCCTCCGAGCTGGAGACGGTCACGCTGCGCGGGTCCCGCACCTCCT
CCGACGCTGGACATCGACCGACGGGGTCCTGGCTCGTCTTCCGATGCCGC
CACCCGAGATGGAGCGGGGATGGAGGCCCGGCCTCCCGCAGGAGGACATC
AGGAGGAGGCCCCAGGGCAACCAAAACAAAAAAACGTTACCGAGCTGGAA
AGACAACGATGAAGCCGTGTGGATGCGGCCGGACCCGCCGCATGAGCCAT
GAGCGGCCGAGCCCCGCGCTCAGGAGCCGAACGCTGCCGNCCCCGCCGCC
GCCATCTT
>rnd-6_family-2327#Unknown
AAAAAAAATTCACAGTCCACAGGATAATAACCAGCTCCCAACACACACAC
ACACTCAACAATAGGAAACCAGTANGAATCCTCAGACACTCTGCACCTCC
CAGATAATNACACCTCACCTTCTCATATTCAGGAATGAGCCATCAACAAA
ACTCAGCCTGGAAATCAGAGGGGAAATGCTTCCAATAAACACACTCAATA
TCCAACACACAGCTCCAGTCAAACAGTTCAGCACAAAGCACCGAGTAAAC
AGCTCTCTCAGCTGGATCTTCTCACACAGCATAAGGGACATTTCCACCCC
TGATTGCCCACAGGATAGTCAGACTGCCTGAAGATTGGTGTGGATATTAT
GGGATACAATTTGTATAAAAGCTGCTCCTTCACTCACCATCTCCTCACTT
GGTTTTCAGTCCCTATAGGAAGTGAACCAGCTCTTGGGTGGGCTCTCTGA
TTGACGTCTCTCACAGTCAATCCAAATATTTCTGCAGCAACATGAGTTTC
CGGAGGCTCGGGAAACTGACCGGTGAAATGGAGGCGANTTTGAGCAGCAG
ATCAGGTGGGGATTTAAACTTGTCATTGTCCCATCTGAATAAAACCTCAC
TTATTGCAGCTGCTGTCTCAGTTCCCCTGGTAAACGTTTGGCAGAGAGTT
CTGTGTGGANACAGCATTCTTCAACCTTGGAGGCTTTCAAACTGACAACA
TCAGGANGGAAGGGCGCCGGAATGCGTTTGACAGCANGTCAGAAGAGGAA
GACCCACAACATCCANGGCAGCGGTGATNTGCNGTGGTGGGATCAGCACA
TGTACAGGAGAGAGGTAGACACGAAGACGGAGGGGNAGAGTGAGAGG
>rnd-6_family-1400#Unknown
TGTTGCGCTCGCCACACAGTGTGTTTAGCCCGTATATCCCGCAAAGGACT
GTGAGTCGACTCTTAATAGTAATATGAAATGATCTTTATTGGTTATAACA
CAATTAATACTATAATAACGATTATGCTACAAACTAACAATTAATACGAT
AAATCTGACAATTAACACTGTAAATCTAAGTCAGTATCTTGTACTTTAAC
TTAACTTGGAATGATCAAACATCACCACACTAGACCTTGGCCTTGATCCA
CGTGGTGATGGTCGTCTGGTCTTCCTCTCCCGGTGGTCCCGGGGCGCCTC
TTCTTACGGTGGTTGGTCTCGAGTTACCGCTCCCGAGGGTGCTGTCGCGG
TGATTCTTATCCTTGGAAGCTTCCGCACCCCTTTGGGAGGATCTTCGATT
CCCACCAATGGATCGATCAGGAATCGATTACCCTGATTGATCGGACCCAA
TCAGGCAGTGCCATGCGGATGGTGGGGTGGTCTTTGGTCCTCCATTTCTG
AAAGTGTCAGGGGCACGTAAGTCAGGTAGGCTTCCCAGATAAGAGTGTGA
GGTGTCCCTTTGTTCCGGAAACAGCTCGATGTTTCCTATTGTCCTGGTAA
ATAGGCTTGGTCANTTGTGTATTGTGCTGTCTGCAGCTGCAGCCTGCCTG
TCTGGGTCTGCAGCTTGTTTATTTCAGTATCTTTGCACAGATACTTTGGC
CAATGCTTGGCTTGATTTCCCAGCATGCTTGGTGTATTATCCGATTCTGC
CATTTTGAGTGGCC
>rnd-6_family-754#Unknown
TGTGTTATGTCTCACAGTCAGTATGTCGGTATGCCTTTAAGAGACATGCT
CATGATATCATCACTGTATCATAGCAATGTGACCTGACGGTAAAGGTCTC
ANNCTCCATCTTACCTCGGATCACTTGAAGCATGACACTCTACTGGAAGC
GTGCTCTGCTGTTGTAACCTAATAGCTTAATACTAGCCCAGACACTTACG
TGCCTGANGAATGTAATGTTTGCATATAACAGTAGTTGTAATAAATATNT
GTTGGATTCTTCAGTGCCACGATATCCACAGTTTCTTATGTTGAGGGATA
ACATAAGCANTGCCGCATCAGGTAAAACAC
>rnd-5_family-1153#Unknown
CTCCAGCCCAGGCAGCTGTTNTGCATGTCNGNNANNTCCCATATTCAGCA
TGGGGCAGTGTAACGAGAATGATGGTGATAATGATGAGCATGATGATGTA
ACTCTGACATCAGCAGTCACATGCTATCGAGACTCTGAGAAGAGAGGANT
GGAAGAACTGTACTAGAGAGCTGTATACAGAGATCAGTATTCTGTACANT
AGTNTGTAAATAAGAGTTTACTGGAACTCCTGAGAGTCAGACAATAGTTA
CTGTGA
>rnd-5_family-772#Unknown
AGTGTTGGCAATCTGGCATTGCCTTCACCGGCAACGTAATGGCACAGCAG
CCACAAAGCCACGCTGCTCACGGCACANACTTGACACATGGCTACAATCC
CATTCTCTCATCCTTGTCGCTGTTTAAACCACTGACTCACCAACGCCACA
CANTTTACCTGTCCGTAGCTACATCCCGTCTAAAACACTCTCTAAGTCAG
CGCTACCCTGTCCNCANTGCCCACTATAGACTCGCAGCTTATCATTGTCC
AGTAGGGGAACATCACATACAGGCAAGCAATT
>rnd-4_family-598#Unknown
GGGGGCTCTTGTCGGGATCAAAATCTCTAATTCCAGNTTGGGTTTAGGAT
TATTGGACTCAAAGGCAGTGAGTGTTGGTGTTTTTTGTTTCGGGTGTTGC
ATTCGGTTGGTTTAAACAGGGTGTGCCTTGTGTAGTAATGGCTCTTTCAG
TCACTAAGAGTTTCCTGGGGGTGGAAGAAGTCACTTCGGGAGTTTTACAG
AAAGTGAGCAAGGCAAAGCTTTCGGAATTGGCAGACAAGCTGGAGTTGGG
GTTGCCTGTGTCCGTGAGGAAAGGGGAGGTAATTGCAGCAATAGCTCGGC
ATTTACGATTGCCGGGAATGCCATCGGAATCNTTGGAAATGGCTAAAATT
CAATTGCAAATGAAGCAGCTTGAACTAGAGGCAATGAAAGGGAAAAAGAA
ANAGANAGAATAGCTNTGGCAGAACAAAGGAAAGAGAAAAGGAAATGAAA
CAGTTTGAATAGATTAAAAGCAGAAGAAAAAGGAAAGGAAAGGACGGCCC
TAGCAGAAGAAAGGGAGAAAGANAGCTTTTGAACTTCAGAGGTTGGAACT
>rnd-5_family-3100#Unknown
ACTGATATCCATATGTTGAATTAGGCAGCAAAAGACTTTCAGATTTACAA
GGGTTTTATTGTAAATCTATAGTTTAGCACAAACATCAGTTTCCACCTTT
CCCTTCTGGACCCTTTCCCTGTCCAGAAGCCAACNCCCCACTGGGGAAGA
ACCCAGCTCTTTCTTTTTTTGTAAATAAACCCACCACCAAATCACCAATC
AACAACTAATTAACAAATTACAAACACTGCCCACCAGGAGGCAGT
>rnd-5_family-859#Unknown
CATTTCTAACTTTTCCCAGTTCTGACGAAAGATCACACCTGAAACGTTGG
ACAGAATCTTCTGGTGGCGAGTTTGAAGTGGGAAGGGCATTTAATTAGAC
AAGGTGGTGTCGTNCCTGAACCCGTCGCCTTCTCNCCTCCANCAGAATTA
AGTTCTGGGCGGGAAGACCCATTGTCAACCTTCTCACCCCGTTGCCAATT
GAGGCCCTTAAAGGCCAATAAGGACCACTTAAGGCCTCGACCCACCATCG
CTGGGATTAACCTAGCTGCAAGCCGGCCTGTCGCCATGCGGCGTTGCAAG
TCAAATTGTGCGTCCAGTTTGTCANCTTGGGAGGGGTGCCTCCTTGAACA
AAGGCGATCAGTANCTGGTCGAGGGACTGGACATTAGGATGGNATGGGAG
TGCCGCTGAGAACCACGGCCCCCTGTCCTTGCTGCTGAACACCCCCGCAT
TGTCCCACCACNCCCGTTTCACATTACTTACCTGTGTCCTTTCAATCCTG
GGTTTTCTTCCNGCAGCAGCCATGGCCTCCTCTGCGGTGCTGCGCTGAGN
TGAGTGCAAGAGCTGCCGGTCTCTGATTGGCCGGGCTNTCAGTCGGTGGG
CTCCATCTCTGGGGTCTTGATTCCAGGGAAAGGCCCGCCGNTGGTCTCGC
CACTGCCTGATTGNCTTGTGATTCAGCGGGCCGGTTCCCGCCAGATCTGG
CAGNCAACAGGCGAGANCCTCGACACCTCAACAAGATTCTG
>rnd-3_family-71#Unknown
GACTGTATCTTTTTATTTTTCTGTATTTTTGATTGTGGACTGAAATGGGA
AAAGGACTGTTTTAAAAACCAAGGATTGCTGCACTNTTTAAAAGCAAGTN
ACCTGACACTCATTGTAAGCGCTGTTTACACTGCTGTTTGTTCAAGCAGT
GAGTGGAGGTGGTTGCAGACGAGCTGGCGCCGAGGGGCTGTGTACAAATG
GAGCTTTGGCCGGCAACAAGTAGCTGATTGGTCTGTGGANTNGTGACCAG
TTATCGATGACAAAGGCCTTCTGCCTGCCAACAATGTGATCTCGGGTAGC
TGAACAGCTTGGGGCTGTGAACGTGAGACAGAAGTNTTCGGATCTCCGCA
AGAGCAGGTCTGTCTGTTCTCTGCAGTAAAATCACTNTAAACCTGAAGAA
AACCAGTTTATCTTTCCCGCANCAGTTGCTGTAAGCTGTGGCTTTTAACC
GGTAAGTCAGAGACTTTATAAGTGTGAACCAGCCACCCTGTGCCTGCAAG
CGAAGTGGAAGCACCTGGAGAATCGAGGAGCAGNACGTCCTGACAAAGCA
AAAGGATCATCTCAGCGAACCCTGTGAACAGGGACCATTGAACTGCCTTC
CCAGTTTTCCCTCCGCCCATAACTTTCTTCCCCGCCGTCTGTCTGTCTGT
GTACGCGAGGGTTTTANAAGGGGGTTAGAGTTTTAACTAGTAGTTATATG
TCGATTGTTTACCTGTAGCTAGAGTCTAATTACTTGTAATAAATAGTATT
CTTGTTAAGTACAGAAACCTGGTCCGTGCTTTCTGTCAACCTGGGTCTAA
AAGNCAGGTAAATTGGGGAATTTTGCGTACTTTTATAAAATCTTTAACTT
TTGTGACGACTCCGGGAATAGCGGGGCTTGATTTCCAGCGCGCTACCCAG
TCCAGTGAGGCATGAC
>rnd-5_family-1078#Unknown
GTTAAAGAGCCCTTACCTGCACCCCTGCTCAGCCTCCTCACGCCGAAACC
TCTCGAGCAAAGGCCTCAGCACTTCCACTCTAACACTGGCCCACTCTCTT
AATGGCTGCTCCCTTGTACACCTTTACCTTGCCAGTCGTCCTTCCTCACA
GAGCCNTTTTTTTTGGTCAGAGGAGGAGGGAGGGTGGGAAACACCAATGT
AATGTTTGGGGTTTAACCACNCCTTGACACCAGGTCCTCTCTGACCTGCT
GTACAGTCATGATGACTGTGGCAATGTCTCCCAGAATTCCGCTGCGATGA
CTCTCAGCCGCCCTCTGATTCGCCGCCCTTCTTCCTGCCGTCTCACGGAG
GGTGTCCTGCCGGAGGTCTCCTGTACAGTCGTGATGACTGTGGCAATGTC
TCCCAGAATTCCGCTGCGATGACTCTCAGCTGCCCTCTGA
>rnd-4_family-69#Unknown
CTAAGCTGCGCGCATGCGCAGCCGCTCCGAGGTTCCGCGCACGGCGATCG
GCGTCGGCACGCCGATCGCGGCATTGACTTCCGGTTCCGGAAGTCGCTGC
CGCGCACGGACCTCGGAGGTCCGCGCAGNCGGAAAGAAAATTAGAGGGA
>rnd-6_family-712#Unknown
CAGCTAGGAAAANGTGGTATTTATGCTGAAGACGAAGTTGGAGGAGTGGG
GGCGGGCGAAGGGGAGAGGTGAGCGGATAGGTGGAGACGGAGCCCAGACA
GAGAGAGATATGAAAGGGGTAGGTAAACAAGGAGATTATGGATAGCAGGC
CAGGACAGAAGAAAAGCTGAATAAGTGATAATAAGAGCTAAGAGTAGGAG
AGAATGGGTNAGCTGTGCTGAAAGCAACCCATATAATGTGATAATAAGCC
TAGGAGTGGAGAATGGGTGACTGTGCTAAAAGCAATCATGTCATAACAGG
ACCAGGTGTGGGTTTGGTAAAAATGGATGG
>rnd-5_family-647#Unknown
TAGCCCAGATATTCCGATCAGGGTCGGAAACCCTATTTCCGACCCTGATC
AGATTAAAAATTACCCACTTACTTTTGGAGAGAGATTCCCGGACAGGGGC
CTCCTGTTACGAACCTGTCCAGGAATCCGCAAATCCAGCAGCGAAGAAAA
TCTTTGTAGAACCGCGCCCTTTTTGCAGCAGTCAGTGTGCCGTGTTCTGT
AATTTAAACAGATTTTAAANGTCCTGCTGAATACA
>rnd-4_family-42#Unknown
TGCCCTGTCACGCTGTTATGAAGAGATGTGATTCAAATGTTACTTATNTT
AATTGACTGGACTGCGAATAGTGCCACATCTATATATCTTGAACTTTTTG
AAAAGAACACTTTGCAAAGGAAAGGATACTGGCTACAGCAGCAACAACGT
TGCATTCGCGAGGAACAGGCTGCTTNGNTGGAGTACATTCTAGAACTTCA
GAGAGAGGTCACGCGGCCCAGTTTGCGGTGTAATAATACTGGNTTTGAAC
ACAGAGAGATAACTTGCCTGAGGAACAACAGGCCCATTNCATCCTTCCGC
TCTTTCTCTGNANCTCCTCTTAGCAAGTNTGTGAGTTGAAAACCCACCGG
AAGTCATCATCACCGCAAGTGGAGGGTTCCTAAAGAGGATTTGAATCTAC
ACCACTATCTCAAGAGAATTCAGCCAGNCATAGCTGNTCCAGGAAGANAC
CCCAGTGCCAGCAACTTGTGTGCAAAGTGACTTCGGCNACAGACCAACAT
TCGGGACAATCCGTGAATAATTCTTTTCTCCTGAATTTAACTGTTACTTG
GCCAAAGTACTTTTAAGTATTACTCTGCGAAGTTTTGTCTCGCTTTGGAT
GTGGGTGCGTNCGTTANTTTTCAAGAAGNGTAGTTGTATATATTTTNNCA
ATAATCTTTGCATCTTCTGAGTAAGTTTTGTTTGCGGTAAACCAGTTATT
TATTTGTTANCTAAGGAACCTGGCTGACTTGTTCCTGACACTGGCTNNAT
ACGGTCTGATACCTATATAATTGGCAATATCACCNATCTNNTTAAATTAA
AATTTGTTGTGACCAGTGGAGGANTGGGACGGAAAGGAATCAGTNNACCC
TCCTAACCTCGGTC
>rnd-5_family-576#Unknown
TAAGATGGCGGCGGAGTAGGACGCTCCAGCCGGAGCTCGTCCGCTCCGCC
CGTTCTCTTTCCTCNGTCTCGGACACCTCCTGGCCTCCGACTCCCGGCCT
CTGAAGCGGGGTCGGCGGCCCGGAGCGGGGACGCCAGCGACCAGCGGCCC
AGTGCGGAGCGGGGGCAGCGGCCCAGTGCGGAGCATGGCGGCAGCCAGCG
GTCAGACCACGTGGAGGCCCCCCTGCGCTGGTCTGCTGCGGAGAGCCCTT
GGAGAGAGACTGTGATGTTTGTCTTTTTAACTTTGCTTCTTGTTTTTCTG
ACCTATGGTTATACTGTGTATAGCTGTAATGTAACTTCTTTTTCTTCATT
TCTCTATTCTGTAACTAAGGATTGTACCTAGGTACCTGTACCTAAGATGG
CGCCGTGTGTTGGTGACATTGTTACACTGTAAC
>rnd-6_family-38#Unknown
TCAGTTGGCTGGAGNCAGTGTGGATCAGATTGGTGCCAACAGCACGGGGT
TCGATCCCCGTTCTGCTGGGAGGTTTGGGACCTGCCTCCTTGCCCTACCC
GTGGTGGAGATCATGGCA
>rnd-5_family-168#Unknown
TGTGTGGATCAGATTGGGGTTCGATCCCTGTTCTGGCTGGGGTGGATTCG
GGACCTGCCTCCTTGCCGGTGGGAGGTCGTGGCGCTGTGGGTCGGACCTG
CCTTCGGGCAGAGAACTGAAGA
>rnd-6_family-771#Unknown
GGGATATGCAGCGAGTCAGCATCGCTGTNAAGCAGACTGGGAGGAGTGTG
CAGCGAGTCAGCATCACTGTGAAGCAGACTGGGAGGAGTGTGCAGCAGGT
CAGCATCGCTGTGAAGCAGACTGGGAGGAGTGTGCNGCAAGTCAGCATCG
CTGTGAAGCAGNCTGGGAAGAGTGTCCTGCAGTCAGCATCGCAGTGAAGC
AGTCTGGGAAGAGTGTCCTGCAGTCAGTATCGCGGTGAAGCAGTCTGGGG
AAAGGTGTCTCGCAGTGAGTCAGCATCATTT
>rnd-5_family-344#Unknown
AAACAATTGGGCAGAATCTTCCCAGCCCCTGAACGACATGGGCATGCGAG
AAAGTTGGGAAAATATGGCGAGATCAGAAAACGANANTCCCGACGTCGAG
AAAAAAAGTGCGCNATTTTCCANCCAAGNNTTNAATAGCGAGATGAGATT
CTCACCGGTGAGCGGCGAGAGGCCTATTTGCATGCATTAGCATCTCATTA
TTANTTAATCTCACCCATTTATTGCAGTTTATNATTCTCCCACACGTGGA
GACAAACTAGGTAACAACGATTCCCGACGTGAAAGCAGGGTTNCTGGCGA
CTCCAGCTCGCTTGCCCCTCCAGNCCTCCATCTTGGACACCAGGCACCAA
CATCTCAGGGCACCTCACGGGCAGCAACCGCNCGCAGCCCCTGTCCACGG
AGATTGGCGCCGGACATATACCAGCCTCACTGCNCCNTCATGGCACGTCT
CCNGNTCNNTCTAGAGCGNGGCTCTGCACTTCAATGCCGCANTNTTNAGT
GCACTGACATCTATCATTGCAACGNGGATCNCAAGGGCGCTTCGCNCACT
TTCTTAGGGACAGGCACCCANCCCNTGGTACACCTACTTCGGTGTNCACA
GCATCNCCGCCTTGCCCTGCATAAATTTCCTTGTCTTNTTGTGCTTTGCC
NCGTCANTGAGAGCTTANAGNCTAACTGCAAGGCTTCTGTCCTGNCTTGC
NTTTTAGTGCAGACACGAAGCCAGGCAGCTTGTCCTNTGTTGCCGGCNAT
AATCAGTCAAGTGNGTGGACAGGTTGCTNTACGNCACCGTGCTACTCAAC
ATCACCCTGAGCACGTGCCAGCAAT
>rnd-5_family-1678#Unknown
AGTTCTTCGGGTCTTCATACAAGCTCAGGCCAGACTTCTNGGTTACTGTT
AAACAATGTTTATTGATANACTGTACATGATGGTAAGGCTACAGAGCAGC
ATGCTCCGAGCTGTACAGGTTCCAACCTCCTAGCAGAGCACTAACACATG
ACTACTGAGGTCACAGTTACATCACAGCTTACCTCAGAGGCTCATCTACG
TATTCATTAAACCT
>rnd-5_family-431#Unknown
AAAACCCTTACATGCAACTGATCTTCCCGGCACTTTCCATATCGTTTGTC
CGGGTTTTTTCGGNTAAGTCTTAGATGGGCTAGCTGTTGTAACCTCTTAT
TACCAACCGCTACTAGTATTTCCACAGTTTATCTAACCAGTTCTGCAACT
GCTTAGTCTATGAAGCATAGCTGTATTCTTTGTTTAAAAGGTTTGAGCTC
GGATAGGAGATCCGTGGCCTTCCAGTTCATGCTGGGGGATTTGGTATCCA
TCCTTCTGCCGTTCTTTTGCCTTTTTTCAAGCGTTGCTGATATGCAAGGA
TGTTTCAGTAGTCTTATTATCGTGGGGACACTCCGCGCGTGCCTTCAGCA
GTGTTTCTGCCTGCTCTTTGCTTTTGCTTTNCCAGCTTTTTTTTNCCTTA
TTGAATTTAGACGCACTTTTCTTNGTTCAGCACGGGGCTGACTCCCGACG
NCCTTTAAATTTTAAATNGCCTTTAGACGGCACGGTTTTGAATCAGCTGG
CTGCCTGCACGGATCTGNCCAACTCGGAAGTACTCAGNTTGTGAAGAAAT
CTTATTTTCTTCTGTTTTCTGTACTGTGGGAACTTCTGGATTGCTGTTGN
ATCTTGTTGCTGCTGCTCCCCTTGGTCTTCAAGCTGTAATGGCCGCTTTC
TTTGTTCNGTNTTTTTNTTTNAAACAATCACTGCCGCAAACCACATGTAA
TAATTCTTGTGTTATCTAAATGTAACACAAATNAGGTACGTGGATTCCGT
TTACTTGAAGATCTCTGGTGGGTTTATTTACAGCTAAACTAATATATACA
GTACAGAGTAATCTCCAGACACAGCCTGTGCCTNGAGTGCTACAGTGCAG
TGACCGTGGCTGCTGGTCATGTGATGACATCCGGGTACTTGGCTTATTTG
CATGTTGAGCTCTTAAAGGGACATCAC
>rnd-5_family-232#Unknown
AGAGGAATAAAAGGTAGTTGCATTACTTTACAGNGTTTAAAAAATAAGTT
AGAAATAAGACATCGTTAAAGGATTGACATTACAGTCAGGTAAAAAATTT
CAAATAAACATTACATTGCAGCAGCTCAGCGCAGGGCCTCCGCACGTGGT
CTGACCGCCCGCGCCAGACCCCAGTCCAACAACCGTCCCCGCTCCGCTCC
AAGCCTCCAGTCCGCTCCGCACCGGCACTCAGCTGCNCCAAGGTAAGTTC
CAGGACTGCCTCCCCCGCGCCGGTCTCCGCCCGGGACTCGCTCCCCTCGC
GCTGCTCCGGGACTCGCTTCCCCTCGCGCTGCTCCGGGACTCGCTGCCCT
CGCGCCGCTCCGGGACTCGCTCCCCGCGCGCTGCTCTGGTCGGGGCTCGC
TGCCCGTGCTGCTCCGGGACTCGCTGCNCTCGCCTGCTCCAGGGCTCACT
GCCCATGCGGTGCTCAGGACTCGCTGCNCGNNGNCCTCGCCTGCCACAGG
GCTCACNGCCTGCGCACTGCATCAGNGCTCGCTCCAGTGCTCGCTGCCTC
CGGGACTCGCNNCCCNGCGCACTGCGCCAGGACTCGCTCC
>rnd-5_family-1718#Unknown
CAAATCTTCCGATCTGGATCGGAATCCCTATTTCCGACCCAGATCAGACA
AAAAGTTGCCCACTTACCTTCCCAGGATTTTTCGGCCCGACTTCCGATGC
AGTCCAGCGAACCAATGCAGGCAGCATCAGAGTGAATCAGAGCCATGACC
CCTTTTCTNGCACATAGCTGCCGTATTCCGGTAAGTAAACGTTTAAAGGT
CCCAAAGCCNCTTTGACAGCTACTGAGAGAAGGTAAGTGCGTAAGGTAAG
TGGGTGAGAGGGTAAGGTGGCAGGCGGGTGGAAAGGAGTGGGGCGGGTGG
TTAAGAGATGGTAGCTGGTGGGTAAAGTGGTAAGGTGCAGGTGGGTAAGG
GCGTGGCAGTTCGTGTGGCAGGTGGGTGAGATGGAATTGTATGGGTAAAN
GGGCATGGTGACAGGTGGGTGAGGGAATGGGGTGGCAGATTGGTAAGGGA
GTAGNCTGGCAGGGGTGGGACGTACAGGTGGCAGTTGGATTAGTGAAGAG
GTGGGATGGGCANGTGNTCGGTGGGATAAGGTGGCGTGTAAGTGTCTGAG
GNGGTGGATGTCGATCAAGTGGGTCGAGGGG
>rnd-6_family-535#Unknown
AGGGTGGGATTTTACGTTTCTTGGTGGGTGAGGGAGGCGGAACGGAAACT
GAGTGGTCCGCTTGCTCCAGGCCCCACCATCTCAGCTCGTCCAATCAAGC
GTCGGATNGCCAANTAGCGGCCGTCTGNTGGGAAGGCGGCCAATTAGCAT
TGAACGAATAGGGCTCCGCGCCCAATCGGGAGTCTAGGCGGGACGTCANG
CGGNAGAGGGGTGTTACCGCGAACAGGAAGTCGGTCACGGCTACGAATTT
AAAGGCCCCCTGCTCTCTGAATCTGTCTTTATTTTTTATNGAAGGCTCAA
AAGATCAAAATGAGCTAAAGAAACATACAGACGCTGCCACCTTCNCCAGC
AGAATCTGCTGCTACATTCAGCCATGGTCGGCAGGCCTTTTCTTCAGCCT
TGTGACAGCTGCCGTAAANNACTCCCAAACATTTTCNCATCCAACATCCG
AAAAATGGAGCGGGCAACGAAAAGATTGCAGATAATTGGGTCNTTAACAA
GCTTAACAGCTTACTGTTAGTCATTTCAAAATGGTCGGGCAGCT
>rnd-5_family-1602#Unknown
TAACCCCTACAAGGCCCATGGGGAATCACTAATTAATCTCCCCGTGGAGC
TCGTTGAGTATGAGTTCCCTTGGTAACAGGCAATGGCCTGCCCAGCTGGA
ACTCATCACCTGAG
>rnd-4_family-210#Unknown
AGGGGTCTGGTCACTCATCGGTCGGGGCTGTCAAGTTGGTCGGGGGTGGC
CAGTCAGTCCCGGGGGTCTGTTCACTGAANGTCAAGGGGGGTTATCAGGG
GCCANTGCTGTGGTAGGGAAGTTGGGAAAGTCAATTNTGGGGATTGGAGG
CAGCACGCTGGGACGCAGAGGGAACAATAATTGTGAAGGAGGGNAACTCA
ACATATAAGGGTGGGAGACGATAGTGCATTGGAGGACACGGGTTACTGCG
GGAGGNAGGGTCATCGGCCGTCACCACCACCCTGGCTTCAATGGGGAACA
GTGCATCACGATGGTTGGCATGACTAAGCTGTAGGCCCGGGCTCAGGGGG
TAATGTTGGGAGATGAAGACTGGGTGGGAACGTGTGGAAGCTCAGAACCG
ATGGGTCGACAGGGAGTGCAAGGAAGAAAGGAACATGAAGGTTTGGGGGG
GTCACCTAGATTANCAGGCTGAGCCTGCGACTCACTNTGCCAAGCGCGAC
CTGTGTTGCCTTCCATCCTCATCCGAATCGCAAGTGCGCAATGGAAATGG
AAAATGGCTGCCACCACACCCGGAGTGGGCGGAGTAGTTTTTTTTCTGTC
TGAGGACGCGGGCTCTACTTGTGAGTGATGTGAGGCCCTTCAAGGGGCAA
TTGCATTAATCAGACACTTACACAGTACAGGTTAAAGACAGAATT
>rnd-5_family-2128#Unknown
GCTCGGAGNGTGCCCCACTAGAGGCGAACTCANGGTCAGCGTTANTTAAA
TNCAACTCCANAGCTCGGCCCCGGTCACCANCCTGTCCCTGGTGATAGAN
TTGGGGCCTAGTCTATCCTCCTCCGGCTCTACTTCTTAANCGAAAAGGCA
AAACAAGGTTTTATTAGTTAAGCTTTGGTGCTTGGCACTTTTAATGGTCA
TTTTTATTAATTACTCATTTTAAATNATCAATTTATTGCTTTGGAATTTN
TTTTTCTGAAATTCACGTTTACTGTTGTGCCAAACCTTATCTTTCTGAAA
TTTGCTCACCGGCACCCCGAGTGAGAAAAATTGAAATGTGCCCCCCCCCC
TTCCCACGCGAAAAGGTTGGACAACCT
>rnd-6_family-251#Unknown
TGCTATATAAATTGGGCCTGCCAGATTTTTACCTACAGTCTTCACCTTTC
AGAAAATAGATTAAACTTTTTTCCAATCTCAGTGCAAGCTCTTATTCTTG
ATTTTAAAACCTGACGCCCTGTTCACAGCTCCAAACCGCCTTCCATTTCA
GTGATTGGATGTAAGACAAACCCGCCCCTCACTCACGCCGTTATAGGTTG
GAGACTCTGCCCTCCACATTTCCCGATTGGTCGGAACACGCGCCCCGCCC
CTCGTTCTCCCAGATTGACCCGGCAGCTCGCGTCAAACCTCCAGTCCCGC
CCCTTGCTTTCAATTGGTCAAGGGACGTCATCCAGCGGGCAGGCAGCGTT
CCGGACCACGCGCATGCGCGTGCCGTGAAGGATGTTCGGAAAAAAATATT
CGTCTATCACATTGGTAGGCGGTGAGTAAAAGTTAAAGACCAGACCAGCG
TTCGGCGTGATATTCTGACCAGAAAGTTTCATTGTTGCTCATTTTAGGTC
TCAAGCTCCAAATATGGGTTTTCCGGTGCCGCGATTTAAGCCGCAGAGAA
CCTCAGGCTTCTTCCCAGAAACAGGCCCCAGTCAACAGTAGCCACTTGTT
TCAGCGGGCGGTGGGTGTGCGCAGGCGCTGTTGGCGTAGTGACGTAACAG
CATGCGCGCGATGCCGTATGATGGTTCGCACCTCAGTTCCTGAGCTCCCT
TTTCCCATCCCCCACTCTTCTCCCCTCCATCCCTAATCTACTCCAGTGTC
GCCTTCTGGGGCTCTGCAGTTTTGTTTCATTATTCCCGGTGGGAGGGATT
ACNACAGTAAAACTGCAATATGAAGGTGAGATGAAGCTGGATATGATAAA
AAGCAGCAATCCCACCAGAATCCAAGTCCTGTAACCCCCCNNNNNNNNNN
NNNNNNNNNNNNNNNNNNNNNNNNNNNNNNNNNNNNNNNNNNNNNNNNNN
NNNNNNNNNNNNNNNNNNNNNNNNNNNNNNNNNNNNNNNNNNNNNNNNNN
NNNNNNNNNNTATCCCTGTCGTTGTCCTGATTTTTCCGCAGTATCTTTTG
TCTCTCCTGGCTGCATAATCAGATAAGTTCTGACCCAGTCGACAGAATAT
CCATATCGTTGTTTGGTATTTTGTTGTTATTTCTGCCGATTGTGNCTGAA
TGAGGTTTCCGTTGCTGCCCATCNCTGGTTANATGCTGCTGATTTCCCAG
CTTTATCTTCCCACGGTCAGAAATTGTTTGTCCTGCACTGGAGATCGTTT
CTGCTTCTGNGCTAATTCTGAGCATCAAATAATTGTTACAGCACAAGAAT
AGCAATCAAAAACAGATCAGCATCACTATCACTGGATTCACAACACAGTG
AAATTATTTNCTTGTGATTTTGTACCTAGGTACAAAACGGAGACATTTCA
CTGCACTCTTGTATCCCTGTACTTGATTACAGGTGACAATGAAACCAAAT
TCTGATTGCATTTCNNNNNNNCAAATGTAAATTTAAAAATTTAATGGCCA
TCTAAATTGCCCAAACCAGACTTTATGATTAACAGATCTTGGACACCAAG
TTTAGAGAAAAGAAATGACAATTACTTGAGCAAAACAAACGTAAACAACT
GAGCAATCTAATCAATATCTGTGATACAAACACA
>rnd-4_family-528#Unknown
AGATGGCGGCGGAGTAGGGCTCCTGNGCCGGAGCTCGTGCGCTCCGACCG
CAACTTACTTACCTGTCCTGAGCTTGGACGGCATTGGCGGCGGCGAGNGA
GCCCAGCGCGGACCTCGAGTGAGCCCCTACTTACTTTTCCGGGGCGAGCA
CGGGACCTGGCCGGAATCGGCGGCTGCTACATCGGNGAGGTGACGTCGGC
GAGGTAGGCCACATCGGCGAGGGAGACGACGTCGGCGAGGTAGGCCCAGC
GGCGAAAGATGGCGCCTGAGGATCGGCGACTTCGTCGTTGGTTGGGTCCG
GCGCTGGCGGCGGCGAAGCGGTGGCGGAAGGGCATCACGAGGTGGGCCCA
GCGGCGAGAGACGCGACTCTGACGTTGGTGGGTCCGGCGCAGGCGGTGGC
GGAGGAGAATCGGCCCAGCGGCGAAAGATGGCGCCTGAGGATCGGCGACT
TCGACGTTGGTTGGGTCCGGTGTAGACGGCGGCGAGGCGGTGGAGGAGGG
ATGGCGGCGCAGGCATCGTTGGTGATGAGCTGGCTCAGGACTGATGGACT
CTCTTTAAGCTACATCTTTCTATTCTTTTTTCTTATTCTTAAACTATTCA
AAATGGCGCCGGATCGTGGCGACAGTGGAAAAGCTTTTCACTGTATTTTA
CTGTTTTTCTCACTGTAAAATACACGTGACAATAAAATCA
>rnd-6_family-2319#Unknown
GAGGGTAAGGGGGTGCTGGGGGAAGTGGGGAAGNGAGGCAGGTGTAGGCA
CATGTACACGGCTTGGGTGATGACCTGGGGAAGTGTGAAGCCGTGGGGTT
GATGGAATGGGCACCTAGAAAGGAGAGGGTGATGTTGGGGGTCTCAGCAG
CGCGTTAACGCTGAGGCTGAAAGCCANTGGCAGAGNACCATTCGCTGTCG
TTCCAATCGTGAAGCACATAGATAGCGCGCGATGTTNAGGAGAACGGCTG
CGAAGGGACTTGGCACGATGGGTGAGTGTGAGGAAGGAGCTGCATCTGCA
ACCGNTCACTGGGCGTTCACANGGGAACAACATTGTTCTCCAACACATGG
TGCAGGTGCCTACCCTGGCCGTCTGCAGCGTCGACCGTCTGTGCCGTTGN
ACCTCCCTGCACTCACTGCTGGGGAGCTCCCTGAGATACACACCCCGCGC
ACACAGGCGCCAACAGTAGGCAATGTCGAGGTGGGGGAGCTAAGNTGTCG
GAGTGAGCCANTGCCATGTACAATGTATTGCTACCCTGCTCCCACATGAT
GTATTTGTGGTCATTGCAGACCCCCAGCCACTGCGCCTCGTTAATGNCCA
AGGAGTGATGCTGCAGGGCGCTACGAAGCGTCTACAGCCACAACAGANAC
AGGGACAACCACACGAATGGTGAAACGCAAGGGTTTATGAAATANTAAAA
CTATTTACGTAACATTGGTTGTGGAANAAACTTTAAACATGAAAGTGTTT
TCTAAATAAACCGTGGACATAACATNGNATGGTAAACAAACTATTTACAT
CAGATGCGATGATCAACAAACTACGTACAAGTTTCCCAGCCGTCGCCCGC
ACGTGAATCAGTACGTTTTTCTTCTCCTGNCCTCCCAAAGCGNTGCACCG
AGCTCCCCTGCTNTATAGATGGG
>rnd-5_family-885#Unknown
ACATGATAAAAATAAAAATTACACCATACACCATCAGCTCTTCAGTATCG
CTAGATGAATGATCTGTAACTTTTCAAATAACCGCATTGCGGGAGCACCT
TCATCATACGAAACTGCAGCAGCACAAGAAAGTCAAACATCGNCCTCCCA
CAGGCAACCGGGCTTTGGCAACGATCGCTGGTATCTGTGGAAGGAGAAAC
AGAGTAAATGTTGCAGAAGTGCAAAATGAATGACATGGAATAAAAATGCT
GTAGAATTTGATGGTCTGAAACGGAAGGGAAATGCACTCTCTTTCTCGGA
AAATAATTCCTGACTGTGAAAGATACCGTTCGAAAATTAATCTNGTAAGA
AAAAAAAAAAAAAAAAAAAAAAAAAAAAAAAAAAAAAAAAAAAAAAAAAA
AAAAAAAAAAAAAAAAAAAAAAAAAAAAAAAAAAAAAAAAAAAAAAAAAA
AAAAAAAAAAAAAAAAAAAAAAAAAAAAAAAAAAAAAAAAAAAAAAAAAA
AAAAAAAAAAAAAAAAAAAAAAAAAAAAAAAAAAAAAAAAAAAAAAAAAA
AAAAAAAAAAAAGAAATCCAGAAGAAACAAACATTGATTGGCTTGAATTT
GCTCTATGTAGAGACGGCTGCGCATGCGACCAGCTTCACCTTGGCCCTTT
CAAAGTTTTAAAGCTAAAAAAAAAAAAAAAAAAAAAAAAAAAAAAAAAAA
AAAAAAAAAAAAAAAAAAAAAAAAAAAAAAAAAAAAAAAAAAAAAAAAAA
AAAAAAAAAAAAAAAAAAAAAAAAAAAAAAAAAAAAAAAAAAAAAAAAAA
AAAAAAAAAAAAAAAAAAAAAAAAAAAAAAAAAAAAAAAAAAAAAAAAAA
AAAAAAAAAAAGTTTTTCTTTCTTTACCGTGTCCTGCTCTTACCTCAATT
GCACAAACCTCGGTCNCAGCGACTCTGCACTGCGCGCGTGGATGATCACG
TGGTTTACACTGGTCCCGCCCCTTCACTCCGACTGGTTAGAAGGGCAGAC
GTCCGCGCGGTCATCCACGGCGNCCCTGTGCTCCTATTGGTCCCGCACTG
ACATCAATCACCCAGACTCGATCGTGAGCTGGAGCATGCGCAGTGCTTCT
TGTAATTATCAGAAGCTAATGATCGTCATCAGAATCTTGCATTTTCAGAC
AAATGAAAATTAGAACTAGATTAGAAAGATTGTTACAGAGATAGTAGCAA
CTGCCGATATCTAGAAAGGTGTTACGTAAGCGATCCTGGGATTTTAATAA
GTTAATAAGTCGTGTTTGAAAAGGCTTCCTGCTGCTCAAAACTAAAGATA
GCTCTTGATACCGCTCTGTCAGCGAATAGAGAAATGGCGGTGAAATAAGT
GTAATAATTACAGGTATAGCAGTCCTCAGGTAAGATGTAAAGAGAATAAT
TATGAATATGAAGAACATCACGTGGTTAAGTGAGGTGAGTGTTGTTCATA
TGAACTGTGATTGGGCAGAGAGGGAGGTTAATCAAAGAACAACAAGGATA
AAAGAGATTCTCAAGAAAGGTCTGTGCAATGGAAAGCAACGAGAATCAGA
AGATAAAAGCCCAAGACAGAGGAAAAAGTTTGAAGACCGAGGCTGCAAAA
GCTACAATAAGTTGTTTCACTGCTCTATTGCCTAGTTATTGACATAAGCA
GTATAACCCGCATTCAACTGGAAATAGCTGTCTGAGTTTGTCACTGTAGT
TTGCTTCATAATAGATAAACTTCTCCACACTTTGTCTCAATAAAGCTGAT
AGTTGGTTCACAACTTAGTTCTGCTGCCAAGTCCGTTCCTGCTTGAAAAC
GGGTGTAGATCACATTTAAATAGACAACGCTAAATGTCAATCCAGGCTGG
>rnd-5_family-79#Unknown
AAAAANGGGCCAGAATTTGCTGTCAAAATAACGNTGAGGCTAATGGCGCT
CGCTGTTATTTATGCGTAAATGNTACAGCAACTTCAGGCGAGGGGCAGAT
GCGCGGTTAAACGCGAAAATCCAAAAGTTGCTGTCCGAGATGCACCGCGT
CACTTAGCTTCGCGGAAACGGCATCTGTCTGCCTCACCATTGAAATGCAT
TGAATGNCGTGAAGTTGCTGTATTTGCGCGGTAGATACGAACTAAACTCG
NCACAGAAAGTCTCGTCCATTTCANTTAAGTACCCTTTTAACGATGTTAA
TTACTGCCAATCAATCCTCTGGCATTAACTATTAAGTGTGGAGTCTCATT
CCAGGTTTTAATTGTTGTTGGAGATTTTTAAAATGTAAAATGTCATTTTT
TAAAACATTTTTCTTTCCTCTGTCTCTTCCTCTNAATTCAATCCATCTCC
CTCTTTCTGCTTCTCTTTCTGTACCTGATTTGACATTGAATTCACCCACT
AATTTACACTTCCTTCTCAGTCCTTGCGCTGTTNATTTCACAATCCTTCA
ATCTGATTGGTTAAGGAGACGCACGGTTGCTTGCCCTGTTCATATCACTT
CCCTCACTGCGACGTTATCAGCTCTTTCACAGCAACTTGCTNNCAAAAAA
GTTTAAAAACNTAATGGGCAAGTCTAACTAACGGCAGACGCCGTTAGATG
CCCTGCTACAGCAAATTATGCTGGCCTGATGGTTCTAATCAGACCTAANA
CCACCTATCTC
>rnd-5_family-89#Unknown
AGAATAGAATTTATTGTCACGTGTACTTTTACATGAAAAATACAGTGAAA
AGTTTTATAAGTCGCCCGGCGCCTACATCAATGACAGAAGTCATACATAA
TAATAAAAAGTAAAATTAAGACAAAGTTCATCACAGTTCAGTTAACGGCT
CCTGGGCTCGGGGAAAGCCGATTAAGGAACGATGGAATACCCTGAAGACG
CAGCCGGGACGAGACCGCCACGCCGGGCCGCTGGAATACTGGGCCGGAAG
CCTCCGCCGAAGAAGACCGCCATGCCGGGCCGAGACCGCCACTCCGGGAC
GAGACCGCCTGCAGGCCGCTGGAATACCTGGACGCCGAAGACGAAGAAGA
CCTCCACGCTGGGCCGAGACCGCCGCTTCTCCTCCTTCAGGCGCCCGGGC
CTAGCTGCGGACCTGGAGCCTCGGCCTAGCCTGCGAGTCCGGGCCGGGGG
AGTCAGCCCGGGACCTGCTCCTCGCTCGCCGGGAGACCCCGGGCTGGGGT
GGAGCTGCAGGCCTCCTCCTTCACCCGCCACTCTCCAGGCTGAAAGGGAA
ACGAAAGAAA
>rnd-4_family-146#Unknown
AAAAAAAAAAAAAAAAAAAAAAAAAAAAAAAAAAAAAAAAAAAAAAAAAA
AAAAAAAAAAAACAACACTTCAACCAATACTGTCCCTGCGTTCNGCAGCA
TAAAGGATCTCTCCTCACCAATGCTATTTAAAGGGATTGATTTCTTCTGA
CTGTTGCTNTGATTGAAGTCTTGGTGCTTTCTAAGAGTTGTTTAAAAGTT
GCAAACGTCTACAGAGAATGGTGTGGCAGATACTGAAGGGTTTTNTNCTG
ACTTCAAGGTTTCTGCACAAACCAGTTGCTCCCAGACATGGNTGCATAGT
NAGCATTCCCCTTGGANTGCAGCATGACGGAAATGAGTAGATGGCAGTGC
AAAGTGGCGAGCTGCTGGAAGAGGGNGGGGAGAAGGGCTCTCAGTAGGAG
GCCATATCCGCCCAGGGTGTTCAGGGAGCAACTCTCTCTGAACCTCGGCG
AGGAACGGTGTGCGAGACGTCTGCACTTCACTAAGTATGTCCTCACCGAA
ATCTGCCACCTGCTGCAGCCACGACTGCGACCCACAGNGCAGGGCGAGGA
GCATTGCCAGTGGCTGTGAAGGTGATCGCGGCAATAAACTTTNATATATC
NGGCTCCTTCCAGGCTGNAGATGACATTNGCAACATCTTNCAGTTTNTCA
TCCACTGTTGNATAAGGAGGTCACTGAGGTCTNTATTCAATAAGAGTTAG
CTACATTTCATTCTGTCTTGNCAGAGAGAAGCGGGCGGAGTGAGACAAGT
TGTTTCGCTAGGATTGCAGACTTCCCCATAGTGCAGGGCGACGTTGCCTG
TNCGTAATTGATTTGTGGTATACANGGGCTATGNATCATNCAGGTCAATG
CCCAGTATCCTGGCAGCAGTCATGATGCCTTCATTCTGCGGCAGTCCACT
ATGCCAGCTGCATTTGAGCCACCGNTGCAAACCGCTGGGTGACAAGAGCT
GTCTGC
>rnd-5_family-120#Unknown
GAATTTTCCCCTCCCTGGTGTGGCGTGAGCAATGGCGAGAANGGTGGCAA
AATACGGCGAGAATGAAAANATCAGATTCTCGACGTCGAGAAAAATTTTC
GCGATTTTCCCCTCAAGCCTTAAATGGCGACTTCAGAATCTCGCCATTGA
GCGGCGACTACCTTATTTCCATGCATTTGCATCTCATTAAAGCCCCAACT
CGCCCTATTTACACNCACTTCCAATTCTCCTCTCCTCCACCGAGAAACTA
GACGGCGCAAATTCCCGACATNAATCAGAGCGGNTACCTGGCAGCTGCAG
CTCACCGAATGCCTGTCCCGGCCATCGTCCAACTGCTTCTTCACATATGC
CCCGCATGCCCCAACCATCACTCCTCAACCTTTCGTCCATGCAAGTCGGC
ATCGGCAAACCACCAGCCTCACCACGTCACCATGTCTGCTNTNGGCCAAC
TCGCGCACCACTTCAGCCCTTCGACACTTNACTTTGGAGCTCAGGGACAC
CTACGACTTGCATGCTTCTGCCAGGTTGCTTTATGCACAGGGACACATAT
GCANCTCNTGCATCTGCGCAGGACGCATCTTGGCTCTTAGCTTGCTTTCT
NATGTCCATTGCACTTACTTGGAGGCTGCCAGCCTCTGTNTACTTCACAT
TGCTTTCTNAGCGCGCACTGACTGACTTCAGCGCTGACTTANAGGCTGCC
AGCCTTTGTGTGGCT
>rnd-5_family-217#Unknown
ATGAGGTTTATAAGATTGTTATGTTTTGGGACTGTGTCTTTAATTTAGGG
TAAAATGAAGGAGTCATGTGACCTGTTCTGAANTCTGCCTGACAACAAGC
CTGGGTGGCTTGATTGTTAAAGATTAAAGGGGGNCAGATTGTTTTACTGG
GAAGAAGGTGCAAGATGTTCACACTTGNAGACAATGGCANCAGCATCTGT
GCTNACAGTGGATAGACTGTTAGTCTCCAAAGTCCCAGGAAGGTGTTGAG
AATGTCAGGTTTTGTAAATAGTTATACTTTAAACTGTCTATTTANTTCAA
GATACGAGAGGTTGGGGTCTNAAGGATAGCTAATTAGCATTTCTACCTGG
ATACAAGGCCCATGTGATTCACGTTGCCATGGAGATGGGCTTTGAGAGGG
GAAGGGACCATTGCGATATGAGTTACAGGTTTTCCTAAGATATCNCTGAA
CCTCACAGACAGGTCAGTCTGCCAGGATCCGAGAGAGAGAGCAGCTAGAG
GCAGCAAGTCTCTATNGTTCACGAGTGGATGGGAGCTCGCGCTCGGATTG
AAGAGACCAAATTCGTGAGGATTTAAAACGAGGCTGGAAGATTCGCCTAG
CTTGNGCTAGAGGGAGAATCTCCAGNGTAACCCTCACCGTGAAAGNCAGT
TCTGGGATTAGAAGTTACCNGGCTGGGAAAGGAAAAGAAGAAGCAAACCC
TCGGGAGCTAAGAATCACTTTGGACTGGTTCCCGGGAGAATNAAGTGTCT
ACTAAGGGACAGTGTAAAGTATAACTGTGAAGTTTTTTTTCTGGTCGTGT
TAAAATTAAAGGGAAAAGTTCTGTTCTGTGGTTGCCTACGAAAATAGTGT
TTAGTCAAGATGTTTAGTCTTTTGTTACAGTAAAAGTCTTAAAACGTGAA
ATCTTGTCGTGTNATCCTTTCAGCTATTNACTGGAAGTTCGAATNTTTTT
TAAAGTTATCGGTCTCTACGGGGATCGTAACACATTTT
>rnd-5_family-419#Unknown
TCATCATCAACCTGAAAGTGAACTTTGTTTCCCTCTACAGATGCTATCTG
ACCTGCTGAGTATTTCCGGCATTTTCTGNTTTTATTTCAGATTTCCAGCA
TCCGCAGTATTTTGCT
>rnd-5_family-415#Unknown
AAAACAAAGAACTGCGGATGCTGGAGATCTGAAACAAAAATAGCAGAAAC
TGCTGGAGAAACTCAGCATTTGGGAAATTGTTGTTTTTAACTNAAATAAT
TGCANTT
>rnd-5_family-1544#Unknown
TCAGGAAGCCCGACTGGAAAGGAACATCGTTTATTGTTGAACACCAAAAT
AGAGCCACTACTCGTGGCGTACATAGGCTAGTCCCAGCCCGGGACAGACA
GTT
>rnd-4_family-650#Unknown
CATCTTGCTGTACGGCACACCGAGACGTCAATCTAACACCTGCAGCATGT
GCCAGCTGCCTGCGGCAAACGCACTGCACGTNTATTCAACCAAACGGCCA
TGTCGGAAACTGGTGGGCTAGTNCTCAGTCCAGTCAAGGGGTGATNCGCN
GGGGGGTCCCGGTATCTGTCAGTCACGGGCACAGTCCGCGCACAGTCCAG
GGGCTTGGCCGCGGTCAGTCGTCCGCTTGGGACGCTCACGGTCAGGGGAT
CTGTCTGACTACAGTCCGGGGAGTGGGCAACGGTCAGTCCTGTAGGGCCA
GCACCAGCAGTCAGGGGAATCGCGTATCGTCAGTCGGGGAGCTGCAAAGA
CAGCGGTCAGGGTCTGGTCAGTCATGTCTAGGGGCTGCTCGTCGAAGTCG
GTCAGAGGTCTGGGGTGAATACAGTCCTGGGGGTCCGTCCGTCGATCGTT
NAGGAGGGTGCAAGTGNGGCAGGAGGGGAGGGGGAGTCACTGCCAAAAGG
GGTGGGGAAGTCAAGGCTGGAGGGAGAAAGCAGAGGCATTTGTAGAGGTG
GGGACAAGGACGGTGACGGGGGAAAACTCAAGGTGTANGGGGGTACGCGG
AACAGCATCGGAGGGCATGGTAGGCTACAGGGAGGGGGTTATTGGCAGTG
ACCACCACCGTGGCCTCCACAGGGGAGCGTAGAGGAGCAGGGTGGGCATC
ATTAAGGTGTAATGTCGGGGCTCAGGACAGGGAGGACAGTTGGAGGCGAA
GTTCAATGTGGTGGGTCTCCACATGGGGGGGATGGGTGGAAATGGGCTGT
CAGGGTAGTGCGAGGTAAAAGGGGACATGGAGGCTCTGGGGATACCTGGC
GACCAGGCGGAGCCCGGTGCTGACGGTGTCCACCGTGAGCTGCGTTCCCT
GCCATCACTTGCCGTTCTCTAGATGCGAANTGCACTGGAAAATGGCTGGG
ACAACGCCCAGGGTGGGCGGAGTCAGTGTCAGTTTGATGGGCGAAAGCGT
GGGATCCACGTCTGCTGGACACTAGGACATTGAAGGGGCAAATACATGAA
GCGTGCATTTGCAAANCNCAGCTACATTTAATTTGCAATCATTTTCATCG
CCCATTTGCAATGCACGCAGAGTGAAT
>rnd-3_family-90#Unknown
AAAAAAAAAAAAAAAAAAAAAAAAAAAAAAAAAAAAAAAAAGNATTTTTT
GAAATCGTTTATGGGATGAGGGCGTCACTGGCTAGGCTANCATTTATTGC
CCATCCCCAGNTAGCCNGAGGGCAGTTNAGANTCAACCGCATTCTGTGGA
TCTGGAGTCACATGTNGGCCAGACCAGGTAAGGGTGGCAGGTTTCCTTCC
CTAAAGGACATTAGTGAACCAGATGGGTTTTTNCGACAATCGACAATGGN
TTCATGGTCATCATTAGGCTCTTAATTCCAGATATTTTATTGAATTCAAA
ATTTC
>rnd-6_family-363#Unknown
CTCCTCGTTATNCGTGGATTCGCTACCCGCGGATCCGCGTACTCGCGAGG
TCGGCCCCAGACCCGATCTNTTTTTCCCCATTGACTCATCCCGTCTGATT
GCGCGGTCCTTCGTGGTAGATAGGAGATTTNCATNATAGCGNTATCCATG
TTTTTTGTTATCCGCGGGAAGTCCGTGCCCCTATCCCCCTGGATAACAAG
GATTTGGTGTAT
>rnd-4_family-1466#Unknown	 
ACAGCTGAGTTGAGTTTGGGGAGAGATTTCCACCGCGAGGCTGAGTGGGT
CTCACCAAAACTGATGGACAGAGGGGCCTTTGTGATGTGGGTCTTTATGA
CTCCATCACATTCTGTAACCGACATTCCCCGGAACATTCTGTAACCGACA
TCGTCCGGAACATTCCGTAACCGACATTCCCCGGAACATTCTAACGACAT
GACATTTGTAACCGACATTATTTGTGAACGGTTGGATGTCAGTTAATTGA
ACAAAAGATAAATCCCGAGGGAAAAGATCCCGTTCCAGGGAGAAGGAGAC
ACTGTTTCGAAATCCCCTCAGGCAGTTAAAGGGGTGAATACATTTTCCCT
GTGTTCACGTTTCTTCACAANCGAAAATTGACCACAATTTAGACTAAAAG
ACAGAAATCTTCCAACCTCCGATTTGTCTTCAAGGAACTGGGAGAGAATC
CTTCAGGANGGCAACGTTTTCACCTTCCGCATTAGGAACTGTAAGAGAAT
TGACCTGTGTCTGCTCTCGGGTGATCGAGTGTGTGGGAATGTTCTAGAAA
TCATCTGTTCTTATGGATGCGCGTCTGTGTCTTTCGGGAGGGAGAGTTTC
TTGTNTTTTGCTTCACATTTTTGTAAATAATTCAGACATTNCCATTCGTT
ATTCGAANTCCAAAAGTTTCAATAAATCAGCGACACATTTGAAAATCTCA
ATAGGTCCTCAATCAAACTGGTAACTTTGCCTCCAGGCTGATGTATANTT
TATTTGTCTTCCTTCCTCACAGTTAACGTAGTGACGATCTGTCCTGCTTT
ATAAAGATTGTGGATTGTCCCATGTGTCAGTCGTTACCTGGTGGCCATGG
CAGCGGCGGATCTACTGGTCATTATCCTCGACCTGATATTGCACTAGTAA
CAGACTGAGGGTAGTGCTGGTTTGTCCAACCTTATCCCACAGGGNGTTAC
AGGGACACATTTCAATGTTTCTCTCAACTCGGGGCCAGTGAGAAAAGGCA
CCATTCCACTGACTGTATCTATAACTTCAATNTGTAAATAANAAAAATGT
TCATTAAAAAGTGCCAAGCAGCAGAGCGAACTATATTGTTGTTTGTCTTT
GTGTTGAAGAAGCTGAGCCGGAGAGAGACAGACTCGGCCCCAAGTCCTGG
TCCTCAGGGAAGGGGAGGGGANCGGGGCCGAGCTCAGGAGTTGGGTTTAA
GTCACTCTGTCCTTGCNTTCACCTCTGGGTCACCCACTCCGACCCGGCCT
CGGCAGAATCCATCTCTCTCCCTCGCTCCCTCTCCCTCCACATCNCGCTT
CTCTCATATGTCCCTCTGCAGTGTCCCTCATCCCTCCCTCCGTTTTTTTC
NCTCT
>rnd-4_family-2042#Unknown	 
GAGACAACATTCTCTGATGAGAGTCAAACCAGGGCAGGCGAAGATGGAGC
ACTGAATAGTAACAGATTTAGTTCAAACACAGGAGATTTGTTCAGCCAGT
AATAGCATGTAGTGTAATAGTCACGGATGTGAAGTGAGTAGTGAGGGGAA
ATATTGCCACAAGCTGCAGATGGAAAACTTTTATAGGAACAGGAGTAGTG
GCCTAACTTTCAATTTCCAAAACCCACCAAGCCTATCAATGAGGCTTCTC
TGAAACAGACGAGGTGAATATTGAAAAACATTATGAGTGACCAGATGCAG
TTGACCATTCCCTCTTTCCTGTAACACTCTCCGGAACAGGTGATGGTGTG
AGGGCCATGAGATTGTCAATAACAACTGAGAAAACAGCAGGGCATGCTGA
ATCAGAATAAAACCTATTTTGGTCTTTCACTTTTAAATCAACTGCAACAA
NTTATTCACTATTGTTTCAGAAAGAGGACAAGAGACGAGAAAATCAACTC
AGTGTCATTGGGTCTGGGAACCATTGTTATNNNNNNNNNNNNNNNNNNNN
NNNNNNNNNNNNNNNNNNNNNNNNNNNNNNNNNNNNNNNNNNNNNNNNNN
NNNNNNNNNNNNNNNNNNNNNNNNNNNNNNNCCTCCCACAGTCCCCACGG
ATCCACAGTTTCCTTGTCAGTGTGGCATTGCTTTCGTTTCAAAAAGTCAC
TTGATCGCCTGAAGCCTCGTCCACAGACTGAACCTGTGCACAGTTTCTCT
TCACTGTGAATGGTGCATCCACCTTCCATATTCAAAATCTGATGATATTC
AACTTACATTAAAATGAAGCAATTCTGTCAGATCCTGTCCCTCGACTGCA
CATCCTCAAATTCCAAAACAATGTGGAATTGACCAGAAACGAAAGAAAAG
GAGCATAAGATAACACACAAAAAGAAAGGTAGCTTGTGAAATCAAGGTGA
ACGATCTGGTAATTTATGGGGCTGGCACAGGGGAATAGTGACCATAAAAG
CTGCATCTTACCATTAAATCACCAACTAATTCACTCGTGTTCATCAGGGA
TGGGAACCTGTCATCCGATCAGGACCTACGGAAGACTCTGACCTCAATGG
GAAGAAGGGAGCACTGGGCAGGGGCTAAGAACAGCCCATGCTTTCAGTGG
GAGAGGCTGTAGCCTCTGTATAGCTACCTGAAGGGTTTCCTTCCTTGCTG
TTTTGTTCAGAGCAATTAAATAAGAGCCTGCTTTAAGGGATCGTGCAAAT
CAGCTGCTCGCTAGCTTCCGTGGTGCAATTGGTCAGCGCTTGCAGCTCGT
AAGCGCGAGGTTGGTGGTTCAAGGCCACAAAGGCAGGAGCAAGCACTGTT
CTCACTCTACCAGTTCCGTTTTTGTGATACAGNTCCGGGTTTTTAATGCG
GTCAGGAAAATGCTCCCCAAACGGAAATCTTATCCAGTGAGTAACCGCAA
AGGCGTTTCGATGTTGTTATAATGGCTAACGTAAGTTATGAATGCGTATT
CCACCTGTTGGGATGAAACGACCGGACCCAGCATGTACTGAATTTAACCC
TTTCGAAATCTGTGAAGTGATTGGATTCAAACAAACCCAGTAATGAGTCA
CTCTTCCTCAGCTCCACAGGGAGAGAGACCTGGAAAGGTGAGTGGGTAGT
GCGCTGCTGCAGTCGTGGCCGAGTGGTTAAGGAGATGGAGTCTGATAACC
CATTGGGGTGTCCCTGGGCAGTTTTGAANCCTGCCGACTGCGGTTGAGCA
CTGAGGGCAAATCGGAAGGGAGTTTGCTTCCCGCCTCCTTGTTTGCAACA
GGAATCACAGGAAGGGTGGGGGAAAAGCATTTCACCCAGATCGCCAATGG
CGAGAATATGCAACTCACTGCCTGTCGGAGTGGAACAACATTGGAGTTGA
GACATGCTCAGATGTACACTTGAGGCTGTGNACGAAATGCTGGGAAATGA
GATTAGAATANTCAGGGTCTTCAGTACGACTGCTGCAGACCTGAAGGGTC
TTTCTTCAGTGCTGGAGACCTCAGTTTGTGAAGTGACAGGACAACGCTTG
CAAAATACACTCCTGTCTGTCAGGCACGTTATCCATTGAGATTGGGGATA
ACTGGCACTGTGCATATTCCCGGAATCAGTATCTGGGAGAATCNGGAAAA
TGCGATACTGGTGTCTCTTTACCCAGCCGTGCGCAAGCTCGTTGCTTCTC
AATGCCTTGTCTTACAATCCNTGGCCCTGCTTTCCAGGTAAAGATTGGCT
TCATGATCTGCCTGCATTCGTACCAAGCAGGTCATTGAGCTGGGAGCTGG
AGGTGAGACAGGGACAGAAGCAGAAAGAGAAGCGACACGAAAGTGTTTAG
AGTTTGCCTTAT
>rnd-5_family-5#Unknown	 
AAAATCACCAATTCCATGTGCAGGATCAATAGTGCTGGAGTGCAAGTACA
ATCAATCTGCCTGGACGTCGCAGATGTTCTACATCGTAGANACTGCTGGA
CCAGCAATGGAATGACAGGCAATATCACCGATGACTGTGGNAATCAATGG
TACCTCCAGATAAAGTCACATGACGTANACGCAAATTACGTATACGTTAT
AGAGACTCGTAGGCTNACTTGTTATTGTAAATAGTTAA
>rnd-6_family-848#Unknown	 
TTTACAAAGAAGAATGCGTTCATACTTCAGATAATTTACTTTTAGAATAC
ACCTGCTATACTTCACACAATCTCTCTCTGATTCCCCGGCCCAGGTGAAT
CGTCTATTTCCGATTTTTTTTTTGCCCTGAACCTNAAGAATAAACGGTTC
TTATTCTTAAGCAAANAACAGGAGCCCGCCGAAAATTATTCTCTGCACAG
ATTNATTTTATTTCACATCAGCACCCGGATATATTGACAGAAGTATCACA
CAANTATTTCTTTCTCGTTGAGCGCATTACTGCTTTAAACAATATTTTAC
AATCGCACTNCCTATTGCACGAGATCAACAATATTCCTACTTTTGCGATG
CCGGACCGGCAGCTGTTCTGCTTTCATCTCGGTNCACTTTGAAGTTTTCC
CGNCGACAGCAGAAAGCCTCATTTATAGCTTTCTGCAAAACCGGATAGAA
CCCGCGGGGAGATTGTGAAAATAAAACAAAATTCCTGCTGCGTGGAAACC
GTNGGAAAATACCGGCGCCAAAATCATCAACCGCTTACTTTCCGATTTGA
AAAGCCCGCCAATATGGACAATACGAGGAAGACGTTTTACANAGAATAGT
GCATAAATGCTTACGATTTAATTTCCTTTTAGATNACAAATGGATTCTTC
ACATAAACTCTCTTTCTCACTCCCTAAGCAACACCGTCTTGCGAAAATTT
TGTCAAGTGGCCCTCACTTNTTGTGCTAGATCAGACTTCCCTGTTTCTTC
GGTTCATTTTGAAAGCCGCTCACCGACAACAGGAAGCCCCACGTACTGCA
TTCTGAAAATAAATTCGGATAAATTCACGTNGAGATTTGGAAATTGAAAC
AAAACAGAAACCGCACGATACTTCTATTCGTGGGTCTCAGATACGGGGTC
ATTCATTTTCGTTGCCACGGGAGAAATTTAGGGCTCATTACCCACCGGGA
CAAGTTTGAAAANGCCTCCAACATGTANGAAATNGNAAAACGTTTTNCNG
AGAGGAATGAATAATTCAATTTTTCTTGTAATATGAAAGTGAATTNAATT
CACTTTCACATTACAAGTGCACCCTGCTATATTTATAAAACCTCACATAA
CGTTCTTCCGGGTGAGCGCGTTTAAGCGTGGACAATAGTTTAAAGTCGCC
GTCCCTTCCCTGATCANACTTCAGCCACAGTTTCACAACTTGCTATCGCA
ATCCGGCAGCTGTTCTGGTTTATCTCGGTTCATTTTGAAAGCCTCTCACC
GACAGCNGAAAGCCTCATTTACAGCATTCTGCAAACCGGACGAAGTCCCA
GCGGAGATTTGGAAATTTAAAAAAAAAGGACAACGCATGTAAAATGTAAA
ATCTATTCGTGGGACTCGAGGGAAACAGTTTCTTTTCTTTCCCGGGGGTG
AAACTCGNGGTTCGTACTCCACCGGGGCGTTGTAGCTCCTGCACTGATCG
AGTATTAAAGAGTAACTNGAANACACAGAAGTAGCTGAAAAATGACTCCG
GTGCGATAATATGCTCTCTCTNTACAGGCAGGGAAAACGAGACTGCGTGT
GAACGCAACCGAGAATAAAGGGCAGAGGGTCAGGGACCGCACGATAATTT
TCGCAACCTTTACTAAAAAGGAACACAAAGCTTAGGGACATTAATAACAG
ACCCAGAATCAACTTAAGTTAAAACGGTTCAGCTGTTTCAGTGGAATTGT
GGGTGGCTCTTAAAAGAGCCGTTGGGTTTCGGATTTGTGATGACTTTCTT
NGCGCCCTTCTTGGAGGTTGGCTGCGNTTTCTTCTCATCCGCCATAGTGA
CAGTCAACTTCAGACA
>tig00001786#LTR
ccttttaggagattccttcgcacttgatacaaacacaatacaccaacttc
tgtgaaaagccacagtttatttaagcaagtacaagctttggaggatcact
taacagtctttgcagagcttgcagagccgtgtcaagcgatgctctctgta
agggaaccgtcctccctttatataggtttttacagcacagtcagacatgc
atacaagatacaatttttttctcccccataatcacgtaacttaatcatct
aacagtaaaacaaaggttagctgcccaaaaacaatgtgtaagttgagctg
gttccttatccttttagcatttacagagagcagagtataattagattatc
accttttgtctgtgagatctttttagccttagttcaacatttacagagag
cagagtataattagattaccccattttgtctgcgagacaggggcgcccac
gaagcacctaatttcttatatgtctgcagaacagatatcaaccctttaac
atttcattccctccttttatcattccatgataaccaactaaatgggggct
gagaaaggcgccaccagcttattcgtaggaatcttacagccagtatttaa
gcaagttattaacacacaatatacaatgattataacaacaaaaattacta
gcccattcagtagatagggtccccaggatcctcccagtagccaccctagc
cagtcatgtcctttaccttgtctgaaatcatccaattgttttttaataga
ctggatggtgtgggttatgttgtatgattcgtccataacatgggtgatgc
atttgtctcctactgttatacaaactcgcccttgttgagccagctgatag
tccactgcataccaggtttgctgagcatagagccgaagttcagctaattc
ttgaattactgcttccaatgccaacattgtgctatttcccagggcggtga
gtccacatataaggtagtttcggtttttagtggacaccacccctgaggag
ccccccaaagtgacagttcccaggaagccatgtcccaaggaagagcccag
ggttactggcagtcggtgcaaaactccttgcttatgaagcatgtgacaat
tcgtcgtcgagtatatgctcgttggggacaagggaccatgagaggcccaa
tggtcccaacagcaaatagcaccggcaaagttggagtagcagtagaaaag
gtcccattgagaaggaaaacnaatcccttctnagcacggtagcaggtaac
ggactcacggactatcttgtacctattccaggaggattgacccttaaatg
gttggaagtccgaggagngaaacggaaacgtcccataccccgtttctaca
tgggtgccattacaactcccacaagtccaatgtatgcctgaagtcatgtt
taccagttttgattccaaacaggggnagttcaatagccctcctttagttg
tacaagtccgttttacacactgatggggccaggaagcatcatggggatgg
ttggtgangtttactaaggcatatacacaacaacttccagtactattaaa
acaaggcggatagctgttaggatccgtacagttagccccttccttcccag
acttaggtttagtgcctgtacaattggaggggccgttacttatcaattct
acacatttaccctgcacacccctgctccaggttcctctcttcccttggca
aggctcaccagaataatctacttcatagagttggtgagggttccatcctg
ggttgctacaaacaaagcttctacagattgtgctagcggataacacantg
ttcgattaccatgcagtaggatatgtgtcttataaaacaagttgtcctcc
aacccactcacagtcagaacaatacttagtccaatgattattttcaagat
ggtgagggaacccatcgtttttagtcacttaggtggatccagcgattctg
ccctttgactttaagcgcagtcggagtctggagaagtatttggaatggtc
ctttccacctgggtccaagcttggggcgatcccagtctttgattagcatg
aggtctcctgtttgtagtctagggggttcattctggtcgtctgagctctg
atccatcacttgtgatggtggtccgaaggcgtgctttacctgtgaatgaa
gaaactttagagacgatgttagctgctgaaagtatctttgcatttcctct
cccataatatttaagtctacgtgcgtaggtgggtttgcattggcatccca
aggggtcctactaggtcggccataaattatttctgcggccgagagtccag
tagtgaagtgcagtgttattctcatgtggtacagagctaaaggcaaaacc
tttggccagttaaggccggtttcggatgttagcttagtcaatttagtttt
gagagttccgttagctctgtccactgcctaccacccccaggcagcaggga
tacagtggaattgttgttggatgtgtaacacctcacatagttctttgtag
attttccctacgaagtgggggccattgtctgaactaatctgtcgaggcac
tccaaacctcggtatgatctctgtcagtagtaattttaccactgttgtgg
ctttattattagtggttggaaaggcttcaatccatctgctaaatacatca
acaataacaagacaatacttatagcaatgtacatgtggcaattcaatgaa
atcaagctgaatacactcaaatgggccacctggcaagggtgttttccgtt
acgcaccgcattccttggccggcattattttgctgacatgtcagacatga
cctgacacgcttctgggctgcctcagccaatcgggggtgccacccaccag
gtacgtaacatgatattactcattccctccttgccaaggtgggtatcagt
acgaagacagtcaataagcattggtaacaaagcatcaggtatacacactt
ggccaactggagtgatccagagacctcttgacgcagagtgcgaacaccca
tgcgtcttccacatttctttttgagtcaggggcatccccctgtaaacgct
gcacagtgacaacgtctggtatgcccgttgtgttcgaagcaggtgagcga
tttaacgcctaccggttcatagaggacacaatagaattgcgtgctgttgc
gagcttgatcagctctggcattgcctttgctgatatctgtattgtccatt
acatgggccgcacatttgattatggccaattgcttgggaaggaggatggc
tttgaggagattttggacgtatagtgagtcctgaataggtgtccctgagg
aggtcagaaatctgcgctgtgaccatagctggccgaagtcatgggccacg
tcaaaggtgtatcatgagtccgtgtatatatttaccgattttcctgcagc
cagggtacaagcccatgttaaagcaaagagctctgctttctgagcagata
ccggacgatcgaaggaggctgattctaaagtgattgtgtggttgggtggg
tggggcactaggcggaatttgccaattctcctcctggtcatcggtgtcat
tattttggaacaatattggcagaccagacatgtcaggaggtatctccgtt
ttattcccacatgatgaaccggcttgacactttgaccctgattccttatt
ttgcctcctttctcaatctttcctgttctgctttactcatatcataatcc
tcacactgctgcttcaacacctcccacgacttagggtttccctcatgatc
acatactctaatccctctccgacatgcattgttctcccagctggcctgtt
tagatttattcattacttcctcagcagtctttctccacatggatactaaa
gttttccattttgccccccgtattacatttccaaattgcctcttctgctt
ttatgcatttatccacatcccaagttccccctattggccaaatttcattt
cccaatttcttatttaggcatgccgacagacgtctgaaccgttcttcatt
ttcgggggtcatcccgacataaccgatgtaaaggggttccgacacccgac
ttatccaacgtctgtcccattctaatgcttctacttcttacttatttcta
tatactagtccagtgtccttggtctcctcacccacttcagggtcctgacc
ttcgcgtggggtatttcccctcttaacaaccgctctaaggcagggtggtt
gacacagacaccatagttatcttttaccttaggtactacgttccagggac
tcgaaccccggtattggaggactctaacctccgaattcccggtacttaca
gttaggaggactctaacccccgaattcccggtacttacagttagtacagt
aacttacagttactccctgagacgaactcgtcagcgtacaagtgcatagg
ttatctcggagattccgtcactacagagttctaggggacgaggggtcgac
tgagtgataggttaatgagagagatcaaggtaaatcttaccttgtgggcc
catccgtctcacgtcaccgtcacacaggcgatcacttattcagtccgtct
agaagttccgtatacgttggaatcccacccaccgctgccaccaaatgttg
agttcccttttaggagattccttcacacttgatacaaacacaatacgcca
acttctgtgaaaagccatagtttatttaagcaagtacaagctttggagga
tcacttaacagtcttcgcagggcttgcggagccgtgtcaagcgatgctct
ctgtaagggaaccgtcctccctttatataggtttttacagcacaatcaga
catgcatacaagatacaatttttttctcccccataatcacgtaacttaat
catctaacagtaaacaaaggttagctgcccaaaaacaatgtgtaagtcga
ggtagttccttatccttttagcatttacagagagcagagtataattagat
tatcaccttttgtctgcgagatctttttagccttagttcaacgtttacag
agagcagagtataattagattaccccattttgtctgcgagacaggggcgc
ccacgaagcacctaatttcttatgtcagcagaacagatattaacccttta
acatttta
>tig00025403#LTR
ctcccattcctcagacgacatgtccatcctgggcctcctgcaatgccaca
acgatgccacccaaaggttgcaggaacagcaactcatattccgcttggga
atcctgcagcccaatggtatcaatgtggacttcacaagcttcaaaatcgc
ccttccccctaccgcatcccaaaaccagcccagctcgaccctacctccct
aacctgttcttcctcccacctatcccctcctcccacctcaagccgcacct
ccatctcctaccgaccaacctcatcccgcccccttgacctgtccgtcctc
cctggactgacctatccccttcctaactccccacctacactcacctttac
tggctccatccccgcctcttcgacctgtttgtttcctctccacctctcct
ctcctctatccatcttctatccgcctcccactctctccctatttatttcg
caacccccttcccctcccccatttctgaagaagagtctaggcctgaaacg
tcagtcttcctgctcctctgatgctgcttggcctgctgtgttcatccagc
tctacaccttgttatctcaaagtacaaagagacatgttttcctggaatgc
actatgagaagagcaatgactcaggacagttatgatcattattctttcaa
tgttgatttttcaaaataaacagaccattttttatcctttgaatgttgat
tactctttgaatgttgattttttttaaaaacagaccattaaatatgctga
atatttaattatcatagggacaaatatttccaaacgcttcgaaacaaaga
gataaaccagtaaagatcttgagaggcactagtgcaattcagtcactgat
gatgtttcatgataatattatttgttaatcaatgagaaaatattaattta
aggcatacacgaaggttacaaatcagttccattatatacagtcagattaa
agagtgatttcttaaatggaaaatttgtagttggagcaatgaaacaaatt
tttctgtagtaatttgatcttatctttggacatcttcaagttagttcaaa
actaattgcttcactgaaagtaatggagaatcctgttgagatagaagaaa
ctgaaatggtacaggaggaatattttgagttgttgcctgattactttcag
acgagatcacaggctcttaaaagtggagaggaagagtctataaaaaatga
aaatggcttcgaaattcagtaatcaggtacaatttttgaaaatttaaata
aatttgatgaagataaaggaaaagaggctgacatcttaaccccattttct
ttaataggaatgcaaaaaaaaaaaacactgaataaagggtaagaccaata
aacccactgagaagttgaattagaattagtatcggcatgttatttatttg
taagttaaaatacaatgaggaagtgcaaactacctcaaattccaactgac
gaggaatggatagtgttgcataaggtatcatgagtacttgcatgattcat
taaattccaatggcaggttacttaggtactgggaaaacacaagctaaaat
attaatttctttttggccaggcttccataaagatgtgcttgcattttgca
agacatttcaaacatgccaagtagtggggaaattaaatatcaacatcctt
atatcacttttcaaagtatcatctagaagggccttaataaattgtgtggt
acatctacctcaacacaggactgggagagagcatattttaatgattctgg
atatttcaacagactatcactgatgcaatgattttaggagagattgctgc
aaaagttgtagttgaaaaggtagcttgttttaaccagctattgctgccaa
agaaatatgatcagagcaagtgtcaaattttatgtcatgaagatttaaag
aaataatggataggttaggaattaacaagttacatcttctgcttatgaac
catgatctcaaggtggatgggaagggtgacgtcaaactttaaagactgtg
gttagagtttactgtcaggaatgttatactgattggggtaacagaattat
aaaaaagaattgttactgtttgccataagggatgatcctaataagtccac
agaattcagtcttttttaactgtcaaatgagaggatcactcaaactgatt
aaagaaaaattaataaaccaaaacagagtctgtgcttctaacctatcttg
gagtttcagtagaaattaacaaaatcatgtaatttggccaaaaacagcca
tttaaagagtattctataaacaatcaagtctagattagataaaacggtat
tcgtgtggtttcttgtccctggggaaccattaaaagcaagaatcactaaa
gtttatgaaatcaaaaggaaattcaataattactagcgagaacaccaagc
aggatgacaaatcagcaagtgtgccatgttcgtatgttaaaagcatatta
tgacaggacagctactcaggagacagtgtatataatagtagagaaagaaa
gagacagtgaaaagaagacatcagtataatggaaaagtaaatcagaaatt
gaaaactcaaaagtgaatcctatagaaatcagactggataaaatgaaact
gtttaaaatgttagatagcatgacattttatcctccagaaatgtatctaa
gtgatttacaaaggcgtttggagactgatataccaaatagtgcgaatagg
caaagtgaagcatatttggtcgttcaagatattaatgtagagtatttgtt
gactataaaaagacttagtccagacaaagtagctcaagtgaggaattaag
ttcatgataggacaataatatttttgaactgagtcattgtagctagagtt
tgcctaccatgatggtgtcaaagctcattgtaataccaacacagaatcat
tatgacccaaagttaatagagcaacaaaaatggatctgtgccctattcca
ggatttggaggtctgcactgaaaaaaattggacatgcatgattaaccact
aaatggactcactgaaaggattttcattgataaagtcagaaaaatagcag
ctttttaaactccagatgcactttatcattacaaactcatgctttttgga
attaaaagtgcaccaacgaagttccaatgataaaccagtgaagtcattga
gagactatgtgactacatggtttacattgatgacttggtggtgtttcatc
tggtggaagatcatttacaccaattgattgaactgtatggttggatgcaa
aaggtaatttgcttatgaatccggctgaaagtgaaagtgccaaacaattg
tgacctatttagtcacattgtggaacaaggccaagtaacacccaaagcaa
tgaaagtagttggatttccacatgtccaagacaaaatgcaacatttcgta
atctgttggcatgagtgtattttatcgcacttttgttccaattttcatta
cttcagtgggtcttatgatctattagttaaagaaaggcagaaaggttgaa
tggacattaaaaaaaatgttactgtaccttttacaacttgaatgctgcac
taacaatctcacatgattttagcaacactgaattatgaaatgccaatcaa
actggttgctaatgtcaatggcattgttataggcgctattttatgacaag
atgatgaactaggggtggattgcctttcagtcaattttcaaagaaatgga
ctgcatgtcaacaggaatgcttgttggtgtgcaaagggacattgagtctt
gtgttgccaccacatcagtttgaaatctacatttctaacaacactgaaga
aaatgcctttatatggactccccctcccactcctcagacgacatgtccat
cctgggcctcctgcaatgccacaacgatgccacccaaaggttgcaggaac
agcacttcatatttcgcttgggaaccctgcagcccaatggtatcaatgtg
gacttcacaagcttcaaaatctcccctcccccgaccgcatcccaaaacca
gctcagcttgtccccgcctacctaacctgtccttcctcccacctatcacc
tcctcccacctcaagtctcactcctatctcctacctaccagcctcatccc
gcccccttgacctgtccgtcctccctggactgacctatcccccccctaaa
tccccacctacactcacctttactggctccacccctgcctctttgacctg
tctgtctcctctccacctatcttctcctttatccatcttctatccgcctc
cccctctcttcctatttatttcagaatccccttccccccccccatttctg
aagaagggtccagacccaaaacgtcagccttcctgctcctctgatgctgc
ttgacctgctgtgttcatccagctctacaccttgttatctcagat
>tig00032915#LTR
aattgtggaatacttgtatgttgagcctgcttaatttaggctgagtagta
atgagttaaaataatacatggctaggagcacgaagtagggaaactttagc
tttatgaaacagtacatattgctgtaactgaaaactgtctttccctagtc
tgagaagtcacggaggatagatagcaaaaagttggagctcgcagcatctg
tacactcctttcttcaccgcattccggttcaattaatgtatgtgtggttg
cctaagtaataaccttgccttgctaaaacacagtacaattgcagtttgtt
ttaacttgtttgaaccactgtgtaaattctgtttcttttttgtgcttgcc
cgagacttcgtacctgacgttttgtcggcattgactctccgtgatatcac
gaataaaaatctctttgcctcgaagtctgggcctttggtgtgtgatttac
tctcctctctttgacgatctggtgtagccggcaggattcctatttatata
ttatatttgtatatgtacgggatccgaaaaaaatgataaaaagggaagtg
agaaagggattcgagtttccccggttggtgacccacattgagccactttg
atccgatctcggggacaccggaaagacgggacgggcaagaccgcgtgtgg
gaagacagaaactcgttatgagatccccaagttattagacatgaactatt
gagacaaaagaaagcgtcaaggagacttcgaggactgagatataaagagt
tctcgggtttgggaaagggtgaattagaacatatgagtacatagagttaa
gatatgtaactataaagcattaacattcatttgaattcagagtttgattc
cctggtaagtgggaattgttcatgacaatgaacaacagaatgtgaaaata
agccaagaagcccgaggtggaagagttccacgttaagatgaagaaggaag
tcagaaaaagatcaagaaaatcgaaaaaaaacaacaaaaaaaagctgctt
gaggacccgtttggtccctccgggaacacccgccggtaaggtttggctag
aaaccggagacagcaggtactctgttacgttttccagtgatttgtatggg
tggtctcatggggattagccttatggatgtatatttgacttgaaaaagat
acagttttggaaaagcgaggcagaagcagggaacaggaatcccaattgag
attataattatatgattaactgctttgataaatggttggtggtggcgaaa
cgtcaccagcctccgtaacccaagaaagataagataaaaggaatgagatc
gaaaaggtaatccccctgctgtgggactaaacccaaaattagagaaatgt
ggtgcgggaatataccgaaagtcggagggtgcccctgccgcgggaatata
tccaaaattagaacagattgtggaaaacaaagatcaggttatggatgata
ttctgttggcagctgccctcagggactgtccgcctccttataatgacctt
caacctccccagcttcctgagctggggacctcttcatccctggccattgc
ttcaagcatagaggggtccagatgaggagcaggacaaccacaaagcagga
tcgcactcccagtagtgactctgaggtacccgttcgtcgtacggttaaac
aatatccctgtataatgataggagaagtagtcgttttgcaaccctggacc
tactcagaagttcgaagtatgacaaatgaagccccgaatcctctaaaaaa
gcccattctgtttcacaattggctggtccaaacatgccagattcataacc
cactgcctggggacgtgctgttattattaaaagttgcatatgggaccaaa
acgttgcatatgggacctcctcgcccggggtcaaagactcgtttgccgtt
cctccgggctgcagcattgattgggcctctgacgacggccatcaggatca
agggaacgagagcagagatacctggttccagacatgagccaaacaggcca
tcattaacggggccagacagctagtgatttcggggcgtgaccagatatat
ccagaaaaagggtgaacagttaacatacttcattgctagacttaaaggcg
cttgggaatcctcggcaggtgtggcacttgagcagcacggacccctagcc
ataaaaacccttttcaattgcctcgatcttaatactgcgtatgcctttaa
atttgctgaaaagatttctagggttcagcccctgtcccatcccatgccta
tacaaattggagatcacagtgtgcgcaagacccttgttattgccaaaatt
tcctcagtgagcttactaggacgccaagcgctttgcaagttatgggtcac
gattcactgcactgatcagggactatttcttgaattgcccaaacattcag
ttccacaagcctattgcatgctgctcaaagaattggaagctttaaaatct
gaaacggctgttttgtactgatggcaactacggaaaaaccncccttgaga
aaatgctggtgcgcttccctgcagctcttgcaaaaaggagtgatgaatgt
ctgtgctatttacatcatttgatttccaccagtagactactcactaagac
ccattgcacggcattattttccaaaaattctgagtccgacaacgacgcta
gaaaagctataactttcttggttatgtctgataccctttgctttggggga
aagatatatttcagctgtttgggactgggagcagcgattgatttgattga
taaccagggttccttgtttgaaatggatctcgagtgagtccttcatgtca
ccttggccataaagccccctgcgagccctaaacagattggccctaaggta
aaggggttaggtgaggaaaatccactgtacaccgcagaggtacctcttga
ggctttcgggattgtactgattgacgtctcttcggcccactcgggctgta
ttaggatactgcccgggaaatgggaagtgacattctgttganttcagcca
cccgccttggtagatttgtttttcacattccttctgcagactgtcccttt
ctccctgtgggcactgcacaaaatccatgttggcctggtctcctcggccc
cgctaccctctattaaacagtaccgtttgtcaaaggagaggcagaggagg
ggataaggccggtcatcgaggtgctactcgctcaaggcgttttgcgcccg
acccatagcccctgcaacactcccatactgcctatcccaaaacctggacg
gaaggacgactggcgctttgtccgggacctacgcgcaatcaatcagattg
taatgcacatgcccccccatagtccctgacaccaatgtgattctgtcctc
cctgctccccggattcgtcttgtcacacagtcattgaactctgctcagcc
ttcttttctattcctctccatgaggacagccaagaattccttgcatttac
ttacagtgccagacagtatacgtggacctggcttccccaaggctacactg
agagcccggccatatatgcctccgcagtccgaacgggcctccttgaacta
tcattgcccggcgatagtacgctactgcaatatgccgatgatttgttgat
tgcctcccgcgattgtgatgcctgtcaacgagacaccgtggcgatgctgt
gtcatctggccgatagaggacactgggtctctgctccaaaactacaattg
tgccagccctgagtacagtacttgggcttcgttctcgagaatggcatgcg
ctgactgggaccagagagggtcgaggcggtattgaaggctcccagacccg
tgacacaaaaagaaatgctgtcctttctcggtatggtgaaccattgcaga
caatggatacctgaatatcggcgaatggatgctgtgctgcagcagacnac
attgcgggggcaacggacagaaatagactggactgaagagagacaacaag
ctttaatggagctcaaaacagccctgactcaagcccctgccctggggatt
cctgattacaacaagccctttgccctctatgtcagcgaaaaggaggggtt
tgcaagtggcaatctgacccaggagcacggcggacttaagcgaccggtag
catactactcagctcagtcgcctcccgttattagaggaatgtctggttgt
ctacgagctgttgccaccactgctgtaattttggaaaaatcgaatcctat
tgttttggcccctcatgttgccctgctgcttctgagttcagtggtgacac
aacatttcactgcagcccgccggactgggtatgaggtcatgatgttgtcc
aaactgaacatttcctttnggccagcaccttcgttaaaccctgccaccct
tctccctgacagtggggagacagacgaaagtggagccgactgcctgcagg
tcgttgattctgtcacgtctccccgtcccgacttacaatccacacccctg
gacaatcccgatttggtgcttttcactgatggttcctcttaccggcctta
cgacaccgccacactggctgggtatgcagtcgtcgccccttttgaattac
tggaagccttcgctctgcgccctagtacctccgcgcaagcagctgagctg
ttcgcactcacccgcgcttgtattctcgctgaggctcggactgctaatat
ctacattgattcgtggtatgcattcggaggggcacatgattttgggacct
tgtggcagcgccgaggattcattccctcctctggtaagccccatccagca
tgctaccctggtaggtaacttactcctccccagtaggctagccacaataa
agtgcgaggtgcacacataagcgcaagatgaagtctcgctaggcaatgct
gccacaaatgaagcagcaacggttgtttcctctttcgcacgccaaaaatt
gcccgaggccattgatttggcggttgtagtacagtcccaggaaaggacca
gtgaacaagaaaaagtaaactaggttcggggtggttgtacacaggattct
gataatctatggagacaccccgatggcagggtggtctgtctggagggggt
cctccatgcacttgcccgcctggcgcatggaaaagggcatgtaggaaaag
gggggcatgctacacctaagtttcccagcagtggttagcgtcaggaataa
cgactgctattcagcaggtaactgaaccttttagtatttgccaacagtat
aatacaggaaagaccccagccagatttgaccacttgccagtaccagcaga
actctctggaaatctgcagatagattttgtgcacatgccggtctctcgag
gatttaaatacatattggtgatagtggatatgtttttaaagtggatagag
gcttctgcaactagaaacgatgatgccaggatagtggtaaaatgtctaat
ggaagtcatcatccccacgattcgaaataccagtgaggataaatagcaat
agagggacgcactttacaggaaatgtggtagtggctctgactcaggttat
ggggtttgaatggaaagtatacataccctttcagccagttctcgggagtg
gtagaaaggatcaatgggacttaaaagaataccctggctaatgtgtgcca
ggatattggattaaagtggtctgaaggtttacccattatcctatacaccc
tgagaaatcaagttaatagcacgacaggcctgaccccatttgaagtttta
atgggaagacccatgaccaccggcacccaagcccccgatgaccggcgccg
acatagtaataatatgggtcgatgagaaaaccttgcagtatgcacaggac
ttgagtgaggcagctcagtccaatcatgcaaaggtattagaggcactccc
aaaggccaaggaagggaatactcatccatttaaacctgatgattttatgt
atatccaatcactcgaaaaatgctctttttctcctcggtggaaaggaccc
tctcaagtactactgacgactcgcacagctgtcaaagtgcaaggcaagct
ggactagattcacgggacactttgcaaaccggaaccactgtgacaggtcc
acccatgggagacaaacaatgaggttcctggtgtttatagtacatggact
atttgtgtgggtatcgcgtcggattacatcgaacaagcccctgtacacaa
ctcatttctgtctttaagctatgaatatgtgatgtgtttaaatgtctcct
cctgatgtgtgcgcctacattctgattcattcaaaagggggaatctcatt
acgaccaatcccttttaatgcctccaaagtgactgagtgggttttaaaaa
aaaaaataactcactacccaggaatcgggacggcttgcagactgaagcta
gtcgctatatggtttacacggacacacacaggcaacagtggatgtcggcg
gggtaccttcttaccacttttgtaggatagcaccagctggattatcgtaa
catctcctccctgtcacctttttttaacgctaattgctgaaaacaaccac
acggccccaatttgcctcactaaaatagcaatacgagaaaagtgggtaat
agcttttgctgagaatattataatgtctctattttccccctcccagcccg
gggcaaattcccaagcttccccagatgggctcttaacggctgtctcctta
cccagggctccaaaagccttcttacttttcccaaagctaaccatttaggc
acttttcaacagaattgttacccagagttcatcacccatcacaatccttt
actggtacatattctgtatgtgatacaaagcctacgcctggttgtgcccc
tcctggacgggttcctgctattttgcatatatagtcccccatgtgcgcca
cctccccactttacaccagcacccctggattgaaagatgcaagaagccta
taactgagaccgagcgttacttcgtgatagccttccccatttacggtatg
gggaaagcagcccgggaactgagtaacatggcctcaggcctaaagaaatt
ggccaatgaaaccaccaatgctctagaggaaacaaaccaggccatttccc
ggctgtctgctgaacttggggtggtgcgaacagtggccttacagaataga
ctggctgtagattttacgttggccgaaaaagggggtacttgcagaattaa
agtacaggattgatgcacctatatcccagatgggtagaaaatattactcg
cctatcaggttatgttcagtgagctgtcagcaaaataaaagcgataggga
atcaattccacaactacaaccccccggggtgtggatggtggcccttttgg
gacttggtgaagcaccctgatccactgtgggattaaccttgttataattg
tagcatgcgttctagcgacccgcctgatatgcaccatcctcccccagggg
cgacaaaaccctgttcccatgtttaccagttgcatatctaacagtcctga
ttatgatgagaaggaatgcttgggcatgaggacttttcccttggagtacg
aaactccgttcacagaggaaaactggtgaagttaatctggagatcaaaaa
ggagggaagtgtggaatacttgcatgttgggactgtttaatttaggctga
gtaataatgagttaaaataatacatggctaggggaacgaagtagggaaaa
tttagctttatgaaacagtacatattgctgtaaatgcaaactgcctttcc
ctagtttgagaagtcatgtaggatagatagcaaaaagctaggtcccgctg
catctgtacactcttatcttcaccacattccgcttcaattaatgtgtgtc
tggttgcctaagtaataactttgccttgctaaaacacagtacaattgcag
tttgttttaacttgtttgtaacactgtataatttctgcttcttttttgcg
cttgtccgagtcttcgcacctgaccttttgtcagcgttgactctctgtga
tatcgcgaataaaatctctttgcctcgaagtctgggcctttggtgtatga
tttaatctagtctcttcgaaag
>tig00035240#LTR
ggtgtctggtttaggattttaacagtacattacattcttatgttatagag
tggaggcttgaccatacaaccttttgcctcagcctatcattgaatcaaac
taacatttaatggcttcttagaaatgtgatatgctgtagttttgtttgac
taaaattctacaaactcaggagcggagagtactgaatatacacacaaagt
ggtcataaagtttctttaaaaataattcatacagacaaaaaatattctac
aaacagagatttcaatattccactatccattttgccaagtagtatgatgt
gaacgtttcaataaatttggaacaataaactgaatgttcggatttaatcc
aggaatacttagtgcattggaaagaagcaaagcacagagtttgctattta
tcctcatcatgttacattgatttgtttatgagcaagtatgcaagtaaacc
gagaccgtgtgattcatgggatagaccacatctttgtcttttgtgttcaa
aaccaagactaatgtgcaagtcaaacgcgtttacgcaacctcattcctat
tttcacaggctgctaatcaacagaagattgcctgtaaatagcacaaattg
acacccctaaatttcactcaatataaacatccataagaatagattgtgta
gaattatggtgcagcacatgtacgaattgaaaggagaagctagcgactgt
aatttcacttgtatttgaaagccaaaatactatagatgccaaaaatatga
aatataaacagaataagttgaaaatactcaatagatcatgcatcacctgt
agagagaggaaaagatgccacaacaggctaaacacctttcattagtttga
atgacattttgcaaaattgagaaattcaaaataatttacattccaggatt
tttatccaatgcttttcccttcctgctttctaagatctttgattaaataa
tgccctttctcattgagaatctggtgatctgaccagtccaattctcctat
tgtgccttaatgaaaacctctctctgtcactctcaacaatggctattgca
gctaattcactcccacagtggatccacaaacgaaaagttcctcttccact
tttagtgtcagatgctgagaccatttaactttgttaggagattcctcaat
gggacaaaactggccatttatatacaatgtatttccattgaaaaatgctc
gtgttcagaacttgatcgtttggtttaaactttcattttcattgctgaaa
atctgtttttttttaaaacaagatgtatgcagcattgtgagcttcattca
aggagcagagggtagatgctaggatcactgggagaaggagccttggaaag
ggagaattctatgatttggaagtgttgggagtgcagttttggaaattgtg
agcactgtgagagcagatctaaagcaggagcttaactgatgcaacttgga
gcaaggggtttgtggtcaaaaaaggcgagaatagtgggagagcctgggaa
cttggattgagtgtggatggcagctagtcttggagtgcaggttccagcag
cctttcagtaagtggagctaaacacaatcagaaatgttctgtttgacctg
ttctcaaacatgtttagcaaaaaccacccagtaaccttcacttccctctt
caatcaaataatgagcttaaatttccatgaacacaagtataatacttcac
actgcatgttgcaagatttctaaatgtttgttcaaaacattcctttaaat
cctaaatttagttcatatacataagagaattcttctcttattgtgtatca
tgaagtttcagtttgtcctttcccacttcaaagtgacaatgtagcagctg
agttgtttcagttcaacaggtgtctggtttaggattttaacagtacatta
tatacttctgttatggagtggaggcctgaccgtacaaccttttgcctcag
cctatcattgaatcaaactaacatttaatggctttttagaaatgtgatat
gctgtagtttt
>tig00005229#LTR
ttctgaagaagggtttaggcccgaaacgtcagcttttctgctcctctgat
gctgcttggcgtgctgtgttcatccagctctgcaccttgttatctcagat
tctccagcatctgcagttcctactatctctgaaacttgctaatatttctg
tttctactccacatcccctgaaactcctcagtcctgccttcagttgcatc
tctggtgagagctaaagaccataacacaatgtgattacattaagggcctt
ttcacctttcaacatattcaatgattctgccatctgttagatacaaaatg
cctaacgtttcttgaatgggatttgaattgaattaaattttatcctgtag
ctatattaaacataaaattaatggggccatcaatgagatttggctgagtt
acaaaactgaattagtgggattgaggtcggtatatttggaaagagttaga
gaatgaacttgaaatgaatcatttcctcctataaactgtcttctttgagg
acctcatcctttttaaggtccagccgtttgaatggccatgttacagaaag
taagcaaatcaacaaaatgggcaagacattctgtccttcaccaatattca
gcctgtagggaaagtattttctttgttgttgtaggggggcaaactgattt
tcacattcttgctacatactacaaggttagacaaattccattttccttaa
tttagagtgggttgtctcaatctcatactattactttggaaatgtcagag
aaatgtcacaaatagctgtttaaagtaagtttttttctccttgacttact
tatgacagcagattgctacagcatgatgaatgtaagcattttctggttct
tctacaattgctgctttaaagtcctgcaagtgaaaagtccaaatcattaa
ctaatgttagccaactgactgaatacaatccataaacaaaggataactcc
tcaaaatgggctgttggcagtctgttgctttcattggacaaaattttaga
cttgcttttacttgttcacctaattacaaataccatggaattactgatat
ccatacaaaaatattgtcacaaactttgtcgggactgattattagaattt
ccaacaatgaaattaaagcaataaagttttaacattttttctgaaaaaaa
ttaaaatcaaatcatcaaataaatattagttgcctatccagtaacatgcc
aaactacataacataaccgagttttgtcttgatgtgattacatatgttta
cactttatagaacacttaaacactatcctttctgttccagtttctttttc
ttcaatcagtgtataggattttctcagcatttggtgcagtaactaactgg
cacctgtggttcaatagcacacaagccagaaccccagtcttcatgataac
aaaaccacataggcttgttgttggacagatcacaaattgcatgattctct
acagtattaatttctccttaaaataaggacatagcccaaaatttaaactt
cccattcacaacaatactaattagcgtttttcaacagctttcctccatac
aggatatcagtcctaaagacaaatgacagatctctaaacacattcgaaca
ccaagttggttctcaataaatctcttgaaatagacagattattcttccta
ggtcatctcaatgctatttcaattcataattccaagcttctgccctgctt
aatcagggttcaatagaaaattaaaaaatggtatctaaattaaaacattt
gtatgctttgtgctattaaaatctatttgtgtttgattacacctttgcaa
agcttgttggttgttttgcctatagtaaaggtgctataaaatgcaagtcg
ttattctcattatcaaagtctctacagaacactgcagtgccaggtctgtg
aactacaattaaatagtgtcagccttctaggtcactgaggcatgctctaa
atcggccttcagcttcacttaaattaaggaattgaactgcagggttcagc
cagcttatgatagaaaatgatgtaaatttccagcagcagtctgagatggg
catggagaagccattgagggagaggaaattgagagggatggatgaggtaa
atcaaaaatgtaacagaattacttctaattcatgaaggcatgtgaaagga
gacaagtgataactgaaagtgttcttcaggaacacggcatagactctttc
ccttcccagccattttattacaactctggtatgaattttcacaatgaagc
agtgggtccataccttactcaaaactgttattctggaagaccagccgaaa
ccaagcacccaccatttccattgaggtgaggggcatgggagagaaagaag
ggtgggttgtaattttcacataccccttgacagaaacaaatacatatgta
agggtccttaacagtcatattggattcaaaaagatcacccctcctttctc
catagatattgccagatctgcagcaaccactgtattttgcttttgtgtgc
atgtaaaagtgcagctatctccagtcaaatacaattttcacaagcaagat
atccaaaacatgacttgtgactttaaactaaagaagattctaacttactg
gagttctttgcagaggtaagataccttttggaaaagggaagggtacttct
gagatccagggatattttagggagaggtgaagtatcttgtgcactcgcta
aatgtagatatgaacatatgtaagcaacgtaaaaaattgcaatctgtcaa
attgtaaaggcatctaaagcacttagagtttaaaataaaagaaattggct
gccttcaatttaaagcaaacgtgattgcagtttactctgttgacataagc
ttgaggccaaacctaggatttatattgcattactgacttcacaacctagc
atcaccatgggaggtttgcatttacgttttccatttgattaacagttcca
agtcattataaagtcttcaatgcagagctatgaatacaactgcttgtttt
tatttttagaaatgattaagtattagaaacaggatatagtagggaatgag
gatttgttttatcaataaatgttcttctttaaacagtcaattaatcagta
tacagtaagaactttatttaatttcctatcagtgtgggtcctgtggtctg
ccacagtagatagtaggtggattggcatggagactgtaagtgcaaaggat
ggtaggtgggggtaattggctggtgtgatatgatgctctaaattgtttcc
agggctgttgggcctggctatcaataagatctgcccttcaccccaagcac
caaatacctgactatctggggttctttccactgagttgggtttgtgggtc
tgcactcctgtcataggagtgacatttcaggcctttggtgtaggtaattt
ccaacaaattacttcaggataactgaccagacctcacgcagacctgatta
ttctgaacacaacaactgacagaagcttgcactacaaatcaattttaaaa
gatgtcctgatatctagctacatagaaaatgtaaccccatttttcagata
tagcaccttcatggtgtaccaagatggcatacacataccatgtaatattt
acaaggttagacacttaagattcaaattgctaggcctatttccatagtaa
aataattgcagattgggtctcataaaccaaagatttattgatattcttaa
tgttttgcttcattgcattgcaaaattaaagtaaattaaatggccatttc
tgaagagggtctaggcccgaaacgtcagccttcctgctcctctgatgctg
cttggcctgctgtgttcatccagctctacaccttgttatctcagattctc
cagcatctgcagttcctactacctctgaaac
>tig00274307#LTR
taaatggatagaagcaaagttagataaaggaacagatattaaatagcaaa
gagacatcagggcataaggagaaagagaaggaattttattgaggtatact
gcaagaagagttaaagttgaaaggaagagtcacagactacagactaagag
aatggctgcaatgggcacaagaatacagaatagagaattggggctaaaac
agatacaagcacccatggaagaacagagacagcgtgaactacacagcaaa
taggacatgagggaaagccagtgagaacaggactacttaatagatgaaac
tgctgaaacagaacgtcatggagtagggcacaaaatagacagttcaagag
ctggcaaaattgtaggtancagaacagtacatgggtatggataggtggtc
agaagcccatggctctatggcaccaaaggcgtttctgaaaagcaaattat
tagtccgctggcaaatatcaaggttagcattggaatgggattgagctccg
gcagttgaggtgagataaactgagcagaaattactgaacaccaaaacaat
acatcgttggatagtttgagaatggatcaaagtaattaatggaccaaaca
ataaatggaacaactgaaaaataagaacttcacttcaaaaattattattc
atcattttaaataatttcgtgattttcattgtcactttttttgcctaaga
taagcaagtttagatagttgagctgcttcactataccagaattgaaatcc
tgagccattcttaactctcttctttatgtatggttatttttgattgtgca
ttggaaacctaagctgaaagcatcttatggggcttctaatattttgattc
taaatatagcataacctgtttgttttgatcattactaacatcaactggat
ttcgatattttgtcaaccgaaacttcgagttcttctttctgctttaatga
gttccatttattctataatggagaaaataagacaactttcatttatattt
catcttcaccatagagaaacaaaccaaactgcttcacaaaagtctagaca
gataaatatagaaaatatatagaaatcaatttactatcaaaaatagccat
atgaagagagtgaagaatggctcagagtttcaagtcttatatattgacaa
gtagctcaagtaactgaatttgcttatgttaggcaaaaaatagagagaag
gaaaatcatgacattaaaagtggtgctgcataatcaataagatagatttt
aatacaggatgtgaaaagacaaagagatttagggaaggaagtcctgtgtg
caggatctagaaagatagagtgaacaatgatgcaattgaggtgacaagag
atgcacaacagaggtactaaagagtaatgtgcaattcttgaaggattcct
gagctgtaggatgttatagaaatatcaggaaatgaaataatgtacgtaag
caggcacaggagtaatggctgaacagaatctagtgctgtaggatgttata
gaaatatcaggaaatgaaacatcaatgtacgtaagcaggcacaggagaaa
tggctgaacagaacctaggcagtcatgtttcagatgagctaaagtttata
taaggcagagaatggatgactgaccacgagatcattgaattggtttaagt
tggaggccaggcccaaaggcataatagatttttgcaacacctggatagaa
gcaaagttagataaaggaacagatattaaatagcaaagacacatcagggc
ataaggagaaagagaaggaattttattgaagtataccgcaagaagaatta
aagtttaaaggaagagtcacacattacagatcaggagaatggctgcaatg
ggcacag
>tig00000600#LTR
cattagtgagcttgatggtcttttacccaacaattgacaacagtcgattc
ttaggtccagatttttattgaatccaattttgaccatctctcatggtgga
agttgaactcaggccccagaacattacccaggtctcttcattaatagcca
attgttaacaccaccaggccatcatctccctataaatatatacatctaac
tgatgatactttaaattaaaattttaaatgacactttttcctaacactat
taaaatctatacgaaagaagaatccacagacatagacagggatagtaagc
atatcctttgttatttatatgcactgcaagtggagatttgcttacattat
gattattacataattacgcattcggatcttcaggatgttgttccaacaaa
attggaaaaagttgttaactagataattaccagtcatatatgacctcttt
ttttaaaaatatgaaataactaaaatggttatatctagcatgagtttata
gggccaaaatggttagggtttgtgaatattctgaataggaaaagctaatt
gtcaaaaaagttaaatgtctattaaaaatcattgtttcaaatatgcaatg
tctaaatctttattcaaatacttttatgttgtcgctttacacattcttca
aacactaccatctaccatcatcacctacccaaatcccagccgcactctac
ttccacagaccactcttccctcgtcttctttcacatgccccaagtatcaa
ttacttcttcaccttctatgtttccaatatctttacctttcacttcttac
acatcattcatgtttttccgctccattagctttttaagatcaggctacac
caatgggaatcatgatataaagggattgaggggaatcctaggattacagg
tagggtatggtgtgtgaggtgattattctgtagaagaatgtggaagaaat
gcaataactgggacaaaacttgatgtgattttccaaccataagttggaat
tgtttaccccagctttgatctgatatctgtcatagcttctgtagatgcta
tacctccacttcctggtggtttgaaatctatgagaggtggccaattttct
gatattcaataatgcatcctgatcgtaaaaactgttgagctattcaacca
ctagaattataattctagtgatcgaatacagttttagcttatcattactt
aatgtcatatgcatgctgggttctaatatgagtaggtgcatagatagttt
tattctccctcatatggggaaaattatgtgattgacctttaaaacagcaa
ttcagcttcaagaatgtccacatccttaaaatattttggattataccctc
ctaattagctaactctccttcttgcatatatttaggttgcttcagagtag
caaatagaagaatctataataattcttttatactgggcttaaatttgttg
tcaatataacttgtgttttagtgtactctcatttcccttcagtgaaatag
aacctgcaaaaaagctcctcaacaaaattatagaattagaagccagctag
gggagcaattgattgtgttccaaatttttgtgcaataattctgtttaaat
acttttctcagtgagttcagataattggagttctgttgccatggagatac
aagaaaatattttacaacaatttttaaccctttcctggtcatttcttaat
ctttgccttttctgcttcttcctggcatcattaatttgcttatgttttga
tatttttgagatttgcaaatgataaaattgtatttatttcatacctaaag
acaaaagattgcattatctcatctatggttatgcagctgtcaaatctacc
tcatatgtgaattaagtaaaatgtgccacctttacactgcccttttcatt
caggtgcattgtcagtagcatgaggacattagtgagcttgatggtctttt
tcccaacaattgacaacagtcgattcttaagtccagatttttattgaatc
caattttgaccatctatcatggtgggatttgaactcaggccccagaacat
tacccaggtctcttcattaatagccaattgataacaccaccaggccatca
tctccctataaatatatacatctaactgatgatactttaaattaaaattt
tagatgacacttcttcctaacantattaaaatctatacgaaagaagaatc
cacagacatagacagggatagtaagcatatcctttgttatttatatgcac
tgcaagtggagatttgcttacattatgattattacataattacgcattcg
gatcttcaggatgttgttccaacaaaattggaaaaagttgttaactagat
aattaccagtcatatatgacctctttttttaaaatacgcatataactaaa
tg
>tig00289634#LTR
attgcgtcacttctatctgtatcaccctggtcactgtctgattcagcatt
gcatctctcatccttctgcacatgatccctcggctccatctcggttttgt
cgcattgtcttggtttataatgcacagactatcctgtcaactattacatt
gcagtttctaatgcatgaaaccctaccttacaggcacagtcttcgctctg
tcgcgcagtattgaaagcaatggtcttgtaaagcagcggtcatgaattta
cttctaactggaggatatgagaatgtttgtacaactgccgcatccaacat
ccaaaggagcactttcatatcgtctgaaattatgccaatgtcatttcctc
cacaggccagcagttaggtgagttaaggtattataaatgcagattgacaa
ggaaacaatgggggaccaacctcgaggggagcggccgaatgctttttttc
tttgctgtaatcagattctggttttgaagtgtggaacaggacaatataac
ccaaataggtgaaatcctactttctgtgggttggtctctgctgaggcctt
tgtcaccttctgggaaatatgtctgtgtgttaccttctgagggtgaaaat
gtggtccagttccccaagggaatgtgaacatctcaaacggccggtccatc
gcttcgtagcacacaaggctatgggtcaaagctggaaactgggatgttga
gcctctttccgtgttgtaaaaacacgatgattcaatcattctggaggaga
aacaactgtcgaagaaaaaaaagccagaagttgtgtcatttaagaaacga
tgtacacccctgctaccgtccctggtggtctagtggttaggattcggcgc
tttcaccgctgcggcccgggttcgattcccggtcagggaatgaagtttta
ttgttcctgatggtgacaacagcaaaggcagtgctgctctatccgcaatc
ctttcaatgtcagttaatgtccccgaaaacatcagagtccatattccagc
cgctcaaagaggcgaatggtgccttcgccgtcattgctcagtcaggctat
tcacctttgtgttgtgttgtgttgtgttgttagcagggacatcagcagta
agtgtaacattcacaagatgaacaaccaacaaagataatcaccttcgcta
cttcaattcaatagtctcccttttgtgacgcggtgagtttcactggcatt
tgtcgtccggaagctacaattcatcctctcgagtctgctcggccattcaa
tgagatcgctgctgatctgataaatgtcaactccgctttcctgctttccc
tccgtaacgtgaggtaaactcgagcctaatcacaacatcatatattaccg
atatttttcagaagttcagattacttcagtgacctgtgcatgtttgcatg
aaattgaataatatgaaacgagcaaaaaaagcccttcccgcaattcaacc
cagtgcagggtcagccatatgacaaaagtaagaaagcgaaaacgttagct
ccatgtctcccagcacagatttctctcttgacgagttgaatatttgcagc
atttttcattataattgtgacattttcacggacagatcctccctcaatcc
acaaataactgtgctgccaagaacgaatttgcctcaaattaaaattgctg
cgtatttttcatacagcctgatgccccaataatccctgctccatgtcaat
taaagctgctccgggtgaggttggagctcacttctatctgtatcaccctg
gtcacagtctgattcagcattgcattctctcatccttctgcacatcatcc
ccgcggctctatctcggttttgtcacattgtcttggtttataatgcacag
actatcccgtcgtctattac
>tig00289638#LTR
attgcgtcacttctatctgtatcaccctggtcactgtctgattcagcatt
gcatctctcatccttctgcacatgatccctcggctccatctcggttttgt
cgcattgtcttggtttataatgcacagactatcctgtcaactattacatt
gcagtttctaatgcatgaaaccctaccttacagagcacagtcttcgctct
gtcgcgcagtattgaaagcaatggtcttgtaaagcagcggtcatgaattt
acttctaactggaggatatgagaatgtttgtacaactgccgcatccaaca
tccaaaggagcactttcatatcgtctgaaattatgccaatgtcatttcct
ccacaggccagcagttaggtgagttaaggtattataaaatgcagattgac
aaggaaacaatgggggaccaaccgaggggagcggccgaatgctttttttc
tttgctgtaatcagattctggttttgaagtgtggaacaggacaatataac
ccaaataggtgaaatcctactttctgtgggttggtctctgctgaggcctt
tgtcaccttctgggaaatatgtctgtgtgttaccttctgagggtgaaaat
gtggtccagttccccaagggaatgtgaacatctcaaacggccggtccatc
gcttcgtagcacacaaggctatgggtcaaagctggaaactgggatgttga
gcctctttccgtgttgtaaaaacacgatgattcaatcattctggaggaga
aacaactgtcgaagaaaaaaaagccagaagttgtgtcatttaagaaacga
tgtacacccctgctaccgtccctggtggtctagtggttaggattcggcgc
tttcaccgctgcggcccgggttcgattcccggtcagggaatgaagtttta
ttgttcctgatggtgacaacagcaaaggcagtgctgctctatccgcaatc
ctttcaatgtcagttaatgtccccgaaaacatcagagtccatattccagc
cgctcaaagaggcgaatggtgccttcgccgtcattgctcagtcaggctat
tcacctttgtgttgtgttgtgttgtgttgttagcagggacatcagcagta
agtgtaacattcacaagatgaacaaccaacaaagataatcaccttcgcta
cttcaattcaatagtctcccttttgtgacgcggtgagtttcactggcatt
tgtcgtccggaagctacaattcatcctctcgagtctgctcggccattcaa
tgagatcgctgctgatctgataaatgtcaactccgctttcctgctttccc
tccgtaacgtgaggtaaactcgagcctaatcacaacatcatatattaccg
atatttttcagaagttcagattacttcagtgacctgtgcatgtttgcatg
aaattgaataatatgaaacgagcaaaaaaaaagcccttcccgcaattcaa
cccagtgcagggtcagccatatgacaaaagtaagaaagcgaaaacgttag
ctccatgtctcccagcacagatttctctcttgacgagttgaatatttgca
gcatttttcattataattgtgacattttcacggacagatcctccctcaat
ccacaaataactgtgctgccaagaacgaatttgcctcaaattaaaattgc
tgcgtatttttcatacagcctgatgccccaataatccctgctccatgtca
attaaagctgctccgggtgaggttggagctcacttctatctgtatcaccc
tggtcacagtctgattcagcattgcattctctcatccttctgcacatcat
ccccgcggctctatctcggttttgtcacattgtcttggtttataatgcac
agactatcccgtcgtctattac
>tig00289639#LTR
attgcgtcacttctatctgtatcaccctggtcactgtctgattcagcatt
gcatctctcatccttctgcacatcatccccggctccatctcggttttgtc
gcattgtcttggtttataatgcacagactatcctgtcaactattacattg
cagtttctaatgcatgaaaccctaccttacagagcacagtcttcgctctg
tcgcgcagtattgaaagcaatggtcttgtaaagcagcggtcatgaattta
cttctaactggaggatatgagaatgtttgtacaactgccgcatccaacat
ccaaaggagcactttcatatcgtctgaaattatgccaatgtcatttcctc
cacaggccagcagttaggtgagttaaggtattataaantgcagattgaca
aggaaacaatgggggaccaaccgagaggggagcggccgaatgcttttttt
ctttgctgtaatcagattctggttttgaagtgtggaacaggacaatataa
cccaaataggtgaaatcctactttctgtgggttggtctctgctgaggcct
ttgtcaccttctgggaaatatgtctgtgtgttaccttctgagggtgaaaa
tgtggtccagttccccaagggaatgtgaacatctcaaacggccggtccat
cgcttcgtagcacacaaggctatgggtcaaagctggaaactgggatgttg
agcctctttccgtgttgtaaaaacacgatgattcaatcattctggaggag
aaacaactgtcgaagaaaaaaaagcgagaagttgtgtcatttaagaaacg
atgtacaccctatactaccgtccctggtggtctagtggttaggattcggc
gctttccccactgcggcccgggttcgattcccggtcagggaatgaagttt
tattgttcctgatggtgacaacagcaaaggcagtgctgctctatccgcaa
tcctttcaatgtcagttaatgtccccgaaaacatcagagtccatattcca
gccgctcaaagaggcgaatggtgccttcgccgtcattgctcagtcaggct
attcacctttgtgttgtgttgtgttgttagcagggacatcagcagtaaga
gtaacattcacaagatgaacaaccaacaaagataaccttcgctacttcaa
ttcaatagtctcccttttgtgacncggtgagtttcactggcatttgtcgt
ccggaagctacaattcatcctctcgagtctgctcggccattcaatgagat
cgctgctgatctgataaatgtcaactccgctttcctgctttccctccgta
acgtgaggtaaactcgagcctaatcacaacatcatatattaccgatattt
ttcagaagttcagattacttcagtgacctgtgcatgtttgcatgaaattg
aataatatgaaacgagcaaaaaaaaagcccttcccgcaattcaacccagt
gcagggtcagccatatgacaaaagtaagaaagcgaaaacgttagctccat
gtctcccagcacagatttctctcttgacgagttgaatatttgcagcattt
ttcattataattgtgacattttcacggacagatcctccctcaatccacaa
ataactgtgctgccaagaacgaatttgcctcaaattaaaattgctgcgta
tttttcatacagcctgatgccccaataatccctgctccatgtcaattaaa
gctgctccgggtgaggttggagctcacttctatctgtatcaccctggtca
cagtctgattcagcattgcattctctcatccttctgcacatcatccccgc
ggctctatctcggttttgtcacattgtcttggtttataatgcacagacta
tcccgtcgtctattac
>tig00289655#LTR
attgcgtcacttctatctgtatcaccctggtcactgtctgattcagcatt
gcatctctcatccttctgcacatgatcccctcggctccatctcggttttg
tcgcattgtcttggtttataatgcacagactatcctgtcaactattacat
tgcagtttctaatgcatgaaaccctaccttacagagcacagtcttcgctc
tgtcgcgcagtattgaaagcaatggtcttgtaaagcagcggtcatgaatt
tacttctaactggaggatatgagaatgtttgtacaactgccgcatccaac
atccaaaggagcactttcatatcgtctgaaattatgccaatgtcatttcc
tccacaggccagcagttaggtgagttaaggtattataaaatgcagattga
caaggaaacaatgggggaccaaccgaggggagcggccgaatgcttttttt
ctttgctgtaatcagattctggttttgaagtgtggaacaggacaatataa
cccaaataggtgaaatcctactttctgtgggttggtctctgctgaggcct
ttgtcaccttctgggaaatatgtctgtgtgttaccttctgagggtgaaaa
tgtggtccagttccccaagggaatgtgaacatctcaaacggccggtccat
cgcttcgtagcacacaaggctatgggtcaaagctggaaactgggatgttg
agcctctttccgtgttgtaaaaacacgatgattcaatcattctggaggag
aaacaactgtcgaagaaaaaaaagccagaagttgtgtcatttaagaaacg
atgtacacccctgctaccgtccctggtggtctagtggttaggattcggcg
ctttcaccgctgcggcccgggttcgattcccggtcagggaatgaagtttt
attgttcctgatggtgacaacagcaaaggcagtgctgctctatccgcaat
cctttcaatgtcagttaatgtccccgaaaacatcagagtccatattccag
ccgctcaaagaggcgaatggtgccttcgccgtcattgctcagtcaggcta
ttcacctttgtgttgtgttgtgttgtgttgttagcagggacatcagcagt
aagtgtaacattcacaagatgaacaaccaacaaagataatcaccttcgct
acttcaattcaacagtctcccttttgtgacgcggtgagtttcactggcat
ttgtcgtccggaagctacaattcatcctctcgagtctgctcggccattca
atgagatcgctgctgatctgataaatgtcaactccgctttcctgctttcc
ctccgtaacgtgaggtaaactcgagcctaatcacaacatcatatattacc
gatattttcagaagttcagattacttcagtgacctgtgcatgtttgcatg
aaattgaataatatgaaacgagcaaaaaaaaagcccttcccgcaattcaa
cccagtgcagggtcagccatatgacaaaagtaagaaagcgaaaacgttag
ctccatgtctcccagcacagatttctctcttgacgagttgaatatttgca
gcatttttcattataattgtgacattttcacggacagatcctccctcaat
ccacaaataactgtgctgccaagaacgaaatttgcctcaaattaaaattg
ctgcgtatttttcatacagcctgatgccccaataatccctgctccatgtc
aattaaagctgctccgggtgaggttggagctcacttctatctgtatcacc
ctggtcacagtctgattcagcattgcattctctcatccttctgcacatca
tcccctggctctatctcggtttttgtcacattgtcttggtttataatgca
cagactatccgtcgtctattac
>tig00289665#LTR
attgcgtcacttctatctgtatcaccctggtcactgtctgattcagcatt
gcatctctcatccttctgcacatgatccgccggctccatctcggttttgt
cgcattgtcttggtttataatgcacagactatcctgtcaactattacatt
gcagtttctaatgcatgaaaccctaccttacagagcacagtcttcgctct
gtcgcgcagtattgaaagcaatggtcttgtaaagcagcggtcatgaattt
acttctaactggaggatatgagaatgtttgtacaactgccgcatccaaca
tccaaaggagcactttcatatcgtctgaaattatgccaatgtcatttcct
ccacaggccagcagttaggtgagttaaggtattataaaatgcagattgac
aaggaaacaatgggggaccaaccgagaggggagcggccgaatgctttttt
tctttgctgtaatcagattctggttttgaagtgtggaacaggacaatata
acccaaataggtgaaatcctactttctgtgggttggtctctgctgaggcc
tttgtcaccttctgggaaatatgtctgtgtgttaccttctgagggtgaaa
atgtggtccagttccccaagggaatgtgaacatctcaaacggccggtcca
tcgcttcgtagcacacaaggctatgggtcaaagctggaaactgggatgtt
gagcctctttccgtgttgtaaaaacacgatgattcaatcattctggagga
gaaacaactgtcgaagaaaaaaaagccagaagttgtgtcatttaagaaac
gatgtacaccctgctaccgtccctggnggtctagtggttaggattcggcg
ctttcaccgctgcggcccgggttcgattcccggtcagggaatgaagtttt
attgttcctgatggtgacaacagcaaaggcagtgctgctctatccgcaat
cctttcaatgtcagttaatgtccccgaaaacatcagagtccatattccag
ccgctcaaagaggcgaatggtgccttcgccgtcattgctcagtcaggcta
ttcacctttgtgttgttgtgttgtgttgttagcagggacatcagcagtaa
gtgtaacattcanaagatgaacaaccaacaaagataatcaccttcgctac
ttcaattcaatagtctcccttttgtgacgcggtgagtttcactggcattt
gtcgtccggaagctacaattcatcctctcgagtctgctcggccattcaat
gagatcgctgctgatctgataaatgtcaactccgctttcctgctttccct
ccgtaacgtgaggtaaactcgagcctaatcacaacatcatatattaccga
tatttttcagaagttcagattacttcagtgacctgtgcatgtttgcatga
aattgaataatatgaaacgagcaaaaaaaaagcccttcccgcaattcaac
ccagtgcagggtcagccatatgacaaaagtaagaaagcgaaaacgttagc
tccatgtctcccagcacagatttctctcttgacgagttgaatatttgcag
catttttcattataattgtgacattttcacggacagatcctccctcaatc
cacaaataactgtgctgccaagaacgaatttgcctcaaattaaaattgct
gcgtatttttcatacagcctgatgccccaataatccctgctccatgtcaa
ttaaagctgctccgggtgaggttggagctcacttctatctgtatcaccct
ggtcacagtctgattcagcattgcattctctcatccttctgcacatcatc
cccgcggctctatctcggttttgtcacattgtcttggtttataatgcaca
gactatcccgtcgtctattac
>tig00289668#LTR
attgcgtcacttctatctgtatcaccctggtcactgtctgattcagcatt
gcatctctcatccttctgcacatgatccctcggctccatctcggttttgt
cgcattgtcttggtttataatgcacagactatcctgtcaactattacatt
gcagtttctaatgcatgaaaccctaccttacagagcacagtcttcgctct
gtcgcgcagtattgaaagcaatggtcttgtaaagcagcggtcatgaattt
acttctaactggaggatatgagaatgtttgtacaactgccgcatccaaca
tccaaaggagcactttcatatcgtctgaaattatgccaatgtcatttcct
ccacaggccagcagttaggtgagttaaggtattataaaatgcagattgca
aggaaacaatgggggaccaaccgaggggagcggccgaatgctttttttct
ttgctgtaatcagattctggttttgaagtgtggaacaggacaatataacc
caaataggtgaaatcctactttctgtgggttggtctctgctgaggccttt
gtcaccttctgggaaatatgtctgtgtgttaccttctgagggtgaaaatg
tggtccagttcccaagggaatgtgaacatctcaaacggccggtccatcgc
ttcgtagcacacaaggctatgggtcaaagctggaaactgggatgttgagc
ctctttccgtgttgtaaaaacacgatgattcaatcattctggaggagaaa
caactgtcgaagaaaaaaaagccagaagttgtgtcatttaagaaacgatg
tacacccctgctaccgtccctggtggtctagtggttaggattcggcgctt
tcaccgctgcggcccgggttcgattcccggtcagggaatgaagttttatt
gttcctgatggtgacaacagcaaaggcagtgctgctctatccgcaatcct
ttcaatgtcagttaatgtcccgaaaacatcagagtccatattccagccgc
tcaaagaggcgaatggtgccttcgccgtcattgctcagtcaggctattca
cctttgtgttgtgttgtgttgttgttagcagggacatcagcagtaagagt
aacattcacaagatgaacaaccaacaaagataatcaccttcgctacttca
attcaatagtctcccttttgtgacgcggtgagtttcactggcatttgtcg
tccggaagctacaattcatcctctcgagtctgctcggccattcaatgaga
tcgctgctgatctgataaatgtcaactccnctttcctgctttccctccgt
aacgtgaggtaaactcgagcctaatcacaacatcatatattaccgatatt
tttcagaagttcagattacttcagtgacctgtgcatgtttgcatgaaatt
gaataatatgaaacgagcaaaaaaaaaagcccttcccgcaattcaaccca
gtgcagggtcagccatatgacaaaagtaagaaagcgaaaacgttagctcc
atgtctcccagcacagatttctctcttgacgagttgaatatttgcagcat
ttttcattataattgtgacattttcacggacagatcctccctcaatccac
aaataactgtgctgccaagaacgaatttgcctcaaattaaaattgctgcg
tatttttcatacagcctgatgccccaataatccctgctccatgtcaatta
aagctgctccgggtgaggttggagctcacttctatctgtatcaccctggt
cacagtctgattcagcattgcattctctcatccttctgcacatcatcccg
cggctctatctcggttttgtcacattgtcttggtttataatgcacagact
atcccgtcgtctattac
>tig00289671#LTR
attgcgtcacttctatctgtatcaccctggtcactgtctgattcagcatt
gcatctctcatccttctgcacatgatcccctcggctccatctcggttttg
tcgcattgtcttggtttataatgcacagactatcctgtcaactattacat
tgcagtttctaatgcatgaaaccctaccttanngagcacagtcttcgctc
tgtcgcgcagtattgaaagcaatggtcttgtaaagcagcggtcatgaatt
tacttctaactggaggatatgagaatgtttgtacaactgccgcatccaac
atccaaaggagcactttcatatcgtctgaaattatgccaatgtcatttcc
tccacaggccagcagttaggtgagttaaggtattataaaatgcagattga
caaggaaacaatgggggaccaaccctcgaggggagcgnccgaatgctttt
tttctttgctgtaatcagattctggttttgaagtgtggaacaggacaata
taacccaaataggtgaaatcctactttctgtgggttggtctctgctgagg
cctttgtcaccttctgggaaatatgtctgtgtgttaccttctgagggtga
aaatgtggtccagttccccaagggaatgtgaacatctcaaacggccggtc
catcgcttcgtagcacacaaggctatgggtcaaagctggaaactgggatg
ttgagcctccttccgtattgtaaaaacacgatgattcaatcattctggag
gagaaacaactgtcgaagaaaaaaaagccagaagttgtgtcatttaagaa
acgatgtacaccccctgctaccgtccctggtggtctagtggttaggattc
ggcgctttcaccgctgcggcccgggttcgattcccggtcagggaatgaag
ttttattgttcctgatggtgacaacagcaaaggcagtgctgctctatccg
caatcctttcaatgtcagttaatgtccccgaaaacatcagagtccatatt
ccagccgctcaaagaggcgaatggtgccttcgccgtcattgctcagtcag
gctattcacctttgtgttgtgttgtgttgtgttgttagcagggacatcag
cagtaagtgtaacattcacaagatgaacaaccaacaaagataatcacctt
cgctacttcaattcaacagtctcccttttgtgacgcggtgagtttcactg
gcatttgtcgtccggaagctacaattcatcctctcgagtctgctcggcca
ttcaatgagatcgctgctgatctgataaatgtcaactccgctttcctgct
ttccctccgtaacgtgaggtaaactcgagcctaatcacaacatcatatat
taccgatatttttcagaagttcagattacttcagtgacctgtgcatgttt
gcatgaaattgaataatatgaaacgagcaaaaagaaagcccttcccgcaa
ttcaacccagtgcagggtcagccatatgacaaaagtaagaaagcgaaaac
gttagctccatgtctcccagcacagatttctctcttgacgagttgaatat
ttgcagcatttttcattataattgtgacattttcacggacagatcctccc
tcaatccacaaataactgtgctgccaagaacgaatttgcctcaaattaaa
attgctgcgtatttttcatacagcctgatgccccaataatccctgctcca
tgtcaattaaagctgctccgggtgaggttggagctcacttctatctgtat
caccctggtcacagtctgattcagcattgcattctctcatccttctgcac
atcatccccgcggctctatctcggttttgtcacattgtcttggtttataa
tgcacagactatcccgtcgtctattac
>tig00291608#LTR
gaaatgttaaagggttaatatctgttctgctgacatataagaaattaggt
gcttcgtgggtgcccctgtctcgcagataaaaatggggcaatctaattat
actctgctctctgtaaatgttgaactaaggctaaaaagatctcacagaca
aaaggtgataatctaattatactctgctctctgtaaatgctaaaaggata
aggaactacctcgtcttacacattgtttttgggcagctaatctttgtttt
actgttagatgattaagttacgtgattatgggggagaaaaaaattgtaac
ttgtatgcatgtctgactgtgctgtaaaaacctatataaagggaggacgg
ttcccttgcagagaacatcacttggcacagctccgcaagccctgcgaaga
ttgttaagtgatcctccaaagtttgtacttgcttaaataaactgtggcta
ttcacagaagttggtgtattgcatttgtatcaagtgcataggaatctccg
aaaagggaactcaacatttggtggcagtggtgggattccaacatatacgg
aacttctagatgaactgaataagtgatcggctgtgtgacggtgacgtgag
acggatgggcccacacggtaagatttaccctgatctctctcattaaccta
tcactcagtcgacgcctcgtcccctagaactctgtagtggcggaatctcc
gagataacctatgcacttgtccgctgacgaattcgtctcagggaggtcag
agtcctccgaactgtaagtaccgggaattcgggggttagagtcctccaaa
ctgcaagtaccgggaattcgggggttagagtcctcccaactataagagtc
gggaattcggagattagattcctccaataccggggttcgagtccctggaa
cgtagtaccgaaggtaaaggataactacagtgtctgtctcaaccaccggt
tgttaagaggggaaatcccccacgcgaaggtcagggccctgaattgggtg
tggagaccaaggacnctggactggtatatagatataagtaagaagttgaa
gcgttaaaatgggacagacgttggataactcgggtgttggaacccctttg
tatcggttatgtcgggatgtccccgaaaatgaagaatggttcagacgtct
gtcggcatgcctaaataagaaattgggaaatgaaatttggccaatagggg
gaacttgggatgtagataaatgcataaaagcggaagaggcaatttggaaa
cgtaatacggggacaaaatggaaaactttaatatccacgtggagaaggac
tgctgaggaaataatgaataaatcgaaacaggccagttgggagaataatg
cacgtcggagagggattagagtatgtgatcatgagggaaaccctaagtcg
tgggaggtgttgaagcagcagtgtgaggattatgatatgaggaaagcaga
acaggaaagattgagaaaggagaggcaaaataaggaatcagtgttgaagt
gtcaagccggtttatcatgtgggaataaaatggagatacctcctgacatg
tctggtctgccaatattgttccaaaataatgacaccgatgaccaggagga
ggattggcaaattccaccgagtgccccacccgcccaaccacatcagcact
atacgtctaaaatctcctcaaaaccatcctcctccccaagcaattggcca
taatcaaatgtgcggcccatgtaatggacaatacggatatcagcaaaggc
aatgccagagctgatcgagctgccaaatacactgcaatagcatgcaattc
tattgggtcctctatgaaccggcaggcgttaaatcgctcgcctgcatcga
aaacaacgggtataccagacattgtcactgtgcagcgtttacagggggac
gcccctgactcaggaaaagaaatatggaagacgcatgagtgttcgcactc
tgcgtcaagaggtctctggttcactccagttggcgagtgtgtatacctga
tgctttgttaccaatgcttattgactgtcttcatactgatacccaccttg
gcaaggagggaatgagtaatatcatgttgcgtacctggtggcacccccga
ttggctgaggcagcccagaagcgtgtcaggtcatgtctgacatgtcacca
aaataatgccagccaaggaatgtggtgcgtaacagggaaaacacccttgt
caggtggcccatttgagtgtattcagcttgatttcattgaattgccgcct
gtacattgctataagtattgtcttgttattgttgatgtatttagcagatg
gattgaagcctttccaaccactaataataaagtctcaacggtggtaaaat
tactactgacagagatcataccgaagtttggagtgcctcgacagattagt
tcagacaatggcccccactttgcaggaaaaatcaacaaagaactttgtga
ggtgctgcatatccagcagcaattccattgtgcttaccaccctcaggcgg
cagggagagtggaaagagctaatggaactctcaaaactaaattgactaag
cgaacatccgaaaccggccttaactggctaaaggttttgcctttagctct
gtaccacatgagaataacaccccacttcactactggactctcggccgcaa
aaataatttgtggccgaaccagtaggaccccttgggatgccgacgcagac
ccacctacccacgtagacttaaatattatggagaggaaatgcaaagatac
tttcagcagctcacatcgtctcgaaagtttcttcattcacaggtaaagca
cgccttcggaccaccatcacaagcgacggatcagagctcagacgaccaga
atgaaccccccagactacaaacgggagacctcgtgttaatcaaagactgg
gatcgccccaagctcggacccaggtggaaaggaccattccaaatacttct
ccagacaccgattgcgcttaaagtcaaagggcagaatcactggatccacc
tcagtgactgtaaacgatgggttccctcaccatcttgaaaataatcattg
gactaagtattgttcagactgtgagtgggttggaggacagtttgttttat
aagacacatatccaactgcatgggaatcgaacagtgtgttctccgcgagc
acaatctgtagaagctttgtttgcagcaaccccaggatggaactctcacc
aactctatgaagtagattattctggtgagccttgccaagggaagagagga
acctggagcatgggtgtgcagggtaaatgtgtagaattgataagtaacgg
cccctccaattgtacaggcactaaacctaagtctgggaaggaaggggcca
actgtacggatcctaacaactatccgctttgttttaatggtactgaaagt
tcttgtgtatatgccttagtaaacgtcacccaccatccccatgatgcttc
ctggccccatcagtgtgtaaaacggacttgtacaactaaaggagggctat
tgaactgcccctgtttggaatcaaaaccggtaaacatgacttcaggcata
cattggacttgtgggagttgtaatggcacccatgtggaaacggggtatgg
gacgattccgtttcactcctcagacgtccaaccatttaagggtcaatcct
cctggaatagttacaagatagtccgtacgtcctttacctgctaccgtgct
aagtagggattcgttttccttctcaatgggaccttttctactgctacacc
aattttgcgggtgctatttgctgttgggaccattgggcctctcacggtcc
cttgtccccaacgagcacatactcgacgacgaattgtcacacgcttcata
agcaaggagtcttgtgccgactggcaggatccagtaagcctgggctcttc
cttggtacatggcttcctgggaactgtcactttgggatgctcctcagggg
tggtgtccgctaaaaaccgaaactaccttatatgtggactcaccgccctg
ggaaatagcacaatattggcattggaagcagtaaatcaagaattagctga
acttcggcactatgctcagcaaacccggtatgcagtggactatcagctgg
ctcaacaagggggagtttgtacaatagtaggagacaaatgcatcacccat
gttacggacgaatcatacaacataacccactccatccagtctattaaaaa
acaattggatgatttcagacaaggtaaaggagatgactggctaaggtggc
tactggaaggatcctggggttcctatctactgcatgggctagtaattttt
gttgttataatcattgtatgttgtgtgttaataacttgcttaaatactgg
ctgtgagattcttacgaataagctggtgacgcctttctcagcctcattta
gttggttatcatggaacgataaaaggagggaatgaaatgttaaagggtta
atatctgttctgctgacatataagaaattaagtgctttgtgggcgccctg
tctggcagacaaaatggggtaatctaattatactctgctctctgcaaatg
ttgaactaaggctaaaaagatctcacagacaaaaggtgataatctaatta
tactctgctctctgtaaatgctaaaaggataaggaactacctcgtcttac
acattgtttttgggcagctaacctttgttttactgttagatgattaagtt
acgtgattatgggggagaaaaatactgtatcttgtatgcatgtctgactg
tgctgtaaaaacctatataaagggaggacggttcccttacagagagcatt
gcttgacacggctccgcaagccctgcgaagattgttaagtgatcctccaa
agcttgtacttgcttaaataaactgtggctattcacagaagttggcgtat
tgcgtttgcatcaagtgcgtaggaatctcctaaatgggaactcaaca
>tig00007289#LTR
gaagggtctaggcccgaaacgtcagcctctctgctcctatgatgctgctt
ggcctgctgtgttcatccagccctgcaccttgttgtctcggattctccag
catctgcagttcctactatctctaagttagattgggatgtctggtgagtg
ttggactgagaggtctgcttcagtgctgtatggttctatgacgtctacac
tttgctttctgccattcagccaatttttttccatattgctaccgaacatc
agtttaaaacatgttgctgaagaattgatgctaaccactttaaaatattc
tctttcaatacttcagaattaactaattctgaccacattaggcatcaatg
aacaacatacagcagattgttagcttccagcaccatcttgtggtgtactg
actggaaatattctcaaccatgcactgtaagtactgtcgggtaatatcag
gttagaatgccatcctgtggctgaagtagacaaaaagaaacttactgatg
ccaatgcaagtccaaaattggtggtctggtgtttcaactgaatttcaagc
ttgtgaaggagtgcttcaatcctttcttgctcaaaaccattccttgcatt
cataaagataaacagaaatgtattttcatgtaagtattttaaccatgtga
ataaacatgcaggcaaatatttacaataatatatgcttctgacatgtgtg
ttgaatctataccgtggtaagctatcaattctattcaatcactgtcaaac
agattgctcattcttttataccaagaaattcagtcggttgggctgcaatc
atggagtggctgcaagtaacaatccctgtgcaaactggatgggccagagt
tcaacacacccaatattgcactcaaggcctgattaacattctaaaggaag
tattaaaactatatttcacaatatattgcttagaacccattacagatgtg
tatgttactcacatcaaatttgcatgctctctttggaaacacatcaacag
tagcaatggaaacttccatttataacatctgacccagactaaaggaacag
aaagactgatcacctatcatacaaatgtctttcctccagtgagagaaaca
ctggcctcccttgagcatcatctcaaaggtaaattaagatgcccgagaca
ggaaaggaacattttggatatgtaaatgtgtggcatcatttcagcattta
aatgctataactccagtaggttgtgctcctgaaattaaacaaaaacacaa
gtttatagaataggttacatactcaattacttcatctattactttggcga
tgatctctttcacaactttaacgtcttgttctgcgataccttgtagccct
acactaaagcaagcctctcttgtgctgccgtcatatctggaaaacaaaac
atatttactgtaagtgactaaagaacccgcaaaactcagctggcaaaaaa
tgtagtaccgataatacaaatttaatcaacgttttatcaaactaattctc
ttttcggagattccttcaacaacaatcaagatattaaaaaaattgtcaaa
ttccttttctatgacacgattgtaaggatcccaccgatgaagggtgtagg
cccgaaacgtcagcctttctgctcctatgatgctgcttggcctgctgtgt
tcatccagccctgcactttgttgtctcagattctccagcatctgcagttc
ctactatct
>tig00297756#LTR
cacttggcaaaaggcccactggtcattcccaaatacactcaacaagacca
ttatcatgatcaagagaatcaagctgaattaaaaatagaaattgctggcg
aagctcagtaaggctggcagcattggcatcagatctcttcagtgctgaag
aacaataactggactctaaacgttcactctgctttggcccgacagccgct
gccggaccagctgtgtttctccagcaatttgtgtcttatctttccgatct
ccaatattcgcagctcttttttttaaatacagcaaagtttgacccaccaa
aggtggtattgtctcaggtgacagcctacctcattcattgaggcatatgt
taggcattgcaattcgattggtcaaactgccaagcttgaatcaaaacaca
ctttatttctgtgctatcgttgaagtataaataacattctatcttggaat
tatctaactttattggaaaatttgactgattgaaaaattatttgactacg
aaacaggctgttcgaatacagaagcattctacaaaacacactgttggcaa
aggcaaattcagaaaatcagtttgtctcacatgcaattctggagtaggac
tgtaacagaattgctcaaaattacaattactctcagaattctagtaaagg
acaacgtgttgttggaggggacagttcaaatctctgtgcagtttcacgtt
gaccactctgtcgaatggacgacagatctgtaaccggtgatcactgactg
caacgcatcattctccagatgcaatttcatttcacagcttttttccccag
ctgagtacatgatgaagatcccttcatactatacagataactctcgcact
ttatcatctgtaaaccgaatatcntatatccaattccagatcagtaatat
ttaccacggaatccggtgaacaatatcgaagcctgaagaaaaattcgcca
actgtaaaattgtattactggactcaaaactttgactctattttgttccc
agaaatggcatcagtcaagtttgttctccacagatttctgtttttcttta
tgaatcctgagtaaacattttgaacctgactttaaaatcacacaaagaag
attctgtcatcaccttccatcttggccacattatcagtctgagctgtcac
tttgccttgcatctctcggtccgatcagactgtaatattgggccagggag
ttggtgacagattgcaggagagaaagacaccacttgtttgtgtcagtgaa
atcaaatgaaccctttacgaaaactgaatgagagcatgcagactcgtctg
agcaaatcaatcagtcttcaaatgagcatgcttcgcatctcttagatgtt
taccagctctggaaatgttctagcagcctgtacccaatcttgttatttgg
aaaacctctgagagatgctactcattcatttccactcggtttttcccatt
ggaagtcgtgttaaaagtgcaacgctgtgatgctgggaatgaaactgggg
tcgactgcttgggaagcagctatgctcaccactgtaccagcatcacttgg
caaaaggcccactggtcattcccaaatacactcaacaagaccattatcat
gatcaagagaatcaagctgaattaaaaatagaaattgctggcgaagctca
gcaaggctggcagcattggcatcagatctcttnagtgctgaagaacaata
actggactctaaacgttcactctgctttggcccaacagccgctgccggac
cagttgtgtttctccagcaatttgtgtcttatctttccgatctccaatag
tcgcagctctttttttaaatactgcaaattttgacccaccaaaggtggta
ttgtctcaggtgacagcctacctcattcattgagccagatgtcaagg
>tig00299523#LTR
aagggcagtttgagatgggtaataaatgtcctggagacaataaatgccca
cttattgatgacactcaaaatcctagaatggttaaaaagtgaccaacaca
aatccttgttaagatctactgtttaagtgtcatcattcaaaactacatat
ggtttggtttgtgcaaataaggagaaactgtgtttccactggtgggaagc
tttgtaccctgaggacacagagttaatgtaattggcaaaaaggccagaat
tgacaatgagagggcatttgttttaacatattgaattgattcaatcctga
ctgtatcgcctgaagggctgatggaagcagattcaacaacaatttttgga
aaatggttggaaaaatattttatggaattctagggaaggaaatatctaca
gggctatgagaatagaacaagggagcaagaccatttgaatagttcttaca
aatggcccaatgatctcccacaatactgtctgtctcaatgcaaagactgg
gaataggatatggaattaaagtagcaaaggacagaatcatagagggtcta
cagcacagcaaggggccatttggccaagtgtatcagtgctggcactccaa
ttgcgcaatcccccatgttctctccataattctgtatgttcttccttttc
agaggacaatccaattccctcttaaaggctcaggaagcatatttccagat
cttaactactcactacatgaaggtgtttttcctctcaggttcccattact
tcttttgccgatgaccttaaatgtgtgctatctagttcatgatcccctcc
actattgggaacagtttctccctatttctgtccaaagccctcatgttgtt
gaatgcctctatcaagtatctaaggaaaagaattcccccccgccaaaccc
aaaaataaagtgacaaggggttttatttgcagacacagtgagcatgtgaa
cctgggagcaggattaagtaattctgtccccttgggttgctctgtcagtt
acatttttttgtggatgatatctgcccccacttcctctaactgccttatt
ctgcgctgtgctattgataagtcacaaattggaatgtcctagatgacctc
aagcatctgtaacgttttgaggcagtggtgaatgacagctgagatggtac
cttctccattcgcagatgctaactgaccttctgttggtttgccagcacac
tgctgtagtttcagttacatcttcacattatattcaccgtcactgcagcc
ccttacttaggcaaacctttcgtgaaacacctgattgtgacaactctgcc
cttttgagggattgctgcttttgtgcatttgtgtagtgcccttcagaccc
tcacgagcctcaaagaactctgcatccagttaatgattttatgaatgtag
tcatggcataatgcagagaatatggcccaatttgtacacagcaaggtccc
acagatatcaatacaacaatgatcagagtgttttaatgattttgcttaag
ggatgaatatcaatgcaggacattgagatgggtaataaatgtcctggaga
caataaatgcccatttattgatgacantcaaaatcctagaatggttaaaa
agtgaccaacacaaatcttgttaagatctactgtttaagtgcacccc
>tig00302652#LTR
caaagtcaacaagacacaaatgagacacagctattgtaagcagtcacaca
ttgtgatgccaaggcacacaggctgtgggccaagtgctggaaaatgggat
ttaaatagttccatgcttgtttttgcctgtggcagacccggtgagctgaa
gggtctttttctgtacacctctangactctataataaagtgataattttg
ctanggcaaacatgtgtgaaacaatgtgcttttaggaggaagaccccgaa
gttttacattcgtggataagattcaattcttgtcctcatttcagttcaag
acccgttaatttttaattgccatcatgaactgccagtcagtgcacagtga
aacatgcaaagtattgttcagaaagtaagaccagtaataactacaaaaac
ataaataaatcaaaatgtgagcaacccagcttttctcctctaatatataa
ttggaacccaagtcttgcatagtgtttaatgtaacaggatattaaaaata
catgaaggacacagaacattacatgactatcagtgacacagcacagccag
catctgatagattctaagcaaaatattctaattgttcctttcctccagct
atgccaagctgatcagtgcagcctgcagtacattttcgataaataaattg
cttctttttccctcacactcaacgaggatctttcatctgaagacaaatta
aatattcttcaacaaactaaatcttgcaaagcaccatatttatgtgtttt
taatttaatgtttttcttgtaaaaatattacttcgatctcctttccaaac
cgggcaaactgaatttactctgaactcttcttagctatccatcaatttgg
cttccctattgtttgtctttgaatacctcagacctgaagttttctcagat
gtcttatgagtcacttttctaaaaagctcagaaaaaatacttacaaacca
actgcattctttttaatctatccaatcagtcggctgttcaaaagcctcaa
ccaaatttgtcaaacattgtctgtaacaaaggcatactgtggttgccctt
gagtttgtggataacgtagcttgcttcccatactataaacggtgtatgga
gcaaattatctatgcaaatgtatttgttcatttaaacttaatccaatcag
atcagcatctccttttaatcattccttcctaatctaaccttatttattat
ctatcattcttgacaacacatcaatacctatttctctcaactgctccatg
tcgtaaagtgaacaagttacacctaattctctactggatttattaatgac
tacattttcagcatgatcccgagctttcgtcaccgcctataagtagaaat
tgcttcgcaacatcaaccctttcaaacttcttcctaattataaaaacctc
tcatagtcacatcttaatctactcattgcttgagaaatgagcttgagttt
gtttaatcttaaccaatacatttccaaatgatcacgtcatccccaatcat
ctaattttagggcctgaacttttgcacccaagtcgtgtgtgcaggacaat
tcctatctccacaaaccagatcgaggtcaatgtacctgggtacaatgggt
tgtcattctcagagggtatgtgaaaataggagatgtagtttgagattctg
gaagtaatgtcaaggcagacacaggagctgtggttgtggaagtgaactgt
gcaaaagcccaggcttgatgcactgtcattttggtaaaaccacagaaata
aatgttaaacagtgaatagtcaacaagacacaaatgagacacagctattg
taagcagtcacacactgtgatgccaaggtacacaaggctgtgggccaagt
gctggaaaatgggatttgaatagttacacgcttgtttttgactggggcag
actcgatgggctgacgt
>tig00309340#LTR
tacaatccaagctctaacagatatagattagattttagaataggatacta
gaataaaaagcctaaagtcttgttatcctgcatgaagctgtactttgatt
taagcaatactcgaccaatataactgatacccaaggtcttgctttccaag
aacagtttaaaacatttcatagaatttacggcctcattctgctcctatag
cttatggtctatttgaattaattaaaccaaaagaaagagggaaacagtaa
acaggtgaataaagcatcagtgataagaaacaggttacaaacaagagttc
tatatagaaatgtatggagtgtaaggaataaattaaaatgacctgcaggc
acaaattcaaattggggattacaagatagttgcaattactgaaacatggt
ttcaaaatggtcaggattgggaatgaaatataccagggtaagggttacaa
gatggatggggatactggcagaggtggagcagccttaatgattagaaaga
aaattatttcaaaggtgaggcaggacataatggggggaaagcattcagtg
gagaccatatgtgtggaaccgaggaatagtaaagaatctaaaactggaac
aggtattttgtacagaccccctggtagaagctctaaagtgctagattctg
taaaagcaaaaaattaggcacatgtatagcaaagccgcagtagtattaat
ggcgatttttaactttaacatagtttgggagaagcagataagtacctgtc
ggaaaggtagcatatttctacaatacgtctggattagtttcctacagcaa
tacgtcctggatgcaacaagaggacaagcaatattgaaattagtaatgag
tcatgagccagatttaattagtaactaattgtgtaaacatttatcaaata
gtggtcaaaacatgatctagttcaagtagcatttgaacgtgaaaagtcag
tctatacacctgaaagcaaaaagctccacttcttagaacaacaaccatag
acagctaaagaaatgagacaacacaaaactaaaagcaagggcttacaaaa
tgcaaaaagcagcacagatcctgctgaatgggaaagacacaaaaaaacca
gcaaagggccaaaaagcaaattataggagctactaaaagggattatgaat
ggaaatttgccaggggtatcaaaagggaagcgagtggtcaagtgctatgc
tggtccactaaagactggaagtaggaatattgtcaatggctgtggggaaa
tggcaaacatggtgaataattactttgtctcagtatttacaacagaaaag
gaggatagcttgccagaagtcccaacgggattaatagtgaattgggaaca
gagacggaatgaaattaacataagtaaaacatcaataatgaggacattaa
tggaattaaaaagtgacaaatccagggaacctggtggtttccatctaagg
gtgttaaaggaagtaggagagcacactgtagatgctttaactataatctt
tcagagtttcctagaaactcccagagtttccataacaatggatcgggtaa
cagagcaccttgaaaatccttctgggagaattttttaaataaaattcaga
aacatcgtgcaaaaataatatggtcacaacaatgtcaactcgccaataag
aaaatatggacacctaaagggtttccatggttctcgctgacacattaaca
actaaacgtacaatccaagctctaacaaatatagattagattttagaaca
ggatactagaataaaaagcctaaagtcttgttatcctgcatgtagctgta
ctttgatttaagcaatacttgaccaatataactgatacccaaggtcttgc
tttccaagaacagtttaaaacatttcatagaatt
>tig00013716#LTR
caggtctggcagtgttgagttcccttttaggagattcctacatacttgat
acaaatgcaatacgccaacttctgtgaatagccacagtttattcaaacaa
gtataagctttggaggatcacttaacaatcttcgcagggcttgcggagcc
gtgtcaagcgaagctccccaataagggaaccgtcctccctttatatagga
ttttacatcacagtcagtcatgtatgcaagatacaatttttttactcccc
catagtcacatgcctagcaacagtgatagtacgtaacttaatcacctagt
agaagcaaaggtcccaaaaacaatgtgtatgactagatagttccttatct
ttttagacttagttcaacttttagagagagcagagtataattagattacc
acattttgtctgcaagacagaggtgcccacggtgtagcttagcacctaat
ttcttacatgtcagcagaacaaatattaaccctttaacatttcattccct
ccttttatcattccatgacaaccaactaaatgggggctgagaaaggcgcc
gccagcttattcataagaacttacagccagtatttaagcaagttattaac
acacaacatacaatgattataacaagaattactagcccatgcagtagata
ggatccccaggatcctcccagtagccaccctagccagtcatctcctttct
taggaccttgtctgacatcttccaattgtttcttaatagagtggatggcg
tgggtgatgttgtatgattcgtccgtaacatgggtgatgcatttgtctcc
tactattgtacaaactccccctgttgggccaattgataatccactacata
tctagtctgttgtgcgtagagccttaactctgccaattcccgattaaccg
cttccagtcccctcactgtactgtttcccaggatagttaacccacaaatg
aggtaattccagttcttcactgctattactcccgccgatcctccgaggga
cagcgttccccaggaacccgtagccaagggaagatcccagagttactggg
tccttccaatccgcacaaaattcctcactaatggctcgggtaactattct
gcggcgggtgtgtgctttctgtgggcatgggacagtaagtggtcctattg
tccctacagcaaataggacggggagagccggggtgcctgtagtaaaggtc
ccggtgagaaggaacgcaaaccctcttttggcccggtagcatttgaccgc
tttgttattggcactcatgaactgtttatacctccagtttctttcctggt
cggaattccctctggatccgatcagttggtaatcgtaagaaggatatgac
caaaaggcagagctgacatgggttccgttacaatgcccacaaatgaactg
tcttcctgcagtaacatttaagcacctttcctcatcacaggtgcaggtga
atattccattgctcacctggcaatgtctgcgggcacaagaagcattcgtg
gggaccaaagcatacgcacaaccccatccccgtcctgagaagcaaagtgg
atagctcatgggatcagagcaaatcctaccatttcttccctgggttcctg
tgcagctaggggactgagatctatctgaatttatcagctctacgcaccgt
cctgatgtcccccttctgagcctcccgctttgacccacacaggaggcgtc
tgaagtatctgtggtgtataggttgaggggggtccacccagggatggcta
caaataacgcctctactgactggcaagtgggtaacacacagttcgattat
catgcaaatgcatatgagccttataaaacaagttgtcctccaggcctaat
accatgaaggcggccatgataccgcagagtgtgagtgtagtctttaggcc
atctgagggccccatcgtttacagtcactcagatagatccagcaactctg
tcctcggactttgactgccgttggcgtctgaaggagtatttggaatggtc
ctttccacctgggtccgagcttggggcgatcccagtctttgatcagcacg
aggtctcccgtttgcagtctggggggttcattctggtcgtctgagctctg
atccgtcgctcgtgatggtggtccgaaggcgtgctttacctgtgaatgga
gaaactttagggacgatgttagctgctgaaagtatctttgcatttcctct
cccataatatttaagtctacgtgggcaggtgggtctgtatcggcatccca
aggggtcctactgggtcggccataaattatctctgcggccgacagtccag
tggttgagtgtggggtaattctcatatgatacagggctaaaggcaagacc
ttcaaccagttgaggcctgtttcagacattaacttagttattccggtttt
aagaatcctgttcgccctttccactattcctgccgcctgagggtagtaag
cacaaatggagttgctgctggatatgcagcacctcacatagttctttgtt
gatttttcctacaaaatgggggccattgtctgaactaatctgtcgaggca
ctccaaacctcggtatgatctctgtcagaagtaattttaccaccgttgag
gctttattgttagtggttggaaaggcttcaatccatctgctaaatacatc
aacaataacaagacaatacttgtagcaacgtacacgtggcaattcaatga
aatcaagctgaatacactcaaatgggccacctggcaagggtgttttccct
gttatgcaccacattccttggccggcattattttgctgacatgtcagaca
tgacctgacacacttctgggctgcctcagccaatcgggggtgccaccagg
tacgtaacatgatattactcattccgtccttgccaaggtgggtatcagta
tgaagacagtcaataagtatgggtaacagagcatcaggtatacacacttg
gccaactggagtgatccagagacctcttgacgcagagtgcgaacacccat
gcgtcttccatatttctttttctgactcaggggcgtccccctgtaaacgc
tgcacagtgacaatgtctggtatgcccgttgttttcgaggcaggtgagcg
atttaacgcctgccggttcatagaggacacaatagaattgcgtgctgttg
cagctcgatcagctctggcattgcctttgctgatatccgtattgtccatt
acatgggccacacatttgattacggccaattgcttggggaggaggatggc
tttgaggagattttggacgtatagtgagttctgaataggtgtccctgagg
aggtcagaaatccgcgctgtgaccatagctggccgaagtcatgggccacg
ccaaaggcgtatcgtgagtccgtgtatatatttaccaattttcctgtagc
cagggtacaaacccgtgttaaagcaaagagctctgctttctgagcagata
ccggaggatcgaaggaggctgattctaaagtgattgtgtggttcacaatt
gcgtatcctgaaaggggaactcctaaaggtgatatcaaagagctaccatc
cacgaagagggtaagatccggtgtgggtaatggggtgtctgaaaggtccg
gtcgaggggaggttaagaaacggttgctggtccttggactgaggctgagg
cggtggtggtggagcgctggcagagggattagggtatatgggctgatgtg
gttgggcaggtggggcactaggcggaatttgccaatcctcctcctggtca
tcagtgtcattattttggaacaatattggcagactagacatgtcaggagg
tacctccattttattcccacatgataagccggtttgacacttcaaccctg
attccttattttgcctctcctttctcaatctttcctgttctgctttactc
atatcataatcctcacactgccgcttcaacacctcccctcatgatcacat
actctaatccctctccgacgtgcattattctcccagctgacctgtttaga
tttattcattatttcctcagcagtctttctccacgcggatactaatgttt
tccattttgtccccgtattacgtttccaaattgcctcttccgcttttatg
catttatcgacatcccaagttccccctattagccaaatttcatttcccaa
tttcttatttaggcatgctgacagacgtctgaaccattcttcattttcgg
ggtcatcctgacataaccgatgcaaagggattccgacacccgacttatcc
aacgtctgtcccattttagcgcttcaacttcttacttatctctatatact
agtccagtgtccttggtctcctcacccacttcagggtcctgaccttcgca
tgggggatttcccctcttaacaaccggtctaaggcagggtggttgacaca
gaaactgcagttatcctttaccttaggtactacgttccagggactcgaac
cctggtattggaggactctaacctccgaattcccgacacttatagttggg
aggactctgacctccgaattccagggggactcaaacctccctgagacaaa
ctcgtcagcatactagtgcgtaagttatctcggagattccatcactacgg
agttctaggggacgaggggtcgactgagtgataggttaatgagagagatc
aaggtaaatcttacctcatgggcccatccgtctcatgttactgtcacaca
ggcgatcacttattcagtccacctagaagttccgtatatgttggagtccc
actctcgttgccaaatgttgggttcccttttaggagattcctacacactt
gataaaaatgcaatacgccaacttctgtgaatagccacagtttattcaaa
caagtataagctttggaggatcacttaacaatcttcgcagggcttgggga
gccgtgtcaagcgatgctccccgtaagggaaccgtcctccctttatatag
gattttacatcacagtcagtcatgtatgcaagatacaatttttttactcc
ctcatagtcacatgcctagcaacagtgatagtacgtaacttaaccaccta
gtagaagcaaaggtcccaaaaacaatgtgtatgactaaatagttccttat
ctttttagccttagttcaacatttacagagagcagagtataatcagatca
tcacattttgtctgcgagacagaggcgcccacggtgcagcttagcaccta
atttcttacatgtcagcagaacaaatattaaccctttaacatttcagcag
c
>tig00015372#LTR
cttccgcgtttgtgcatgtttaatatctcccccttgctctcatttcattt
ctctcactcttccttttcctttctgtctacctttctcttaggttttccag
acccatgccctccccaacacaacacctgcaaccaacaacagaaggtatta
ttgttccccctgattctgccactttgaaatcagtcttttccctgcctcta
tctgcatcactgccatccccccccaatccaattcctagtaaaggtgctgg
tttgtgagtagtctcagtcagagtttgacagtttggtgactcaggacagg
actgagctgctaagattcactgcaatagctcggaacgaccacaggctgaa
gcagacctctcctcaaggtgcttgacgggaggattatcagacaaattttg
atactacaccatttaaggggaatatcgggacaggtgaagaggccaacatt
ttccatcagcgtctcagaatgaggagagatggtaaaggaggagatcgggg
cccttggagcagaaagcatagccactattggtggagtcatgaaaatctcg
ccagataggagaactgaaggaacctctcaggagggtgtgaggtcagagga
ggttccagagctggggaggctgaagatatttgaaagcaaggttcgtacgt
tgatgcctgagttattgcccgataggggaggcactgatcagtgtgagtta
ggcacacaagcagcaacattttggatgaactcaggtttacagtaggtgca
gtctgggcaaacaggcaggaagacattggaatggctgagtctggaggtaa
caaggatgtggagtttgtacatcaggaaacgttgctgttccacctgtcga
atgtcatcattgactcttcaactctcttgattctgaaaaacatggacttt
cagtcattgagctacagcttcatgacccaagcccacctggcagattcctg
catgattatttccatacatctgttagcatgaaccaaaccatcatgtgctt
tgaataggaagatattatccactgattattgcctattaacagtactcaga
ccattgcctgggggattagttaggcagattactgacaaacacaacaaatc
aatcccaaatgcttttattccttccacctcactggagtgctggtaataaa
taccgtcctaccagccttgggctaaacctttatatactcctattactatt
gcttctgaaatgagttcagctctttacaagcctctgagtctgggaaatat
tagtgtgcatgtagcctctattggtgcactctacacagacccctattcca
acattcaaagagatttggacaactggtcctntcacatgatgtgcttgtga
caggaacttcctgtctccccctttacaagggaaggtgacaaaatgaattc
agctactattgtggaaaggaatggggaacgcaaagttaattcttcataaa
aaaaatcactctcctttccctctgatcatgttttaatgagcagatgcctc
tccaatgccacatgacaattaaattttacgtttaggcgaaattgaaacca
ggctgtcagagcttccaagtattgaagtgttgtcctgccctaaaattcac
cgctggcatctccacattaaatgtctgtgtgtgtgcgcaaacatctctca
gcaaattatcctgtggtttcatttaccaccaagttacgcctgtcagacct
tccgtgtttgtgcatgtttaatatctcccccttgctctcatttcatttct
ctctctgttccttttcctttctctctacctttctcttaggttttcctggc
ccatgccctcctcaacacaacacctgcaaccaacaacagaagatattatt
gttccccctgattctgccactttgaaatcagtcttttccctgcctctatc
tgcatcactgccatcccccccaatccaattcctagtaagggtgctggttt
gtgagtagtctcagtcagagtttgacagtttggtgactcaggacaggact
gagctgctaagattcactgcaatagctcggaacgaccacaggctgaagca
gacctc
>genome_15_48365 TSD Len:2 6
CAGGTAGTTCTGCTATAACGCATGTTTCGTTAACGTGAATTGGCTGTAAC
GCGATTGATGAATAGTGGACGCTGTTTGGATAACGCAAACTTTCTGCTGT
ACAGGTATAGCGATTTTCTATAGCGATTTCCCTATAACACAATTTTCTAT
GGCGATTTTCTATAGCACGAGGTCACACAAGAACGCAACTATCGTGTTAT
AGGAGAACTACCTG
>genome_13_1024 Unknow 4
ACAGGTAGTTCTCCTATAACYCGATAGTTGYGTTCTTGTGTGACCTYGYG
CTATAGAAAATYGCYTTATAGGGAAATCYCTATAGAAAATCYCTATACCT
GTACAGCAGAAAGTTCYYGTTATCCAAACAGCYTCCACTATTCATCAATC
YCYTTACAGCCAATTYGCYTTAAYYAAACACYCYTTAYAGCAGAACTACC
TGTA
>genome_6_39183 Unknow 2
YTTCTCCTATAAYYYYATAGTTGCYTTCTTGYYTGAYCTCYYYCTATAGA
AAATYYCCATYGAAAATYYCYTTATAGGGAAATYYCTATAGAAAATYYYT
ATACCTYTACAGCAGAAAGTTYYCYTTATCCAAACAGYYTCCACTATTCA
TCAATYYYYTTACAGCCAATTYGYYTTAAYYAAACACYYYTTATAGCAGA
AYTA
>genome_3_9427 Unknow 3
CAGGAACAAAAACAGAAGTTGCTGGAAAAGCTCAGCAGGTCTGGCAGCAT
CTGTGAAGAAAAAATCAGAGTTAACGTTTCGGGTCCGGTGACCCTTCCTC
AGAACYGTTCTGAGGAAGGGTCACCGGACCCGAAACGTTAACTCTGATTT
TTTCTTCACAGATGCTGCCAGACCTGCTGAGCTTTTCCAGCAACTTCTGT
TTTTGTTCCTGATTTACAGCATCCGCAGTTCTTTTGGTTTTTATT
>genome_13_6202 Unknow
CAGGAACAAAAACAGAAGTTGCTGGAAAAGCTCAGCAGGTCTGGCAGCAT
CTGTGAAGAAAAAATCAGAGTTAACGTTTCGGGTCCGGTGACCCTTCCTC
AGAACYYYYYYYYYYYYYTCTGAGGAAGGGTCACCYGACCCGAAACYTTA
ACTCTGATTTTTTCTTCACAGATGCTGCCAGACCTGCTGAGCTTTTCCAG
CAACTTCTGTTTTTGTTCCTYYTT
>genome_6_25555 Unknow 2
AYCAGGAACAAAAACAGAAGTTGCTGGAAAAGCTCAGCAGGTCTGGCAGC
ATCTGTGAAGYYAAAAAATCAGAGTTAACGTTTCGGGYYYYYYTCTGAGG
AAGGGTCACCYGACCYGAAAYGTTAACTCTGAYTTTTTTCTTCACAGATG
CTGCCAGACCTGCTGAGCTTTTCCAGCAACTTCTGTTTTTGTTCCTYAY
>genome_10_24332 Unknow
GCTGGAAAAGCTCAGCAGGTCTGGCAGCATCTGTGGAGAGAAATCAGAGT
TAACGTTTYGGGTCYAGTGACCCTTCCTCAGAACTGYYYYYYYYYYYYYY
YYYYYYYYYY
>genome_5_46731 TSD Len:9
YYYYYYYYYYYYYYYYYYYYYYYYYYYYYYYYYYYYYYYYYYYYYYYYYY
YYYYYYYYYYTYCYYYYYYYYYTYYYYYYYYYYYYYAYYATYYYYYYYYY
YYYYYYYYYYYYYYYYGTTCTGAGYAAYGYTCACYYYACCYGAAACYTTA
ACTCTGYTTTCTCTCCACAGATGCTGCCAGACCTGCTGAGCTTTTCCAGC
AAYTTCTYYTTTTGYYYYYYYYYYYYYYYYYYYYYYYYYYYYYYYYYYYY
YYYYYYYYYYYYYY
>genome_3_15331 Unknow 3
AGATAACACAGTGTGGAGCTGGAGGAACACAGCAGGCCAGGCAGCATCAG
AGGAGCAGGAAAGCTGACGTTTCGGGTCYGGACCCTTCTTCAGAAAYYYY
YTTCTGAAGAAGGGTCCCGACCCGAAACGTCAGCTTTCCTGCTCCTCTGA
TGCTGCCTGGCCTGCTGTGTTCCTCCAGCTCCACACTGTGTTATCTCT
>genome_6_8679 Unknow
YYYTYAGAGATAGTAGGAACTGCYGATGCTGGAGYYTCTGAGATAACAAG
GTGTAGAGCTGGATGAACACAGCAGGCCAYGCAGCATCAGAGGAGCAGGA
AAGCTGACGTTTCGGGTCTYGACCCTTCTTCAGAAAYYYYTCTGAAGAAG
GGTCCAGACCCGAAACGTCAGCTTTCCTGCTCCTCTGATGCTGCYTGGCC
TGCTGTGTTCATCCAGCTCTACACCTTGTTATCTCAYYYYYY
>genome_1_61938 TSD Len:9
YYYYYYYYYYYYYYYYYYYYYYYYYYYYYYYYYYYYYYYYYYYYYYYYYY
YYYYYYYYYYYGATAACAAGGTGTAGAGCTGGATGAACACAGCAGGCCAA
GCAGCATCAGAGGAGCAGGAAYGCTGACYTTTCGGGYCTYGACCCTTCTT
CAGAYYYYYTTTTCTGAAGAAGGGTCYAGYCCCGAAACYTCAGCTTTCCT
GCTCCTCTGATGCTGCTTGGCCTGCTGTGTTCATCCAGCTCTACACCTTG
TTATCTCAYYYYYYYCAYYAYYYYYYYYYCCYAYYAYYYYYYYYYYYYYY
YYYYYYYYYYYYYYY
>genome_13_56454 Unknow
TGTGGAGCTGGAGGAACACAGCAGGCCAGGCAGCATCAGAGGAGCAGGAA
AGYTGAYYTTTCGGGTCYGGYCCYYYYTTCTGAAGAAGYYTCCCGACCYG
AAAYYTCAGCTTTCCTGCTCCTCTGATGCTGCCTGGCCTGCTGTGTTCCT
CCAGCTCCACACY
>genome_9_45520 Unknow
TCAGAGATAGTAGGAACTGCAGATGCTGGAGAATCCGAGACAACAAGGTG
CAGGGCTGGATGAACACAGCAGGCCAAGCAGCATCATAGGAGCAGAGAGG
CTGACGTTTCGGGCCTAGACCCTTCATCAGAAAAGCTTTTCTGATGAAGG
GTCTAGGCCCGAAACGTCAGCCTCTCTGCTCCTATGATGCTGCTTGGCCT
GCTGTGTTCATCCAGCCCTGCACCTTGTTGTCTCGGATTCTCCAGCATCT
GCAGTTCCTACTATCTCTG
>genome_4_14522 Unknow
ACAAGGTGTAGAGCTGGATGAACACAGCAGGCCAAGCAGCATCAGAGGAG
CAGGAAAGCTGACATTTCGGGTCTGGACCCTTCTTCAGAAYYYYYYYGYA
YYYYYYGCTTTCYTYCTCCTCTGAYGYTGCTY
>genome_12_28374 Unknow
YACAGTGTGGAGCTGGAGGAACACAGCAGGTCAGGCAGCATCAGAGGAGC
AGGAYAGTYYYYYYTYYYYYYYYYYYYYYYYYYYYYCTGAYGAAGGGTCY
YGYCCCYAAAYGTCGACTYTCCTGCTCCTCTGATGCTGCCTGACCTGCTG
TGTTCCTCCAGCTCCACACTGTAT
>genome_4_56352 TSD Len:8
YYYYYYYYYYYYYYYYYYYYYYYYYYYYYYYYYYYYYYYYYYYYYYYYYY
YYYYYYYYYYYYYYYYYYYYYYYYYYYYYYYYYYYYYYYYYYYYYYYYYA
YYAYYGTGTGGAYCTGGAYGAACACAGYAGGCCAGGCAGCATCAGAGGAY
CAGGAAAYYTGACYTTTYYGGTYYYGACYCTTCTTCYYYYYYYYYYYYYY
YYYYYYYYYYYYYYYYYYYYYYYCTGAAGYAGYGTCCYYACCYYAAAYYT
CAYCTTYCCTGCTCCTCTGYTGCTGCCTGYCCTGCTGTGTTCYTCCAGYT
CCACAYYYTYYYYYYYYYYYYYYYYYYYYYYYYYYYYYYYYYYYYYYYYY
YYYYYYYYYYYYYYYYYYYYYYYYYYYY
>genome_3_15884 TSD Len:10
YYYYYYYYYYYYYYYYYYYYYYYYYYYYYYYYYYYYYYYYYYYAYYYYYY
YYYYYYYYYYYYYYYYYYYYYYYYGACAACAAGGTGCAGAGCTGGATGAA
CACAGCAGGCCAAGCAGCATCATAGGAGCAGAAAGGCTGACGTTTCGGGC
CTAGACCCTYYYTCYGATGAAGGGTCTAGGCCCGAAACYTCAGCCTTTCT
GCTCCTATGATGCTGCTTGGCCTGCTGTGTTCATCCAGCTCTGCACCTTG
TTGTCYYYGAYTYYYYYYYYYYYYYYYYTYYYYYYYTYYYYYYYYYYYYY
YYYYYYYYYYYYYYYYYYYYYY
>genome_3_48815 Unknow
GATGAACACAGCAGGCCAAGCAGCATCATAGGAGCAGAGAGGCTGACGTT
TCGGGCCTAGACCCTTCATCAGAAGGGTCTAGGCCCGAAACGTCAGCCTC
TCTGCTCCTATGATGCTGCTTGGCCTGCTGTGTTCATCCAGCCCT
>genome_14_46453 Unknow
YYYYYYYYYYYYYYYYYYYYYYYYYYYYYYYYYYYYYYYYYYYYYYYYYY
YYYYYYYYYYYYYYYYYYYYYYYYYYYYYYYYYYYYYYYYYYYYYYYYYY
YYYYYYYYYYYYYYYYYYYYYYYYYYYYYYYYYYYYYYYYYYYYYYYYYY
YYYYYYYYYYYYYYYYYYYYYYYYYYYYYYYYYYYYYYYYYYYYYYYYYY
YYYYYYYYYYYYYYYYYYYYYYYYYYYYYYYYYYYYYYYYYYYYYYYYYY
YYYYYYYYYYYYYYYYYYYYYYYYYYYYYYYYYYYYYYYYYYYYYYYYYY
YYYYYYYYYYYYYYYYYYYYYYYYYYYYYYYYYYYYYYYYYYYYYYYYYY
YYYYYYYYYYYYYYYYYYYYYYY
>genome_2_48453 TSD Len:10
YYYYYYYYYYYYYYYYYYYYYYYYYYYYYYYYYYYYYYYYYYYYYYYYYY
YYYYYYYYYYYYYYYYYYYYYYYYYYYYYYYYYYYYYYYYYYYYYYYYYY
YYYYYYYYYYYYYYYYYYYYYYYYYYYYYYYYYYYYYYYYYYYYYYYYYY
YYYYYYYYYYYYYYYYYYYYYYYYYYYYYYYYYYYYYYYYYYYYYYYYYY
YYYYYYYYYYYYYYYYYYYYYYYYYYYYYYYYYYYYYYYYYYYYYYYYYY
YYYYYYYYYYYYYYYYYYYYYYYYYYYYYYYYYYYYYYYYYYYYYYYYYY
YYYYYYYYYYYYYYYYYYYYYYYYYYYYYYYYYYYYYYYYYYYYYYYYYY
YYYYYYYYYYYYYYYYYYYYYYYYY
>genome_14_50397 Unknow
YYYYYYYYYYYYYYYYYYYYYYYYYYYYYYYYYYYYYYYYYYYYYYYYYY
YYYYYYYYYYYYYYYYYYYYYYYYYYYYYYYYYYYYYYYYYYYYYYYYYY
YYYYYYYYYYYYYYYYYYYYYYYYYYYYYYYYYYYYYYYYYYYYYYYYYY
YYYYYYYYYYYYYYYYYYYYYYYYYYYYYYYYYYYYYYYYYYYYYYYYYY
YYYYYYYYYYYYYYYYYYYYYY
>genome_5_23736 Unknow
YYYYYYYYYYYYYYYYYYYYYYYYYYYYYYYYYYYYYYYYYYYYYYYYYY
YYYYYYYYYYYYYYYYYYYYYYYYYYYYYYYYYYYYYYYYYYYYYYYYYY
YYYYYYYYYYYYYYYYYYYYYYYYYYYYYYYYYYYYYYYYYYYYYYYYYY
YYYYYYYYYYYYYYYYYYYYYYYYYYYYYYYYYYYYYYYYYYYYYYYYYY
YYYYYYYYYYYYYYYYYYYYYYYYYYYYYYYYYYYYYYYYYYYYYYYYYY
YYYYYYYYYYYYYYYYYYYY
>genome_1_20442 Unknow
YYYYYYYYYYYYYYYYYYYYYYYYYYYYYYYYYYYYYYYYYYYYYYYYYY
YYYYYYYYYYYYYYYYYYYYYYYYYYYYYYYYYYYYYYYYYYYYYYYYYY
YYYYYYYYYYYYYYYYYYYYYYYYYYYYYYYYYYYYYYYYYYYYYYYYYY
YYYYYYYYYYYYYYYYYYYYYYYYYYYYYYYYYYYYYYYYYYYYYYYYYY
YYYYYYYYYYYYYYYYYYYY
>genome_3_48035 Unknow
YYYYYYYYYYYYYYYYYYYYYYYYYYYYYYYYYYYYYYYYYYYYYYYYYY
YYYYYYYYYYYYYYYYYYYYYYYYYYYYYYYYYYYYYYYYYYYYYYYYYY
YYYYYYYYYYYYYYYYYYYYYYYYYYYYYYYYYYYYYYYYYYYYYYYYYY
YYYYYYYYYYYYYYYYYYYYYYYYYYYYYYYYYYYYYYYYYYYYYYYYYY
YYYYYYYYYYYYYYYYYYYYYYYYYYYYYYYYYYYYYYYYYYYYYYYYYY
YYYYYYYYYYYYYYYYYYYY
>genome_4_267 Unknow
YYYYYYYYYYYYYYYYYYYYYYYYYYYYYYYYYYYYYYYYYYYYYYYYYY
YYYYYYYYYYYYYYYYYYYYYYYYYYYYYYYYYYYYYYYYYYYYYYYYYY
YYYYYYYYYYYYYYYY
>genome_1_54106 Unknow
YYYYYYYYYYYYYYYYYYYYYYYYYYYYYYYYYYYYYYYYYYYYYYYYYY
YYYYYYYYYYYYYYYYYYYYYYYYYYYYYYYYYYYYYYYYYYYYYYYYYY
YYYYYYYYYYYYYYYYYYYYYYYYYYYYYYYYYYYYYYYYYYYYYYYYYY
YYYYYYYYYYYYYYYYYYYYYYYYYYYYY
>genome_13_40554 Unknow
YYYYYYYYYYYYYYYYYYYYYYYYYYYYYYYYYYYYYYYYYYYYYYYYYY
YYYYYYYYYYYYYYYYYYYYYYYYYYYYYYYYYYYYYYYYYYYYYYYYYY
YYYYYYYYYYYYYYYYYYYYYYYYYYYYYYYYYYYYYYYYYYYYYYYYYY
YYYYYYYYYYYYYYYYYYYYYYYYYYYYYYYYYYYYYYYYYYYYYYYYYY
YYYYYYYYYYYYYYYYYYYYYYYYYYYYYYYYYYYYYYYYYYYYYYYYYY
YYYYYYYYYYYYYYYYYYYYYYYYYYY
>genome_5_34529 Unknow
YYYYYYYYYYYYYYYYYYYYYYYYYYYYYYYYYYYYYYYYYYYYYYYYYY
YYYYYYYYYYYYYYYYYYYYYYYYYYYYYYYYYYYYYYYYYYYYYYYYYY
YYYYYYYYYYYYYYYYYYYYYYYYYYYYYYYYYYYYYYYYYYYYYYYYYY
YYYYYYYYYYYYYYYYYYYYYYYYYYYYYYYYYYYYYYYYYYYYYYYYYY
YYYYYYYYYYYYYYYYYYYYYYYYYYYYYYYYYYYYYYYYYYYYYYYYYY
Y
>genome_6_21450 Unknow
YYYYYYYYYYYYYYYYYYYYYYYYYYYYYYYYYYYYYYYYYYYYYYYYYY
YYYYYYYYYYYYYYYYYYYYYYYYYYYYYYYYYYYYYYYYYYYYYYYYYY
YYYYYYYYYYYY
>genome_1_5426 Unknow
YYYYYYYYYYYYYYYYYYYYYYYYYYYYYYYYYYYYYYYYYYYYYYYYYY
YYYYYYYYYYYYYYYYYYYYYYYYYYYYYYYYYYYYYYYYYYYYYYYYYY
YYYYYYYYYYYYYYYYYYYYYYYYYYYYYYYYYYYYYYYYYYYYYYYYYY
YYYYYYYYYYYYYYYYYYYYYYYYYYYYYYYYYYYYYYYYYYYYYYYYYY
YYYYYYYYYYYYYYYYYYYYYYYYYYYYYYYYYYYYYYYYYYYYYYYYYY
YYYYYYYYYYYYYYYYYYYYYYYYYYYYYYYYYYYYYYYYYYYYYYYYYY
YYYYYYYY
>genome_4_8981 TSD Len:9
YYYYYYYYYYYYYYYYYYYYYYYYYYYYYYYYYYYYYYYYYYYYYYYYYY
YYYYYYYYYYYYYYYYYYYYYYYYYYYYYYYYYYYYYYYYYYYYYYYYYY
YYYYYYYYYYYYYYYYYYYYYYYYYYYYYYYYYYYYYYYYYYYYYYYYYY
YYYYYYYYYYYYYYYYYYYYYYYYYYYYYYYYYYYYYYYYYYYYYYYYYY
YYYYYYYYYYYYYYYYYYYYYYYYYYYYYYYYYYYYYYYYYYYYYYYYYY
YYYYYYYYYYYYYYYYYYYYYYYYYYYYYYYYYYYYYYYYYYYYYYYYYY
YYYYYYYYYYYYYYYYYYYYYYYYYYYYYYYYYYYYYYYYYYYYYYYYYY
YYYYYYYYYYYYYYYYYYYYYYYYYYY
>genome_9_44662 Unknow
YYYYYYYYYYYYYYYYYYYYYYYYYYYYYYYYYYYYYYYYYYYYYYYYYY
YYYYYYYYYYYYYYYYYYYYYYYYYYYYYYYYYYYYYYYYYYYYYYYYYY
YYYYYYYYYYYYYYYYYYYYYYYYYYYYYYYYYYYYYYYYYYYYYYYYYY
YYYYYYYYYYYYYY
>genome_10_38308 Unknow
YYYYYYYYYYYYYYYYYYYYYYYYYYYYYYYYYYYYYYYYYYYYYYYYYY
YYYYYY
>genome_9_231 Unknow
YYYYYYYYYYYYYYYYYYYYYYYYYYYYYYYYYYYYYYYYYYYYYYYYYY
YYYYYYYYYYYYYYYYYYYYYYYYYYYYYYYYYYYYYYYYYYYYYYYYYY
YYYYYYYYYYYYYYYYYYYYYYYYYYYYYYYYYYYYYYYYYYYYYYYYYY
YYYYYYYYYYYYYYYYYYYYYYYYYYYYYYYYYYYYYYYYYYYYYYYYYY
YYYYYYYYYYYYYYYYYY
>genome_1_6929 TSD Len:9
YYYYYYYYYYYYYYYYYYYYYYYYYYYYYYYYYYYYYYYYYYYYYYYYYY
YYYYYYYYYYYYYYYYYYYYYYYYYYYYYYYYYYYYYYYYYYYYYYYYYY
YYYYYYYYYYYYYYYYYYYYYYYYYYYYYYYYYYYYYYYYYYYYYYYYYY
YYYYYYYYYYYYYYYYYYYYYYYYYYYYYYYYYYYYYYYYYYYYYYYYYY
YYYYYYYYYYYYYYYYYYYYYYYYYYYYYYYYYYYYYYYYYYYYYYYYYY
YYYYYYYYYYYYYYYYYYYYYYYYYYYYYYYYYYYYYYYYYYYYYYYYYY
YYYYYYYYYYYYYYYYYYYYYYYYYYYYYYYYYYYYYYYYYYYYYYYYYY
YYYYYYYYYYYYYYYYYYYYYYYYYYYYYYYYYY
>genome_9_23524 Unknow
YYYYYYYYYYYYYYYYYYYYYYYYYYYYYYYYYYYYYYYYYYYYYYYYYY
YYYYYYYYYYYYYYYYYYYYYYYYYYYYYYYYYYYYYYYYYYYYYYYYYY
YYYYYYYYYYYYYYYYYYYYYYYYYYYYYYYYYYYYYYYYYYYYYYYYYY
YYY
>genome_14_59183 Unknow
YYYYYYYYYYYYYYYYYYYYYYYYYYYYYYYYYYYYYYYYYYYYYYYYYY
YYYYYYYYYYYYYYYYYYYYYYYYYYYYYYYYYYYYYYYYYYYYYYYYYY
YYYYYYYYYYYYYYYYYYYYYYYYYYYYYYYYYYYYYYYYYYYYYY
>genome_5_44001 TSD Len:8
YYYYYYYYYYYYYYYYYYYYYYYYYYYYYYYYYYYYYYYYYYYYYYYYYY
YYYYYYYYYYYYYYYYYYYYYYYYYYYYYYYYYYYYYYYYYYYYYYYYYY
YYYYYYYYYYYYYYYYYYYYYYYYYYYYYYYYYYYYYYYYYYYYYYYYYY
YYYYYYYYYYYYYYYYYYYYYYYYYYYYYYYYYYYYYYYYYYYYYYYYYY
YYYYYYYYYYYYYYYYYYYYYYYYYYYYYYYYYYYYYYYYYYYYYYYYYY
YYYYYYYYYYYYYYYYYYYYYYYYYYYYYYYYYYYYYYYYYYYYYYYYYY
YYYYYYYYYYYYYYYYYYYYYYYYYYYYYYYYYYYYYYYYYYYYYYYYYY
YY
>genome_3_28196 Unknow
YYYYYYYYYYYYYYYYYYYYYYYYYYYYYYYYYYYYYYYYYYYYYYYYYY
YYYYYYYYYYYYYYYYYYYYYYYYYYYYYYYYYYYYYYYYYYYYYYYYYY
YYYYYYYYYYYYYYYYYYYYYYYYYYYYYYYYYYYYYYYYYYYYYYYYYY
YYYYYYYYYYYYYYYYYYYYYYYYYYYYYYYYYYYYYYYYYYYYYYYYYY
YYYYYYYYYYYYYYYYYYYYYYYYYYYYYY
>genome_13_35973 TSD Len:10
YYYYYYYYYYYYYYYYYYYYYYYYYYYYYYYYYYYYYYYYYYYYYYYYYY
YYYYYYYYYYYYYYYYYYYYYYYYYYYYYYYYYYYYYYYYYYYYYYYYYY
YYYYYYYYYYYYYYYYYYYYYYYYYYYYYYYYYYYYYYYYYYYYYYYYYY
YYYYYYYYYYYYYYYYYYYYYYYYYYYYYYYYYYYYYYYYYYYYYYYYYY
YYYYYYYYYYYYYYYYYYYYYYYYYYYYYYYYYYYYYYYYYYYYYYYYYY
YYYYYYYYYYYYYYYYYYYYYYYYYYYYYYYYYYYYYYYYYYYYYYYYYY
YYYYYYYYYYYYYYYYYYYYYYYYYYYYYYY
>genome_10_56853 Unknow
YYYYYYYYYYYYYYYYYYYYYYYYYYYYYYYYYYYYYYYYYYYYYYYYYY
YYYYYYYYYYYYYYYYYYYYYYYYYYYYYYYYYYYYYYYYYYYYYYYYYY
YYYYYYYYYYYYYYYYYYYYYYYYYYYYYYYYYYYYYYYYYYYYYYYYYY
YYYYYYYYYYYYYYYYYYYYYYYYYYYYYYYYYYYYYYYYYYYYYYYYYY
YYYYYYYYYYYYYYYYYYYYYYYYYYYYYYYYYYYYYYYYYYYYYYYYYY
YYYYYYYYYYYYYYYYYYYYYYYYYYYYYY
>genome_8_22068 Unknow
YYYYYYYYYYYYYYYYYYYYYYYYYYYYYYYYYYYYYYYYYYYYYYYYYY
YYYYYYYYYYYYYYYYYYYYYYYYYYYYYYYYYYYYYYYYYYYYYYYYYY
YYYYYYYYYYYYYYYYYYYYYYYYYYYYYYYYYYY
>genome_3_16519 Unknow
YYYYYYYYYYYYYYYYYYYYYYYYYYYYYYYYYYYYYYYYYYYYYYYYYY
YYYYYYYYYYYYYYYYYYYYYYYYYYYYYYYYYYYYYYYYYYYYYYYYYY
YYYYYYYYYYYYYYYYYYYYYYYYYYYYYYYYYYYYYYYYYYYYYYYYYY
YYYYYYYYYYYYYYYYYYYYYYYYYYYYYYYYYYYYYYYYYYYYYYYYYY
YYYYYYYYYYYYYYYYYY
>genome_3_25182 Unknow
YYYYYYYYYYYYYYYYYYYYYYYYYYYYYYYYYYYYYYYYYYYYYYYYYY
YYYYYYYYYYYYYYYYYYYYYYYYYYYYYYYYYYYYYYYYYYYYYYYYYY
YYYYYYYYYYYYYYYYYYYYYYYYYYYYYYYYYYYYYYYYYYYYYYYYYY
YYYYYYYYYYYYYYYYYYYYYYYYYYYYYYYYYYYYYYYYYYYYYYYYYY
YYYYYYYYYYYYYYYYYYYYYYYYYYYYYYYYYYYYYYYYYYYYYYYYYY
YYYYYYYYYYYYYYYYYYYYYYYYYYYYYYYYYYYYYYYYYYYYYYYYYY
YYYYYYYYYYYYYYYYYYYYYYYYYYYYYYYYYYYY
>genome_2_43739 Unknow
YYYYYYYYYYYYYYYYYYYYYYYYYYYYYYYYYYYYYYYYYYYYYYYYYY
YYYYYYYYYYYY
>genome_13_26125 Unknow
YYYYYYYYYYYYYYYYYYYYYYYYYYYYYYYYYYYYYYYYYYYYYYYYYY
YYYYYYYYYYYYYYYYYYYYYYYYYYYYYYYYYYYYYYYYYYYYYYYYYY
YYYYYYYYYYYYYYYYYYYYYYYYYYYYYYYYYYYYYYYYYYYYYYYYYY
YYYYYYYYYYYYYYYYYYYYYYYYYYYYYYYYYYYYYYYYYYYYYYYYYY
YYYYYYYYYYYYYYYYYYYYYYYYYYYYYYYYYYYYYYYYYYYYYYYYYY
YYYYYYYYYYYYYYYYYYYYYYYYYYYYYYYYYYYYYYYYYYYYYYYYYY
YYYYYYYYYYY
>genome_14_12614 Unknow
YYYYYYYYYYYYYYYYYYYYYYYYYYYYYYYYYYYYYYYYYYYYYYYYYY
YYYYYYYYYYYYYYYYYYYYYYYYYYYYYYYYYYYYYYYYYYYYYYYYYY
YYYYYYYYYYYYYYYYYYYYYYYYYYYYYYYYYYYYYYYYYYYYYYYYYY
YYYYYYYYYYYYYYYYYYYYYYYYYYYYYYYYYYYYYYYYYYYYYYYYYY
YYYYYYYYYYYYYYYYYYYYYYYYYYYYYYYYYYYYYYYYYYYYYY
>genome_3_17785 Unknow
YYYYYYYYYYYYYYYYYYYYYYYYYYYYYYYYYYYYYYYYYYYYYYYYYY
YYYYYYYYYYYYYYYYYYYYYYYYYYYYYYYYYYYYYYYYYYYYYYYYYY
YYYYYYYYYYYYYYYYYYYYYYYYYYYYYYYYYYYYYYYYYYYYYYYYYY
YYYYYYYYYYYYYYYYYYYYYYYYYYYYYYYYYYYYYYYYYYYYYYYYYY
YYYYYYYYYYYYYYYYYYYYYYYYYYYYYYYYYYYYYYYYYYYYYYYYYY
YYYYYYYYYYYYYYYYYYYYYYYYYYYYYYYYYYYYYYYYYYYYYYYYYY
YYYYYYYYYYYYYYYYYYYYYYYYYYYYYYYYYYYYYYYYYYYYYYYYYY
YYYYYYYYYYYYYYYYYYYYYYYYYYYYYYYYYYYYYYYYYYYYYYYYYY
YYYYYYYYYYYYYYYYYYYYYYYYYYYYYYYYYYYYYYYYYYYYYYYYYY
YYYYYYYYYYYYYYYYYYYYYYYYYYYYYYYYYYYYYYYYYYYYYYYYYY
YYYYYYYYYYYYYYYYYYYY
>genome_13_61916 Unknow
YYYYYYYYYYYYYYYYYYYYYYYYYYYYYYYYYYYYYYYYYYYYYYYYYY
YYYYYYYYYYYYYYYYYYYYYYYYYYYYYYYYYYYYYYYYYYYYYYYYYY
YYYYYYYYYYYYYYYYYYYYYYYYYYYYYYYYYYYYYYYYYYYYYYYYYY
YYYYYYYYYYYYYYYYYYYYYYYYYYYYYYYYYYYYYYYYYYYYYYYYYY
YYYYYYYYYYYYYYYYYYYYYYYYYYYYYYYYYYYYYYYYYYYYYYYYYY
YYYYYYYYYYYY
>genome_9_62178 TSD Len:10
RRRRRRRRRRRRRRRRRRRRRRRRRRRRRRRRRRRRRRRRRRRRRRRRRR
RRRRRRRRRRRRRRRRRRRRRRRRRRRRRRRRRRRRRRRRRRRRRRRRRR
RRRRRRRRRRRRRRRRRRRRRRRRRRRRRRRRRRRRRRRRRRRRRRRRRR
RRRRRRRRRRRRRRRRRRRRRRRRRRRRRRRRRRRRRRRRRRRRRRRRRR
RRRRRRRRRRRRRRRRRRRRRRRRRRRRRRRRRRRRRRRRRRRRRRRRRR
RRRRRRRRRRRRRRRRRRRRRRRRRRRRRRRRRRRRRRRRRRRRRRRRRR
RRRRRRRRRRRRRRRRRRRRRRRRRRRRRRRRRRRRRRRRRRRRRRRRRR
RRRRRRRRRR
>genome_4_27606 Unknow
YYYYYYYYYYYYYYYYYYYYYYYYYYYYYYYYYYYYYYYYYYYYYYYYYY
YYYYYYYYYYYYYYYYYYYYYYYYYYYYYYYYYYYYYYYYYYYYYYYYYY
YYYYYYYYYYYYYYYYYYYYYYYYYYYYYYYYYYYYYYYYYYYYYYYYYY
YYYYYYYYYYYYYYYYYYYYYYYYYYYYYYYYYYYYYYYYYYYYYYYYYY
YYYYYYYYYYYYYYY
>genome_10_22378 Unknow
YYYYYYYYYYYYYYYYYYYYYYYYYYYYYYYYYYYYYYYYYYYYYYYYYY
YYYYYYYYYYYYYYYYYYYYYYYYYYYYYYYYYYYYYYYYYYYYYYYYYY
YYYYYYYYYYYYYYYYYYYYYYYYYYYYYYYYYYYYYYYYYYYYYYYYYY
YYYYYYYYYYYYYYYYYYYYYYYYYYYYYYYYYYYYY
>genome_16_29931 Unknow
YYYYYYYYYYYYYYYYYYYYYYYYYYYYYYYYYYYYYYYYYYYYYYYYYY
YYYYYYYYYYYYYYYYYYYYYYYYYYYYYYYYYYYYYYYYYYYYYYYYYY
YYYYYYYYYYYYYYYYYYYYYYYYYYYYYYYYYYYYYYYYYYYYYYYYYY
YYYYYYYYYYYYYYYYYYYYYYYYYYYYYYYYYYYYYYYYYYYYYYYYYY
YYYYYYYYYYYYYYYYYYYYYYYYYYYYYYYYYYYYYYYYYYYYYYYYYY
YYYYYYYYYYYYYYYYYYYYYYYYY
>genome_15_23231 Unknow
YYYYYYYYYYYYYYYYYYYYYYYYYYYYYYYYYYYYYYYYYYYYYYYYYY
YYYYYYYYYYYYYYYYYYYYYYYYYYYYYYYYYYYYYYYYYYYYYYYYYY
YYYYYYYYYYYYYYYYYYYYYYYYYYYYYYYYYYYYYYYYYYYYYYYYYY
YYYYYYYYYYYYYYYYYYYYYYYYYYYYYYYYYYYYYYYYYYYYYYYYYY
YYYYYYYYYYYYYYYYYYYYYYYYYYYYYYYYYYYYYYYYYYYYYYYYYY
YYYYYYYYYYYYYYYYYYYYYYYYYYYYYYYYYYYYYYYYYYYYYYYYYY
YYYYYYYYYYYYYYYYYYYYYYYYYYYYYYYYY
>genome_3_19382 TSD Len:9
YYYYYYYYYYYYYYYYYYYYYYYYYYYYYYYYYYYYYYYYYYYYYYYYYY
YYYYYYYYYYYYYYYYYYYYYYYYYYYYYYYYYYYYYYYYYYYYYYYYYY
YYYYYYYYYYYYYYYYYYYYYYYYYYYYYYYYYYYYYYYYYYYYYYYYYY
YYYYYYYYYYYYYYYYYYYYYYYYYYYYYYYYYYYYYYYYYYYYYYYYYY
YYYYYYYYYYYYYYYYYYYYYYYYYYYYYYYYYYYYYYYYYYYYYYYYYY
YY
>genome_4_60962 TSD Len:9
YYYYYYYYYYYYYYYYYYYYYYYYYYYYYYYYYYYYYYYYYYYYYYYYYY
YYYYYYYYYYYYYYYYYYYYYYYYYYYYYYYYYYYYYYYYYYYYYYYYYY
YYYYYYYYYYYYYYYYYYYYYYYYYYYYYYYYYYYYYYYYYYYYYYYYYY
YYYYYYYYYYYYYYYYYYYYYYYYYYYYYYYYYYYYYYYYYYYYYYYYYY
YYYYYYYYYYYYYYYYYYYYYYYYYYYYYYYYYYYYYYYYYYYYYYYYYY
YYYYYYYYYYYYYYYYYYYYYYYYYYYYYYYYYYYYYYYYYYYYYYYYYY
YYYYYYYYYYYYYYYYYYYYYYYYYYYYYYYYYYYYYYYYYYYYYYYYYY
YYYYYYYYYYYYYYYYY
>genome_8_24877 Unknow
YYYYYYYYYYYYYYYYYYYYYYYYYYYYYYYYYYYYYYYYYYYYYYYYYY
YYYYYYYYYYYYYYYYYYYYYYYYYYYYYYYYYYYYYYYYYYYYYYYYYY
YYYYYYYYYYYYYYYYYYYYYYYYYYYYYYYYYYYYYYYYYYYYYYYYYY
YYYYYYYYYYYYYYYYYYYYYYYYYYYYYYYYYYYYYYYYYYYYYYYYYY
YYYYYYYYYYYYYYYY
>genome_9_36644 Unknow
YYYYYYYYYYYYYYYYYYYYYYYYYYYYYYYYYYYYYYYYYYYYYYYYYY
YYYYYYYYYYYYYYYYYYYYYYYYYYYYYYYYYYYYYYYYYYYYYYYYYY
YYYYYYYYYYYYYYYYYYYYYYYYYYYYYYYYYYYYYYYYYYYYYYYYYY
YYYYYYYYYYYYYYYYYYYYYYYYYYYYYYYYYYYYYYYYYYYYYYYYYY
YYYYYYYYYYYYYYYYYYYYYYYYYYYYY
>genome_2_52492 TSD Len:9
YYYYYYYYYYYYYYYYYYYYYYYYYYYYYYYYYYYYYYYYYYYYYYYYYY
YYYYYYYYYYYYYYYYYYYYYYYYYYYYYYYYYYYYYYYYYYYYYYYYYY
YYYYYYYYYYYYYYYYYYYYYYYYYYYYYYYYYYYYYYYYYYYYYYYYYY
YYYYYYYYYYYYYYYYYYYYYYYYYYYYYYYYYYYYYYYYYYYYYYYYYY
YYYYYYYYYYYYYYYYYYYYYYYYYYYYYYYYYYYYYYYYYYYYYYYYYY
YYYYYYYYYYYYYY
>genome_1_23042 TSD Len:10
YYYYYYYYYYYYYYYYYYYYYYYYYYYYYYYYYYYYYYYYYYYYYYYYYY
YYYYYYYYYYYYYYYYYYYYYYYYYYYYYYYYYYYYYYYYYYYYYYYYYY
YYYYYYYYYYYYYYYYYYYYYYYYYYYYYYYYYYYYYYYYYYYYYYYYYY
YYYYYYYYYYYYYYYYYYYYYYYYYYYYYYYYYYYYYYYYYYYYYYYYYY
YYYYYYYYYYYYYYYYYYYYYYYYYYYYYYYYYYYYYYYYYYYYYYYYYY
YYYYYYYYYYYYYYYYYYYYYYYYYYYYYYYYYYYYYYYYYYYYYYYYYY
YYYYYYYYYYYYYYYYYYYYYYYYYYYYYYYYYYYYYYYYYYYYYYYYYY
YYYYYYYYYYYYYYYYYYYYYYYYYYYYYYYYYYY
>genome_6_6274 TSD Len:10
YYYYYYYYYYYYYYYYYYYYYYYYYYYYYYYYYYYYYYYYYYYYYYYYYY
YYYYYYYYYYYYYYYYYYYYYYYYYYYYYYYYYYYYYYYYYYYYYYYYYY
YYYYYYYYYYYYYYYYYYYYYYYYYYYYYYYYYYYYYYYYYYYYYYYYYY
YYYYYYYYYYYYYYYYYYYYYYYYYYYYYYYYYYYYYYYYYYYYYYYYYY
YYYYYYYYYYYYYYYYYYYYYYYYYYYYYYYYYYYYYYYYYYYYYYYYYY
YYYYYYYYYYYYYYYYYYYYYYYYYYYYYYYYYYYYYYYYYYYY
>genome_11_1812 Unknow
YYYYYYYYYYYYYYYYYYYYYYYYYYYYYYYYYYYYYYYYYYYYYYYYYY
YYYYYYYYYYYYYYYYYYYYYYYYYYYYYYYYYYYYYYYYYYYYYYYYYY
YYYYYYYYYYYYYYYYYYYYYYYYYYYYYYYYYYYYYYYYYYYYYYYYYY
YYYYYYYYYYYYYYYYYYYYYYYYYYYYYYYYYYYYYYYYYYYYYYYYY
>genome_11_6694 Unknow
YYYYYYYYYYYYYYYYYYYYYYYYYYYYYYYYYYYYYYYYYYYYYYYYYY
YYYYYYYYYYYYYYYYYYYYYYYYYYYYYYYYYYYYYYYYYYYYYYYYYY
YYYYYYYYYYYYYYYYYYYYYYYYYYYYYYYYYYYYYYYYYYYYYYYYYY
YYYYYYYYYYYYYYYYYYYYYYYYYYYYYYYYYYYYYYYYYYYYYYYYYY
YYYYYYYYYYYYYYYY
>genome_6_54188 Unknow
YYYYYYYYYYYYYYYYYYYYYYYYYYYYYYYYYYYYYYYYYYYYYYYYYY
YYYYYYYYYYYYYYYYYYYYYYYYYYYYYYYYYYYYYYYYYYYYYYYYYY
YYYYYYYYYYYYYYYYYYYYYYYYYYYYYYYYYYYYYYYYYYYYYYYYYY
YYYYYYYYYYYYYYYYYYYYYYYYYYYYYYYYYYYYYYYYYYYYYYYYYY
YYYYYYYYYYYYYYYYYYYYYYYYYYYYYYYYYYYYYYYYYYYYYYYYYY
YYYYYYYYYYYYYYYYYYYYYYYYYYYYYYYYYYYYYYYYYYYYYYYYYY
YYYY
>genome_14_53937 Unknow
YYYYYYYYYYYYYYYYYYYYYYYYYYYYYYYYYYYYYYYYYYYYYYYYYY
YYYYYYYYYYYYYYYYYYYYYYYYYYYYYYYYYYYYYYYYYYYYYYYYY
>genome_6_17225 Unknow
YYYYYYYYYYYYYYYYYYYYYYYYYYYYYYYYYYYYYYYYYYYYYYYYYY
YYYYYYYYYYYYYYYYYYYYYYYYYYYYYYYYYYYYYYYYYYYYYYYYYY
YYYYYYYYYYYYYYYYYYYYYYYYYYYYYYYYYYYYYYYYYYYYYYYYYY
YYYYYYYYYYYYYYYYYYYYYYYYYYYYYYYYYYYYYYYYYYYYYYYYYY
YYYYYYYYYYY
>genome_6_9689 Unknow
YYYYYYYYYYYYYYYYYYYYYYYYYYYYYYYYYYYYYYYYYYYYYYYYYY
YYYYYYYYYYYYYYYYYYYYYYYYYYYYYYYYYYYYYYYYYYYYYYYYYY
YYYYYYYYYYYYYYYYYYYYYYYYYYYYYYYYYYYYYYYYYYYYYYYYYY
YYYYYYYYYYYYYYYYYYYYYYYYYYYYYYYYYYYYYYYYYYYYYYYYYY
YYYYYYY
>genome_12_61363 Unknow
YYYYYYYYYYYYYYYYYYYYYYYYYYYYYYYYYYYYYYYYYYYYYYYYYY
YYYYYYYYYYYYYYYYYYYYYYYYYYYYYYYYYYYYYYYYYYYYYYYYYY
YYYYYYYYYYYYYYYYYYYYYYYYYYYYYYYYYYYYYYYYYYYYYYYYYY
YYYYYYYYYYYYYYYYYYYYYYYYYYYYYYYYYYYYYYYYYYY
>genome_6_3295 Unknow
YYYYYYYYYYYYYYYYYYYYYYYYYYYYYYYYYYYYYYYYYYYYYYYYYY
YYYYYYYYYYYYYYYYYYYYYYYYYYYYYYYYYYYYYYYYYYYYYYYYYY
YYYYYYYYYYYYYYYYYYYYYYYYYYYYYYYYYYYYYYYYYYYYYYYYYY
YYYYYYYYYYYYYYYYYYYYYYYYYYYYYYYYYYYYYYYYYYYYYYYYYY
YYYYYYYYYYYYYYYYYYYYYYYYYYYYYYYYYYYYYYYYYYYYY
>genome_1_18756 TSD Len:6
YYYYYYYYYYYYYYYYYYYYYYYYYYYYYYYYYYYYYYYYYYYYYYYYYY
YYYYYYYYYYYYYYYYYYYYYYYYYYYYYYYYYYYYYYYYYYYYYYYYYY
YYYYYYYYYYYYYYYYYYYYYYYYYYYYYYYYYYYYYYYYYYYYYYYYYY
YYYYYYYYYYYYYYYYYYYYYYYYYYYYYYYYYYYYYYYYYYYYYYYYYY
YYYYYYYYYYYYYYYYYYYYYYYYYYYYYYYYYYYYYYYYYYYYYYYYYY
YYYYYYYYYYYYYYYYYYYYYYYYYYYYYYYYYYYYYYYYYYYYYYYYYY
YYYYYYYYYYYYYYYYYYYYYYYYYYYYYYYYYYYYYYYYYYYYYYYYYY
YYYYYYYYYYYYYYYYYYYYYYYYYYYYYYYYYYYYY
>genome_2_29916 Unknow
YYYYYYYYYYYYYYYYYYYYYYYYYYYYYYYYYYYYYYYYYYYYYYYYYY
YYYYYYYYYYYYYYYYYYYYYYYYYYYYYYYYYYYYYYYYYYYYYYYYYY
YYYYYYYYYYYYYYYYYYYYYYYYYYYYYYYYYYYYYYYYYYYYYYYYYY
YYYYYYYYYYYYYYYYYYYYYYYYYYYYYYYYYYYYYYYYYYYYYYYYYY
YYYYYYYYYYYYYYYYYYYYYYYYYYY
>genome_1_21028 Unknow
YYYYYYYYYYYYYYYYYYYYYYYYYYYYYYYYYYYYYYYYYYYYYYYYYY
YYYYYYYYYYYYYYYYYYYYYYYYYYYYYYYYYYYYYYYYYYYYYYYYYY
YYYYYYYYYYYYYYYYYYYYYYYYYYYYYYYYYYYYYYYYYYYYYYYYYY
YYYYYYYYYYYYYYYYYYYYYYYYYYYYYYYYYYYYYYYYYYYYYYYYYY
YYYYYYYYYYYYYYYYYYYYYYYYYYYYYYYYYYYYYYYYYYYYYYYYYY
YYYYYYYYYYYYYYYYYYYYYYYYYYYYYYYYYYYYYYYYYYYYYYYYYY
YYYYYYYYYYYYYYYYYYYYYYYYYYYYYYYYYYYYYYYYYYYYYYYYYY
YYYYYYYYYYYYYYYYYYYYYYYYYYYYYYYYYYYYYYYYYYYYYYYYYY
YYYYYYYYYYYYYYYYYYYYYYYYYYYYYYYYYYYYYYYYYYYYYYYYYY
YYYYYYYYYYYYYYYYYYYYYYYYYYYYYYYYYYYYYYYYYYYYYYYYYY
YYYYYYYYYYYYYYYYYYYYYYYYYYYYYYYYYYYYYYYYYYYYYYYYYY
YYYYYYYYYYYYYYYYYYYYYYYYYYYYYYYYYYYYYYYYYYYYYYYYYY
YYYYYYYYYYYYYYYYYYYYYYYYYYYYYYYYYYYYYYYYYYYYYYYYYY
YYYYYYYYYYYYYYYYYYYYYYYYYYYYYYYYYYYYYYYYYYYYYYYYYY
YYYYYYYYYYYYYYYYYYYYYYYYYYYYYYYYYYYYYYYYYYYYYYYYYY
YYYYYYY
>genome_11_62203 Unknow
YYYYYYYYYYYYYYYYYYYYYYYYYYYYYYYYYYYYYYYYYYYYYYYYYY
YYYYYYYYYYYYYYYYYYYYYYYYYYYYYYYYYYYYYYYYYYYYYYYYYY
YYYYYYYYYYYYYYYYYYYYYYYYYYYYYYYYYYYYYYYYYYYYYYYYYY
YYYYYYYYYYYYYYYYYYYYYYYYYYYYYYYYYYYYYYYYYYYYYYYYYY
YYYYYYYYYYYYYYYYYYYYY
>genome_10_20565 Unknow
YYYYYYYYYYYYYYYYYYYYYYYYYYYYYYYYYYYYYYYYYYYYYYYYYY
YYYYYYYYYYYYYYYYYYYYYYYYYYYYYYYYYYYYYYYYYYYYYYYYYY
YYYYYYYYYYYYYYYYYYYYYYYYYYYYYYYYYYYYYYYYYYYYYYYYYY
YYY
>genome_11_7503 Unknow
YYYYYYYYYYYYYYYYYYYYYYYYYYYYYYYYYYYYYYYYYYYYYYYYYY
YYYYYYYYYYYYYYYYYYYYYYYYYYYYYYYYYYYYYYYYYYYYYYYYYY
YYYYYYYYYYYYYYYYYYYYYYYYYYYYYYYYYYYYYYYYYYYYYYYYYY
YYYYYYYYYYYYYYYYYYYYYYYYYYYYYYYYYYYYYYYYYYY
>genome_13_46593 TSD Len:8
YYYYYYYYYYYYYYYYYYYYYYYYYYYYYYYYYYYYYYYYYYYYYYYYYY
YYYYYYYYYYYYYYYYYYYYYYYYYYYYYYYYYYYYYYYYYYYYYYYYYY
YYYYYYYYYYYYYYYYYYYYYYYYYYYYYYYYYYYYYYYYYYYYYYYYYY
YYYYYYYYYYYYYYYYYYYYYYYYYYYYYYYYYYYYYYYYYYYYYYYYYY
YYYYYYYYYYYYYYYYYYYYYYYYYYYYYYYYYYYYYYYYYYYYYYYYYY
YYYYYYYYYYYYYYYYYYYYYYYYYYYYYYYYYYYYYYYYYYYYYYYYYY
YYYYYYYYYYYYYYYYYYYYYYYYYYYYYYYYYYYYYYYYYYYYYYYYYY
YYYYYYYYYYYYYYYYYYYYYYYYYYYYYY
>genome_4_54809 Unknow
YYYYYYYYYYYYYYYYYYYYYYYYYYYYYYYYYYYYYYYYYYYYYYYYYY
YYYYYYYYYYYYYYYYYYYYYYYYYYYYYYYYYYYYYYYYYYYYYYYYYY
YYYYYYYYYYYYYYYYYYYYYYYYYYYYYYYYYYYYYYYYYYYYYYYYYY
YYYYYYYYYYYYYYYYYYYYYYYYYYYYYYYYYYYYYYYYYYYYYYYYYY
YYYYYYYYYYYYYYYYYY
>genome_1_11335 Unknow
YYYYYYYYYYYYYYYYYYYYYYYYYYYYYYYYYYYYYYYYYYYYYYYYYY
YYYYYYYYYYYYYYYYYYYYYYYYYYYYYYYYYYYYYYYYYYYYYYYYYY
YYYYYYYYYYYYYYYYYYYYYYYYYYYYYYYYYYYYYYYYYYYYYYYYYY
YYYYYYYYYYYYYYYYYYYYYYYYYYYYYYYYYYYYYYYYYYYYYYYYYY
YYYYYYYYYYYYYYYYYYYY
>genome_7_38968 TSD Len:10
YYYYYYYYYYYYYYYYYYYYYYYYYYYYYYYYYYYYYYYYYYYYYYYYYY
YYYYYYYYYYYYYYYYYYYYYYYYYYYYYYYYYYYYYYYYYYYYYYYYYY
YYYYYYYYYYYYYYYYYYYYYYYYYYYYYYYYYYYYYYYYYYYYYYYYYY
YYYYYYYYYYYYYYYYYYYYYYYYYYYYYYYYYYYYYYYYYYYYYYYYYY
YYYYYYYYYYYYYYYYYYYYYYYYYYYYYYYYYYYYYYYYYYYYYYYYYY
YYYYYYYYYYYYYYYYYYYYYYYYYYYYYYYYYYYYYYYYYYYYYYYYYY
YYYYYYYYYYYYYYYYYYYYYYYYYYYYYYYYYYYYYYYYYYYYYYYYYY
YYYYYY
>genome_7_18455 Unknow
YYYYYYYYYYYYYYYYYYYYYYYYYYYYYYYYYYYYYYYYYYYYYYYYYY
YYYYYYYYYYYYYYYYYYYYYYYYYYYYYYYYYYYYYYYYYYYYYYYYYY
YYYYYYYYYYYYYYYYYYYYYYYYYYYYYYYYYYYYYYYYYYYYYYYYYY
YYYYYYYYYYYYYYYYYYYYYYYYYYYYYYYYYYYYYYYYYYYYYYYYYY
YYYYYYYYYYYYYYYYYYYYYYYYYYYYYYYYYYYYYYYYYYYYYYYYYY
YYYYYYYYYYYYYYYYYYYYYYYYYYYYYYYYYYYYYYYYYYYYYYYYYY
YY
>genome_3_16462 Unknow
YYYYYYYYYYYYYYYYYYYYYYYYYYYYYYYYYYYYYYYYYYYYYYYYYY
YYYYYYYYYYYYYYYYYYYYYYYYYYYYYYYYYYYYYYYYYYYYYYYYYY
YYYYYYYYYYYYYYYYYYYYYYYYYYYYYYYYYYYYYYYYYYYYYYYYYY
YYYYYYYYYYYYYYYYYYYYYYYYYYYYYYYYYYYYYYYYYYYYYYYYYY
YYYYYYYYYYYYYYYYYYYYYYYYYYYYYYYYYYY
>genome_5_6911 Unknow
YYYYYYYYYYYYYYYYYYYYYYYYYYYYYYYYYYYYYYYYYYYYYYYYYY
YYYYYYYYYYYYYYYYYYYYYYYYYYYYYYYYYYYYYYYYYYYYYYYYYY
YYYYYYYYYYYYYYYYYYYYYYYYYYYYYYYYYYYYYYYYYYYYYYYYYY
YYYYYYYYYYYYYYYYYYYYYYYYYYYYYYYYYYYYYYYYYYYYYYYYYY
YYYYYYYYYYYYYYYYYYYYYYYYYYYYYYYYYYYYYYYYYYY
>genome_3_36165 Unknow
YYYYYYYYYYYYYYYYYYYYYYYYYYYYYYYYYYYYYYYYYYYYYYYYYY
YYYYYYYYYYYYYYYYYYYYYYYYYYYYYYYYYYYYYYYYYYYYYYYYYY
YYYYYYYYYYYYYYYYYYYYYYYYYYYYYYYYYYYYYYYYYYYYYYYYYY
YYYYYYYYYYYYYYYYYYYYYYYYYYYYYYYYYYYYYYYYYYYYYYYYYY
YYYYYYYYYYYYYYYYYYYYYYYYYYYYYYYYYYYYYYYYYYYYYYYYYY
YYYYYYYYYYYYYYYYYYYYYYYYYYYYYYYYYYYYYY
>genome_6_33585 Unknow
RRRRRRRRRRRRRRRRRRRRRRRRRRRRRRRRRRRRRRRRRRRRRRRRRR
RRRRRRRRRRRRRRRRRRRRRRRRRRRRRRRRRRRRRRRRRRRRRRRRRR
RRRRRRRRRRRRRRRRRRRRRRRRRRRRRRRRRRRRRRRRRRRRRRRRRR
RRRRRRRRRRRRRRRRRRRRRRRRRRRRRRRRRRRRRRRRRRRRRRRRRR
RRRRRRRRRRRRRRRRRRRRRRR
>genome_15_35685 Unknow
YYYYYYYYYYYYYYYYYYYYYYYYYYYYYYYYYYYYYYYYYYYYYYYYYY
YYYYYYYYYYYYYYYYYYYYYYYYYYYYYYYYYYYYYYYYYYYYYYYYYY
YYYYYYYYYYYYYYYYYYYYYYYYYYYYYYYYYYYYYYYYYYYYYYYYYY
YYYYYYYYYYYYYYYYYYYYYYYYYYYYYYYYYYYYYYYYYYYYYYYYYY
YYYYYYYYYYYYYYYYYYYYYYYYYYYYYYYYYYYYYYYYYYYYYYYYYY
YYYYYYYYYYYYYYYYYYYYYYYYYYYYYYYYYYYYYY
>genome_5_37697 TSD Len:8
YYYYYYYYYYYYYYYYYYYYYYYYYYYYYYYYYYYYYYYYYYYYYYYYYY
YYYYYYYYYYYYYYYYYYYYYYYYYYYYYYYYYYYYYYYYYYYYYYYYYY
YYYYYYYYYYYYYYYYYYYYYYYYYYYYYYYYYYYYYYYYYYYYYYYYYY
YYYYYYYYYYYYYYYYYYYYYYYYYYYYYYYYYYYYYYYYYYYYYYYYYY
YYYYYYYYYYYYYYYYYYYYYYYYYYYYYYYYYYYYYYYYYYYYYYYYYY
YYYYYYYYYYYYYYYYYYYYYYYYYYYYYYYYYYYYYYYYYYYYYYYYYY
YYYYYYYYYYYYYYYYYYYYYYYYYYYYYYYYYYYYYYYYYYYYYYYYYY
YYYYYYYYYYYYYYYYYYYYYYYYYYYYYYYYYYYYYYYYYYYY
>genome_1_38198 Unknow
RRRRRRRRRRRRRRRRRRRRRRRRRRRRRRRRRRRRRRRRRRRRRRRRRR
RRRRRRRRRRRRRRRRRRRRRRRRRRRRRRRRRRRRRRRRRRRRRRRRRR
RRRRRRRRRRRRRRRRRRRRRRRRRRRRRRRRRRRRRRRRRRRRRRRRRR
RRRRRRRRRRRRRRRRRRRRRRRRRRRRRRRRRRRRRRRRRRRRRRRRRR
RRRRRRRRRRRRRRRRRRRRRRRRRRRRRRRRRRRRRRRRRRRRRRRRRR
RRRRRR
>genome_9_24667 TSD Len:10
YYYYYYYYYYYYYYYYYYYYYYYYYYYYYYYYYYYYYYYYYYYYYYYYYY
YYYYYYYYYYYYYYYYYYYYYYYYYYYYYYYYYYYYYYYYYYYYYYYYYY
YYYYYYYYYYYYYYYYYYYYYYYYYYYYYYYYYYYYYYYYYYYYYYYYYY
YYYYYYYYYYYYYYYYYYYYYYYYYYYYYYYYYYYYYYYYYYYYYYYYYY
YYYYYYYYYYYYYYYYYYYYYYYYYYYYYYYYYYYYYYYYYYYYYYYYYY
YYYYYYYYYYYYYYYYYYYYYYYYYYYYYYYYYYYYYYYYYYYYYYYYYY
YYYYYY
>genome_15_57923 Unknow
YYYYYYYYYYYYYYYYYYYYYYYYYYYYYYYYYYYYYYYYYYYYYYYYYY
YYYYYYYYYYYYYYYYYYYYYYYYYYYYYYYYYYYYYYYYYYYYYYYYYY
YYYYYYYYYYYYYYY
>genome_6_25488 TSD Len:8
YYYYYYYYYYYYYYYYYYYYYYYYYYYYYYYYYYYYYYYYYYYYYYYYYY
YYYYYYYYYYYYYYYYYYYYYYYYYYYYYYYYYYYYYYYYYYYYYYYYYY
YYYYYYYYYYYYYYYYYYYYYYYYYYYYYYYYYYYYYYYYYYYYYYYYYY
YYYYYYYYYYYYYYYYYYYYYYYYYYYYYYYYYYYYYYYYYYYYYYYYYY
YYYYYYYYYYYYYYYYYYYYYYYYYYYYYYYYYYYYYYYYYYYYYYYYYY
YYYYYYYYYYYYYYYYYYYYYYYYYYYYYYYYYYYYYYYYYYYYYYYYYY
YYYYYYYYYYYYYYYYYYYYYYYYYYYYYYYYYYYYYYYYYYYYYYYYYY
YYYYYYYYYYYYYYYYYYYYYYYYYYYYYYYYYYYYY
>genome_14_43423 Unknow
YYYYYYYYYYYYYYYYYYYYYYYYYYYYYYYYYYYYYYYYYYYYYYYYYY
YYYYYYYYYYYYYYYYYYYYYYYYYYYYYYYYYYYYYYYYYYYYYYYYYY
YYYYYYYYYYYYYYYYYYYYYYYYYYYYYYYYYYYYYYYYYYYYYYYYYY
YYYYYYYYYYYYYYYYYYYYYYYYYYYYYYYYYYYYYYYYYYYYYYYYYY
YYYYYYYYYYYYYYYYYYYYYYYYYYYYYYYYYYYYYYYYYYYYYYYYYY
YYYYYYYYYYYYY
>genome_5_16994 TSD Len:9
YYYYYYYYYYYYYYYYYYYYYYYYYYYYYYYYYYYYYYYYYYYYYYYYYY
YYYYYYYYYYYYYYYYYYYYYYYYYYYYYYYYYYYYYYYYYYYYYYYYYY
YYYYYYYYYYYYYYYYYYYYYYYYYYYYYYYYYYYYYYYYYYYYYYYYYY
YYYYYYYYYYYYYYYYYYYYYYYYYYYYYYYYYYYYYYYYYYYYYYYYYY
YYYYYYYYYYYYYYYYYYYYYYYYYYYYYYYYYYYYYYYYYYYYYYYYYY
YYYYYYYYYYYYYYYYYYYYYYYYYYYYYYYYYYYYYYYYYYYYYYYYYY
YYYYYYYYYYYYYYYYYYYYYYYYYYYYYYYYYYYYYYYYYYYYYYYYYY
YYYYYYYYYYYYYYYYYYYYYYYYYYYYYYYYYYYYYYYYYYYYYYYYYY
YYYYYYYYYYYYYYYYYYYYYYYYYYYYYYYYYY
>genome_6_47248 Unknow
YYYYYYYYYYYYYYYYYYYYYYYYYYYYYYYYYYYYYYYYYYYYYYYYYY
YYYYYYYYYYYYYYYYYYYYYYYYYYYYYYYYYYYYYYYYYYYYYYYYYY
YYYYYYYYYYYYYYYYYYYYYYYYYYYYYYYYYYYYYYYYYYYYYYYYYY
YYYYYY
>genome_8_42170 Unknow
YYYYYYYYYYYYYYYYYYYYYYYYYYYYYYYYYYYYYYYYYYYYYYYYYY
YYYYYYYYYYYYYYYYYYYYYYYYYYYYYYYYYYYYYYYYYYYYYYYYYY
YYYYYYYYYYYYYYYYYYYYYYYYYYYYYYYYYYYYYYYYYYYYYYYYYY
YYYYYYYYYYYYYYYYYYYYYYYYYYYYYYYYYYYYYYYYYYYYYYYYYY
YYYYYYYYYYYYYYYYYYYYYYYYYYYYYYYYYYYYYYYYYYYYYYYYYY
YYYYYYYYYYY
>genome_9_26229 Unknow
YYYYYYYYYYYYYYYYYYYYYYYYYYYYYYYYYYYYYYYYYYYYYYYYYY
YYYYYYYYYYYYYYYYYYYYYYYYYYYYYYYYYYYYYYYYYYYYYYYYYY
YYYYYYYYYYYYYYYYYYYYYYYYYYYYYYYYYYYYYYYYYYYYYYYYYY
YYYYYYYYYYYYYYYYYYYYYYYYYYYYYYYYYYYYYYYYYYYYYYYYYY
YYYYYYYYYYYYYYYYYYYYYYYYYYYYYYYYYYYYYYYYYYYYYY
>genome_1_18978 Unknow
RRRRRRRRRRRRRRRRRRRRRRRRRRRRRRRRRRRRRRRRRRRRRRRRRR
RRRRRRRRRRRRRRRRRRRRRRRRRRRRRRRRRRRRRRRRRRRRRRRRRR
RRRRRRRRRRRRRRRRRRRRRRRRRRRRRRRRRRRRRRRRRRRRRRRRRR
RRRRRRRRRRRRRRRRRRRRRRRRRRRRRRRRRRRRRRRRRRRRRRRRRR
RRRRRRRRRRRRRRRRRRRRRRRRRRRRRRRRRRRRRRRRRRRRRRRRRR
RRRRRRRRRRRRRRRRRRRRRRRRRRRRRRRRRRRRRRRRRRRRRRRRRR
RRRR
>genome_12_53279 Unknow
YYYYYYYYYYYYYYYYYYYYYYYYYYYYYYYYYYYYYYYYYYYYYYYYYY
YYYYYYYYYYYYYYYYYYYYYYYYYYYYYYYYYYYYYYYYYYYYYYYYYY
YYYYYYYYYYYYYYYYYYYYYYYYYYYYYYYYYYYYYYYYYYYYYYYYYY
YYYYYYYYYYYYYYYYYYYYYYYYYYYYYYYYYY
>genome_1_11283 Unknow
YYYYYYYYYYYYYYYYYYYYYYYYYYYYYYYYYYYYYYYYYYYYYYYYYY
YYYYYYYYYYYYYYYYYYYYYYYYYYYYYYYYYYYYYYYYYYYYYYYYYY
YYYYYYYYYYYYYYYYYYYYYYYYYYYYYYYYYYYYYYYYYYYYYYYYYY
YYYYYYYYYYYYYYYYYYYYYYYYYYYYYYYYYYYYYYYYYYYYYYYYYY
YYYYYYYYYYYYYYYYYYYYYYYYYYYYYYYYYYYYYYYYYYYYYYYYYY
YYYYYYY
>genome_6_4619 TSD Len:9
YYYYYYYYYYYYYYYYYYYYYYYYYYYYYYYYYYYYYYYYYYYYYYYYYY
YYYYYYYYYYYYYYYYYYYYYYYYYYYYYYYYYYYYYYYYYYYYYYYYYY
YYYYYYYYYYYYYYYYYYYYYYYYYYYYYYYYYYYYYYYYYYYYYYYYYY
YYYYYYYYYYYYYYYYYYYYYYYYYYYYYYYYYYYYYYYYYYYYYYYYYY
YYYYYYYYYYYYYYYYYYYYYYYYYYYYYYYYYYYYYYYYYYYYYYYYYY
YYYYYYYYYYYYYYYYYYYYYYYYYYYYYYYYYYYYYYYYYYYYYYYYYY
YYYYYYYYYYYYYYYYYYYYYYYYYYYYYYYYYYYYYYYYYYYYYYYYYY
YYYYYYYYYYYYYYYYYYYYYYYYYYYYYYYYYYYYYYYYYYYYYYYYYY
YYYYYYYYYYYYYYYYYYYYYYYYYYYYYYYYYYYYYY
>genome_2_60928 Unknow
YYYYYYYYYYYYYYYYYYYYYYYYYYYYYYYYYYYYYYYYYYYYYYYYYY
YYYYYYYYYYYYYYYYYYYYYYYYYYYYYYYYYYYYYYYYYYYYYYYYYY
YYYYYYYYYYYYYYYYYYYYYYYYYYYYYYYYYYYYYYYYYYYYYYYYYY
YY
>genome_8_55739 Unknow
YYYYYYYYYYYYYYYYYYYYYYYYYYYYYYYYYYYYYYYYYYYYYYYYYY
YYYYYYYYYYYYYYYYYYYYYYYYYYYYYYYYYYYYYYYYYYYYYYYYYY
YYYYYYYYYYYYYYYYYYYYYYYYYYYYYYYYYYYYYYYYYYYYYYYYYY
YYYYYYYYYYYYYYYYYYYYYYYYYYYYYYYYYYYYYYYYYYYYYYYYYY
YYYYYYYYYYYYYYYYYYYYYYYYYYYYYYYYYYYYYYYY
>genome_11_3601 Unknow
YYYYYYYYYYYYYYYYYYYYYYYYYYYYYYYYYYYYYYYYYYYYYYYYYY
YYYYYYYYYYYYYYYYYYYYYYYYYYYYYYYYYYYYYYYYYYYYYYYYYY
YYYYYYYYYYYYYYYYYYYYYYYYYYYYYYYYYYYYYYYYYYYYYYYYYY
YYYYYYYYYYYYYYYYYYYYYYYYYYYYYYYYYYYYYYYYYYYYYYYYYY
YYYYYYYYYYYYYYYYYYYYYYYYYYYYYYYYYYYYYYYYYYYYYYYYY
>genome_12_59306 TSD Len:10
YYYYYYYYYYYYYYYYYYYYYYYYYYYYYYYYYYYYYYYYYYYYYYYYYY
YYYYYYYYYYYYYYYYYYYYYYYYYYYYYYYYYYYYYYYYYYYYYYYYYY
YYYYYYYYYYYYYYYYYYYYYYYYYYYYYYYYYYYYYYYYYYYYYYYYYY
YYYYYYYYYYYYYYYYYYYYYYYYYYYYYYYYYYYYYYYYYYYYYYYYYY
YYYYYYYYYYYYYYYYYYYYYYYYYYYYYYYYYYYYYYYYYYYYYYYYYY
YYYYYYYYY
>genome_1_57042 Unknow
YYYYYYYYYYYYYYYYYYYYYYYYYYYYYYYYYYYYYYYYYYYYYYYYYY
YYYYYYYYYYYYYYYYYYYYYYYYYYYYYYYYYYYYYYYYYYYYYYYYYY
YYYYYYYYYYYYYYYYYYYYYYYYYYYYYYYYYYYYYYYYYYYYYYYYYY
YYYYYYYYYYYYYYYYYYYYYYYYYYYYYYYYYYY
>genome_15_8400 TSD Len:8
YYYYYYYYYYYYYYYYYYYYYYYYYYYYYYYYYYYYYYYYYYYYYYYYYY
YYYYYYYYYYYYYYYYYYYYYYYYYYYYYYYYYYYYYYYYYYYYYYYYYY
YYYYYYYYYYYYYYYYYYYYYYYYYYYYYYYYYYYYYYYYYYYYYYYYYY
YYYYYYYYYYYYYYYYYYYYYYYYYYYYYYYYYYYYYYYYYYYYYYYYYY
YYYYYYYYYYYYYYYYYYYYYYYYYYYYYYYYYYYYYYYYYYYYYYYYYY
YYYYYYYYYYYYYYYYYYYYYYYYYYYYYYYYYYYYYYYYYYYYYYYYYY
YYYYYYYYYYYYYYYYYYYYYYYYYYYYYYYYYYYYYYYYYYYYYYYYYY
YYYYYYYYYYYYYYYYYYYYYYYYYYYYYYYYYYYYYYYYYYYYYYYYYY
YYYYYYYYYYYYYYYYYY
>genome_4_27882 Unknow
YYYYYYYYYYYYYYYYYYYYYYYYYYYYYYYYYYYYYYYYYYYYYYYYYY
YYYYYYYYYYYYYYYYYYYYYYYYYYYYYYYYYYYYYYYYYYYYYYYYYY
YYYYYYYYYYYYYYYYYYYYYYYYYYYYYYYYYYYYYYYYYYYYYYYYYY
YYYYYYYYYYYYYYYYYYYYYYYYYYYYYYYYYYYYYYYYYYYYYYYYYY
YYYYYYYYYYYYYYYYYYYYYYYYYYYYYYYYYYYYYYYYYYYYYYYY
>genome_6_48399 Unknow
YYYYYYYYYYYYYYYYYYYYYYYYYYYYYYYYYYYYYYYYYYYYYYYYYY
YYYYYYYYYYYYYYYYYYYYYYYYYYYYYYYYYYYYYYYYYYYYYYYYYY
YYYYYYYYYYYYYYYYYYYYYYYYYYYYYYYYYYYYYYYYYYYYYYYYYY
YYYYYYYYYYYYYYYYYYYYYYYYYYYYYYYYYYYYYYYYYYYYYYYYYY
YYYYYYYYYYYYYYYYYYYYYYYYYYYYYYYYYYYYYYYYYYYYYYYYYY
YYYYYYYYYYYYYYYYYYYYYYYYYYYYYYYYYYYYYYYYYYYYYYYYYY
YYYYYYYYYYYYYYYYYYYYYYY
>genome_14_7540 Unknow
YYYYYYYYYYYYYYYYYYYYYYYYYYYYYYYYYYYYYYYYYYYYYYYYYY
YYYYYYYYYYYYYYYYYYYYYYYYYYYYYYYYYYYYYYYYYYYYYYYYYY
YYYYYYYYYYYYYYYYYYYYYYYYYYYYYYYYYYYYYYYYYYYYYYYYYY
YYYYYYYYYYYYYYYYYYYYYYYYYYYYYYYYYYYYYYYYYYYYYYYYYY
YYYYYYYYYYYYYYYYYYYYYYYY
>genome_14_59334 Unknow
YYYYYYYYYYYYYYYYYYYYYYYYYYYYYYYYYYYYYYYYYYYYYYYYYY
YYYYYYYYYYYYYYYYYYYYYYYYYYYYYYYYYYYYYYYYYYYYYYYYYY
YYYYYYYYYYYYYYYYYYYYYYYYYYYYYYYYYYYYYYYYYYYYYYYYYY
YYYYYYYYYYYYYYYYYYYYYYYYYYYYYYYYYYYYYYYYYYYYYYYYYY
YYYYYYYYYYYYYYYYYYYYYYYYYYYYYYYYYYYYYYYYYYYYYYYYYY
YYYYYYYYYYYYYYYYYYYYYYYYYYYYYYYYYYYYYYYYYYYYYYYYYY
YYYYYYYYYYYYYYYY
>genome_2_47697 Unknow
YYYYYYYYYYYYYYYYYYYYYYYYYYYYYYYYYYYYYYYYYYYYYYYYYY
YYYYYYYYYYYYYYYYYYYYYYYYYYYYYYYYYYYYYYYYYYYYYYYYYY
YYYYYYYYYYYYYYYYYYYYYYYYYYYYYYYYYYYYYYYYYYYYYYYYYY
YYYYYYYYYYYYYYYYYYYYYYYYYYYYYYYYYYYYYYYYYYYYYYYYYY
YYYYYYYYYYYYYYYYYYYYYYYYYYYYYYYYYYYYYYYYYYYYYYYYYY
YYYYYYYYYYYYYYYYYYYYYYYYYYYYYYYYYYYYYYYYYYYYYYYYYY
YYYYYYYYYYYYYYYYYYYYYYYYYYY
>genome_2_47415 Unknow
YYYYYYYYYYYYYYYYYYYYYYYYYYYYYYYYYYYYYYYYYYYYYYYYYY
YYYYYYYYYYYYYYYYYYYYYYYYYYYYYYYYYYYYYYYYYYYYYYYYYY
YYYYYYYYYYYYYYYYYYYYYYYYYYYYYYYYYYYYYYYYYYYYYYYYYY
YYYYYYYYYYYYYYYYYYYYYYYYYYYYYYYYYYYYYYYYYYYYYYYYYY
YYYYYYYYYYYYYYYYYYYYYYYYYYYYYYYYYYYYYYYYYYYYYYYYYY
YYYYYYYYYYYYYYYYYYYYYYYYYYYYYYYYYYYYYYYYYYYYYYYYYY
YYYYYYYYYYYYYYYYYYYYYYY
>genome_5_4924 Unknow
YYYYYYYYYYYYYYYYYYYYYYYYYYYYYYYYYYYYYYYYYYYYYYYYYY
YYYYYYYYYYYYYYYYYYYYYYYYYYYYYYYYYYYYYYYYYYYYYYYYYY
YYYYYYYYYYYYYYYYYYYYYYYYYYYYYYYYYYYYYYYYYYYYYYYYYY
YYYYYYYYYYYY
>genome_1_44494 TSD Len:10
YYYYYYYYYYYYYYYYYYYYYYYYYYYYYYYYYYYYYYYYYYYYYYYYYY
YYYYYYYYYYYYYYYYYYYYYYYYYYYYYYYYYYYYYYYYYYYYYYYYYY
YYYYYYYYYYYYYYYYYYYYYYYYYYYYYYYYYYYYYYYYYYYYYYYYYY
YYYYYYYYYYYYYYYYYYYYYYYYYYYYYYYYYYYYYYYYYYYYYYYYYY
YYYYYYYYYYYYYYYYYYYYYYYYYYYYYYYYYYYYYYYYYYYYYYYYYY
YYYYYYYYYYYYYYYYYYYYYYYYYYYYYYYYYYYYYYYYYYYYYYYYYY
YYYYYYYYY
>genome_2_38227 Unknow
YYYYYYYYYYYYYYYYYYYYYYYYYYYYYYYYYYYYYYYYYYYYYYYYYY
YYYYYYYYYYYYYYYYYYYYYYYYYYYYYYYYYYYYYYYYYYYYYYYYYY
YYYYYYYYYYYYYYYYYYYYYYYYYYYYYYYYYYYYYYYYYYYYYYYYYY
YYYYYYYYYYYYYYYYYYYYYY
>genome_16_27366 Unknow
YYYYYYYYYYYYYYYYYYYYYYYYYYYYYYYYYYYYYYYYYYYYYYYYYY
YYYYYYYYYYYYYYYYYYYYYYYYYYYYYYYYYYYYYYYYYYYYYYYYYY
YYYYYYYYYYYYYYYYYYYYYYYYYYYYYYYYYYYYYYYYYYYYYYYYYY
YYYYYYYYYYYYYYYYYYYYYYYYYYYYYYYYYYYYYYYYYYYYYYYYYY
YYYYYYYYYYYYYYYYYYYYYYYYYYYYYYYYYYYYYYYYYYYYYYYYYY
YYYYYYYYYYYYYYYYYYYYYYYYYYYYYYYYY
>genome_10_34517 Unknow
YYYYYYYYYYYYYYYYYYYYYYYYYYYYYYYYYYYYYYYYYYYYYYYYYY
YYYYYYYYYYYYYYYYYYYYYYYYYYYYYYYYYYYYYYYYYYYYYYYYYY
YYYYYYYYYYYYYYYYYYYYYYYYYYYYYYYYYYYYYYYYYYYYYYYYYY
YYYYYYYYYYYYYYYYYYYYYYYYYYYYYYYYYYYYYYYYYYYYYYYYYY
YYYYYYYYYYYYYYYYYYYYYYYYYYYYYYYYYYYYYYYYYYYYYYYYYY
YYYYYYYYYYYYYYYYYYYYYYYYYYYYYYYYYYYYYYYYYYYYYYYYYY
YYYYYYYYYYYYYYYYYYYYYYYYYYYYYYYYYY
>genome_11_1623 Unknow
YYYYYYYYYYYYYYYYYYYYYYYYYYYYYYYYYYYYYYYYYYYYYYYYYY
YYYYYYYYYYYYYYYYYYYYYYYYYYYYYYYYYYYYYYYYYYYYYYYYYY
YYYYYYYYYYYYYYYYYYYYYYYYYYYYYYYYYYYYYYYYYYYYYYYYYY
YYYYYYYYYYYYYYYYYYYYYYYYYYYYYYYYYYYYYYYYYYYYYYYYYY
YYYYYYYYYYYYYYYYYYYYYYYYYYYYYYYY
>genome_7_48802 Unknow
YYYYYYYYYYYYYYYYYYYYYYYYYYYYYYYYYYYYYYYYYYYYYYYYYY
YYYYYYYYYYYYYYYYYYYYYYYYYYYYYYYYYYYYYYYYYYYYYYYYYY
YYYYYYYYYYYYYYYYYYYYYYYYYYYYYYYYYYYYYYYYYYYYYYYYYY
YYYYYYYYYYYYYYYYYYYYYYYYYYYYYYYYYYYYYYYYYYYYYYYYYY
YYYYYYYYYYYYYYYYYYYYYY
>genome_8_6691 Unknow
YYYYYYYYYYYYYYYYYYYYYYYYYYYYYYYYYYYYYYYYYYYYYYYYYY
YYYYYYYYYYYYYYYYYYYYYYYYYYYYYYYYYYYYYYYYYYYYYYYYYY
YYYYYYYYYYYYYYYYYYYYYYYYYY
>genome_3_32626 Unknow
RRRRRRRRRRRRRAARRCRRAARTTGCTGRRAAAGRTCAGRAGRTCTGRC
AGCATRTGTGRAGARAARTCAGAGTTAARRTRTRRRRTRRRRRRRCCCTT
CCRRARRRRRRRRRRRRRRRRRRRRRRRRRRRCRRRRCCRRARARRTTAA
RTCTGRRTTTRTCTRCARRGATGCTGRCAGARCTRCTRAGRTTTRRCARC
AARTTRTRRRTTRTRRRRRRRRRRRRRRRRRRRRRRRRRRRRRRR
>genome_2_14082 TSD Len:9
YYYYYYYYYYYYYYYYYYYYYYYYYYYYYYYYYYYYYYYYYYYYYYYYYY
YYYYYYYYYYYYYYYYYYYYYYYYYYYYYYYYYYYYYYYYYYYYYYYYYY
YYYYYYYYYYYYYYYYYYYYYYYYYYYYYYYYYYYYYYYYYYYYYYYYYY
YYYYYYYYYYYYYYYYYYYYYYYYYYYYYYYYYYYYYYYYYYYYYYYYYY
YYYYYYYYYYYYYYYYYYYYYYYYYYYYYYYYYYYYYYYYYYYYYYYYYY
YYYYYYYYYYYYYYYYYYYYYYYYYYYYYYYYYYYYYYYYYYYYYYYYYY
YYYYYYYYYYYYYYYYYYYYYYYYYYYYYYYYYYYYYYYYYYYYYYYYYY
YYYYYYYYYYYYYYYYYYYYYYYYYY
>genome_12_41306 Unknow
YYYYYYYYYYYYYYYYYYYYYYYYYYYYYYYYYYYYYYYYYYYYYYYYYY
YYYYYYYYYYYYYYYYYYYYYYYYYYYYYYYYYYYYYYYYYYYYYYYYYY
YYYYYYYYYYYYYYYYYYYYYYYYYYYYYYYYYYYYYYYYYYYYYYYYYY
YYYYYYYYYYYYYYYYYYYYYYYYYYYYYYYYYYYYYYYYYYYYYYYYYY
YYYYYYYYYYYYYYYYYYYYYYYYYYYYYYYYYYYYYYYYYYYY
>genome_8_62197 TSD Len:10
YYYYYYYYYYYYYYYYYYYYYYYYYYYYYYYYYYYYYYYYYYYYYYYYYY
YYYYYYYYYYYYYYYYYYYYYYYYYYYYYYYYYYYYYYYYYYYYYYYYYY
YYYYYYYYYYYYYYYYYYYYYYYYYYYYYYYYYYYYYYYYYYYYYYYYYY
YYYYYYYYYYYYYYYYYYYYYYYYYYYYYYYYYYYYYYYYYYYYYYYYYY
YYYYYYYYYYYYYYYYYYYYYYYYYYYYYYYYYYYYYYYYYYYYYYYYYY
YYYYYYYYYYYYYYYY
>genome_2_54905 Unknow
YYYYYYYYYYYYYYYYYYYYYYYYYYYYYYYYYYYYYYYYYYYYYYYYYY
YYYYYYYYYYYYYYYYYYYYYYYYYYYYYYYYYYYYYYYYYYYYYYYYYY
YYYYYYYYYYYYYYYYYYYYYYYYYYYYYYYYYYYYYYYYYYYYYYYYYY
YYYYYYYYYYYYYYYYYYYYYYYYYYYYYYYYYYYYYYYYYYYYYYYYYY
YYYYYYYYYYYYYYYYYYYYYYYYYYYYYYYYYYYYYYYYYYYYYYYYYY
YYYYYYY
>genome_12_56472 Unknow
YYYYYYYYYYYYYYYYYYYYYYYYYYYYYYYYYYYYYYYYYYYYYYYYYY
YYYYYYYYYYYYYYYYYYYYYYYYYYYYYYYYYYYYYYYYYYYYYYYYYY
YYYYYYYYYYYYYYYYYYYYYYYYYYYYYYYYYYYYYYYYYYYYYYYYYY
YYYYYYYYYYYYYYYYYYYYYYYYYYYYYYYYYYYYYYYYYYY
>genome_3_50610 TSD Len:9
YYYYYYYYYYYYYYYYYYYYYYYYYYYYYYYYYYYYYYYYYYYYYYYYYY
YYYYYYYYYYYYYYYYYYYYYYYYYYYYYYYYYYYYYYYYYYYYYYYYYY
YYYYYYYYYYYYYYYYYYYYYYYYYYYYYYYYYYYYYYYYYYYYYYYYYY
YYYYYYYYYYYYYYYYYYYYYYYYYYYYYYYYYYYYYYYYYYYYYYYYYY
YYYYYYYYYYYYYYYYYYYYYYYYYYYYYYYYYYYYYYYYYYYYYYYYYY
YYYYYYYYYYYYYYYYYYYYYYYYYYYYYYYYYYYYYYYYYYYYYYYYYY
YYYYYYYYYYYYYYYYYYYYYYYYYYYYYYYYYYYYYYYYYYYYYYYYYY
YYYYYYYYYYYYYYYYYYYYYYYYYYYYYYYYYYYYYYYYYY
>genome_12_12827 TSD Len:10
YYYYYYYYYYYYYYYYYYYYYYYYYYYYYYYYYYYYYYYYYYYYYYYYYY
YYYYYYYYYYYYYYYYYYYYYYYYYYYYYYYYYYYYYYYYYYYYYYYYYY
YYYYYYYYYYYYYYYYYYYYYYYYYYYYYYYYYYYYYYYYYYYYYYYYYY
YYYYYYYYYYYYYYYYYYYYYYYYYYYYYYYYYYYYYYYYYYYYYYYYYY
YYYYYYYYYYYYYYYYYYYYYYYYYYYYYYYYYYYYYYYYYYYYYYYYYY
YYYYYYYYYYYYYYYYYYYYYYYYYYYYYYYYYYYYYYYYYYYYYYYYYY
YYYYYYYY
>genome_10_41097 Unknow
YYYYYYYYYYYYYYYYYYYYYYYYYYYYYYYYYYYYYYYYYYYYYYYYYY
YYYYYYYYYYYYYYYYYYYYYYYYYYYYYYYYYYYYYYYYYYYYYYYYYY
YYYYYYYYYYYYYYYYYYYYYYYYYYYYYYYYYYYYYYYYYYYYYYYYYY
YYYYYYYYYYYYYYYYYYYYYYYYYYYYYYYYYYYYYYYYYYYYYYYYYY
YYYYYYYY
>genome_10_22481 TSD Len:9
YYYYYYYYYYYYYYYYYYYYYYYYYYYYYYYYYYYYYYYYYYYYYYYYYY
YYYYYYYYYYYYYYYYYYYYYYYYYYYYYYYYYYYYYYYYYYYYYYYYYY
YYYYYYYYYYYYYYYYYYYYYYYYYYYYYYYYYYYYYYYYYYYYYYYYYY
YYYYYYYYYYYYYYYYYYYYYYYYYYYYYYYYYYYYYYYYYYYYYYYYYY
YYYYYYYYYYYYYYYYYYYYYYYYYYYYYYYYYYYYYYYYYYYYYYYYYY
YYYYYYYYYYYYYYYYYYYYYYYYYYYYYYYYYYYYYYYYYYYYYYYYYY
YYYYYYYYYYYYYYYYYYYYYYYYYYYYYYYYYYYY
>genome_8_26926 Unknow
YYYYYYYYYYYYYYYYYYYYYYYYYYYYYYYYYYYYYYYYYYYYYYYYYY
YYYYYYYYYYYYYYYYYYYYYYYYYYYYYYYYYYYYYYYYYYYYYYYYYY
YYYYYYYYYYYYYYYYYYYYYYYYYYYYYYYYYYYYYYYYYYYYYYYYYY
YYYYYYYYYYYYYYYYYYYYYYYYYYYYYYYYYYYYYYYYYYYYYY
>genome_11_61403 Unknow
YYYYYYYYYYYYYYYYYYYYYYYYYYYYYYYYYYYYYYYYYYYYYYYYYY
YYYYYYYYYYYYYYYYYYYYYYYYYYYYYYYYYYYYYYYYYYYYYYYYYY
YYYYYYYYYYYYYYYYYYYYYYYYYYYYYYYYYYYYYYYYYYYYYYYYYY
YYYYYYYYYYYYYYYYYYYYYYYYYYYYYYYYYYYYYYYYYYYYYYYYYY
YYYYYYYYYYYYYYYYYYYYYYYYYYYYYYYYYYYYYYYYYYYYYYYYYY
YYYYYYYYYYYYYYYYYYY
>genome_1_5087 Unknow
YYYYYYYYYYYYYYYYYYYYYYYYYYYYYYYYYYYYYYYYYYYYYYYYYY
YYYYYYYYYYYYYYYYYYYYYYYYYYYYYYYYYYYYYYYYYYYYYYYYYY
YYYYYYYYYYYYYYYYYYYYYYYYYYYYYYYYYYYYYYYYYYYYYYYYYY
YYYYYYYYYYYYYYYYYYYYYYYYYYYYYYYYYYYYYYYYYYYYYYYYYY
YYYYYYYYYYYYYYYYYYYYYYYYYYYYYYYYYYYYYYYYYYYYYYYYYY
YYYYYYYYYYYYYYYYYYYYYYRRRRRRRRRRRRRRRRRRRRRRRRRRRR
RRRRRRRRRRRRRRRRRRRRRRRRRRRRRRRRRRRRRRRRRRRRRRRRRR
RRRRRRRRRRRRR
>genome_16_14060 Unknow
YYYYYYYYYYYYYYYYYYYYYYYYYYYYYYYYYYYYYYYYYYYYYYYYYY
YYYYYYYYYYYYYYYYYYYYYYYYYYYYYYYYYYYYYYYYYYYYYYYYYY
YYYYYYYYYYYYYYYYYYYYYYYYYYYYYYYYYYYYYYYYYYYYYYYYYY
YYYYYYYYYYYYYYYYYYYYYYYYYYYYYYYYYYYYYYYYYYYYYYYYYY
YYYYYYYYYYYYYYYYYYYYYYYYYYYYYYYYYYYYYYYYYYYYYYYYYY
YYYYYYYYYYYYYYYYYYYYYYYYYYYYYYYYYYYYYYYYYYYYYY
>genome_7_36276 TSD Len:10
YYYYYYYYYYYYYYYYYYYYYYYYYYYYYYYYYYYYYYYYYYYYYYYYYY
YYYYYYYYYYYYYYYYYYYYYYYYYYYYYYYYYYYYYYYYYYYYYYYYYY
YYYYYYYYYYYYYYYYYYYYYYYYYYYYYYYYYYYYYYYYYYYYYYYYYY
YYYYYYYYYYYYYYYYYYYYYYYYYYYYYYYYYYYYYYYYYYYYYYYYYY
YYYYYYYYYYYYYYYYYYYYYYYYYYYYYYYYYYYYYYYYYYYYYYYYYY
YYYYYYYYYYYYYYYYYYYYYYYYYYYYYYYYYY
>genome_9_61834 Unknow
YYYYYYYYYYYYYYYYYYYYYYYYYYYYYYYYYYYYYYYYYYYYYYYYYY
YYYYYYYYYYYYYYYYYYYYYYYYYYYYYYYYYYYYYYYYYYYYYYYYYY
YYYYYYYYYYYYYYYYYYYYYYYYYYYYYYYYYYYYYYYYYYYYYYYYYY
YYYYYYYYYYYYYYYYYYYYYYYYYYYYYYYYYYYYYYYYYYYYYYYYYY
YYYYYYYYYYYYYYYYYYYYYYYYYYYYYYYYYYYYYYYY
>genome_7_16565 Unknow
YYYYYYYYYYYYYYYYYYYYYYYYYYYYYYYYYYYYYYYYYYYYYYYYYY
YYYYYYYYYYYYYYYYYYYYYYYYYYYYYYYYYYYYYYYYYYYYYYYYYY
YYYYYYYYYYYYYYYYYYYYYYYYYYYYYYYYYYYYYYYYYYYYYYYYYY
YYYYYYYYYYYYYYYYYYYYYYYYYYYYYYYYYYYYYYYYYYYYYYYYYY
YYYYY
>genome_6_39247 Unknow
YYYYYYYYYYYYYYYYYYYYYYYYYYYYYYYYYYYYYYYYYYYYYYYYYY
YYYYYYYYYYYYYYYYYYYYYYYYYYYYYYYYYYYYYYYYYYYYYYYYYY
YYYYYYYYYYYYYYYYYYYYYYYYYYYYYYYYYYYYYYYYYYYYYYYYYY
YYYYYYYYYYYYYYYYYYYYYYYYYYYYYYYYYYYYYYYYYYYYYYYYYY
YYYYYYYYYYYYYYYYYYYYYYYYYYYYYYYYYYYYYYYYYYY
>genome_2_31689 Unknow
YYYYYYYYYYYYYYYYYYYYYYYYYYYYYYYYYYYYYYYYYYYYYYYYYY
YYYYYYYYYYYYYYYYYYYYYYYYYYYYYYYYYYYYYYYYYYYYYYYYYY
YYYYYYYYYYYYYYYYYYYYYYYYYYYYYYYYYYYYYYYYYYYYYYYYYY
YYYYYYYYYYYYYYYYYYYYYYYYYYYYYYYYYYYYYYYYYYYY
>genome_5_56963 Unknow
RRRRRRRRRRRRRRRRRRRRRRRRRRRRRRRRRRRRRRRRRRRRRRRRRR
RRRRRRRRRRRRRRRRRRRRRRRRRRRRRRRRRRRRRRRRRRRRRRRRRR
CRRRRRCRRRRTTRCTRRRRRRRCTCRRCRRRRRRRRCRRCRRCTRTRRR
RRRRRRRRRRRRRRRRRRRTTTCRRRTCRRRTRRRRRRRRRRRRRRRRRR
RRRRRRRRRRRRRRRRRRRRRRRRRRRRRRRRRRRRRRRRRRRRRRRRRR
RRRRRRRRRRRRRRRTTTTRTCCTRCRCRRRTRRTRCCRRRCRTRCTRRR
CTTTRCCRRRRRCTTTRRTRRTRRRRRRRRRRRRRRRRRRRRRRRRRRRR
RRRRRRRRRRRRRRRRRRRRRRRRRRRRRRRRRRRRRRRRRRRR
>genome_3_43786 TSD Len:6
YYYYYYYYYYYYYYYYYYYYYYYYYYYYYYYYYYYYYYYYYYYYYYYYYY
YYYYYYYYYYYYYYYYYYYYYYYYYYYYYYYYYYYYYYYYYYYYYYYYYY
YYYYYYYYYYYYYYYYYYYYYYYYYYYYYYYYYYYYYYYYYYYYYYYYYY
YYYYYYYYYYYYYYYYYYYYYYYYYYYYYYYYYYYYYYYYYYYYYYYYYY
YYYYYYYYYYYYYYYYYYYYYYYYYYYYYYYYYYYYYYYYYYYYYYYYYY
YYYYYYYYYYYYYYYYYYYYYYYYYYYYYYYYYYYYYYYYYYYYYYYYYY
YYYYYYYYYYYYYYYYYYYYYYYYYYYYYYYYYYYYYYYYYYYYYY
>genome_13_25634 Unknow
YYYYYYYYYYYYYYYYYYYYYYYYYYYYYYYYYYYYYYYYYYYYYYYYYY
YYYYYYYYYYYYYYYYYYYYYYYYYYYYYYYYYYYYYYYYYYYYYYYYYY
YYYYYYYYYYYYYYYYYYYYYYYYYYYYYYYYYYYYYYYYYYYYYYYYYY
YYYYYYYYYYYYYYYYYYYYYYYYYYYYYYYYYYYYYYY
>genome_9_35452 Unknow
YYYYYYYYYYYYYYYYYYYYYYYYYYYYYYYYYYYYYYYYYYYYYYYYYY
YYYYYYYYYYYYYYYYYYYYYYYYYYYYYYYYYYYYYYYYYYYYYYYYYY
YYYYYYYYYYYYYYYYYYYYYYYYYYYYYYYYYYYYYYYYYYYYYYYYYY
YYYYYYYYYYYYYYYYYYYYYYYYYYYYYYYYYYYYYYYYYYYYYYYYYY
YYYYYYYYYYYYYYYYYYYYYYYYYYYYYYYYYYYYYYYYYYYYYYYYYY
YYYYYYYYYYYYYYYYYYYYYYYYYYYYYYYYYYYYYYYYYYYYYYYYYY
YYYYYYYYYYYYYYYYYYYYYYYYYYYYYYYYYYYYYYYYYYYYYYYYYY
YYYYYYYYYYYYYYYYYYYY
>genome_9_49983 Unknow
YYYYYYYYYYYYYYYYYYYYYYYYYYYYYYYYYYYYYYYYYYYYYYYYYY
YYYYYYYYYYYYYYYYYYYYYYYYYYYYYYYYYYYYYYYYYYYYYYYYYY
YYYYYYYYYYYYYYYYYYYYYYYYYYYYYYYYYYYYYYY
>genome_11_13124 Unknow
YYYYYYYYYYYYYYYYYYYYYYYYYYYYYYYYYYYYYYYYYYYYYYYYYY
YYYYYYYYYYYYYYYYYYYYYYYYYYYYYYYYYYYYYYYYYYYYYYYYYY
YYYYYYYYYYYYYYYYYYYYYYYYYYYYYYYYYYYYYYYYYYYYYYYYYY
YYYYYYYYYYYYYYYYYYYYYYYYYYYYYYYYYYYYYYYYYYYYYYYYYY
YYYYYYYYYYYYYYYYYYYYYYYYYYYYYYYYYYYYYYYYYYYYYYYYYY
YYYYYYYYYYYYYYYYYYYYYYYYYYYYYYYYYYYYYYYYYYYYYYYYYY
YYYYYYYYYYYYYYY
>genome_5_35297 Unknow
YYYYYYYYYYYYYYYYYYYYYYYYYYYYYYYYYYYYYYYYYYYYYYYYYY
YYYYYYYYYYYYYYYYYYYYYYYYYYYYYYYYYYYYYYYYYYYYYYYYYY
YYYYYYYYYYYYYYYYYYYYYYYYYYYYYYYYYYYYYYYYYYYYYYYYYY
YYYYYYYYYYYYYYYYYYYYYYYYYYYYYYYYYYYYYYYYY
>genome_11_32933 Unknow
YYYYYYYYYYYYYYYYYYYYYYYYYYYYYYYYYYYYYYYYYYYYYYYYYY
YYYYYYYYYYYYYYYYYYYYYYYYYYYYYYYYYYYYYYYYYYYYYYYYYY
YYYYYYYYYYYYYYYYYYYYYYYYYYYYYYYYYYYYYYYYYYYYYYYYYY
YYYYYYYYYYYYYYYYYYYYYYYYY
>genome_1_5771 Unknow
YYYYYYYYYYYYYYYYYYYYYYYYYYYYYYYYYYYYYYYYYYYYYYYYYY
YYYYYYYYYYYYYYYYYYYYYYYYYYYYYYYYYYYYYYYYYYYYYYYYYY
YYYYYYYYYYYYYYYYYYYYYYYYYYYYYYYYYYYYYYYYYYYYYYYYYY
YYYYYYYYYYYYYYYYYYYYYYYYYYYYYYYYYYYYYYYYYYYYYYYYYY
YYYYYYYYYYYYYYYYYYYYYYYYYYYYYYYYYYYYYYYYYYYYYYYYYY
YYYYYYYYYYYYYYYYYYYYYYYYYYYYYYYYYYYYYYYYY
>genome_12_15395 TSD Len:10
YYYYYYYYYYYYYYYYYYYYYYYYYYYYYYYYYYYYYYYYYYYYYYYYYY
YYYYYYYYYYYYYYYYYYYYYYYYYYYYYYYYYYYYYYYYYYYYYYYYYY
YYYYYYYYYYYYYYYYYYYYYYYYYYYYYYYYYYYYYYYYYYYYYYYYYY
YYYYYYYYYYYYYYYYYYYYYYYYYYYYYYYYYYYYYYYYYYYYYYYYYY
YYYYYYYYYYYYYYYYYYYYYYYYYYYYYYYYYYYYYYYYYYYYYYYYYY
YYYYYYYYYYYYYYYYYYYYYYYYYYYYYYYYYYYYYYYYYYYYYYYYYY
YYYYYYYYYYYYYYYYYYYYYYYYYYYYYYYYYYYYYYYYYYYYYYYYYY
YYYYYYYYYYYYYYYYYYYYYYYYYYYYYYYYYYYYYY
>genome_12_14180 Unknow
YYYYYYYYYYYYYYYYYYYYYYYYYYYYYYYYYYYYYYYYYYYYYYYYYY
YYYYYYYYYYYYYYYY
>genome_14_23650 TSD Len:10
YYYYYYYYYYYYYYYYYYYYYYYYYYYYYYYYYYYYYYYYYYYYYYYYYY
YYYYYYYYYYYYYYYYYYYYYYYYYYYYYYYYYYYYYYYYYYYYYYYYYY
YYYYYYYYYYYYYYYYYYYYYYYYYYYYYYYYYYYYYYYYYYYYYYYYYY
YYYYYYYYYYYYYYYYYYYYYYYYYYYYYYYYYYYYYYYYYYYYYYYYYY
YYYYYYYYYYYYYYYYYYYYYYYYYYYYYYYYYYYYYYYYYYYYYYYYYY
YYYYYYYYYYYYYYYYYYYYYYYYYYYYYYYYYYYYYYYYYYYYYYYYYY
YYYYYYYYYYYYYYYYYYYYYYYYYYYYY
>genome_6_18351 Unknow
YYYYYYYYYYYYYYYYYYYYYYYYYYYYYYYYYYYYYYYYYYYYYYYYYY
YYYYYYYYYYYYYYYYYYYYYYYYYYYYYYYYYYYYYYYYYYYYYYYYYY
YYYYYYYYYYYYYYYYYYYYYYYYYYYYYYYYYYYYYYYYYYYYYYYYYY
YYYYYYYYYYYYYYYYYYYYYYYYYYYYYYYYYYYYYYYYYYYYYYYYYY
YYYYYYYYYYYYYYYYYYYYYYYYYYYYYYYYYYYYYYYYYYYYYYYYYY
YYYYYYYYYYYYYYYYYYYYYYYYYYYYYYYYYYYYYYYYYYYYYYYYYY
YYYYYYYYYYYYYYYYYYYYYYYYYYYYYYYYYYYYYYYYYYYYYYYYYY
YYYYYYYYYYYYYYYYYYYYYYYYYYYYYYYYYYYYYY
>genome_14_11598 Unknow
YYYYYYYYYYYYYYYYYYYYYYYYYYYYYYYYYYYYYYYYYYYYYYYYYY
YYYYYYYYYYYYYYYYYYYYYYYYYYYYYYYYYYYYYYYYYYYYYYYYYY
YYYYYYYYYYYYYYYYYYYYYYYYYYYYYYYYYYYYYYYYYYYYYYYYYY
YYYYYYYYYYYYYYYYYYYYYYYYYYYYYYYYYYYYYYYYYYYYYYYYYY
YYYYYYYYYYYYYYYYYYYYYYYYYY
>genome_10_32213 Unknow
YYYYYYYYYYYYYYYYYYYYYYYYYYYYYYYYYYYYYYYYYYYYYYYYYY
YYYYYYYYYYYYYYYYYYYYYYYYYYYYYYYYYYYYYYYYYYYYYYYYYY
YYYYYYYYYYYYYYYYYYYYYYYYYYYYYYYYYYYYYYYYYYYYYYYYYY
YYYYYYYYYYYYYYYYYYYYYYYYYYYYYYYYYYYYYYYYYYYYYYYYYY
YYYYYYYYYYYYYYYYYYYYYYYYYY
>genome_2_37812 Unknow
YYYYYYYYYYYYYYYYYYYYYYYYYYYYYYYYYYYYYYYYYYYYYYYYYY
YYYYYYYYYYYYYYYYYYYYYYYYYYYYYYYYYYYYYYYYYYYYYYYYYY
YYYYYYYYYYYYYYYYYYYYYYYYYYYYYYYYYYYYYYYYYYYYYYYYYY
YYYYYYYYYYYYYYYYYYYYYYYYYYYYYYYYYYYYYYYYYYYYYYYYYY
YYYYYYYYYYYYYYYYYY
>genome_13_60899 Unknow
YYYYYYYYYYYYYYYYYYYYYYYYYYYYYYYYYYYYYYYYYYYYYYYYYY
YYYYYYYYYYYYYYYYYYYYYYYYYYYYYYYYYYYYYYYYYYYYYYYYYY
YYYYYYYYYYYYYYYYYYYYYYYYYYYYYYYYYYYYYYYYYYYYYYYYYY
YYYYYYYYYYYYYYYYYYYYYYYYYYYYYYYYYYYYYYYYYYYYYYYYYY
YYYYYYYYYYYYYYYYYYYYYYYYYYYYYYYYYYYYYYYYYYYYYYYYYY
YYYYYYYYYYYYYYYYYYYYYYYYYYYYYYYYYYYYYYYY
>genome_15_46947 Unknow
YYYYYYYYYYYYYYYYYYYYYYYYYYYYYYYYYYYYYYYYYYYYYYYYYY
YYYYYYYYYYYYYYYYYYYYYYYYYYYYYYYYYYYYYYYYYYYYYYYYYY
YYYYYYYYYYYYYYYYYYYYYYYYYYYYYYYYYYYYYYYYYYYYYYYYYY
YYYYYYYYYYYYYYYYYYYYYYYYYYYYYYYYYYYYYYYYYYYYYYYYYY
YYYYYYYYYYYYYYYYYYYYYYYYYYYYYYYYYYYYYYYYYYYYYYYYYY
YYYYYYYYYYYYYYYYY
>genome_3_6859 Unknow
YYYYYYYYYYYYYYYYYYYYYYYYYYYYYYYYYYYYYYYYYYYYYYYYYY
YYYYYYYYYYYYYYYYYYYYYYYYYYYYYYYYYYYYYYYYYYYYYYYYYY
YYYYYYYYYYYYYYYYYYYYYYYYYYYYYYYYYYYYYYYYYYYYYYYYYY
YYYYYYYYYYYYYYYYYYYYYYYYYYYYYYYYYYYYYYYYYYYYY
>genome_2_43871 Unknow
YYYYYYYYYYYYYYYYYYYYYYYYYYYYYYYYYYYYYYYYYYYYYYYYYY
YYYYYYYYYYYYYYYYYYYYYYYYYYYYYYYYYYYYYYYYYYYYYYYYYY
YYYYYYYYYYYYYYYYYYYYYYYYYYYYYYYYYYYYYYYYYYYYYYYYYY
YYYYYYYYYYYYYYYYYYYYYYYYYYYYYYYYYYYYYYYYYYYYYYYYYY
YYYYYYYYYYYYYYYYYYYYYYYYYYYYYYYYYYYYYYYYYYYYYYYYYY
YYYYYYYYYYYYYYYYYYYYYYYYYYYYYYYYYYYYYYYYYYYYY
>genome_4_44552 Unknow
AAGGTAGACAAACAGGAGGCTGGAAGAACACAGCAGGCCAGGCAGCATCT
GGAGGAAAGGAGCAGTCAACYTTTCGGGTATTACCCTTCTTYYYYYYYAY
GYTAATACCCYAAACGTTGACTGCTCCTTTCCTCCAGATGCTGCCTGGCC
TGCTGTGTTCTTCCAGCCTCCTGTTTGTCTACCTTG
>genome_7_10046 TSD Len:7
YYYYYYYYYYYYYYYYYYYYYYYYYYYYYYYYYYYYYYYYYYYYYYYYYY
YYYYYYYYYYYYYYYYYYYYYYYYYYYYYYYYYYYYYYYYYYYYYYYYYY
YYYYYYYYYYYYYYYYYYYYYYYYYYYYYYYYYYYYYYYYYYYYYYYYYY
YYYYYYYYYYYYYYYYYYYYYYYYYYYYYYYYYYYYYYYYYYYYYYYYYY
YYYYYYYYYYYYYYYYYYYYYYYYYYYYYYYYYYYYYYYYYYYYYYYYYY
YYYYYYYYYYYYYYYYYYYYYYYYYYYYYYYYYYYYYYYYYYYYYYYYYY
YYYYYYYYYYYYYYYYYYYYYYYYYYYYYYYYYYYYYYYYYYYYYYYYYY
YYYYYYYYYYYYYYYYYYYYYYYYYYYYYYYYYYYYYYYYYYYYYYYYYY
YYYYYYYYYYYYYYYYYYYYYYYYYYYYYYYYYYYYYYYYYYYYYYYYYY
YYYYYYYY
>genome_1_44876 Unknow
YYYYYYYYYYYYYYYYYYYYYYYYYYYYYYYYYYYYYYYYYYYYYYYYYY
YYYYYYYYYYYYYYYYYYYYYYYYYYYYYYYYYYYYYYYYYYYYYYYYYY
YYYYYYYYYYYYYYYYYYYYYYYYYYYYYYYYYYYYYYYYYYYYYYYYYY
YYYYYYYYYYYYYYYYYYYYYYYYYYYYYYYYYYYYYYYYYYYYYYYYYY
YYYYYYYYYYYYYYYYYY
>genome_3_23117 TSD Len:10
YYYYYYYYYYYYYYYYYYYYYYYYYYYYYYYYYYYYYYYYYYYYYYYYYY
YYYYYYYYYYYYYYYYYYYYYYYYYYYYYYYYYYYYYYYYYYYYYYYYYY
YYYYYYYYYYYYYYYYYYYYYYYYYYYYYYYYYYYYYYYYYYYYYYYYYY
YYYYYYYYYYYYYYYYYYYYYYYYYYYYYYYYYYYYYYYYYYYYYYYYYY
YYYYYYYYYYYYYYYYYYYYYYYYYYYYYYYYYYYYYYYYYYYYYYYYYY
YYYYYYYYYYYYYYYYYYYYYYYYYYYYYYYYYYYYYYYYYYYYYYYYYY
YYYYY
>genome_3_30512 Unknow
YYYYYYYYYYYYYYYYYYYYYYYYYYYYYYYYYYYYYYYYYYYYYYYYYY
YYYYYYYYYYYYYYYYYYYYYYYYYYYYYYYYYYYYYYYYYYYYYYYYYY
YYYYYYYYYYYYYYYYYYYYYYYYYYYYYYYYYYYYYYYYYYYYYYYYYY
YYYYYYYYYYYYYYY
>genome_12_47773 Unknow
YYYYYYYYYYYYYYYYYYYYYYYYYYYYYYYYYYYYYYYYYYYYYYYYYY
YYYYYYYYYYYYYYYYYYYYYYYYYYYYYYYYYYYYYYYYYYYYYYYYYY
YYYYYYYYYYYYYYYYYYYYYYYYYYYYYYYYYYYYYYYYYYYYYYYYYY
YYYYYYYYYYYYYYYYYYYYYYYYYYYYYYYYYYYYYYYYYYYYYYYYYY
YYYYYYYYYYYYYYYYYYYYYYYYYYYYYYYYYYYYYYYYYYYYYYYYYY
YYYYYYYYYYYYYYYYYYYYYY
>genome_10_11602 Unknow
YYYYYYYYYYYYYYYYYYYYYYYYYYYYYYYYYYYYYYYYYYYYYYYYYY
YYYYYYYYYYYYYYYYYYYYYYYYYYYYYYYYYYYYYYYYYYYYYYYYYY
YYYYYYYYYYYYYYYYYYYYYYYYYYYYYYYYYYYYYYYYYYYYYYYYYY
YYYYYYYYYYYYYYYYYYYYYYYYYYYYYYYYYYYYYYYYYYYYYYYYYY
YYYYYYYYYYYYY
>genome_12_32857 TSD Len:6
YYYYYYYYYYYYYYYYYYYYYYYYYYYYYYYYYYYYYYYYYYYYYYYYYY
YYYYYYYYYYYYYYYYYYYYYYYYYYYYYYYYYYYYYYYYYYYYYYYYYY
YYYYYYYYYYYYYYYYYYYYYYYYYYYYYYYYYYYYYYYYYYYYYYYYYY
YYYYYYYYYYYYYYYYYYYYYYYYYYYYYYYYYYYYYYYYYYYYYYYYYY
YYYYYYYYYYYYYYYYYYYYYYYYYYYYYYYYYYYYYYYYYYYYYYYYYY
YYYYYYYYYYYYYYYYYYYYYYYYYYYYYYYYYYYYYYYYYYYYYYYYYY
YYYYYYYYYYYYYYYYYYYYYYYYYYYYYYYYYYYYYYYYYYYYYYYYYY
YYYYYYYYYYYYYYYYYYYYYYYYYYY
>genome_4_20862 Unknow
YYYYYYYYYYYYYYYYYYYYYYYYYYYYYYYYYYYYYYYYYYYYYYYYYY
YYYYYYYYYYYYYYYYYYYYYYYYYYYYYYYYYYYYYYYYYYYYYYYYYY
YYYYYYYYYYYYYYYYYYYYYYYYYYYYYYYYYYYYYYYYYYYYYYYYYY
YYYYYYYYYYYYYYYYYYYYYYYYYYYYYYYYYYYYYYYYYYYYYYYYYY
YYYYY
>genome_9_32963 Unknow
YYYYYYYYYYYYYYYYYYYYYYYYYYYYYYYYYYYYYYYYYYYYYYYYYY
YYYYYYYYYYYYYYYYYYYYYYYYYYYYYYYYYYYYYYYYYYYYYYYYYY
YYYYYYYYYYYYYYYYYYYYYYYYYYYYYYYYYYYYYYYYYYYY
>genome_8_13648 Unknow
YYYYYYYYYYYYYYYYYYYYYYYYYYYYYYYYYYYYYYYYYYYYYYYYYY
YYYYYYYYYYYYYYYYYYYYYYYYYYYYYYYYYYYYYYYYYYYYYYYYYY
YYYYYYYYYYYYYYYYYYYYYYYYYYYYYYYYYYYYYYYYYYYYYYYYYY
YYYYYYYYYYYYYYYYYYYYYYYYYYYYYYYYYYYYYYYYYYYYYYYYYY
YYYYYYYYYYYYYYYYYYYYYYYYYYYYYYYYYYYYYYYYYYYYYYYYYY
YYYYYYYYYY
>genome_4_41349 Unknow
YYYYYYYYYYYYYYYYYYYYYYYYYYYYYYYYYYYYYYYYYYYYYYYYYY
YYYYYYYYYYYYYYYYYYYYYYYYYYYYYYYYYYYYYYYYYYYYYYYYYY
YYYYYYYYYYYYYYYYYYYYYYYYYYYYYYYYYYYYYYYYYYYYYYYYYY
YYYYYYYYYYYYYYYYYYYYYYYYYYYYYYYYYYYYYYYYYYYYYYYYYY
YYYYYYYYYY
>genome_4_39141 TSD Len:8
YYYYYYYYYYYYYYYYYYYYYYYYYYYYYYYYYYYYYYYYYYYYYYYYYY
YYYYYYYYYYYYYYYYYYYYYYYYYYYYYYYYYYYYYYYYYYYYYYYYYY
YYYYYYYYYYYYYYYYYYYYYYYYYYYYYYYYYYYYYYYYYYYYYYYYYY
YYYYYYYYYYYYYYYYYYYYYYYYYYYYYYYYYYYYYYYYYYYYYYYYYY
YYYYYYYYYYYYYYYYYYYYYYYYYYYYYYYYYYYYYYYYYYYYYYYYYY
YYYYYYYYYYYYYYYYYYYYYYYYYYYYYYYYYYYYYYYYYYYYYYYYYY
YYYYYYYYYYYYYYYYYYYYYYYYYYYYYYYYYYYYYYYYYYYYYYYYYY
YYYYYYYYYYYYYYYYYYYY
>genome_1_6058 Unknow
YYYYYYYYYYYYYYYYYYYYYYYYYYYYYYYYYYYYYYYYYYYYYYYYYY
YYYYYYYYYYYYYYYYYYYYYYYYYYYYYYYYYYYYYYYYYYYYYYYYYY
YYYYYYYYYYYYYYYYYYYYYYYYYYYYYYYYYYYYYYYYYYYYYYYYYY
YYYYYYYYYYYYYYYYYYYYYYYYYYYYYYYYYYYYYYYYYYYYYYYYYY
YYYYYYYYYYYYYY
>genome_10_44601 Unknow
YYYYYYYYYYYYYYYYYYYYYYYYYYYYYYYYYYYYYYYYYYYYYYYYYY
YYYYYYYYYYYYYYYYYYYYYYYYYYYYYYYYYYYYYYYYYYYYYYYYYY
YYYYYYYYYYYYYYYYYYYYYYYYYYYYYYYYYYYYYYYYYYYYYYYYYY
YYYYYYYYYYYYYYYYYYYYYYYYYYYYYYYYYYYYYYYYYYYYYYYYYY
YY
>genome_9_48124 Unknow
YYYYYYYYYYYYYYYYYYYYYYYYYYYYYYYYYYYYYYYYYYYYYYYYYY
YYYYYYYYYYYYYYYYYYYYYYYYYYYYYYYYYYYYYYYYYYYYYYYYYY
YYYYYYYYYYYYYYYYYYYYYYYYYYYYYYYYYYYYYYYYY
>genome_9_32091 Unknow
YYYYYYYYYYYYYYYYYYYYYYYYYYYYYYYYYYYYYYYYYYYYYYYYYY
YYYYYYYYYYYYYYYYYYYYYYYYYYYYYYYYYYYYYYYYYYYYYYYYYY
YYYYYYYYYYYYYYYYYYYYYYYYYYYYYYYYYYYYYYYYYYYYYYYYYY
YYYYYYYYYYYYYYYYYYYYYY
>genome_5_44494 Unknow
YYYYYYYYYYYYYYYYYYYYYYYYYYYYYYYYYYYYYYYYYYYYYYYYYY
YYYYYYYYYYYYYYYYYYYYYYYYYYYYYYYYYYYYYYYYYYYYYYYYYY
YYYYYYYYYYYYYYYYYYYYYYYYYYYYYYYYYYYYYYYYYYYYYYYYYY
YYYYYYYYYYYYYYYYYYYYYYYYYYYYYYYYYYYYYYYYYYYYYYYYYY
Y
>genome_14_3068 Unknow
YYYYYYYYYYYYYYYYYYYYYYYYYYYYYYYYYYYYYYYYYYYYYYYYYY
YYYYYYYYYYYYYYYYYYYYYYYYYYYYYYYYYYYYYYYYYYYYYYYYYY
YYYYYYYYYYYYYYYYYYYYYYYYYYYYYYYYYYYYYYYYYYYYYY
>genome_5_20796 Unknow
YYYYYYYYYYYYYYYYYYYYYYYYYYYYYYYYYYYYYYYYYYYYYYYYYY
YYYYYYYYYYYYYYYYYYYYYYYYYYYYYYYYYYYYYYYYYYYYYYYYYY
YYYYYYYYYYYYYYYYYYYYYYYYYYYYYYYYYYYYYYYYYYYYYYYYYY
YYYYYYYYYYYYYYYYYYYYYYYYYYYYYYYYYYYYYYYYYYYYY
>genome_12_52957 Unknow
YYYYYYYYYYYYYYYYYYYYYYYYYYYYYYYYYYYYYYYYYYYYYYYYYY
YYYYYYYYYYYYYYYYYYYYYYYYYYYYYYYYYYYYYYYYYYYYYYYYYY
YYYYYYYYYYYYYYYYYYYYYYYYYYYYYYYYYYYYYYYYYYYYYYYYYY
YYYYYYYYYYYYYYYYYYYYYYYYYYYYYYYYYYYYYYYYYYYYYY
>genome_5_51942 Unknow
YYYYYYYYYYYYYYYYYYYYYYYYYYYYYYYYYYYYYYYYYYYYYYYYYY
YYYYYYYYYYYYYYYYYYYYYYYYYYYYYYYYYYYYYYYYYYYYYYYYYY
YYYYYYYYYYYYYYYYYYYYYYYYYYYYYYYYYYYYYYYYYYYYYYYYYY
YYYYYYYYYYYYYYYYYYYYYYYYYYYYYYYYYYYYYYYYYYYYYYYYYY
YYYYYYYYYYYYYYYY
>genome_1_24997 TSD Len:9
YYYYYYYYYYYYYYYYYYYYYYYYYYYYYYYYYYYYYYYYYYYYYYYYYY
YYYYYYYYYYYYYYYYYYYYYYYYYYYYYYYYYYYYYYYYYYYYYYYYYY
YYYYYYYYYYYYYYYYYYYYYYYYYYYYYYYYYYYYYYYYYYYYYYYYYY
YYYYYYYYYYYYYYYYYYYYYYYYYYYYYYYYYYYYYYYYYYYYYYYYYY
YYYYYYYYYYYYYYYYYYYYYYYYYYYYYYYYYYYYYYYYYYYYYYYYYY
YYYYYYYYYYYYYYYYYYYYYYYYYYYYYYYYYYYYYYYYYYYYYYYYYY
YYYYYYYYYYYYYYYYYYYYYYYYYYYYYYYYYYYYYYYYYYYYYYYYYY
YYYY
>genome_1_7305 TSD Len:9
YYYYYYYYYYYYYYYYYYYYYYYYYYYYYYYYYYYYYYYYYYYYYYYYYY
YYYYYYYYYYYYYYYYYYYYYYYYYYYYYYYYYYYYYYYYYYYYYYYYYY
YYYYYYYYYYYYYYYYYYYYYYYYYYYYYYYYYYYYYYYYYYYYYYYYYY
YYYYYYYYYYYYYYYYYYYYYYYYYYYYYYYYYYYYYYYYYYYYYYYYYY
YYYYYYYYYYYYYYYYYYYYYYYYYYYYYYYYYYYYYYYYYYYYYYYYYY
YYYYYYYYYYYYYYYYYYYYYYYYYYYYYYYYYYYYYYYYYYYYYYYYYY
YYYYYYYYYYYYYYYYYYYYYYYYYYYYYYYYYYYYYYYYYYYYYYYYYY
YYYYYYYYYYYYYYYYYYYYYYYYYYYYYYYYYYYYYY
>genome_13_12819 Unknow
YYYYYYYYYYYYYYYYYYYYYYYYYYYYYYYYYYYYYYYYYYYYYYYYYY
YYYYYYYYYYYYYYYYYYYYYYYYYYYYYYYYYYYYYYYYYYYYYYYYYY
YYYYYYYYYYYYYYYYYYYYYYYYYYYYYYYYYYYYYYYYYYYYYYYYYY
YYYYYYYYYYYYYYYYYYYYYYYYYYYYYYYYYYYYYYYYYYYYYYYYYY
YYYYYYYYYYYYYYYYYYYYYYYYYYYYYYYYYYYYY
>genome_2_4993 Unknow
YYYYYYYYYYYYYYYYYYYYYYYYYYYYYYYYYYYYYYYYYYYYYYYYYY
YYYYYYYYYYYYYYYYYYYYYYYYYYYYYYYYYYYYYYYYYYYYYYYYYY
YYYYYYYYYYYYYYYYYYYYYYYYYYYYYYYYYYYYYYYYYYYYYYYYYY
YYY
>genome_9_51455 Unknow
YYYYYYYYYYYYYYYYYYYYYYYYYYYYYYYYYYYYYYYYYYYYYYYYYY
YYYYYYYYYYYYYYYYYYYYYYYYYYYYYYYYYYYYYYYYYYYYYYYYYY
YYYYYYYYYYYYYYYYYYYYYYYYYYYYYYYYYYYYYYYYYYYYYYYYYY
YYYYYYYYYYYYYYYYYYYYYYYYYYYYYYYYYYYYYYYYYYYYYYYYYY
YYYYYYYYYYYYYYYYYYYYYYYYYYYYYYYYYYYYYYYYYYYYYYYYYY
YYYYYYYYYYYYYYYYYYYYYYYYYY
>genome_8_60723 Unknow
YYYYYYYYYYYYYYYYYYYYYYYYYYYYYYYYYYYYYYYYYYYYYYYYYY
YYYYYYYYYYYYYYYYYYYYYYYYYYYYYYYYYYYYYYYYYYYYYYYYYY
YYYYYYYYYYYYYYYYYYYYYYYYYYYYYYYYYYYYYYYYYYYYYYYYYY
YYYYYYYYYYYYYYYYYYYYYYYYYYYYYYYYYYYYYYYYYYYYYYYYYY
YYYYYYYYYYYYYYYYYYY
>genome_6_16848 Unknow
YYYYYYYYYYYYYYYYYYYYYYYYYYYYYYYYYYYYYYYYYYYYYYYYYY
YYYYYYYYYYYYYYYYYYYYYYYYYYYYYYYYYYYYYYYYYYYYYYYYYY
YYYYYYYYYYYYYYYYYYYYYYYYYYYYYYYYYYYYYYYYYYYYYYYYYY
YYYYYYYYYYYYYYYYYYYYYYYYYYYYYYYYYYYYYYYYYYYYYYYYYY
YYYYYYYYYYYYYYYYYYYYYYYYYYYYYYYYYYYYYYYYYYYYYYYYYY
YYYYYYYYYYYYYYYYYYYYYYYYYYYYYYYYYYYYYYYYYYYYYYYYYY
YYYYYYYYYYYYYYYYYYYYYYYYYY
>genome_5_43973 Unknow
YYYYYYYYYYYYYYYYYYYYYYYYYYYYYYYYYYYYYYYYYYYYYYYYYY
YYYYYYYYYYYYYYYYYYYYYYYYYYYYYYYYYYYYYYYYYYYYYYYYYY
YYYYYYYYYYYYYYYYYYYYYYYYYYYYYYYYYYYYYYYYYYYYYYYYYY
YYYYYYYYYYYYYYYYYYYYYYYYYYYYYYYYYYYYYYYYYYYYYYYYYY
YYYYYYYYYYYYYYYYYYYYYYYYYYYYYYYYYYYYYYYYYYYYYYYYYY
YYYYYYYYYYYYYYYYYYYYYYYYYYYYYYYYYYYYYYYYYYYYYYYYYY
YYYYYYYYYYYYYYYYYYYYYYYYYYYYYYYYYYYYYYYYYYYYYY
>genome_6_36062 TSD Len:10
YYYYYYYYYYYYYYYYYYYYYYYYYYYYYYYYYYYYYYYYYYYYYYYYYY
YYYYYYYYYYYYYYYYYYYYYYYYYYYYYYYYYYYYYYYYYYYYYYYYYY
YYYYYYYYYYYYYYYYYYYYYYYYYYYYYYYYYYYYYYYYYYYYYYYYYY
YYYYYYYYYYYYYYYYYYYYYYYYYYYYYYYYYYYYYYYYYYYYYYYYYY
YYYYYYYYYYYYYYYYYYYYYYYYYYYYYYYYYYYYYYYYYYYYYYYYYY
YYYYYYYYYYYYYYYYYYYYYYYYYYYYYYYYYYYYYYYYYYYYYYYYYY
YYYYYYYYYYYYYYYYYYYYYYYYYYYYYYYYYYYYYYYYYYYYYYYYYY
YYYYYYYYYYYYYYYYYYYYYYYYYYYYYYYYYYYYYYYYYYY
>genome_7_16552 Unknow
YYYYYYYYYYYYYYYYYYYYYYYYYYYYYYYYYYYYYYYYYYYYYYYYYY
YYYYYYYYYYYYYYYYYYYYYYYYYYYYYYYYYYYYYYYYYYYYYYYYYY
YYYYYYYYYYYYYYYYYYYYYYYYYYYYYYYYYYYYYYYYYYYYYYYYYY
YYYYYYYYYYYYYYYYYYYYYYYYYYYYYYYYYYYYYYYYYYYYYYYY
>genome_9_50361 Unknow
YYYYYYYYYYYYYYYYYYYYYYYYYYYYYYYYYYYYYYYYYYYYYYYYYY
YYYYYYYYYYYYYYYYYYYYYYYYYYYYYYYYYYYYYYYYYYYYYYYYYY
YYYYYYYYYYYYYYYYYYYYYYYYYYYYYYYYYYYYYYYYYYYYYYYYYY
YYYYYYYYYYYYYYYYYYYYYYYYYYYYYYYYYYYYYYYYYYYYYYYYYY
YYYYYYYYYYYYYYYYYYYYYYYYYYYYYYYYYYYYYYYYYYYYYYYYYY
YYYYYYYYYYYYYYYYYYYYYYYYYYYYYYYYYYYYYYYYYYYYYYYYYY
YYYYYYYYYYYYYYYYYYYYYYYYYYYYY
>genome_11_24953 Unknow
YYYYYYYYYYYYYYYYYYYYYYYYYYYYYYYYYYYYYYYYYYYYYYYYYY
YYYYYYYYYYYYYYYYYYYYYYYYYYYYYYYYYYYYYYYYYYYYYYYYYY
YYYYYYYYYYYYYYYYYYYYYYYYYYYYYYYYYYYYYYYYYYYYYYYYYY
YYYYYYYYYYYYYYYYYYYYYYYYYYYYYYYYYYYYYYYYYYYYYYYYYY
YYYYYYYYYYYYYYYYYYYYYYYYYYYYYYYYY
>genome_11_43139 TSD Len:10
YYYYYYYYYYYYYYYYYYYYYYYYYYYYYYYYYYYYYYYYYYYYYYYYYY
YYYYYYYYYYYYYYYYYYYYYYYYYYYYYYYYYYYYYYYYYYYYYYYYYY
YYYYYYYYYYYYYYYYYYYYYYYYYYYYYYYYYYYYYYYYYYYYYYYYYY
YYYYYYYYYYYYYYYYYYYYYYYYYYYYYYYYYYYYYYYYYYYYYYYYYY
YYYYYYYYYYYYYYYYYYYYYYYYYYYYYYYYYYYYYYYYYYYYYYYYYY
YYYYYYYYYYYYYYYYYYYYYYYYYYYYYYYYYYYYYYYYYYYYYYYYYY
YYYYYYYYYYYYYYYYYYYYYYYYYYYYYYYYYYYYYYYYYYYYY
>genome_6_29477 Unknow
YYYYYYYYYYYYYYYYYYYYYYYYYYYYYYYYYYYYYYYYYYYYYYYYYY
YYYYYYYYYYYYYYYYYYYYYYYYYYYYYYYYYYYYYYYYYYYYYYYYYY
YYYYYYYYYYYYYYYYYYYYYYYYYYYYYYYYYYYYYYYYYYYYYYYYYY
YYYYYYYYYYYYYYYYYYYYYYYYYYYYYYYYYYYYYYYYYYYYYYYYYY
YYYYYYYYYYYYYYYYYYYYYYYYYYYYYYYYYYYYYYYYYYYYYYYYYY
YYYYYYYYYYYYYYYYYYYYYYYYYYYYYYYYYYYYYYYYYYYYYYYYYY
YYYYYYYYYYYYYYYYYYYYYYYY
>genome_13_17665 Unknow
YYYYYYYYYYYYYYYYYYYYYYYYYYYYYYYYYYYYYYYYYYYYYYYYYY
YYYYYYYYYYYYYYYYYYYYYYYYYYYYYYYYYYYYYYYYYYYYYYYYYY
YYYYYYYYYYYYYYYYYYYYYYYYYYYYYYYYYYYYYYYYYYYYYYYYYY
YYYYYYYYYYYYYYYYYYYYYYYYYYYYYYYYYYYYYYYYYYYYYYYYYY
YYYYYYYYYYYYYYYYYYYYYYYYYYYYYYYYYYYYYYYYYYYYY
>genome_12_20143 Unknow
YYYYYYYYYYYYYYYYYYYYYYYYYYYYYYYYYYYYYYYYYYYYYYYYYY
YYYYYYYYYYYYYYYYYYYYYYYYYYYYYYYYYYYYYYYYYYYYYYYYYY
YYYYYYYYYYYYYYYYYYYYYYYYYYYYYYYYYYYYYYYYYYYYYYYYYY
YYYYYYYYYYYYYYYYYYYYYYYYYYYYYYYYYYYYYYYYYYYYYYYYYY
YYYYYYYYYYYYYYYYYYYYYYYYYYYYYYYYYYYYYYYYYYYYYYYYYY
YYYYYYYYYYYYYYYYYYYYYYYYYYYYYYYYYYYYYYYYYYYYYYYYYY
>genome_4_13291 Unknow
YYYYYYYYYYYYYYYYYYYYYYYYYYYYYYYYYYYYYYYYYYYYYYYYYY
YYYYYYYYYYYYYYYYYYYYYYYYYYYYYYYYYYYYYYYYYYYYYYYYYY
YYYYYYYYYYYYYYYYYYYYYYYYYYYYYYYYYYYYYYYYYYYYYYYYYY
YYYYYYYYYYYYYYYYYYYYYYYYYYYYYYYYYYYYYYYYYYYYYYYYYY
YYYYYYYYYYYYYYYYYYYYYYYYYYYYYYYYYYYYYYY
>genome_8_22585 Unknow
YYYYYYYYYYYYYYYYYYYYYYYYYYYYYYYYYYYYYYYYYYYYYYYYYY
YYYYYYYYYYYYYYYYYYYYYYYYYYYYYYYYYYYYYYYYYYYYYYYYYY
YYYYYYYYYYYYYYYYYYYYYYYYYYYYYYYYYYYYYYYYYYYYYYYYYY
YYYYYYYYYYYYYYYYYYYYYYYYYYYYYYYYYYYYYYYYYYYYYYYYYY
YYYYYYYYYYYYYYYYYYYYYYYYYYYYYYYYYYYYYYYYYYYYYYYYYY
YYYYYY
>genome_14_27984 Unknow
YYYYYYYYYYYYYYYYYYYYYYYYYYYYYYYYYYYYYYYYYYYYYYYYYY
YYYYYYYYYYYYYYYYYYYYYYYYYYY
>genome_9_46745 Unknow
YYYYYYYYYYYYYYYYYYYYYYYYYYYYYYYYYYYYYYYYYYYYYYYYYY
YYYYYYYYYYYYYYYYYYYYYYYYYYYYYYYYYYYYYYYYYYYYYYYYYY
YYYYYYYYYYYYYYYYYYYYYYYYYYYYYYYYYYYYYYYYYYYYYYYYYY
YYYYYYYYYYYYYYYYYYYYYYYYYYYYYYYYYYYYYYYYYYYYYYYYYY
YYYYYYYYYYYYYYYYYYYYYYYYYYYYYYYYY
>genome_10_39537 Unknow
YYYYYYYYYYYYYYYYYYYYYYYYYYYYYYYYYYYYYYYYYYYYYYYYYY
YYYYYYYYYYYYYYYYYYYYYYYYYYYYYYYYYYYYYYYYYYYYYYYYYY
YYYYYYYYYYYYYYYYYYYYYYYYYYYYYYYYYYYYYYYYYYYYYYYY
>genome_13_37873 Unknow
YYYYYYYYYYYYYYYYYYYYYYYYYYYYYYYYYYYYYYYYYYYYYYYYYY
YYYYYYYYYYYYYYYYYYYYYYYYYYYYYYYYYYYYYYYYYYYYYYYYYY
YYYYYYYYYYYYYYYYYYYYYYYYYYYYYYYYYYYYYYYYYYYYYYYYYY
YYYYYYYYYYYYYYYYYYYYYYYYYYYYYYYYYYYYYYYYYYYYYYYYYY
>genome_8_61580 Unknow
YYYYYYYYYYYYYYYYYYYYYYYYYYYYYYYYYYYYYYYYYYYYYYYYYY
YYYYYYYYYYYYYYYYYYYYYYYYYYYYYYYYYYYYYYYYYYYYYYYYYY
YYYYYYYYYYYYYYYYYYYYYYYYYYYYYYYYYYYYYYYYYYYYYYYYYY
YYYYYYYYYYYYYYYYYYYYYYYYYYYYYYYYYYYYYYYYYYYYYYYYYY
YYYYYYYYYYYYYYYYYYYYYY
>genome_14_796 TSD Len:8
YYYYYYYYYYYYYYYYYYYYYYYYYYYYYYYYYYYYYYYYYYYYYYYYYY
YYYYYYYYYYYYYYYYYYYYYYYYYYYYYYYYYYYYYYYYYYYYYYYYYY
YYYYYYYYYYYYYYYYYYYYYYYYYYYYYYYYYYYYYYYYYYYYYYYYYY
YYYYYYYYYYYYYYYYYYYYYYYYYYYYYYYYYYYYYYYYYYYYYYYYYY
YYYYYYYYYYYYYYYYYYYYYYYYYYYYYYYYYYYYYYYYYYYYYYYYYY
YYYYYYYYYYYYYYYYYYYYYYYYYYYYYYYYYYYYYYYYYYYYYYYYYY
YYYYYYYYYYYYYYYYYYYYYYYYYYYYYYYYYYYYYYYYYYYYYYYYYY
YYYYYYYYYYYYYYYYYYYYYY
>genome_13_19158 Unknow
YYYYYYYYYYYYYYYYYYYYYYYYYYYYYYYYYYYYYYYYYYYYYYYYYY
YYYYYYYYYYYYYYYYYYYYYYYYYYYYYYYYYYYYYYYYYYYYYYYYYY
YYYYYYYYYYYYYYYYYYYYYYYYYYYYYYYYYYYYYYYYYYYYYYYYYY
YYYYYYYYYYYYYYYYYYYYYYYYYYYYYYYYYYYYYYYYYYYYYYYYYY
YYYYYYYYYYYYYYYYYYYYYYYYYYYYYYYYYYYYYYYYYYYYYYYYYY
YYYYYYY
>genome_13_6283 Unknow
YYYYYYYYYYYYYYYYYYYYYYYYYYYYYYYYYYYYYYYYYYYYYYYYYY
YYYYYYYYYYYYYYYYYYYYYYYYYYYYYYYYYYYYYYYYYYYYYYYYYY
YYYYYYYYYYYYYYYYYYYYYYYYYYYYYYYYYYYYYYYYYYYYYYYYYY
YYYYYYYYYYYYYYYYYYYYYYYYYYYYYYYYYYYYYYYYYYYYYYYYYY
YYYYYYYYYYYYYYYYYYYYYYYYYYYYYYYYYYYYYYYYYYYYYYYYYY
YYYYYYYYYYYYYYYYYYYYYYYYYYYYYYYYYYYYYYYYYYYYY
>genome_13_54196 Unknow
YYYYYYYYYYYYYYYYYYYYYYYYYYYYYYYYYYYYYYYYYYYYYYYYYY
YYYYYYYYYYYYYYYYYYYYYYYYYYYYYYYYYYYYYYYYYYYYYYYYYY
YYYYYYYYYYYYYYYYYYYYYYYYYYYYYYYYYYYYYYYYYYYYYYYYYY
YYYYYYYYYYYYYYYYYYYYYYYYYYYYYYYYYYYYYYYYYYYYYYYYYY
YYYYYYYYYYYYYYYYYYYYYYYYYYYYYYYYYYYYYYYYYYYYY
>genome_11_1192 TSD Len:10
YYYYYYYYYYYYYYYYYYYYYYYYYYYYYYYYYYYYYYYYYYYYYYYYYY
YYYYYYYYYYYYYYYYYYYYYYYYYYYYYYYYYYYYYYYYYYYYYYYYYY
YYYYYYYYYYYYYYYYYYYYYYYYYYYYYYYYYYYYYYYYYYYYYYYYYY
YYYYYYYYYYYYYYYYYYYYYYYYYYYYYYYYYYYYYYYYYYYYYYYYYY
YYYYYYYYYYYYYYYYYYYYYYYYYYYYYYYYYYYYYYYYYYYYYYYYYY
YYYYYYYYYYYYYYYYYYYYYYYYYYYYYYYYYYYYYYYYYYYYYYYYYY
YYYYYYYYYYYYYYYYYYYYYYYYYYYYYYYYYYYYYYYYYYYYYYYYYY
YYYYYYYYYYYYYYYYYYYYYYYYYYY
>genome_13_50181 Unknow
YYYYYYYYYYYYYYYYYYYYYYYYYYYYYYYYYYYYYYYYYYYYYYYYYY
YYYYYYYYYYYYYYYYYYYYYYYYYYYYYYYYYYYYYYYYYYYYYYYYYY
YYYYYYYYYYYYYYYYYYYYYYYYYYYYYYYYYYYYYYYYYYYYYYYYYY
YYYYYYYYYYYYYYYYYYYYYYYYYYYYYYYYYYYYYYYYYYYYYYYYYY
YYYYYYYYYYYYYYYYYYYYYYYYYYYYYYYYYYYYYYYYYYYYYYYYYY
YYYYYYYYYYYYYYYYYYYYYYYYYYYYYYYYYYYYYYYYYYYYYYY
>genome_5_26903 Unknow
YYYYYYYYYYYYYYYYYYYYYYYYYYYYYYYYYYYYYYYYYYYYYYYYYY
YYYYYYYYYYYYYYYYYYYYYYYYYYYYYYYYYYYYYYYYYYYYYYYYYY
YYYYYYYYYYYYYYYYYYYYYYYYYYYYYYYYYYYYYYYYYYYYYYYYYY
YYYYYYYYYYYYYYYYYYYYYYYYYYYYYYYYYYYYYYYYYYYYYYYYYY
YYYYYYYYYYYYYYYYY
>genome_10_36706 Unknow
YYYYYYYYYYYYYYYYYYYYYYYYYYYYYYYYYYYYYYYYYYYYYYYYYY
YYYYYYYYYYYYYYYYYYYYYYYYYYYYYYYYYYYYYYYYYYYYYYYYYY
YYYYYYYYYYYYYYYYYYYYYYYYYYYYYYYYYYYYYYYYYYYYYYYYYY
YYYYYYYYYYYYYYYYYYYYYYYYYYYYYYYYYYYYYYYYYYYYYYYYYY
YYYYYYYYYYYYYYYYYYYYYYYYYYYYYYYYYYYYYYYYYYYYYYYYYY
YYYYYYYYYYYYYYYYYYYYYYYYYYYYYYYYYYYYYYYYYYYYYYYYYY
>genome_10_9449 Unknow
YYYYYYYYYYYYYYYYYYYYYYYYYYYYYYYYYYYYYYYYYYYYYYYYYY
YYYYYYYYYYYYYYYYYYYYYYYYYYYYYYYYYYYYYYYYYYYYYYYYYY
YYYYYYYYYYYYYYYYYYYYYYYYYYYYYYYYYYYYYYYYYYYYYYYYYY
YYYYYYYYYYYYYYYYYYYYYYYYYYYYYYYYYYYYYYYYYY
>genome_14_32783 Unknow
YYYYYYYYYYYYYYYYYYYYYYYYYYYYYYYYYYYYYYYYYYYYYYYYYY
YYYYYYYYYYYYYYYYYYYYYYYYYYYYYYYYYYYYYYYYYYYYY
>genome_11_16998 Unknow
YYYYYYYYYYYYYYYYYYYYYYYYYYYYYYYYYYYYYYYYYYYYYYYYYY
YYYYYYYYYYYYYYYYYYYYYYYYYYYYYYYYYYYYYYYYYYYYYYYYYY
YYYYYYYYYYYYYYYYYYYYYYYYYYYYYYYYYYYYYYYYYYYYYYYYYY
YYYYYYYYYYYYYYYYYYYYYYYYYYYYYYYYYYYYYYYYYYYYYYYYYY
YYYYYYYYYYYYYYYYYYYYYYYYYYY
>genome_6_17295 Unknow
YYYYYYYYYYYYYYYYYYYYYYYYYYYYYYYYYYYYYYYYYYYYYYYYYY
YYYYYYYYYYYYYYYYYYYYYYYYYYYYYYYYYYYYYYYYYYYYYYYYYY
YYYYYYYYYYYYYYYYYYYYYYYYYYYYYYYYYYYYYYYYYYYYYYYYYY
YYYYYYYYYYYYYYYYYYYYYYYYYYYYYYYYYYYYYYYYYYYYYYYYYY
YYYYYYYYYYYYYYYYYYYYYYYYYYYYYYYYYYYYYYYYYYYYYYYYYY
YYYYYYYYYYYYYYYYYYYYYYYYYYYYYYYYYYYYYYYYYYYYYYYYY
>genome_3_38751 Unknow
YYYYYYYYYYYYYYYYYYYYYYYYYYYYYYYYYYYYYYYYYYYYYYYYYY
YYYYYYYYYYYYYYYYYYYYYYYYYYYYYYYYYYYYYYYYYYYYYYYYYY
YYYYYYYYYYYYYYYYYYYYYYYYYYYYYYYYYYYYYYYYYYYYYYYYYY
YYYYYYYYYYYYYYYYYYYYYYYYYYYYYYYYYYYYYYYYYYYYYYYYYY
YYYYYYYYYYYYYYYYYYYYYYYYYYYYYYYYYYYYYYYYYYYYYYYYYY
YYYYYYYYYYYYYYYYYYYYYYYYYYYYYYYYYYYYYYYYYYYYYYYYYY
YYYYY
>genome_3_29158 Unknow
YYYYYYYYYYYYYYYYYYYYYYYYYYYYYYYYYYYYYYYYYYYYYYYYYY
YYYYYYYYYYYYYYYYYYYYYYYYYYYYYYYYYYYYYYYYYYYYYYYYYY
YYYYYYYYYYYYYYYYYYYYYYYYYYYYYYYYYYYYYYYYYYYYYYYYYY
YYYYYYYYYYYYYYYYYYYYYYYYYYYYYYYYYYYYYYYYYYYYYYYYYY
YYYYYYYYYYYYY
>genome_10_46438 Unknow
RRRRRRRRRRRRRRRRRRRRRRRRRRRRRRRRRRRRRRRRRRRRRRRRRR
RRRRRRRRRRRRRRRRRRRRRRRRRRRRRRRRRRRRRRRRRRRRRRRRRR
RRRRRRRRRRRRRRRRRRRRRRRRRRRRRRRRRRRRRRRRRRRRRRRRRR
RRRRRRRR
>genome_11_5416 Unknow
YYYYYYYYYYYYYYYYYYYYYYYYYYYYYYYYYYYYYYYYYYYYYYYYYY
YYYYYYYYYYYYYYYYYYYYYYYYYYYYYYYYYYYYYYYYYYYYYYYYYY
YYYYYYYYYYYYYYYYYYYYYYYYYYYYYYYYYYYYYYYYYYYYYYYYYY
YYYYYYYYYYYYYYYYYYYYYYYYYYYYYYYYYYYYYYYYYYYYYYYYYY
YYYYYYYYYYYYYYYYYYYYYYYYYYYYYYYYYYYYYYYYYYYYYYYYYY
YYYYYYYYYYYYYYYYYYYYYYYYYYYYYY
>genome_5_36801 Unknow
YYYYYYYYYYYYYYYYYYYYYYYYYYYYYYYYYYYYYYYYYYYYYYYYYY
YYYYYYYYYYYYYYYYYYYYYYYYYYYYYYYYYYYYYYYYYYYYYYYYYY
YYYYYYYYYYYYYYYYYYYYYYYYYYYYYYYYYYYYYYYYYYYYYYYYYY
YYYYYYYYYYYYYYYYYYYYYYYYYYYYYYY
>genome_14_37087 Unknow
YYYYYYYYYYYYYYYYYYYYYYYYYYYYYYYYYYYYYYYYYYYYYYYYYY
YYYYYYYYYYYYYYYYYYYYYYYYYYYYYYYYYYYYYYYYYYYYYYYYYY
YYYYYYYYYYYYY
>genome_4_30879 Unknow
YYYYYYYYYYYYYYYYYYYYYYYYYYYYYYYYYYYYYYYYYYYYYYYYYY
YYYYYYYYYYYYYYYYYYYYYYYYYYYYYYYYYYYYYYYYYYYYYYYYYY
YYYYYYYYYYYYYYYYYYYYYYYYYYYYYYYY
>genome_7_51707 Unknow
YYYYYYYYYYYYYYYYYYYYYYYYYYYYYYYYYYYYYYYYYYYYYYYYYY
YYYYYYYYYYYYYYYYYYYYYYYYYYYYYYYYYYYYYYYYYYYYYYYYYY
YYYYYYYYYYYYYYYYYYYYYYYYYYYYYYYYYYYYYYYYYYYYYYYYYY
YYYYYYYYYYYYYYYYYYYYYYYYYYYYYYYYYYYYYYYYYYYYYYYYYY
YYYYYYYYYYY
>genome_9_38563 Unknow
YYYYYYYYYYYYYYYYYYYYYYYYYYYYYYYYYYYYYYYYYYYYYYYYYY
YYYYYYYYYYYYYYYYYYYYYYYYYYYYYYYYYYYYYYYYYYYYYYYYYY
YYYYYYYYYYYYYYYYYYYYYYYYYYYYYYYYYYYYYYYYYYYYYYYYYY
YYYYYYYYYYYYYYYYYYYYYYYYYYYYYYYYYYYYYYYYYYYYYYYYYY
YYYYYYYYYYYYYYYYYYYYYYYYYYYYYYYYYYYYYYYYYYYYYYYYYY
YYYYYYYYYYYYYYYYYYYYYYYYYYYYYYYYYYYYYYYYYYYYYYYYYY
YYYYYYYYYYYYYYYYYYYYYYYYYYY
>genome_3_8908 Unknow
RRRRRRRRRRRRRRRRRRRRRRRRRRRRRRRRRRRRRRRRRRRRRRRRRR
RRRRRRRRRRRRRRRRRRRRRRRRRRRRRRRRRRRRRRRRRRRRRRRRRR
RRRRRRRRRRRRRRRRRRRRRRRRRRRRRRRR
>genome_2_37771 TSD Len:9
YYYYYYYYYYYYYYYYYYYYYYYYYYYYYYYYYYYYYYYYYYYYYYYYYY
YYYYYYYYYYYYYYYYYYYYYYYYYYYYYYYYYYYYYYYYYYYYYYYYYY
YYYYYYYYYYYYYYYYYYYYYYYYYYYYYYYYYYYYYYYYYYYYYYYYYY
YYYYYYYYYYYYYYYYYYYYYYYYYYYYYYYYYYYYYYYYYYYYYYYYYY
YYYYYYYYYYYYYYYYYYYYYYYYYYYYYYYYYYYYYYYYYYYYYYYYYY
YYYYYYYYYYYYYYYYYYYYYYYYYYYYYYYYYYYYYYYYYYYYYYYYYY
YYYYYYYYYYYYYYYYYYYYYYYYYYYYYYYYYYYYYYYYYYYYYYYYYY
YYYYYYYYY
>genome_6_37195 TSD Len:10
YYYYYYYYYYYYYYYYYYYYYYYYYYYYYYYYYYYYYYYYYYYYYYYYYY
YYYYYYYYYYYYYYYYYYYYYYYYYYYYYYYYYYYYYYYYYYYYYYYYYY
YYYYYYYYYYYYYYYYYYYYYYYYYYYYYYYYYYYYYYYYYYYYYYYYYY
YYYYYYYYYYYYYYYYYYYYYYYYYYYYYYYYYYYYYYYYYYYYYYYYYY
YYYYYYYYYYYYYYYYYYYYYYYYYYYYYYYYYYYYYYYYYYYYYYYYYY
YYYYYYYYYYYYYYYYYYYYYYYYYYYYYYYYYYYYYYYYYYYYYYYYYY
YYYYYYYYYYYYYYYYYYYYYYYYYYYYYYYYYYYYYYYYYYYYYYYYYY
YYYYYYYYYYYYYYYYYYYYYYYYYYYYYYYYYYYYYYYYYYYYYYYYYY
YYYYYYYYYYYYYYYYYYYYYYYYYYYYYYYYYYYYYYYYYYYYYYYYYY
YYYYYYYYYYYYYYYYYYYYYYYYYYYYYY
>genome_12_50688 Unknow
YYYYYYYYYYYYYYYYYYYYYYYYYYYYYYYYYYYYYYYYYYYYYYYYYY
YYYYYYYYYYYYYYYYYYYYYYYYYYYYYYYYYYYYYYYYYYYYYYYYYY
YYYYYYYYYYYYYYYYYYYYYYYYYYYYYYYYYYYYYYYYYYYYYYYYYY
YYYYYYYYYYYYYYYYYYYYYYYYYYYYYYYYYYYYYYYYYYYYYYYYYY
YYYYYYYYYYYYYYYYYY
>genome_12_11653 TSD Len:10
YYYYYYYYYYYYYYYYYYYYYYYYYYYYYYYYYYYYYYYYYYYYYYYYYY
YYYYYYYYYYYYYYYYYYYYYYYYYYYYYYYYYYYYYYYYYYYYYYYYYY
YYYYYYYYYYYYYYYYYYYYYYYYYYYYYYYYYYYYYYYYYYYYYYYYYY
YYYYYYYYYYYYYYYYYYYYYYYYYYYYYYYYYYYYYYYYYYYYYYYYYY
YYYYYYYYYYYYYYYYYYYYYYYYYYYYYYYYYYYYYYYYYYYYYYYYYY
YYYYYYYYYYYYYYYYYYYYYYYYYYYYYYYYYYYYYYYYYYYYYYYYYY
YYYYYYYYYYYYYYYYYYYYYYYYYYYYYYYYYYYYYYYYYYYYYYYYYY
YYYYYYYYYYYY
>genome_13_23294 Unknow
YYYYYYYYYYYYYYYYYYYYYYYYYYYYYYYYYYYYYYYYYYYYYYYYYY
YYYYYYYYYYYYYYYYYYYYYYYYYYYYYYYYYYYYYYYYYYYYYYYYYY
YYYYYYYYYYYYYYYYYYYYYYYYYYYYYYYYYYYYYYYYYYYYYYYYYY
YYYYYYYYYYYYYYYYYYYYYYYYYYYYYYYYYYYYYYYYYYYYYYYYYY
YYYYYYYYYYYYYYY
>genome_16_48456 Unknow
YYYYYYYYYYYYYYYYYYYYYYYYYYYYYYYYYYYYYYYYYYYYYYYYYY
YYYYYYYYYYYYYYYYYYYYYYYYYYYYYYYYYYYYYYYYYYYYYYYYYY
YYYYYYYYYYYYYYYYYYYYYYYYYYYYYYYYYYYYYYYYYYYYYYYYYY
YYYYYYYYYYYYYYYYYYYYYYYYYYYYYYYYYYYYYYYYYYYYYYYYYY
YYYYYYYYYYYYYYYYYYYYYYYYYYYYYYYYYYYYYYYYYYYYYYYYYY
YYYYYYYYYYYYYYYYYYYYYYYYYYYYYYYYYYYYYYYYYYYYYYYYYY
YYYYYYYYYYYYYYYYYYYYYYYYYYYYYYYYYYYYYYYYYYYYYYYYYY
YYYYYYYYYYYYYYYYYYYYYYYYYYYYYYYYYYYYYYYYYYYYYYYYYY
YYYYYYYYYYYYYYYYYYYYYYYYYYYYYYYYYYYYYYYYYYYYYYYYYY
Y
>genome_9_53085 Unknow
YYYYYYYYYYYYYYYYYYYYYYYYYYYYYYYYYYYYYYYYYYYYYYYYYY
YYYYYYYYYYYYYYYYYYYYYYYYYYYYYYYYYYYYYYYYYYYYYYYYYY
YYYYYYYYYYYYYYYYYYYYYYYYYYYYYYYYYYYYYYYYYYYYYYYYYY
YYYYYYYYYYYYYYYYYYYYYYYYYYYYYYYYYYYYYYYYYYYYYYYYYY
YYYYYYYYYYYYYYYYYYYYYYYYYYYYYYYYYYYYYYYYYYYYYYY
>genome_14_33872 TSD Len:9
YYYYYYYYYYYYYYYYYYYYYYYYYYYYYYYYYYYYYYYYYYYYYYYYYY
YYYYYYYYYYYYYYYYYYYYYYYYYYYYYYYYYYYYYYYYYYYYYYYYYY
YYYYYYYYYYYYYYYYYYYYYYYYYYYYYYYYYYYYYYYYYYYYYYYYYY
YYYYYYYYYYYYYYYYYYYYYYYYYYYYYYYYYYYYYYYYYYYYYYYYYY
YYYYYYYYYYYYYYYYYYYYYYYYYYYYYYYYYYYYYYYYYYYYYYYYYY
YYYYYYYYYYYYYYYYYYYYYYYYYYYYYYYYYYYYYYYYYYYYYYYYYY
YYYYYYYYYYYYYYYYYYYYYYYYYYYYYYYYYYYYYYYYYYYYYYYYYY
YYYYYYYYYYYYYYY
>genome_10_12371 Unknow
YYYYYYYYYYYYYYYYYYYYYYYYYYYYYYYYYYYYYYYYYYYYYYYYYY
YYYYYYYYYYYYYYYYYYYYYYYYYYYYYYYYYYYYYYYYYYYYYYYYYY
YYYYYYYYYYYYYYYYYYYYYYYYYYYYYYYYYYYYYYYYYYYYYYYYYY
YYYYYYYYYYYYYYYYYYYYYYYYYYYYYYYYYYYYYYYYYYYYYYYYYY
YYYYYYYYYYYYYYYYYYYYYYYYYYYYYYYYYYYYYYYYYYYYYYYYYY
YYYYYYYY
>genome_1_41114 Unknow
YYYYYYYYYYYYYYYYYYYYYYYYYYYYYYYYYYYYYYYYYYYYYYYYYY
YYYYYYYYYYYYYYYYYYYYYYYYYYYYYYYYYYYYYYYYYYYYYYYYYY
YYYYYYYYYYYYYYYYYYYYYYYYYYYYYYYYYYYYYYYYYYYYYYYYYY
YYYYYYYYYYYYYYYYYYYYYYYYYYYYYYYYYYYYYYYYYYYYYYYYYY
YYYYYYYYYYYYYYYYYYYYYYYYYYYYYYYYYYYYYYYYYY
>genome_11_11984 Unknow
YYYYYYYYYYYYYYYYYYYYYYYYYYYYYYYYYYYYYYYYYYYYYYYYYY
YYYYYYYYYYYYYYYYYYYYYYYYYYYYYYYYYYYYYYYYYYYYYYYYYY
YYYYYYYYYYYYYYYYYYYYYYYYYYYYYYYYYYYYYYYYYYYYYYYYYY
YYYYYYYYYYYYYYYYYYYYYYYYYYYYYYYYYYYYYYYYYYYYYYYYYY
YYYYYYYYYYYYYYYYYYYYYYYYY
>genome_4_13359 TSD Len:10
YYYYYYYYYYYYYYYYYYYYYYYYYYYYYYYYYYYYYYYYYYYYYYYYYY
YYYYYYYYYYYYYYYYYYYYYYYYYYYYYYYYYYYYYYYYYYYYYYYYYY
YYYYYYYYYYYYYYYYYYYYYYYYYYYYYYYYYYYYYYYYYYYYYYYYYY
YYYYYYYYYYYYYYYYYYYYYYYYYYYYYYYYYYYYYYYYYYYYYYYYYY
YYYYYYYYYYYYYYYYYYYYYYYYYYYYYYYYYYYYYYYYYYYYYYYYYY
YYYYYYYYYYYYYYYYYYYYYYYYYYYYYYYYYYYYYYYYYYYYYYYYYY
YYY
>genome_2_40988 Unknow
YYYYYYYYYYYYYYYYYYYYYYYYYYYYYYYYYYYYYYYYYYYYYYYYYY
YYYYYYYYYYYYYYYYYYYYYYYYYYYYYYYYYYYYYYYYYYYYYYYYYY
YYYYYYYYYYYYYYYYYYYYYYYYYYYYYYYYYYYYYYYYYYYYYYYYYY
YYYYYYYYYYYYYYYYYYYYYYYYYYYYYYYYYYYYYYYYYYYYYYYYYY
YYYYYYYYYYYYYYYYYYYYYYYYYYYYYYYYYYYYYYYYYYYYYYYYYY
YYYYYYYYYYYYYYYYYYYYYYYYYYYYYYYYYYYYYYYYYYYYYYYYY
>genome_8_31810 Unknow
YYYYYYYYYYYYYYYYYYYYYYYYYYYYYYYYYYYYYYYYYYYYYYYYYY
YYYYYYYYYYYYYYYYYYYYYYYYYYYYYYYYYYYYYYYYYYYYYYYYYY
YYYYYYYYYYYYYYYYYYYYYYYYYYYYYYYYYYYYYYYYYYYYYYYYYY
YYYYYYYYYYYYYYYYYYYYYYYYYYYYYYYYYYYYYYYYYYYYYYYYYY
YYYYYYYYYYYYYYYYYYYYYYYYYYYYYYYYYYYYYYYYYYYYYYYYYY
YYYYYYYYYYYYYYYYYYYYYYYYYYYYYYYYYYYY
>genome_10_7197 Unknow
YYYYYYYYYYYYYYYYYYYYYYYYYYYYYYYYYYYYYYYYYYYYYYYYYY
YYYYYYYYYYYYYYYYYYYYYYYYYYYYYYYYYYYYYYYYYYYYYYYYYY
YYYYYYYYYYYYYYYYYYYYYYYYYYYYYYYYYYYYYYYYYYYYYYYYYY
YYYYYYYYYYYYYYYYYYYYYYYYYYYYYYYYYYYYYYYYYYYYYYYYYY
YYYYYYYYYYYYYYYYYYYYYYYYYYYYYYYYYYYYYYYYYYYYYY
>genome_14_54212 Unknow
YYYYYYYYYYYYYYYYYYYYYYYYYYYYYYYYYYYYYYYYYYYYYYYYYY
YYYYYYYYYYYYYYYYYYYYYYYYYYYYYYYYYYYYYYYYYYYYYYYYYY
YYYYYYYYYYYYYYYYYYYYYYYYYYYYYYYYYYYYYYYYYYYYYYYYYY
YYYYYYYYYYYYYYYYYYYYYYYYYYYYYYYYYYYYYYYYYYYYYYYYYY
YYYYYYYYYYYYYYYYYYYYYYYYYYYYYYYYYYYYYYYYYYYYYYYYYY
YYYYYYYYYYYYYYYYYYYYYYYYYYYYYYYYYYYYYYYYYYYYYYYYYY
YYYYYYYYYYYYYYYYYYYYYYYYY
>genome_13_52602 Unknow
YYYYYYYYYYYYYYYYYYYYYYYYYYYYYYYYYYYYYYYYYYYYYYYYYY
YYYYYYYYYYYYYYYYYYYYYYYYYYYYYYYYYYYYYYYYYYYYYYYYYY
YYYYYYYYYYYYYYYYYYYYYYYYYYYYYYYYYYYYYYYYYYYYYYYYY
>genome_14_29530 Unknow
YYYYYYYYYYYYYYYYYYYYYYYYYYYYYYYYYYYYYYYYYYYYYYYYYY
YYYYYYYYYYYYYYYYYYYYYYYYYYYYYYYYYYYYYYYYYYYYYYYYYY
YYYYYYYYYYYYYYYYYYYYYYYYYYYYYYYYYYYYYYYYYYYYYYYYYY
YYYYYYYYYYYYYYYYY
>genome_11_42840 Unknow
YYYYYYYYYYYYYYYYYYYYYYYYYYYYYYYYYYYYYYYYYYYYYYYYYY
YYYYYYYYYYYYYYYYYYYYYYYYYYYYYYYYYYYYYYYYYYYYYYYYYY
YYYYYYYYYYYYYYYYYYYYYYYYYYYYYYYYYYYYYYYYYYYYYYYYYY
YYYYYYYYYYYYYYYYYYYYYYYYYYYYYYYY
>genome_10_59659 Unknow
YYYYYYYYYYYYYYYYYYYYYYYYYYYYYYYYYYYYYYYYYYYYYYYYYY
YYYYYYYYYYYYYYYYYYYYYYYYYYYYYYYYYYYYYYYYYYYYYYYYYY
YYYYYYYYYYYYYYYYYYYYYYYYYYYYYYYYYYYYYYYYYYYYYYYYYY
YYYYYYYYYYYYYYYYYYYYYYYYYYYYYYYYYYYYYYYYYYYYYYYYYY
YYYYYYYYYYYYYYYYYYYYYYYYYYYYYYYYYYYYYYYYYYY
>genome_10_33778 Unknow
YYYYYYYYYYYYYYYYYYYYYYYYYYYYYYYYYYYYYYYYYYYYYYYYYY
YYYYYYYYYYYYYYYYYYYYYYYYYYYYYYYYYYYYYYYYYYYYYYYYYY
YYYYYYYYYYYYYYYYYYYYYYYYYYYYYYYYYYYYYYYYYYYYYYYYYY
YYYYYYYYYYYYYYYYYYYYYYYYYYYYYYYYY
>genome_13_34199 Unknow
YYYYYYYYYYYYYYYYYYYYYYYYYYYYYYYYYYYYYYYYYYYYYYYYYY
YYYYYYYYYYYYYYYYYYYYYYYYYYYYYYYYYYYYYYYYYYYYYYYYYY
YYYYYYYYYYYYYYYYYYYYYYYYYYYYYYYYYYYYYYYYYYYYYYYYYY
YYYYYYYYYYYYYYYYYYYYYYYYYYYYYYYYYYYYYYYYYYYYYYYYYY
YYYYYYYYYYYYYYYYYYYYYYYYYYYYYYYYYYYYYYYYYYYYYYYYYY
YYYYYYYYYYYYYYYYYYYYYYYYYYYYYYYYYYYYY
>genome_12_20796 Unknow
YYYYYYYYYYYYYYYYYYYYYYYYYYYYYYYYYYYYYYYYYYYYYYYYYY
YYYYYYYYYYYYYYYYYYYYYYYYYYYYYYYYYYYYYYYYYYYYYYYYYY
YYYYYYYYYYYYYYYYYYYYYYYYYYYYYYYYYYYYYYYYYYYYYYYYYY
YYYYYYYYYYYYYYYYYYYYYYYYYYYYYYYYYYYYYYYYYYYYYYYYYY
YYYYYYYYYYYYYYYYYYYYYYY
>genome_8_26093 Unknow
YYYYYYYYYYYYYYYYYYYYYYYYYYYYYYYYYYYYYYYYYYYYYYYYYY
YYYYYYYYYYYYYYYYYYYYYYYYYYYYYYYYYYYYYYYYYYYYYYYYYY
YYYYYYYYYYYYYYYYYYYYYYYYYYYYYYYYYYYYYYYYYYYYYYYYYY
YYYYYYYYYYYYYYYYYYYYYYYYYYYYYYYYYYYYYYYYYYYYYYYYYY
YYYYYYYYYYYYYYYYYYYYYYYYYYYYYYYYYYYYYYYYYYYYYYYYYY
YYYYYYYYYYYYY
>genome_16_16998 Unknow
YYYYYYYYYYYYYYYYYYYYYYYYYYYYYYYYYYYYYYYYYYYYYYYYYY
YYYYYYYYYYYYYYYYYYYYYYYYYYYYYYYYYYYYYYYYYYYYYYYYYY
YYYYYYYYYYYYYYYYYYYYYYYYYYYYYYYYYYYYYYYYYYYYYYYYYY
YYYYYYYYYYYYYYYYYYYYYYYYYYYYYYYYYYYYYYYYYYYYYYYYYY
YYYYYYYYYYYYYYYYYYYYYYYYYYYYYYYYYYYYYYYYYYYYYYYYYY
YYYYYYYYY
>genome_9_42129 Unknow
YYYYYYYYYYYYYYYYYYYYYYYYYYYYYYYYYYYYYYYYYYYYYYYYYY
YYYYYYYYYYYYYYYYYYYYYYYYYYYYYYYYYYYYYYYYYYYYYYYYYY
YYYYYYYYYYYYYYYYYYYYYYYYYYYYYYYYYYYYYYYYYYYYYYYYYY
YYYYYYYYYYYYYYYYYYYYYYYYYYYYYYYYYYYYYYYYYYYYYYYYYY
YYYYYYYYYYYYYYYYYYYYYYYYYYYYYYYYYYYYYYYYYYYYYYYYYY
YYYYYYYYYYYYYYYYYYYYYYYYYYYYYYYYYY
>genome_2_54636 TSD Len:10
YYYYYYYYYYYYYYYYYYYYYYYYYYYYYYYYYYYYYYYYYYYYYYYYYY
YYYYYYYYYYYYYYYYYYYYYYYYYYYYYYYYYYYYYYYYYYYYYYYYYY
YYYYYYYYYYYYYYYYYYYYYYYYYYYYYYYYYYYYYYYYYYYYYYYYYY
YYYYYYYYYYYYYYYYYYYYYYYYYYYYYYYYYYYYYYYYYYYYYYYYYY
YYYYYYYYYYYYYYYYYYYYYYYYYYYYYYYYYYYYYYYYYYYYYYYYYY
YYYYYYYYYYYYYYYYYYYYYYYYYYYYYYYYYYYYYYYYYYYYYYYYYY
YYYYYYYYYYYYYYYYYYYYYYYYYYYYYYYYYYYYYYYYYYYYYYYYYY
YYYYYYYYYYYYYYYYYYYYY
>genome_14_50061 Unknow
YYYYYYYYYYYYYYYYYYYYYYYYYYYYYYYYYYYYYYYYYYYYYYYYYY
YYYYYYYYYYYYYYYYYYYYYYYYYYYYYYYYYYYYYYYYYYYYYYYYYY
YYYYYYYYYYYYYYYYYYYYYYYYYYYYYYYYYYYYYYYYYYYYYYYYYY
YYYYYYYYYYY
>genome_12_46525 Unknow
YYYYYYYYYYYYYYYYYYYYYYYYYYYYYYYYYYYYYYYYYYYYYYYYYY
YYYYYYYYYYYYYYYYYYYYYYYYYYYYYYYYYYYYYYYYYYYYYYYYYY
YYYYYYYYYYYYYYYYYYYYYYYYYYYYYYYYYYYYYYYYYYYYYYYYYY
YYYYYYYYYYYYYYYYYYYYYYYYYYYYYYYYYYYYYYYYYYYYYYYYYY
YYYYYYYYYYYYYYYYYYYYYYYYYYYYYYYYYYYYYYYYYYYYYYYYYY
YYYYYYYYYYYYYYYYYYYYYYYYYYYYYYYYYYYYYYYYYYYYYYYYY
>genome_1_9573 Unknow
YYYYYYYYYYYYYYYYYYYYYYYYYYYYYYYYYYYYYYYYYYYYYYYYYY
YYYYYYYYYYYYYYYYYYYYYYYYYYYYYYYYYYYYYYYYYYYYYYYYYY
YYYYYYYYYYYYYYYYYYYYYYYYYYYYYYYYYYYYYYYYYYYYYYYYYY
YYYYYYYYYYYYYYYYYYYYYYYYYYYYYYYYYYYYYYYYYYYYYYYYYY
YYYYYYY
>genome_14_25374 TSD Len:8
YYYYYYYYYYYYYYYYYYYYYYYYYYYYYYYYYYYYYYYYYYYYYYYYYY
YYYYYYYYYYYYYYYYYYYYYYYYYYYYYYYYYYYYYYYYYYYYYYYYYY
YYYYYYYYYYYYYYYYYYYYYYYYYYYYYYYYYYYYYYYYYYYYYYYYYY
YYYYYYYYYYYYYYYYYYYYYYYYYYYYYYYYYYYYYYYYYYYYYYYYYY
YYYYYYYYYYYYYYYYYYYYYYYYYYYYYYYYYYYYYYYYYYYYYYYYYY
YYYYYYYYYYYYYYYYYYYYYYYYYYYYYYYYYYYYYYYYYYYYYYYYYY
YYYYYYYYYYYYYYYYYYYYYYYYYYYYYYYYYYYYYYYYYYYYYYYYYY
YYYYYYYYYYYYYYYYYYYYYY
>genome_10_14522 Unknow
YYYYYYYYYYYYYYYYYYYYYYYYYYYYYYYYYYYYYYYYYYYYYYYYYY
YYYYYYYYYYYYYYYYYYYYYYYYYYYYYYYYYYYYYYYYYYYYYYYYYY
YYYYYYYYYYYYYYYYYYYYYYYYYYYYYYYYYYYYYYYYYYYYYYYYYY
YYYYYYYYYYYYYYYYYYYYYYYYYYYYYYYYYYYYYYYYYYYYYYYYYY
>genome_13_33559 Unknow
YYYYYYYYYYYYYYYYYYYYYYYYYYYYYYYYYYYYYYYYYYYYYYYYYY
YYYYYYYYYYYYYYYYYYYYYYYYYYYYYYYYYYYYYYYYYYYYYYYYYY
YYYYYYYYYYYYYYYYYYYYYYYYYYYYYYYYYYYYYYYYYYYYYYYYYY
YYYYYYYYYYYYYYYYYYYYYYYYYYYYYYYYYYYYYYYYYYYYYYYYYY
YYYYYYYYYYYYYYYYYYYYYYYYYYYYYYYYYYYYYYYYYYYYYYY
>genome_14_48599 TSD Len:7
YYYYYYYYYYYYYYYYYYYYYYYYYYYYYYYYYYYYYYYYYYYYYYYYYY
YYYYYYYYYYYYYYYYYYYYYYYYYYYYYYYYYYYYYYYYYYYYYYYYYY
YYYYYYYYYYYYYYYYYYYYYYYYYYYYYYYYYYYYYYYYYYYYYYYYYY
YYYYYYYYYYYYYYYYYYYYYYYYYYYYYYYYYYYYYYYYYYYYYYYYYY
YYYYYYYYYYYYYYYYYYYYYYYYYYYYYYYYYYYYYYYYYYYYYYYYYY
YYYYYYYYYYYYYYYYYYYYYYYYYYYYYYYYYYYYYYYYYYYYYYYYYY
YYYYYYYYYYYYYYYYYYYYYYYYYYYYYYYYYYYYYYYYYYYYYY
>genome_13_17888 Unknow
YYYYYYYYYYYYYYYYYYYYYYYYYYYYYYYYYYYYYYYYYYYYYYYYYY
YYYYYYYYYYYYYYYYYYYYYYYYYYYYYYYYYYYYYYYYYYYYYYYYYY
YYYYYYYYYYYYYYYYYYYYYYYYYYYYYYYYYYYYYYYYYYYYYYYYYY
YYYYYYYYYYYYYYYYYYYYYYYYYYYYYYYYYYYYYYYYYYYYYYYYYY
YYYYYYYYYYYYYYYYYYYYYYYYYYYYYYYYYYYYYYYYYYYYYYYYYY
YYYYYYYYYYYYYYYYYYYYYYYYYYYYYYYYYYYYYYYYYYYYYYYYYY
YYYYYYYYYYYYYYYYYYYYYYYYYYYYYYYYYYYYYYYYYYYYYYYYYY
YYYYYYYYYYYYYYYYYYYYYYYYYYYYYYYYYYYYYYYYYYY
>genome_5_20795 TSD Len:10
YYYYYYYYYYYYYYYYYYYYYYYYYYYYYYYYYYYYYYYYYYYYYYYYYY
YYYYYYYYYYYYYYYYYYYYYYYYYYYYYYYYYYYYYYYYYYYYYYYYYY
YYYYYYYYYYYYYYYYYYYYYYYYYYYYYYYYYYYYYYYYYYYYYYYYYY
YYYYYYYYYYYYYYYYYYYYYYYYYYYYYYYYYYYYYYYYYYYYYYYYYY
YYYYYYYYYYYYYYYYYYYYYYYYYYYYYYYYYYYYYYYYYYYYYYYYYY
YYYYYYYYYYYYYYYYYYYYYYYYYYYYYYYYYYYYYYYYYYYYYYYYYY
YYYYYYYYYYYYYYYYYYYYYYYYYYYYYYYYYYYYYYYYYYYYYYYYYY
YYYYYYYYYYYYY
>genome_2_29977 Unknow
YYYYYYYYYYYYYYYYYYYYYYYYYYYYYYYYYYYYYYYYYYYYYYYYYY
YYYYYYYYYYYYYYYYYYYYYYYYYYYYYYYYYYYYYYYYYYYYYYYYYY
YYYYYYYYYYYYYYYYYYYYYYYYYYYYYYYYYYYYYYYYYYYYYYYYYY
YYYYYYYYYYYYYYYYYYYYYYYYYYYYYYYYYYYYYYYYYYYYYYYYYY
YYYYYYYYYYYYYYY
>genome_3_50564 Unknow
YYYYYYYYYYYYYYYYYYYYYYYYYYYYYYYYYYYYYYYYYYYYYYYYYY
YYYYYYYYYYYYYYYYYYYYYYYYYYYYYYYYYYYYYYYYYYYYYYYYYY
YYYYYYYYYYYYYYYYYYYYYYYYYYYYYYYYYYYYYYYYYYYYYYYYYY
YYYYYYYYYYYYYYYYYYYYYYYYYYYYYY
>genome_1_54554 Unknow
YYYYYYYYYYYYYYYYYYYYYYYYYYYYYYYYYYYYYYYYYYYYYYYYYY
YYYYYYYYYYYYYYYYYYYYYYYYYYYYYYYYYYYYYYYYYYYYYYYYYY
YYYYYYYYYYYYYYYYYYYYYYYYYYYYYYYYYYYYYYYYYYYYYYYYYY
YYYYYYYYYYYYYYYYYYYYYYYYYYYYYYYYYYYYYYYYYYYYYYYYYY
YYYYYYYYYYYYYY
>genome_10_45960 TSD Len:9
YYYYYYYYYYYYYYYYYYYYYYYYYYYYYYYYYYYYYYYYYYYYYYYYYY
YYYYYYYYYYYYYYYYYYYYYYYYYYYYYYYYYYYYYYYYYYYYYYYYYY
YYYYYYYYYYYYYYYYYYYYYYYYYYYYYYYYYYYYYYYYYYYYYYYYYY
YYYYYYYYYYYYYYYYYYYYYYYYYYYYYYYYYYYYYYYYYYYYYYYYYY
YYYYYYYYYYYYYYYYYYYYYYYYYYYYYYYYYYYYYYYYYYYYYYYYY
>genome_3_31162 TSD Len:8
YYYYYYYYYYYYYYYYYYYYYYYYYYYYYYYYYYYYYYYYYYYYYYYYYY
YYYYYYYYYYYYYYYYYYYYYYYYYYYYYYYYYYYYYYYYYYYYYYYYYY
YYYYYYYYYYYYYYYYYYYYYYYYYYYYYYYYYYYYYYYYYYYYYYYYYY
YYYYYYYYYYYYYYYYYYYYYYYYYYYYYYYYYYYYYYYYYYYYYYYYYY
YYYYYYYYYYYYYYYYYYYYYYYYYYYYYYYYYYYYYYYYYYYYYYYYYY
YYYYYYYYYYYYYYYYYYYYYYYYYYYYYYYYYYYYYYYYYYYYYYYYYY
YYYYYYYYYYYYYYYYYYYYYYYYYYYYYYYYYYYYYYYYYYYYYYYYYY
YYYYYYYYYYYYYYY
>genome_10_25063 Unknow
YYYYYYYYYYYYYYYYYYYYYYYYYYYYYYYYYYYYYYYYYYYYYYYYYY
YYYYYYYYYYYYYYYYYYYYYYYYYYYYYYYYYYYYYYYYYYYYYYYYYY
YYYYYYYYYYYYYYYYYYYYYYYYYYYYYYYYYYYYYYYYYYYYYYYYYY
YYYYYYYYYYYYYYYYYYYYYYYYYYYYYYYYYYYYYYYYYYYYYYYYYY
YYYYYYYYYYYYYYYYYYYYYY
>genome_14_60903 Unknow
YYYYYYYYYYYYYYYYYYYYYYYYYYYYYYYYYYYYYYYYYYYYYYYYYY
YYYYYYYYYYYYYYYYYYYYYYYYYYYYYYYYYYYYYYYYYYYYYYYYYY
YYYYYYYYYYYYYYYYYYYYYYYYYYYYYYYYYYYYYYYYYYYYYYYYYY
YYYYYYYYYYYYYYYYYYYYYYYYYYYYYYYYYYYYYYYYYYYYYYYYYY
YYYYYYYYYYYYYYYYYYYYYYYYYYYYYYYYYYYYYYYYYYYYYYYYYY
YYYYYYYYYYYYYYYYYYYYYYYYYYYYYYYYYYYYYYYYYYYYYYYYYY
YYYYYYYYYYYYYYYYYYYYYYYYYYYYYYYYYYYY
>genome_2_40784 Unknow
YYYYYYYYYYYYYYYYYYYYYYYYYYYYYYYYYYYYYYYYYYYYYYYYYY
YYYYYYYYYYYYYYYYYYYYYYYYYYYYYYYYYYYYYYYYYYYYYYYYYY
YYYYYYYYYYYYYYYYYYYYYYYYYYYYYYYYYYYYYYYYYYYYYYYYYY
YYYYYYYYYYYYYYYYYYYYYYYYYYYYYYYYYYYYYYYYYYYYYYYYYY
YYYYYYYYYYYYYYYYYYYYYY
>genome_6_9405 Unknow
YYYYYYYYYYYYYYYYYYYYYYYYYYYYYYYYYYYYYYYYYRRRRRRRRR
RRRRRRRRRRRRRRRRRRRRRRRRRRRRRRRRRRRRRRRRRRRRRRRRRR
RRRRRRRRRRRRRRRRRRRRRRRRRRRRRRRRRRRRRRRRRRRRRRRRRR
RRRRRRRRRRRRRRRRRRRRRRRRRRRRRRRRRRRRRRRRRRRRRRRRRR
RRRRRRRRRRRRRRRRRRRRRRRRRRRRRRRRRRRRRRRRRRRRRRRRRR
RRRRRRRRRRRRRRRRRRRRRRRRRRRRRRRRRRRRRRRR
>genome_6_14344 Unknow
YYYYYYYYYYYYYYYYYYYYYYYYYYYYYYYYYYYYYYYYYYYYYYYYYY
YYYYYYYYYYYYYYYYYYYYYYYYYYYYYYYYYYYYYYYYYYYYYYYYYY
YYYYYYYYYYYYYYYYYYYYYYYYYYYYYYYYYYYYYYYYYYYYYYYYYY
YYYYYYYYYYYYYYYYYYYYYYYYYYYYYYYYYYYYYYYYYYYYYYYYYY
YYYYYYYYYYYYYYYYYYYYYYYYYYYYYYYYYYYYYYYYYYYYYYYYYY
YYYYYYYYYYYYYYY
>genome_12_12006 Unknow
YYYYYYYYYYYYYYYYYYYYYYYYYYYYYYYYYYYYYYYYYYYYYYYYYY
YYYYYYYYYYYYYYYYYYYYYYYYYYYYYYYYYYYYYYYYYYYYYYYYYY
YYYYYYYYYYYYYYYYYYYYYYYYYYYYYYYYYYYYYYYYYYYYYYYYYY
YYYYYYYYYYYYYYYYYYYYYYYYYYYYYYYYYYYYYYYYYYYYYYYYYY
YYYYYYYYYYYYYYYYYYYYYYYYYYYYYYYY
>genome_13_31566 Unknow
YYYYYYYYYYYYYYYYYYYYYYYYYYYYYYYYYYYYYYYYYYYYYYYYYY
YYYYYYYYYYYYYYYYYYYYYYYYYYYYYYYYYYYYYYYYYYYYYYYYYY
YYYYYYYYYYYYYYYYYYYYYYYYYYYYYYYYYYYYYYYYYYYYYYYYYY
YYYYYYYYYYYYYYYYYYYYYYYYYYYYYYYYYYYYYYYYYYYYYYYYYY
YYYYYYYYYYYYYYYYYYYYYYYYYYYYYYYYYYYYYYYYYYYYYYYYYY
YYYYYYYYYYYYYYYYYYYYYYYYYYYYYYYYYYYYYYYYYYYYYYYYYY
YYYYYYYYYYYYYYYYYYYYYYYYYYYYYYYYYYYYYYYYYYYYYYYYYY
YYYYYYYYYYYYYYYYYYYYYYYYYYYYYYYYYYYYYYYYYYYYYYYYYY
YYY
>genome_14_1710 Unknow
YYYYYYYYYYYYYYYYYYYYYYYYYYYYYYYYYYYYYYYYYYYYYYYYYY
YYYYYYYYYYYYYYYYYYYYYYYYYYYYYYYYYYYYYYYYYYYYYYYYYY
YYYYYYYYYYYYYYYYYYYYYYYYYYYYYYYYYYYYYYYYYYYYYYYYYY
YYYYYYYYYYYYYYYYYYYYYYYYYYYYYYYYYYYYYYYYYYYYYYYYYY
YYYYYYYYYYYYYYYYYYYYYYYYYYYYYYYYYYYYYYYYYYYYYYYYYY
YYYYYYYYYYYYYYYYYYYYYYYYYYYYYYYYYYYYYYYYYYYYYYYYYY
YYYYYYYYYYYYYYYYYYYYYYYYYYYYYYYYYYYYYYYYYYYYYYYYYY
YYYYYYYYYYYYYYYYYYYYYYYYYYYYYYY
>genome_14_46220 Unknow
YYYYYYYYYYYYYYYYYYYYYYYYYYYYYYYYYYYYYYYYYYYYYYYYYY
YYYYYYYYYYYYYYYYYYYYYYYYYYYYYYYYYYYYYYYYYYYYYYYYYY
YYYYYYYYYYYYYYYYYYYYYYYYYYYYYYYYYYYYYYYYYYYYYYYYYY
YYYYYYYYYYYYYYYYYYYYYYYYYYYYYYYYY
>genome_4_30633 Unknow
YYYYYYYYYYYYYYYYYYYYYYYYYYYYYYYYYYYYYYYYYYYYYYYYYY
YYYYYYYYYYYYYYYYYYYYYYYYYYYYYYYYYYYYYYYYYYYYYYYYYY
YYYYYYYYYYYYYYYYYYYYYYYYYYYYYYYYYYYYYYYYYYYYYYYYYY
YYYYYYYYYYYYYYYYYYYYYYYYYYYYYYYYYYYYYYYYYYYYYYYYYY
YYYYYYYYYYYYYYYYYYYYYY
>genome_5_44510 Unknow
YYYYYYYYYYYYYYYYYYYYYYYYYYYYYYYYYYYYYYYYYYYYYYYYYY
YYYYYYYYYYYYYYYYYYYYYYYYYYYYYYYYYYYYYYYYYYYYYYYYYY
YYYYYYYYYYYYYYYYYYYYYYYYYYYYYYYYYYYYYYYYYYYYYYYYYY
YYYYYYYYYYYYYYYYYYYYYYYYYYYYYYYYYYYYYY
>genome_14_4594 Unknow
YYYYYYYYYYYYYYYYYYYYYYYYYYYYYYYYYYYYYYYYYYYYYYYYYY
YYYYYYYYYYYYYYYYYYYYYYYYYYYYYYYYYYYYYYYYYYYYYYYYYY
YYYYYYYYYYYYYYYYYYYYYYYYYYYYYYYYYYYYYYYYYYYYYYYYYY
YYYYYYYYYYYYYYYYYYYYYYYYYYYYYYYYYYYYYYYYYYYYYYYYYY
YYYYYYYYYYYYYYYYYYYYYYYYYYYYYYYYYYYYYYYY
>genome_10_17755 Unknow
YYYYYYYYYYYYYYYYYYYYYYYYYYYYYYYYYYYYYYYYYYYYYYYYYY
YYYYYYYYYYYYYYYYYYYYYYYYYYYYYYYYYYYYYYYYYYYYYYYYYY
YYYYYYYYYYYYYYYYYYYYYYYYYYYYYYYYYYYYYYYYYYYYYYYYYY
YYYYYYYYYYYYYYYYYYYYYYYYYYYYYYYYYYYYYYYYYYYYYYYYYY
YYYYYYYYYYYYYYYYYYYYYYYYYYY
>genome_1_4387 Unknow
YYYYYYYYYYYYYYYYYYYYYYYYYYYYYYYYYYYYYYYYYYYYYYYYYY
YYYYYYYYYYYYYYYYYYYYYYYYYYYYYYYYYYYYYYYYYYYYYYYYYY
YYYYYYYYYYYYYYYYYYYYYYYYYYYYYYYYYYYYYYYYYYYYYYYYYY
YYYYYYYYYYYYYYYYYYYYYYYYYYYYYYYYYYYYYYYYYYYYYYYYYY
YYYYYYYYYYYYYYYYYYYYYYYYYYYYYYYYYYYYYYYYYYYYYYYYYY
YYYYYYYYYYYYYYYYYYYYYYYYYYYYYYYYYYYYYYYYYYYYYYYYYY
YYYYYYYYYYYYYYYYYYYYYYYYYYYYYYYYYYYYYYYYYYYYYYY
>genome_8_8418 Unknow
YYYYYYYYYYYYYYYYYYYYYYYYYYYYYYYYYYYYYYYYYYYYYYYYYY
YYYYYYYYYYYYYYYYYYYYYYYYYYYYYYYYYYYYYYYYYYYYYYYYYY
YYYYYYYYYYYYYYYYYYYYYYYYYYYYYYYYYYYYYYYYYYYYY
>genome_8_62366 Unknow
YYYYYYYYYYYYYYYYYYYYYYYYYYYYYYYYYYYYYYYYYYYYYYYYYY
YYYYYYYYYYYYYYYYYYYYYYYYYYYYYYYYYYYYYYYYYYYYYYYYYY
YYYYYYYYYYYYYYYYYYYYYYYYYYYYYYYYYYYYYYYYYYYYYYYYYY
YYYYYYYYYYYYYYYYYYYYYYYYYYYYYYYYYYYYYYYYYYYY
>genome_5_34444 TSD Len:9
YYYYYYYYYYYYYYYYYYYYYYYYYYYYYYYYYYYYYYYYYYYYYYYYYY
YYYYYYYYYYYYYYYYYYYYYYYYYYYYYYYYYYYYYYYYYYYYYYYYYY
YYYYYYYYYYYYYYYYYYYYYYYYYYYYYYYYYYYYYYYYYYYYYYYYYY
YYYYYYYYYYYYYYYYYYYYYYYYYYYYYYYYYYYYYYYYYYYYYYYYYY
YYYYYYYYYYYYYYYYYYYYYYYYYYYYYYYYYYYYYYYYYYYYYYYYYY
YYYYYYYYYYYYYYYYYYYYYYYYYYYYYYYYYYYYYYYYYYYYYYYYYY
YYYYYYYYYYYYYYYYYYYYYYYYYYYYYYYYYYYYYYYYYYYYYYYYYY
YYYYYYYYYYYYYYYYYYYYYYYYYYYYYYYYYYYYYYYYYYYYYYYYYY
YYYYYYYYYYYYYYYYYYYYYYYYYYYYY
>genome_2_40109 TSD Len:8
YYYYYYYYYYYYYYYYYYYYYYYYYYYYYYYYYYYYYYYYYYYYYYYYYY
YYYYYYYYYYYYYYYYYYYYYYYYYYYYYYYYYYYYYYYYYYYYYYYYYY
YYYYYYYYYYYYYYYYYYYYYYYYYYYYYYYYYYYYYYYYYYYYYYYYYY
YYYYYYYYYYYYYYYYYYYYYYYYYYYYYYYYYYYYYYYYYYYYYYYYYY
YYYYYYYYYYYYYYYYYYYYYYYYYYYYYYYYYYYYYYYYYYYYYYYYYY
YYYYYYYYYYYYYYYYYYYYYYYYYYYYYYYYYYYYYYYYYYYYYYYYYY
YYYYYYYYYYYYYYYYYYYYYYYYYYYYYYYYYYYYYYYYYYYYYYYYYY
YYYYYYYYYYYYYYYYYYYYYYYYYYYY
>genome_8_59543 TSD Len:6
YYYYYYYYYYYYYYYYYYYYYYYYYYYYYYYYYYYYYYYYYYYYYYYYYY
YYYYYYYYYYYYYYYYYYYYYYYYYYYYYYYYYYYYYYYYYYYYYYYYYY
YYYYYYYYYYYYYYYYYYYYYYYYYYYYYYYYYYYYYYYYYYYYYYYYYY
YYYYYYYYYYYYYYYYYYYYYYYYYYYYYYYYYYYYYYYYYYYYYYYYYY
YYYYYYYYYYYYYYYYYYYYYYYYYYYYYYYYYYYYYYYYYYYYYYYYYY
YYYYYYYYYYYYYYYYYYYYYYYYYYYYYYYYYYYYYYYYYYYYYYYYYY
YYYYYYYYYYYYYYYYYYYYYYYYYYYYYYYYYYYYYYYYY
>genome_11_14195 Unknow
YYYYYYYYYYYYYYYYYYYYYYYYYYYYYYYYYYYYYYYYYYYYYYYYYY
YYYYYYYYYYYYYYYYYYYYYYYYYYYYYYYYYYYYYYYYYYYYYYYYYY
YYYYYYYYYYYYYYYYYYYYYYYYYYYYYYYYYYYYYYYYYYYYYYYYYY
YYYYYYYYYYYYYYYYYYYYYYYYYYYYYYYYYYYYYYYYYYYYYYYYYY
YYYYYYYYYYYYYYYYYYYYYYYYYYYYYY
>genome_3_10794 TSD Len:10
YYYYYYYYYYYYYYYYYYYYYYYYYYYYYYYYYYYYYYYYYYYYYYYYYY
YYYYYYYYYYYYYYYYYYYYYYYYYYYYYYYYYYYYYYYYYYYYYYYYYY
YYYYYYYYYYYYYYYYYYYYYYYYYYYYYYYYYYYYYYYYYYYYYYYYYY
YYYYYYYYYYYYYYYYYYYYYYYYYYYYYYYYYYYYYYYYYYYYYYYYYY
YYYYYYYYYYYYYYYYYYYYYYYYYYYYYYYYYYYYYYYYYYYYYYYYYY
YYYYYYYYYYYYYYYYYYYYYYYYYYYYYYYYYYYYYYYYYYYYYYYYYY
YYYYYYYYYYYYYYYYYYYYYYYYYYYYYYYYYYYYYYYYYYYYY
>genome_2_7271 Unknow
YYYYYYYYYYYYYYYYYYYYYYYYYYYYYYYYYYYYYYYYYYYYYYYYYY
YYYYYYYYYYYYYYYYYYYYYYYYYYYYYYYYYYYYYYYYYYYYYYYYYY
YYYYYYYYYYYYYYYYYYYYYYYYYYYYYYYYYYYYYYYYYYYYYYYYYY
YYYYYYYYYYYYYYYYYYYYYYYYYYYYYYYYYYYYYYYYYYYYYYYY
>genome_3_34828 Unknow
YYYYYYYYYYYYYYYYYYYYYYYYYYYYYYYYYYYYYYYYYYYYYYYYYY
YYYYYYYYYYYYYYYYYYYYYYYYYYYYYYYYYYYYYYYYYYYYYYYYYY
YYYYYYYYYYYYYYYYYYYYYYYYYYYYYYYYYYYYYYYYYYYYYYYYYY
YYYYYYYYYYYYYYYYYYYYYYYYYYYYYYYYYYYYYYYYYYYYYYYYYY
YYYYYYYYYYYYYYYYYYYYYYYYYYYYYYYYYYYYYYYYYYYYYYYYYY
YYYYYYYYYYYYYYYYYYYYYYYYYYYYYYYYYYYYYYYYYYYYYYYYYY
YYYYYYYYYYYYYYYYYYYYYYYYYYYYYYYYYYYYYYYYYYYYYYYYYY
YYYYYYYYYYYYYYYYYY
>genome_14_60801 Unknow
YYYYYYYYYYYYYYYYYYYYYYYYYYYYYYYYYYYYYYYYYYYYYYYYYY
YYYYYYYYYYYYYYYYYYYYYYYYYYYYYYYYYYYYYYYYYYYYYYYYYY
YYYYYYYYYYYYYYYYYYYYYYYYYYYYYYYYYYYYYYYYYYYYYYYYYY
YYYYYYYYYYYYYYYYYYYYYYYYYYYYYYYYYYYYYYYYYYYYYYYYYY
YYYYYYYYYYYYYYYYYYYYYY
>genome_6_2081 TSD Len:8
YYYYYYYYYYYYYYYYYYYYYYYYYYYYYYYYYYYYYYYYYYYYYYYYYY
YYYYYYYYYYYYYYYYYYYYYYYYYYYYYYYYYYYYYYYYYYYYYYYYYY
YYYYYYYYYYYYYYYYYYYYYYYYYYYYYYYYYYYYYYYYYYYYYYYYYY
YYYYYYYYYYYYYYYYYYYYYYYYYYYYYYYYYYYYYYYYYYYYYYYYYY
YYYYYYYYYYYYYYYYYYYYYYYYYYYYYYYYYYYYYYYYYYYYYYYYYY
YYYYYYYYYYYYYYYYYYYYYYYYYYYYYYYYYYYYYYYYYYYYYYYYYY
YYYYYYYYYY
>genome_3_23157 Unknow
YYYYYYYYYYYYYYYYYYYYYYYYYYYYYYYYYYYYYYYYYYYYYYYYYY
YYYYYYYYYYYYYYYYYYYYYYYYYYYYYYYYYYYYYYYYYYYYYYYYYY
YYYYYYYYYYYYYYYYYYYY
>genome_1_44262 Unknow
YYYYYYYYYYYYYYYYYYYYYYYYYYYYYYYYYYYYYYYYYYYYYYYYYY
YYYYYYYYYYYYYYYYYYYYYYYYYYYYYYYYYYYYYYYYYYYYYYYYYY
YYYYYYYYYYYYYYYYYYYYYYYYYYYYYYYYYYYYYYYYYYYYYYYYYY
YYYYYYYYYYYYYYYYYYYYYYYYYYYYYYYYYYYYYYYYYYYYYYYYYY
Y
>genome_2_57721 TSD Len:8
YYYYYYYYYYYYYYYYYYYYYYYYYYYYYYYYYYYYYYYYYYYYYYYYYY
YYYYYYYYYYYYYYYYYYYYYYYYYYYYYYYYYYYYYYYYYYYYYYYYYY
YYYYYYYYYYYYYYYYYYYYYYYYYYYYYYYYYYYYYYYYYYYYYYYYYY
YYYYYYYYYYYYYYYYYYYYYYYYYYYYYYYYYYYYYYYYYYYYYYYYYY
YYYYYYYYYYYYYYYYYYYYYYYYYYYYYYYYYYYYYYYYYYYYYYYYYY
YYYYYYYYYYYYYYYYYYYYYYYYYYYYYYYYYYYYYYYYYYYYYYYYYY
YYYYYYYYYYYYYYYYYYYYYYYYYYYYYYYYYYYYYYYYYYYYYYYYYY
YYYYYYYYYYYYYYYYYYY
>genome_13_60605 Unknow
YYYYYYYYYYYYYYYYYYYYYYYYYYYYYYYYYYYYYYYYYYYYYYYYYY
YYYYYYYYYYYYYYYYYYYYYYYYYYYYYYYYYYYYYYYYYYYYYYYYYY
YYYYYYYYYYYYYYYYYYYYYYYYYYYYYYYYYYYYYYYYYYYYYYYYYY
YYYYYYYYYYYYYYYYYYYYYYYYYYYYYYYYYYYYYYYYYYYYYYYYYY
YYYYYYYYYYYYYYYYYYYYYYYYYYYYYYYYYYYYYYYYY
>genome_1_28410 Unknow
YYYYYYYYYYYYYYYYYYYYYYYYYYYYYYYYYYYYYYYYYYYYYYYYYY
YYYYYYYYYYYYYYYYYYYYYYYYYYYYYYYYYYYYYYYYYYYYYYYYYY
YYYYYYYYYYYYYYYYYYYYYYYYYYYYYYYYYYYYYYYYYYYYYYYYYY
YYYYYYYYYYYYYYYYYYYYYYYYYYYYYYYYYYYYYY
>genome_8_47058 Unknow
YYYYYYYYYYYYYYYYYYYYYYYYYYYYYYYYYYYYYYYYYYYYYYYYYY
YYYYYYYYYYYYYYYYYYYYYYYYYYYYYYYYYYYYYYYYYYYYYYYYYY
YYYYYYYYYYYYYYYYYYYYYYYYYYYYYYYYYYYYYYYYYYYYYYYYYY
YYYYYYYYYYYYYYYYYYYYYYYYYYYY
>genome_1_4392 Unknow
YYYYYYYYYYYYYYYYYYYYYYYYYYYYYYYYYYYYYYYYYYYYYYYYYY
YYYYYYYYYYYYYYYYYYYYYYYYYYYYYYYYYYYYYYYYYYYYYYYYYY
YYYYYYYYYYYYYYYYYYYYYYYYYYYYYYYYYYYYYYYYYYYYYYYYYY
YYYYYYYYYYYYYYYYYYYYYYYYYYYYYYYYYYYYYYYYYYYYYYYYYY
YYYYYYYYYYYYYYYYYYYYYYYYYYYYYYYYYYYYYYYYYYYYYYYYYY
YYYYYYYYYYYYYYYYYYYYYYYYYYYYYYYYYYYYYYYYYYYYY
>genome_4_41294 Unknow
YYYYYYYYYYYYYYYYYYYYYYYYYYYYYYYYYYYYYYYYYYYYYYYYYY
YYYYYYYYYYYYYYYYYYYYYYYYYYYYYYYYYYYYYYYYYYYYYYYYYY
YYYYYYYYYYYYYYYYYYYYYYYYYYYYYYYYYYYYYYYYYYYYYYYYYY
YYYYYYYYYYYYYYYYYYYYYYYYYYYYYYYYYYYYYYYYYYYYYYYYYY
YYYYYYYYYYYYYYYYYYYYYYYYYYYYYYYYYYY
>genome_7_29275 Unknow
YYYYYYYYYYYYYYYYYYYYYYYYYYYYYYYYYYYYYYYYYYYYYYYYYY
YYYYYYYYYYYYYYYYYYYYYYYYYYYYYYYYYYYYYYYYYYYYYYYYYY
YYYYYYYYYYYYYYYYYYYYYYYYYYYYYYYYYYYYYYYYYYYYYY
>genome_13_40555 Unknow
YYYYYYYYYYYYYYYYYYYYYYYYYYYYYYYYYYYYYYYYYYYYYYYYYY
YYYYYYYYYYYYYYYYYYYYYYYYYYYYYYYYYYYYYYYYYYYYYYYYYY
YYYYYYYYYYYYYYYYYYYYYYYYYYYYYYYYYYYYYYYYYYYYYYYYYY
YYYYYYYYYYYYYYYYYYYYYYYYYYYYYYYYYYYYYYYYYYYYYYYYYY
YY
>genome_3_46944 Unknow
YYYYYYYYYYYYYYYYYYYYYYYYYYYYYYYYYYYYYYYYYYYYYYYYYY
YYYYYYYYYYYYYYYYYYYYYYYYYYYYYYYYYYYYYYYYYYYYYYYYYY
YYYYYYYYYYYYYYYYYYYYYYYYYYYYYYYYYYYYYYYYYYYYYYYYYY
YY
>genome_5_32604 Unknow
YYYYYYYYYYYYYYYYYYYYYYYYYYYYYYYYYYYYYYYYYYYYYYYYYY
YYYYYYYYYYYYYYYYYYYYYYYYYYYYYYYYYYYYYYYYYYYYYYYYYY
YYYYYYYYYYYYYYYYYYYYYYYYYYYYYYYYYYYYYYYYYYYYYYYYYY
YYYYYYYYYYYYYYYYYYYYYYYYYYYYYYYYYYYYYYYYYYYYYYYYYY
YYYYYYYYYYYYYYY
>genome_3_61027 Unknow
YYYYYYYYYYYYYYYYYYYYYYYYYYYYYYYYYYYYYYYYYYYYYYYYYY
YYYYYYYYYYYYYYYYYYYYYYYYYYYYYYYYYYYYYYYYYYYYYYYYYY
YYYYYYYYYYYYYYYYYYYYYYYYYYYYYYYYYYYYYYYYYYYYYYYYYY
YYYYYYYYYYYYYYYYYYYYYYYYYYYYYYYYYYYYYYYYYYYYYYYYYY
YYYYYYYYYYYYYYYYYYYYYYYYYYYYYYYYYYYYYYYYYYYYYYYYYY
YYYYYYYYYYYYYYYYYYYYYYYYYYYYYYYYYYYYYYYYYYYYYYYYYY
YYYYYYY
>genome_12_43747 Unknow
YYYYYYYYYYYYYYYYYYYYYYYYYYYYYYYYYYYYYYYYYYYYYYYYYY
YYYYYYYYYYYYYYYYYYYYYYYYYYYYYYYYYYYYYYYYYYYYYYYYYY
YYYYYYYYYYYYYYYYYYYYYYYYYYYYYYYYYYYYYYYYYYYYYYYYYY
YYYYYYYYYYYYYYYYYYYYYYYYYYYYYYYYYYYYYYYYYYYYYYYYYY
YYYYYYYYYYYYYYYYYYYYYYYYYYYYYYYYYYYYYYYYYYYYYYYYYY
YYYYYYYYYYYYYYYYYYYYYYYYYYY
>genome_10_50098 Unknow
YYYYYYYYYYYYYYYYYYYYYYYYYYYYYYYYYYYYYYYYYYYYYYYYYY
YYYYYYYYYYYYYYYYYYYYYYYYYYYYYYYYYYYYYYYYYYYYYYYYYY
YYYYYYYYYYYYYYYYYYYYYYYYYYYYYYYYYYYYYYYYYYYYYYYYYY
YYYYYYYYYYYYYYYYYYYYYYYYYYYYYYYYYYYYYYYYYYYYYYYYYY
YYYYYYYYYYYYYYYYYYYYYYYYYYYYYYYYYYYYYYYYYYYYYYYYYY
YYYYYYYYYYYYYYYY
>genome_6_11650 Unknow
YYYYYYYYYYYYYYYYYYYYYYYYYYYYYYYYYYYYYYYYYYYYYYYYYY
YYYYYYYYYYYYYYYYYYYYYYYYYYYYYYYYYYYYYYYYYYYYYYYYYY
YYYYYYYYYYYYYYYYYYYYYYYYYYYYYYYYYYYYYYYYYYYYYYYYYY
YYYYYYYYYYYYYYYYYYYYYYYYYYYYYYYYYYYYYYYYYYYYYYYYYY
YYYYYYYYYYYYYYYYYYYYYYYYYYYYYYYYY
>genome_8_26469 Unknow
YYYYYYYYYYYYYYYYYYYYYYYYYYYYYYYYYYYYYYYYYYYYYYYYYY
YYYYYYYYYYYYYYYYYYYYYYYYYYYYYYYYYYYYYYYYYYYYYYYYYY
YYYYYYYYYYYYYYYYYYYYYYYYYYYYYYYYYYYYYYYYYYYYYYYYYY
YYYYYYYYYYYYYYYYYYYYYYYYYYYYYYYYYYYYYYYYYYYYYYYYYY
YYYYYYYYYYYYYYYYYYYYYY
>genome_1_33068 Unknow
YYYYYYYYYYYYYYYYYYYYYYYYYYYYYYYYYYYYYYYYYYYYYYYYYY
YYYYYYYYYYYYYYYYYYYYYYYYYYYYYYYYYYYYYYYYYYYYYYYYYY
YYYYYYYYYYYYYYYYYYYYYYYYYYYYYYYYYYYYYYYYYYYYYYYYYY
YYYYYYYYYYYYYYYYYYYYYYYYYYYYYYYYYYYYYYYYYYYYYYYYYY
YYYYYYYYYYYYYYYYYYYYYYYYYYYYYYYYYYYYYYYYYYYYYYYYYY
YYYYYYYYYYYYYYYYYYYYYYYYYYYYYYYYYYYYYYYYYYYYYYYYYY
YYYYYYYYYYYYYYYYYYY
>genome_11_8921 Unknow
YYYYYYYYYYYYYYYYYYYYYYYYYYYYYYYYYYYYYYYYYYYYYYYYYY
YYYYYYYYYYYYYYYYYYYYYYYYYYYYYYYYYYYYYYYYYYYYYYYYYY
YYYYYYYYYYYYYYYYYYYYYYYYYYYYYYYYYYYYYYYYYYYYYYYYYY
YYYYYYYYYYYYYYYYYYYYYYYYYYYYYYYYYYYYYYYYYYYYYYYYYY
YYYYYYYYYYYYYYYYYYYYYYYYYYYYYYYYYYYYYYYYYYYYYYYYYY
YYYYYYYYYYYYYYYYYYYYYYYYYY
>genome_11_15053 Unknow
YYYYYYYYYYYYYYYYYYYYYYYYYYYYYYYYYYYYYYYYYYYYYYYYYY
YYYYYYYYYYYYYYYYYYYYYYYYYYYYYYYYYYYYYYYYYYYYYYYYYY
YYYYYYYYYYYYYYYYYYYYYYYYYYYYYYYYYYYYYYYYYYYYYYYYYY
YYYYYYYYYYYYYYYYYYYYYYYYYYYYYYYYYYYYYYYYYYYYYYYYYY
YYYYYYYY
>genome_9_42545 Unknow
YYYYYYYYYYYYYYYYYYYYYYYYYYYYYYYYYYYYYYYYYYYYYYYYYY
YYYYYYYYYYYYYYYYYYYYYYYYYYYYYYYYYYYYYYYYYYYYYYYYYY
YYYYYYYYYYYYYYYYYYYYYYYYYYYYYYYYYYYYYYYYYYYYYYYYYY
YYYYYYYYYYYYYYYYYYYYYYYYYYYYYYYYYYYYYYYYYYYYYYYYYY
YYYYYYYYYYYYYYYYY
>genome_4_58331 Unknow
YYYYYYYYYYYYYYYYYYYYYYYYYYYYYYYYYYYYYYYYYYYYYYYYYY
YYYYYYYYYYYYYYYYYYYYYYYYYYYYYYYYYYYYYYYYYYYYYYYYYY
YYYYYYYYYYYYYYYYYYYYYYYYYYYYYYYYYYYYYYYYYYYYYYYYYY
YYYYYYYYYYYYYYYYYYYYYYYYYYYYYYYYYYYYYYYYYYYYYYYYYY
YYYYYYYYYYYYYYYYYYYYYYY
>genome_10_17817 Unknow
YYYYYYYYYYYYYYYYYYYYYYYYYYYYYYYYYYYYYYYYYYYYYYYYYY
YYYYYYYYYYYYYYYYYYYYYYYYYYYYYYYYYYYYYYYYYYYYYYYYYY
YYYYYYYYYYYYYYYYYYYYYYYYYYYYYYYYYYYYYYYYYYYYYYYYYY
YYYYYYYYYYYYYYYYYYYYYYYYYYYYYYYYYYYYYYYYYYYYYYYYYY
YYYYYYYYYYYYYYYYYYYYYYYYYY
>genome_8_6649 Unknow
YYYYYYYYYYYYYYYYYYYYYYYYYYYYYYYYYYYYYYYYYYYYYYYYYY
YYYYYYYYYYYYYYYYYYYYYYYYYYYYYYYYYYYYYYYYYYYYYYYYYY
YYYYYYYYYYYYYYYYYYYYYYYYYYYYYYYYYYYYYYYYYYYYYYYYYY
YYYYYYYYYYYYYYYYYYYYYYYYYYYYYYYYYYYYYYYYYYYYYYYYYY
YYYYYYYYYYYYYYYYYYYYYYYYYYYYYYYYYYYYYYYYYYYYYY
>genome_7_16616 Unknow
YYYYYYYYYYYYYYYYYYYYYYYYYYYYYYYYYYYYYYYYYYYYYYYYYY
YYYYYYYYYYYYYYYYYYYYYYYYYYYYYYYYYYYYYYYYYYYYYYYYYY
YYYYYYYYYYYYYYYYYYYYYYYYYYYYYYYYYYYYYYYYYYYYYYYYYY
YYYYYYYYYYYYYYYYYYYYYYYYYYYYYYYYYYYYYYYYYY
>genome_13_44316 Unknow
YYYYYYYYYYYYYYYYYYYYYYYYYYYYYYYYYYYYYYYYYYYYYYYYYY
YYYYYYYYYYYYYYYYYYYYYYYYYYYYYYYYYYYYYYYYYYYYYYYYYY
YYYYYYYYYYYYYYYYYYYYYYYYYYYYYYYYYYYYYYYYYYYYYYYYYY
YYYYYYYYYYYYYYYYYYYYYYYYYYYYYYYYYYYYYYYYYYYYYYYYYY
YYYYYYYYYYYYYYYYYYYYYYYYYYYYYYYYYYYYYYYYYYYYYYYYYY
YYYYYYYYYYYYYYYYYYYYYYYYYYYYYYYYYYYYYYYYYYYYYYYYYY
YYYYYYYYYYYYYYYYYYYYYYYYYYY
>genome_2_53342 Unknow
YYYYYYYYYYYYYYYYYYYYYYYYYYYYYYYYYYYYYYYYYYYYYYYYYY
YYYYYYYYYYYYYYYYYYYYYYYYYYYYYYYYYYYYYYYYYYYYYYYYYY
YYYYYYYYYYYYYYYYYYYYYYYYYYYYYYYYYYYYYYY
>genome_9_6044 TSD Len:10
YYYYYYYYYYYYYYYYYYYYYYYYYYYYYYYYYYYYYYYYYYYYYYYYYY
YYYYYYYYYYYYYYYYYYYYYYYYYYYYYYYYYYYYYYYYYYYYYYYYYY
YYYYYYYYYYYYYYYYYYYYYYYYYYYYYYYYYYYYYYYYYYYYYYYYYY
YYYYYYYYYYYYYYYYYYYYYYYYYYYYYYYYYYYYYYYYYYYYYYYYYY
YYYYYYYYYYYYYYYYYYYYYYYYYYYYYYYYYYYYYYYYYYYYYYYYYY
YYYYYYYYYYYYYYYYYYYYYYYYYYYYYYYYYYYYYYYYYYYYYYYYYY
YYYYYYYYYYYYYYYYYYYYYYYYYYYYYYYYYYYYYYYYYYYYYYYYYY
YYYYYYYYYYYYYYYYYYYYYYYYYYYYYYYYYYYYYYYYYYYYYYYYY
>genome_6_14471 Unknow
YYYYYYYYYYYYYYYYYYYYYYYYYYYYYYYYYYYYYYYYYYYYYYYYYY
YYYYYYYYYYYYYYYYYYYYYYYYYYYYYYYYYYYYYYYYYYYYYYYYYY
YYYYYYYYYYYYYYYYYYYYYYYYYYYYYYYYYYYYYYYYYYYYYYYYYY
YYYYYYYYYYYYYYYYYYYYYYYYYYYYYYYYYYYYYYYYYYYYYYYYYY
YYYYYYYYYYYYYYYYYYYYYYYYYYYYYYYYYYYYYYYYYYYYYYYYYY
YYYYYYYYYYYYYYYYYYYYYYYYYYYYYYYYYYYYYYYYYYYYYYYYYY
YYYYYYYYYYYY
>genome_11_31362 TSD Len:9
YYYYYYYYYYYYYYYYYYYYYYYYYYYYYYYYYYYYYYYYYYYYYYYYYY
YYYYYYYYYYYYYYYYYYYYYYYYYYYYYYYYYYYYYYYYYYYYYYYYYY
YYYYYYYYYYYYYYYYYYYYYYYYYYYYYYYYYYYYYYYYYYYYYYYYYY
YYYYYYYYYYYYYYYYYYYYYYYYYYYYYYYYYYYYYYYYYYYYYYYYYY
YYYYYYYYYYYYYYYYYYYYYYYYYYYYYYYYYYYYYYYYYYYYYYYYYY
YYYYYYYYYYYYYYYYYYYYYYYYYYYYYYYYYYYYYYYYYYYYYYYYYY
YYYYYYYYYYYYYYYYYYYYYYYYYYYYYYYYYYYYYYYYYYYYYYYYYY
YYYYYYYYYYYYYYYYYYYYYYYYYYYYYYYYYYYYYYYYYYYYYYYYYY
YYYYYYYYYY
>genome_2_34256 Unknow
YYYYYYYYYYYYYYYYYYYYYYYYYYYYYYYYYYYYYYYYYYYYYYYYYY
YYYYYYYYYYYYYYYYYYYYYYYYYYYYYYYYYYYYYYYYYYYYYYYYYY
YYYYYYYYYYYYYYYYYYYYYYYYYYYYYYYYYYYYYYYYYYYYYYYYYY
YYYYYYYYYYYYYYYYYYYYYYYYYYYYYYYYYYYYYYYYYYYYYYYYYY
YYYYYYYYYYYYYYYYYYYYYYYYYYYYYYYYYYYYYYYYYYYY
>genome_14_19786 Unknow
YYYYYYYYYYYYYYYYYYYYYYYYYYYYYYYYYYYYYYYYYYYYYYYYYY
YYYYYYYYYYYYYYYYYYYYYYYYYYYYYYYYYYYYYYYYYYYYYYYYYY
YYYYYYYYYYYYYYYYYYYYYYYYYYYYYYYYYYYYYYYYYYYYYYYYYY
YYYYYYYYYYYYYYYYYYYYYYYYYYYYYYYYYYYYYYYYYYYYYYYYYY
YYYYYYYYYYYYYYYYYYYYYYYYYYYYYYYYYYYY
>genome_5_19003 Unknow
YYYYYYYYYYYYYYYYYYYYYYYYYYYYYYYYYYYYYYYYYYYYYYYYYY
YYYYYYYYYYYYYYYYYYYYYYYYYYYYYYYYYYYYYYYYYYYYYYYYYY
YYYYYYYYYYYYYYYYYYYYYYYYYYYYYYYYYYYYYYYYYYYYYYYYYY
YYYYYYYYYYYYYYYYYYY
>genome_3_36697 Unknow
YYYYYYYYYYYYYYYYYYYYYYYYYYYYYYYYYYYYYYYYYYYYYYYYYY
YYYYYYYYYYYYYYYYYYYYYYYYYYYYYYYYYYYYYYYYYYYYYYYYYY
YYYYYYYYYYYYYYYYYYYYYYYYYYYYYYYYYYYYYYYYYYYYYYYYYY
YYYYYYYYYYYYYYYYYYYYYYYYYYYYYYYYYYYYYYYYYYYYYYYYYY
YYYYYYYYYYYYYYYYYYYYYYYYYYYYYYY
>genome_1_19256 Unknow
YYYYYYYYYYYYYYYYYYYYYYYYYYYYYYYYYYYYYYYYYYYYYYYYYY
YYYYYYYYYYYYYYYYYYYYYYYYYYYYYYYYYYYYYYYYYYYYYYYYYY
YYYYYYYYYYYYYYYYYYYYYYYYYYYYYYYYYYYYYYYYYYYYYYYYYY
YYYYYYYYYYYYYYYYYYYYYYYYYYYYYYYYYYYYYYYYYYYYYYYYYY
Y
>genome_3_55049 Unknow
YYYYYYYYYYYYYYYYYYYYYYYYYYYYYYYYYYYYYYYYYYYYYYYYYY
YYYYYYYYYYYYYYYYYYYYYYYYYYYYYYYYYYYYYYYYYYYYYYYYYY
YYYYYYYYYYYYYYYYYYYYYYYYYYYYYYYYYYYYYYYYYYYYYYYYYY
YYYYYYYYYYYYYYYYYYYYYYYYYYYYYYYYYYYYYYYYYYYYYYYYYY
YYYYYYYYYYYYYYYYYYYYYYYYYYYYYYYYYYYYYYYYYYYYYYYYYY
YYYYYYYYYYYYYYYYYYYYYYYYYYYYYYYYYYYYYYYYYYY
>genome_9_36242 Unknow
YYYYYYYYYYYYYYYYYYYYYYYYYYYYYYYYYYYYYYYYYYYYYYYYYY
YYYYYYYYYYYYYYYYYYYYYYYYYYYYYYYYYYYYYYYYYYYYYYYYYY
YYYYYYYYYYYYYYYYYYYYYYYYYYYYYYYYYYYYYYYYYYYYYYYYYY
YYYYYYYYYYYYYYYYYYYYYYYYYYYYYYYYYYYYYYYYYYYYYYYYYY
YYYYYYYYYYYYYYYYYYYYYYYYYYYYYYYYYYYYYYYYYYYYYYYYYY
YYY
>genome_2_36722 Unknow
YYYYYYYYYYYYYYYYYYYYYYYYYYYYYYYYYYYYYYYYYYYYYYYYYY
YYYYYYYYYYYYYYYYYYYYYYYYYYYYYYYYYYYYYYYYYYYYYYYYYY
YYYYYYYYYYYYYYYYYYYYYYYYYYYYYYYYYYYYYYYYYYYYYYYYYY
YYYYYYYYYYYYYYYYYYYYYYYYYYYYYYYYYYYYY
>genome_8_1457 Unknow
YYYYYYYYYYYYYYYYYYYYYYYYYYYYYYYYYYYYYYYYYYYYYYYYYY
YYYYYYYYYYYYYYYYYYYYYYYYYYYYYYYYYYYYYYYYYYYYYYYYYY
YYYYYYYYYYYYYYYYYYYYYYYYYYYYYYYYYYYYYYYYYYYYYYYYYY
YYYYYYYYYYYYYYYYYYYYYYYYYYYY
>genome_8_28728 TSD Len:9
YYYYYYYYYYYYYYYYYYYYYYYYYYYYYYYYYYYYYYYYYYYYYYYYYY
YYYYYYYYYYYYYYYYYYYYYYYYYYYYYYYYYYYYYYYYYYYYYYYYYY
YYYYYYYYYYYYYYYYYYYYYYYYYYYYYYYYYYYYYYYYYYYYYYYYYY
YYYYYYYYYYYYYYYYYYYYYYYYYYYYYYYYYYYYYYYYYYYYYYYYYY
YYYYYYYYYYYYYYYYYYYYYYYYYYYYYYYYYYYYYYYYYYYYYYYYYY
YYYYYYYYYYYYYYYYYYYYYYYYYYYYYYYYYYYYYYYYYYYYYYYYYY
YYYYYYYYYYYYYYYYYYYYYYYYYYYYYYYYYYYYYYYYYYYYYYYYYY
YYYYYYYYYYYY
>genome_8_8390 Unknow
YYYYYYYYYYYYYYYYYYYYYYYYYYYYYYYYYYYYYYYYYYYYYYYYYY
YYYYYYYYYYYYYYYYYYYYYYYYYYYYYYYYYYYYYYYYYYYYYYYYYY
YYYYYYYYYYYYYYYYYYYYYYYYYYYYYYYYYYYYYYYYYYYYYYYYYY
YYYYYYYYYYYYYYYYYYYYYYYYYYYYYYYYYYYYYYYYYYYYYYYYYY
YYYYYYYYYYYYYYYYYYYYYYYYYYYYYYYYYYYYYYYYYYYYYYYYYY
YYYYYYYYYYYYYYYYYYYYYYYYYYYYYYYYYYYYYYYYYYYYYYYYYY
YYYYYYYYYYYYYYYYYYYYYYYYYYYYYYYYYYYYYYY
>genome_6_56536 Unknow
YYYYYYYYYYYYYYYYYYYYYYYYYYYYYYYYYYYYYYYYYYYYYYYYYY
YYYYYYYYYYYYYYYYYYYYYYYYYYYYYYYYYYYYYYYYYYYYYYYYYY
YYYYYYYYYYYYYYYYYYYYYYYYYYYYYYYYYYYYYYYYYYYYYYYYYY
YYYYYYYYYYYYYYYYYYYYYYYYYYYYYYYYYYYYYYYYYYYYYYYYYY
YYYYYYYYYYYYYYYYYYYYYYYYYYYYYYYYYYYY
>genome_12_37632 Unknow
YYYYYYYYYYYYYYYYYYYYYYYYYYYYYYYYYYYYYYYYYYYYYYYYYY
YYYYYYYYYYYYYYYYYYYYYYYYYYYYYYYYYYYYYYYYYYYYYYYYYY
YYYYYYYYYYYYYYYYYYYYYYYYYYYYYYYYYYYYYYYYYYYYYYYYYY
YYYYYYYYYYYYYYYYYYYYYYYYYYYYYYYYYYYYYYYYYYYYYYYYYY
YYYYYYYYYYYYYYYYYYYYYYYYYYYYYYYYYYYYYYYYYYYYYYYYYY
YYYYYYYYYYYYYYYYYYYYYYYYYYYYYYYYYY
>genome_5_8151 TSD Len:7
YYYYYYYYYYYYYYYYYYYYYYYYYYYYYYYYYYYYYYYYYYYYYYYYYY
YYYYYYYYYYYYYYYYYYYYYYYYYYYYYYYYYYYYYYYYYYYYYYYYYY
YYYYYYYYYYYYYYYYYYYYYYYYYYYYYYYYYYYYYYYYYYYYYYYYYY
YYYYYYYYYYYYYYYYYYYYYYYYYYYYYYYYYYYYYYYYYYYYYYYYYY
YYYYYYYYYYYYYYYYYYYYYYYYYYYYYYYYYYYYYYYYYYYYYYYYYY
YYYYYYYYYYYYYYYYYYYYYYYYYYYYYYYYYYYYYYYYYYYYYYYYYY
YYYYYYYYYYYYYYYYYYYYYYYYYYYYYYYYYYYYYYYYYYYYYYYYYY
YYYYYYYYYYYYYY
>genome_10_44885 Unknow
YYYYYYYYYYYYYYYYYYYYYYYYYYYYYYYYYYYYYYYYYYYYYYYYYY
YYYYYYYYYYYYYYYYYYYYYYYYYYYYYYYYYYYYYYYYYYYYYYYYYY
YYYYYYYYYYYYYYYYYYYYYYYYYYYYYYYYYYYYYYYYYYYYYYYYYY
YYYYYYYYYYYYYYYYYYYYYYYYYYYYYYYYYYYYYYYYYYYYYYYYYY
YYYYYYYYYYYYYYYYYYYYYYYYYYYYYYYYYYYYYYYYYYYYYYYYYY
YYYYYYYYYYYYYYYYYYYYYYYYYYYYYYYYYYYYYYYYYYYYYYYYYY
YYYYYYYYYYYYYYYYYYYYYYYYYYYYYYYYYYYYYYYYYYYYYYYYYY
YYYYYYYYYYYYYYYYYYYYYYYYYYYYYYYYYYYYYY
>genome_2_1682 Unknow
YYYYYYYYYYYYYYYYYYYYYYYYYYYYYYYYYYYYYYYYYYYYYYYYYY
YYYYYYYYYYYYYYYYYYYYYYYYYYYYYYYYYYYYYYYYYYYYYYYYYY
YYYYYYYYYYYYYYYYYYYYYYYYYYYYYYYYYYYYYYYYYYYYYYYYYY
YYYYYYYYYYYYYYYYYYYYYYYYYYYYYYYYYYYYYYYYYYYYY
>genome_1_15730 Unknow
RRRRRRRRRRRRRRRRRRRRRRRRRRRRRRRRRRRRRRRRRRRRRRRRRR
RRRRRRRRRRRRRRRYYYYYYYYYYYYYYYYYYYYYYYYYYYYYYYYYYY
YYYYYYYYYYYYYYYYYYYYYYYYYYYYYYYYYYYYYYYYYYYYYYYYYY
YYYYYYYYYYYYYYYYYYYYYYYYYYYYYYYYYYYYYYYYYYYYYYYYYY
YYYYYYYYYYYYYYYYYYYYYY
>genome_6_43985 TSD Len:8
YYYYYYYYYYYYYYYYYYYYYYYYYYYYYYYYYYYYYYYYYYYYYYYYYY
YYYYYYYYYYYYYYYYYYYYYYYYYYYYYYYYYYYYYYYYYYYYYYYYYY
YYYYYYYYYYYYYYYYYYYYYYYYYYYYYYYYYYYYYYYYYYYYYYYYYY
YYYYYYYYYYYYYYYYYYYYYYYYYYYYYYYYYYYYYYYYYYYYYYYYYY
YYYYYYYYYYYYYYYYYYYYYYYYYYYYYYYYYYYYYYYYYYYYYYYYYY
YYYYYYYYYYYYYYYYYYYYYYYYYYYYYYYYYYYYYYYYYYYYYYYYYY
YYYYYYYYYYYYYYYYYYYYYYYYYYYYYYYYYYYYYYYYYYYYYYYYYY
YYYYYYYYYYYYYYYYYYYYYYYYYYYYYYYYYYYYYYYYYYYYYYYYYY
YYYYYYYYYYYYYYYYYYYYYYY
>genome_4_21168 Unknow
YYYYYYYYYYYYYYYYYYYYYYYYYYYYYYYYYYYYYYYYYYYYYYYYYY
YYYYYYYYYYYYYYYYYYYYYYYYYYYYYYYYYYYYYYYYYYYYYYYYYY
YYYYYYYYYYYYYYYYYYYYYYYYYYYYYYYYYYYYYYYYYYYYYYYYYY
YYYYYYYYYYYYYYYYYYYYY
>genome_12_21598 Unknow
YYYYYYYYYYYYYYYYYYYYYYYYYYYYYYYYYYYYYYYYYYYYYYYYYY
YYYYYYYYYYYYYYYYYYYYYYYYYYYYYYYYYYYYYYYYYYYYYYYYYY
YYYYYYYYYYYYYYYYYYYYYYYYYYYYYYYYYYYYYYYYYYYYYYYYYY
YYYYYYYYYYYYYYYYYYYYYYYYYYYYYYYYYYYYYYYYYYYYYYYYYY
YYYYYYYYYYYYYYYYYYYYYYYYYYYYYYYYYYYYYYYYYYYYYYY
>genome_1_41385 Unknow
YYYYYYYYYYYYYYYYYYYYYYYYYYYYYYYYYYYYYYYYYYYYYYYYYY
YYYYYYYYYYYYYYYYYYYYYYYYYYYYYYYYYYYYYYYYYYYYYYYYYY
YYYYYYYYYYYYYYYYYYYYYYYYYYYYYYYYYYYYYYYYYYYYYYYYYY
YYYYYYYYYYYYYYYYYYYYYYYYYYYYYYYYYYYYYYYYYYYYYYYYYY
YYYY
>genome_4_56419 Unknow
YYYYYYYYYYYYYYYYYYYYYYYYYYYYYYYYYYYYYYYYYYYYYYYYYY
YYYYYYYYYYYYYYYYYYYYYYYYYYYYYYYYYYYYYYYYYYYYYYYYYY
YYYYYYYYYYYYYYYYYYYYYYYYYYYYYYYYYYYYYYYYYYYYYYYYYY
YYYYYYYYYYYYYYYYYYYYYYYYYYYYYYYYYYYYYYYYYYYYYYYYYY
YYYYYYYYYYYYYYYYYYYYYYYYYYYYYYYYYYYYYYYYYYYYYYYYYY
YYYYYYYYYYYYYYYYYYYYYYYYYYYYYYYY
>genome_12_57929 Unknow
YYYYYYYYYYYYYYYYYYYYYYYYYYYYYYYYYYYYYYYYYYYYYYYYYY
YYYYYYYYYYYYYYYYYYYYYYYYYYYYYYYYYYYYYYYYYYYYYYYYYY
YYYYYYYYYYYYYYYYYYYYYYYYYYYYYYYYYYYYYYYYYYYYYYYYYY
YYYYYYYYYYYYYYYYYYYYYYYYYYYYYYYYYYYYYYYYYYYYYYYYYY
YYYYYYYYYYYYYYYYYYYYYYYYYYYYYYYYYYYYYYYYYYYYYYYYYY
Y
>genome_13_45869 Unknow
YYYYYYYYYYYYYYYYYYYYYYYYYYYYYYYYYYYYYYYYYYYYYYYYYY
YYYYYYYYYYYYYYYYYYYYYYYYYYYYYYYYYYYYYYYYYYYYYYYYYY
YYYYYYYYYYYYYYYYYYYYYYYYYYYYYYYYYYYYYYYYYYYYYYYYYY
YYYYYYYYYYYYYYYYYYYYYYYYYYYYYYYYYYYYYYYYYYYYYYYYYY
YYYYYYYYYYYYYYYYYYYYYYYYYYYYYYYYYYYYYYYYYYYYYYYYYY
YYYYYY
>genome_15_12264 Unknow
YYYYYYYYYYYYYYYYYYYYYYYYYYYYYYYYYYYYYYYYYYYYYYYYYY
YYYYYYYYYYYYYYYYYYYYYYYYYYYYYYYYYYYYYYYYYYYYYYYYYY
YYYYYYYYYYYYYYYYYYYYYYYYYYYYYYYYYYYYYYYYYYYYYYYYYY
YYYYYYYYYYYYYYYYYYYYYYYYYYYYYYYYYYYYYYYYYYYYYYYYYY
YYYYYYYYYYYYYYYYYYYYYYYYYYYYYYYYYYYYYYYYYYYYYYYYYY
YYYYYYYYYYYYYYYYYYYYYYYYYYYYYYYYYYYYYYYYYYYYYYYYYY
YYYYYYYYYYYY
>genome_9_32215 Unknow
YYYYYYYYYYYYYYYYYYYYYYYYYYYYYYYYYYYYYYYYYYYYYYYYYY
YYYYYYYYYYYYYYYYYYYYYYYYYYYYYYYYYYYYYYYYYYYYYYYYYY
YYYYYYYYYYYYYYYYYYYYYYYYYYYYYYYYYYYYYYYYYYYYY
>genome_2_14395 Unknow
YYYYYYYYYYYYYYYYYYYYYYYYYYYYYYYYYYYYYYYYYYYYYYYYYY
YYYYYYYYYYYYYYYYYYYYYYYYYYYYYYYYYYYYYYYYYYYYYYYYYY
YYYYYYYYYYYYYYYYYYYYYYYYYYYYYYYYYYYYYYYYYYYYYYYYYY
YYYYYYYYYYYYYYYYYYYYYYYYYYYYYYYYYYYYYYYYYYYYYYYYYY
YYYYYYYYYYYYYYYYYYYYYYYYYYYYYYYYYYYYYYYYYYYYYYYYYY
YYYYYYYYYYYYYYYYYYYYYYYYYYYYYYYYYYYYYYYYYYYYYYYYYY
YYYYYYYYYYYYYYYYYYYYYYYYYYYYYYYYYYYYYYYYYYYYYYYYYY
YYYYYYYYYYYYYYYYYYYYYYYYYYYYYYYY
>genome_11_20778 Unknow
YYYYYYYYYYYYYYYYYYYYYYYYYYYYYYYYYYYYYYYYYYYYYYYYYY
YYYYYYYYYYYYYYYYYYYYYYYYYYYYYYYYYYYYYYYYYYYYYYYYYY
YYYYYYYYYYYYYYYYYYYYYYYYYYYYYYYYYYYYYYYYYYYYYYYYYY
YYYYYYYYYYYYYYYYYYYYYYYYYYYYYYYYYYYYYYYYYYYYYYYYYY
YYYYYYYYYYYYYYYYYYYYYYYYYYYYYYYYYYYYYYYYY
>genome_14_10926 Unknow
YYYYYYYYYYYYYYYYYYYYYYYYYYYYYYYYYYYYYYYYYYYYYYYYYY
YYYYYYYYYYYYYYYYYYYYYYYYYYYYYYYYYYYYYYYYYYYYYYYYYY
YYYYYYYYYYYYYYYYYYYYYYYYYYYYYYYYYYYYYYYYYYYYYYYYYY
YYYYYYYYYYYYYYYYYYYYYYYYYYYYYYYYYYYYYYYYYYYYYYYYYY
YYYYYY
>genome_6_43007 Unknow
YYYYYYYYYYYYYYYYYYYYYYYYYYYYYYYYYYYYYYYYYYYYYYYYYY
YYYYYYYYYYYYYYYYYYYYYYYYYYYYYYYYYYYYYYYYYYYYYYYYYY
YYYYYYYYYYYYYYYYYYYYYYYYYYYYYYYYYYY
>genome_14_11301 TSD Len:10
[truncated: 611,293 more chars]
