# Supplementary material for: The whale shark genome reveals patterns of vertebrate gene family evolution
Source: eLife. 2021 Aug 19;10:e65394. doi: 10.7554/eLife.65394 (PMC8455134; doi:10.7554/eLife.65394)
Supplement: Supplementary file 22. [file elife-65394-supp22.gff]

tig00000000	StringTie	match	236737	259526	120.037750	-	.	ID=1:STRGRTYPT.3.1;Name=1:STRGRTYPT.3.1;
tig00000000	StringTie	match_part	236737	237117	38.699402	-	.	ID=1:STRGRTYPT.3.1:exon-1;Name=1:STRGRTYPT.3.1;Parent=1:STRGRTYPT.3.1;Target=1:STRGRTYPT.3.1 1 381 +;
tig00000000	StringTie	match_part	238487	238585	145.323959	-	.	ID=1:STRGRTYPT.3.1:exon-2;Name=1:STRGRTYPT.3.1;Parent=1:STRGRTYPT.3.1;Target=1:STRGRTYPT.3.1 382 480 +;
tig00000000	StringTie	match_part	242088	242265	147.477829	-	.	ID=1:STRGRTYPT.3.1:exon-3;Name=1:STRGRTYPT.3.1;Parent=1:STRGRTYPT.3.1;Target=1:STRGRTYPT.3.1 481 658 +;
tig00000000	StringTie	match_part	243138	243317	133.467316	-	.	ID=1:STRGRTYPT.3.1:exon-4;Name=1:STRGRTYPT.3.1;Parent=1:STRGRTYPT.3.1;Target=1:STRGRTYPT.3.1 659 838 +;
tig00000000	StringTie	match_part	246832	246946	194.024277	-	.	ID=1:STRGRTYPT.3.1:exon-5;Name=1:STRGRTYPT.3.1;Parent=1:STRGRTYPT.3.1;Target=1:STRGRTYPT.3.1 839 953 +;
tig00000000	StringTie	match_part	248328	248447	146.890335	-	.	ID=1:STRGRTYPT.3.1:exon-6;Name=1:STRGRTYPT.3.1;Parent=1:STRGRTYPT.3.1;Target=1:STRGRTYPT.3.1 954 1073 +;
tig00000000	StringTie	match_part	249081	249184	145.639786	-	.	ID=1:STRGRTYPT.3.1:exon-7;Name=1:STRGRTYPT.3.1;Parent=1:STRGRTYPT.3.1;Target=1:STRGRTYPT.3.1 1074 1177 +;
tig00000000	StringTie	match_part	252166	252310	185.757477	-	.	ID=1:STRGRTYPT.3.1:exon-8;Name=1:STRGRTYPT.3.1;Parent=1:STRGRTYPT.3.1;Target=1:STRGRTYPT.3.1 1178 1322 +;
tig00000000	StringTie	match_part	252920	253075	130.158218	-	.	ID=1:STRGRTYPT.3.1:exon-9;Name=1:STRGRTYPT.3.1;Parent=1:STRGRTYPT.3.1;Target=1:STRGRTYPT.3.1 1323 1478 +;
tig00000000	StringTie	match_part	253926	253976	186.156677	-	.	ID=1:STRGRTYPT.3.1:exon-10;Name=1:STRGRTYPT.3.1;Parent=1:STRGRTYPT.3.1;Target=1:STRGRTYPT.3.1 1479 1529 +;
tig00000000	StringTie	match_part	259306	259526	85.247444	-	.	ID=1:STRGRTYPT.3.1:exon-11;Name=1:STRGRTYPT.3.1;Parent=1:STRGRTYPT.3.1;Target=1:STRGRTYPT.3.1 1530 1750 +;
tig00000000	StringTie	match	282494	366614	9.841491	-	.	ID=1:STRGRTYPT.6.1;Name=1:STRGRTYPT.6.1;
tig00000000	StringTie	match_part	282494	284060	13.651062	-	.	ID=1:STRGRTYPT.6.1:exon-1;Name=1:STRGRTYPT.6.1;Parent=1:STRGRTYPT.6.1;Target=1:STRGRTYPT.6.1 1 1567 +;
tig00000000	StringTie	match_part	284399	284501	5.379699	-	.	ID=1:STRGRTYPT.6.1:exon-2;Name=1:STRGRTYPT.6.1;Parent=1:STRGRTYPT.6.1;Target=1:STRGRTYPT.6.1 1568 1670 +;
tig00000000	StringTie	match_part	285681	285798	10.380556	-	.	ID=1:STRGRTYPT.6.1:exon-3;Name=1:STRGRTYPT.6.1;Parent=1:STRGRTYPT.6.1;Target=1:STRGRTYPT.6.1 1671 1788 +;
tig00000000	StringTie	match_part	287477	287680	4.455480	-	.	ID=1:STRGRTYPT.6.1:exon-4;Name=1:STRGRTYPT.6.1;Parent=1:STRGRTYPT.6.1;Target=1:STRGRTYPT.6.1 1789 1992 +;
tig00000000	StringTie	match_part	287850	287992	7.841790	-	.	ID=1:STRGRTYPT.6.1:exon-5;Name=1:STRGRTYPT.6.1;Parent=1:STRGRTYPT.6.1;Target=1:STRGRTYPT.6.1 1993 2135 +;
tig00000000	StringTie	match_part	291556	291697	14.321454	-	.	ID=1:STRGRTYPT.6.1:exon-6;Name=1:STRGRTYPT.6.1;Parent=1:STRGRTYPT.6.1;Target=1:STRGRTYPT.6.1 2136 2277 +;
tig00000000	StringTie	match_part	292321	292525	10.344046	-	.	ID=1:STRGRTYPT.6.1:exon-7;Name=1:STRGRTYPT.6.1;Parent=1:STRGRTYPT.6.1;Target=1:STRGRTYPT.6.1 2278 2482 +;
tig00000000	StringTie	match_part	295786	295968	9.255724	-	.	ID=1:STRGRTYPT.6.1:exon-8;Name=1:STRGRTYPT.6.1;Parent=1:STRGRTYPT.6.1;Target=1:STRGRTYPT.6.1 2483 2665 +;
tig00000000	StringTie	match_part	297799	297993	7.962296	-	.	ID=1:STRGRTYPT.6.1:exon-9;Name=1:STRGRTYPT.6.1;Parent=1:STRGRTYPT.6.1;Target=1:STRGRTYPT.6.1 2666 2860 +;
tig00000000	StringTie	match_part	300533	300667	3.897728	-	.	ID=1:STRGRTYPT.6.1:exon-10;Name=1:STRGRTYPT.6.1;Parent=1:STRGRTYPT.6.1;Target=1:STRGRTYPT.6.1 2861 2995 +;
tig00000000	StringTie	match_part	304642	304796	6.692079	-	.	ID=1:STRGRTYPT.6.1:exon-11;Name=1:STRGRTYPT.6.1;Parent=1:STRGRTYPT.6.1;Target=1:STRGRTYPT.6.1 2996 3150 +;
tig00000000	StringTie	match_part	305846	305973	6.822814	-	.	ID=1:STRGRTYPT.6.1:exon-12;Name=1:STRGRTYPT.6.1;Parent=1:STRGRTYPT.6.1;Target=1:STRGRTYPT.6.1 3151 3278 +;
tig00000000	StringTie	match_part	306169	306260	13.116407	-	.	ID=1:STRGRTYPT.6.1:exon-13;Name=1:STRGRTYPT.6.1;Parent=1:STRGRTYPT.6.1;Target=1:STRGRTYPT.6.1 3279 3370 +;
tig00000000	StringTie	match_part	308214	308447	8.932698	-	.	ID=1:STRGRTYPT.6.1:exon-14;Name=1:STRGRTYPT.6.1;Parent=1:STRGRTYPT.6.1;Target=1:STRGRTYPT.6.1 3371 3604 +;
tig00000000	StringTie	match_part	313754	313976	8.501296	-	.	ID=1:STRGRTYPT.6.1:exon-15;Name=1:STRGRTYPT.6.1;Parent=1:STRGRTYPT.6.1;Target=1:STRGRTYPT.6.1 3605 3827 +;
tig00000000	StringTie	match_part	320203	320279	4.096508	-	.	ID=1:STRGRTYPT.6.1:exon-16;Name=1:STRGRTYPT.6.1;Parent=1:STRGRTYPT.6.1;Target=1:STRGRTYPT.6.1 3828 3904 +;
tig00000000	StringTie	match_part	322223	322384	2.975019	-	.	ID=1:STRGRTYPT.6.1:exon-17;Name=1:STRGRTYPT.6.1;Parent=1:STRGRTYPT.6.1;Target=1:STRGRTYPT.6.1 3905 4066 +;
tig00000000	StringTie	match_part	325857	326020	10.739575	-	.	ID=1:STRGRTYPT.6.1:exon-18;Name=1:STRGRTYPT.6.1;Parent=1:STRGRTYPT.6.1;Target=1:STRGRTYPT.6.1 4067 4230 +;
tig00000000	StringTie	match_part	327729	327971	6.159245	-	.	ID=1:STRGRTYPT.6.1:exon-19;Name=1:STRGRTYPT.6.1;Parent=1:STRGRTYPT.6.1;Target=1:STRGRTYPT.6.1 4231 4473 +;
tig00000000	StringTie	match_part	330904	331635	11.553496	-	.	ID=1:STRGRTYPT.6.1:exon-20;Name=1:STRGRTYPT.6.1;Parent=1:STRGRTYPT.6.1;Target=1:STRGRTYPT.6.1 4474 5205 +;
tig00000000	StringTie	match_part	333285	333765	8.550755	-	.	ID=1:STRGRTYPT.6.1:exon-21;Name=1:STRGRTYPT.6.1;Parent=1:STRGRTYPT.6.1;Target=1:STRGRTYPT.6.1 5206 5686 +;
tig00000000	StringTie	match_part	359417	359557	9.886982	-	.	ID=1:STRGRTYPT.6.1:exon-22;Name=1:STRGRTYPT.6.1;Parent=1:STRGRTYPT.6.1;Target=1:STRGRTYPT.6.1 5687 5827 +;
tig00000000	StringTie	match_part	363816	364000	8.486486	-	.	ID=1:STRGRTYPT.6.1:exon-23;Name=1:STRGRTYPT.6.1;Parent=1:STRGRTYPT.6.1;Target=1:STRGRTYPT.6.1 5828 6012 +;
tig00000000	StringTie	match_part	366517	366614	3.463557	-	.	ID=1:STRGRTYPT.6.1:exon-24;Name=1:STRGRTYPT.6.1;Parent=1:STRGRTYPT.6.1;Target=1:STRGRTYPT.6.1 6013 6110 +;
tig00000000	StringTie	match	281577	366614	3.828645	-	.	ID=1:STRGRTYPT.6.2;Name=1:STRGRTYPT.6.2;
tig00000000	StringTie	match_part	281577	284060	6.987206	-	.	ID=1:STRGRTYPT.6.2:exon-1;Name=1:STRGRTYPT.6.2;Parent=1:STRGRTYPT.6.2;Target=1:STRGRTYPT.6.2 1 2484 +;
tig00000000	StringTie	match_part	284399	284501	1.307916	-	.	ID=1:STRGRTYPT.6.2:exon-2;Name=1:STRGRTYPT.6.2;Parent=1:STRGRTYPT.6.2;Target=1:STRGRTYPT.6.2 2485 2587 +;
tig00000000	StringTie	match_part	285681	285798	2.754004	-	.	ID=1:STRGRTYPT.6.2:exon-3;Name=1:STRGRTYPT.6.2;Parent=1:STRGRTYPT.6.2;Target=1:STRGRTYPT.6.2 2588 2705 +;
tig00000000	StringTie	match_part	287477	287680	1.046549	-	.	ID=1:STRGRTYPT.6.2:exon-4;Name=1:STRGRTYPT.6.2;Parent=1:STRGRTYPT.6.2;Target=1:STRGRTYPT.6.2 2706 2909 +;
tig00000000	StringTie	match_part	287850	287992	1.841960	-	.	ID=1:STRGRTYPT.6.2:exon-5;Name=1:STRGRTYPT.6.2;Parent=1:STRGRTYPT.6.2;Target=1:STRGRTYPT.6.2 2910 3052 +;
tig00000000	StringTie	match_part	291556	291697	3.363969	-	.	ID=1:STRGRTYPT.6.2:exon-6;Name=1:STRGRTYPT.6.2;Parent=1:STRGRTYPT.6.2;Target=1:STRGRTYPT.6.2 3053 3194 +;
tig00000000	StringTie	match_part	292321	292525	2.429715	-	.	ID=1:STRGRTYPT.6.2:exon-7;Name=1:STRGRTYPT.6.2;Parent=1:STRGRTYPT.6.2;Target=1:STRGRTYPT.6.2 3195 3399 +;
tig00000000	StringTie	match_part	295786	295968	2.174079	-	.	ID=1:STRGRTYPT.6.2:exon-8;Name=1:STRGRTYPT.6.2;Parent=1:STRGRTYPT.6.2;Target=1:STRGRTYPT.6.2 3400 3582 +;
tig00000000	StringTie	match_part	297799	297993	1.870265	-	.	ID=1:STRGRTYPT.6.2:exon-9;Name=1:STRGRTYPT.6.2;Parent=1:STRGRTYPT.6.2;Target=1:STRGRTYPT.6.2 3583 3777 +;
tig00000000	StringTie	match_part	300533	300667	0.915538	-	.	ID=1:STRGRTYPT.6.2:exon-10;Name=1:STRGRTYPT.6.2;Parent=1:STRGRTYPT.6.2;Target=1:STRGRTYPT.6.2 3778 3912 +;
tig00000000	StringTie	match_part	304642	304796	1.571904	-	.	ID=1:STRGRTYPT.6.2:exon-11;Name=1:STRGRTYPT.6.2;Parent=1:STRGRTYPT.6.2;Target=1:STRGRTYPT.6.2 3913 4067 +;
tig00000000	StringTie	match_part	305846	305973	1.602612	-	.	ID=1:STRGRTYPT.6.2:exon-12;Name=1:STRGRTYPT.6.2;Parent=1:STRGRTYPT.6.2;Target=1:STRGRTYPT.6.2 4068 4195 +;
tig00000000	StringTie	match_part	306169	306260	3.080915	-	.	ID=1:STRGRTYPT.6.2:exon-13;Name=1:STRGRTYPT.6.2;Parent=1:STRGRTYPT.6.2;Target=1:STRGRTYPT.6.2 4196 4287 +;
tig00000000	StringTie	match_part	308214	308447	2.098203	-	.	ID=1:STRGRTYPT.6.2:exon-14;Name=1:STRGRTYPT.6.2;Parent=1:STRGRTYPT.6.2;Target=1:STRGRTYPT.6.2 4288 4521 +;
tig00000000	StringTie	match_part	313754	313976	1.996871	-	.	ID=1:STRGRTYPT.6.2:exon-15;Name=1:STRGRTYPT.6.2;Parent=1:STRGRTYPT.6.2;Target=1:STRGRTYPT.6.2 4522 4744 +;
tig00000000	StringTie	match_part	320203	320279	0.962230	-	.	ID=1:STRGRTYPT.6.2:exon-16;Name=1:STRGRTYPT.6.2;Parent=1:STRGRTYPT.6.2;Target=1:STRGRTYPT.6.2 4745 4821 +;
tig00000000	StringTie	match_part	322223	322384	0.698803	-	.	ID=1:STRGRTYPT.6.2:exon-17;Name=1:STRGRTYPT.6.2;Parent=1:STRGRTYPT.6.2;Target=1:STRGRTYPT.6.2 4822 4983 +;
tig00000000	StringTie	match_part	325857	326020	2.522620	-	.	ID=1:STRGRTYPT.6.2:exon-18;Name=1:STRGRTYPT.6.2;Parent=1:STRGRTYPT.6.2;Target=1:STRGRTYPT.6.2 4984 5147 +;
tig00000000	StringTie	match_part	327729	327971	1.446746	-	.	ID=1:STRGRTYPT.6.2:exon-19;Name=1:STRGRTYPT.6.2;Parent=1:STRGRTYPT.6.2;Target=1:STRGRTYPT.6.2 5148 5390 +;
tig00000000	StringTie	match_part	330904	331635	2.713803	-	.	ID=1:STRGRTYPT.6.2:exon-20;Name=1:STRGRTYPT.6.2;Parent=1:STRGRTYPT.6.2;Target=1:STRGRTYPT.6.2 5391 6122 +;
tig00000000	StringTie	match_part	333285	333765	2.008488	-	.	ID=1:STRGRTYPT.6.2:exon-21;Name=1:STRGRTYPT.6.2;Parent=1:STRGRTYPT.6.2;Target=1:STRGRTYPT.6.2 6123 6603 +;
tig00000000	StringTie	match_part	359417	359557	2.322355	-	.	ID=1:STRGRTYPT.6.2:exon-22;Name=1:STRGRTYPT.6.2;Parent=1:STRGRTYPT.6.2;Target=1:STRGRTYPT.6.2 6604 6744 +;
tig00000000	StringTie	match_part	366517	366614	2.169481	-	.	ID=1:STRGRTYPT.6.2:exon-23;Name=1:STRGRTYPT.6.2;Parent=1:STRGRTYPT.6.2;Target=1:STRGRTYPT.6.2 6745 6842 +;
tig00000000	StringTie	match	282494	366614	8.845691	-	.	ID=1:STRGRTYPT.6.3;Name=1:STRGRTYPT.6.3;
tig00000000	StringTie	match_part	282494	284060	12.210825	-	.	ID=1:STRGRTYPT.6.3:exon-1;Name=1:STRGRTYPT.6.3;Parent=1:STRGRTYPT.6.3;Target=1:STRGRTYPT.6.3 1 1567 +;
tig00000000	StringTie	match_part	284399	284501	4.811371	-	.	ID=1:STRGRTYPT.6.3:exon-2;Name=1:STRGRTYPT.6.3;Parent=1:STRGRTYPT.6.3;Target=1:STRGRTYPT.6.3 1568 1670 +;
tig00000000	StringTie	match_part	285681	285798	9.291078	-	.	ID=1:STRGRTYPT.6.3:exon-3;Name=1:STRGRTYPT.6.3;Parent=1:STRGRTYPT.6.3;Target=1:STRGRTYPT.6.3 1671 1788 +;
tig00000000	StringTie	match_part	287477	287680	3.984228	-	.	ID=1:STRGRTYPT.6.3:exon-4;Name=1:STRGRTYPT.6.3;Parent=1:STRGRTYPT.6.3;Target=1:STRGRTYPT.6.3 1789 1992 +;
tig00000000	StringTie	match_part	287850	287992	7.012371	-	.	ID=1:STRGRTYPT.6.3:exon-5;Name=1:STRGRTYPT.6.3;Parent=1:STRGRTYPT.6.3;Target=1:STRGRTYPT.6.3 1993 2135 +;
tig00000000	StringTie	match_part	291556	291697	12.806684	-	.	ID=1:STRGRTYPT.6.3:exon-6;Name=1:STRGRTYPT.6.3;Parent=1:STRGRTYPT.6.3;Target=1:STRGRTYPT.6.3 2136 2277 +;
tig00000000	StringTie	match_part	292321	292525	9.249964	-	.	ID=1:STRGRTYPT.6.3:exon-7;Name=1:STRGRTYPT.6.3;Parent=1:STRGRTYPT.6.3;Target=1:STRGRTYPT.6.3 2278 2482 +;
tig00000000	StringTie	match_part	295786	295968	8.276752	-	.	ID=1:STRGRTYPT.6.3:exon-8;Name=1:STRGRTYPT.6.3;Parent=1:STRGRTYPT.6.3;Target=1:STRGRTYPT.6.3 2483 2665 +;
tig00000000	StringTie	match_part	297799	297993	7.120130	-	.	ID=1:STRGRTYPT.6.3:exon-9;Name=1:STRGRTYPT.6.3;Parent=1:STRGRTYPT.6.3;Target=1:STRGRTYPT.6.3 2666 2860 +;
tig00000000	StringTie	match_part	300533	300667	3.485468	-	.	ID=1:STRGRTYPT.6.3:exon-10;Name=1:STRGRTYPT.6.3;Parent=1:STRGRTYPT.6.3;Target=1:STRGRTYPT.6.3 2861 2995 +;
tig00000000	StringTie	match_part	304642	304796	5.984262	-	.	ID=1:STRGRTYPT.6.3:exon-11;Name=1:STRGRTYPT.6.3;Parent=1:STRGRTYPT.6.3;Target=1:STRGRTYPT.6.3 2996 3150 +;
tig00000000	StringTie	match_part	305846	305973	6.101171	-	.	ID=1:STRGRTYPT.6.3:exon-12;Name=1:STRGRTYPT.6.3;Parent=1:STRGRTYPT.6.3;Target=1:STRGRTYPT.6.3 3151 3278 +;
tig00000000	StringTie	match_part	306169	306260	11.729095	-	.	ID=1:STRGRTYPT.6.3:exon-13;Name=1:STRGRTYPT.6.3;Parent=1:STRGRTYPT.6.3;Target=1:STRGRTYPT.6.3 3279 3370 +;
tig00000000	StringTie	match_part	308214	308447	7.987893	-	.	ID=1:STRGRTYPT.6.3:exon-14;Name=1:STRGRTYPT.6.3;Parent=1:STRGRTYPT.6.3;Target=1:STRGRTYPT.6.3 3371 3604 +;
tig00000000	StringTie	match_part	313754	313976	7.602120	-	.	ID=1:STRGRTYPT.6.3:exon-15;Name=1:STRGRTYPT.6.3;Parent=1:STRGRTYPT.6.3;Target=1:STRGRTYPT.6.3 3605 3827 +;
tig00000000	StringTie	match_part	320203	320279	3.663223	-	.	ID=1:STRGRTYPT.6.3:exon-16;Name=1:STRGRTYPT.6.3;Parent=1:STRGRTYPT.6.3;Target=1:STRGRTYPT.6.3 3828 3904 +;
tig00000000	StringTie	match_part	322223	322384	2.660353	-	.	ID=1:STRGRTYPT.6.3:exon-17;Name=1:STRGRTYPT.6.3;Parent=1:STRGRTYPT.6.3;Target=1:STRGRTYPT.6.3 3905 4066 +;
tig00000000	StringTie	match_part	325857	326020	9.603657	-	.	ID=1:STRGRTYPT.6.3:exon-18;Name=1:STRGRTYPT.6.3;Parent=1:STRGRTYPT.6.3;Target=1:STRGRTYPT.6.3 4067 4230 +;
tig00000000	StringTie	match_part	327729	327971	5.507786	-	.	ID=1:STRGRTYPT.6.3:exon-19;Name=1:STRGRTYPT.6.3;Parent=1:STRGRTYPT.6.3;Target=1:STRGRTYPT.6.3 4231 4473 +;
tig00000000	StringTie	match_part	330904	331635	10.331491	-	.	ID=1:STRGRTYPT.6.3:exon-20;Name=1:STRGRTYPT.6.3;Parent=1:STRGRTYPT.6.3;Target=1:STRGRTYPT.6.3 4474 5205 +;
tig00000000	StringTie	match_part	333285	333765	7.646348	-	.	ID=1:STRGRTYPT.6.3:exon-21;Name=1:STRGRTYPT.6.3;Parent=1:STRGRTYPT.6.3;Target=1:STRGRTYPT.6.3 5206 5686 +;
tig00000000	StringTie	match_part	366517	366614	3.463557	-	.	ID=1:STRGRTYPT.6.3:exon-22;Name=1:STRGRTYPT.6.3;Parent=1:STRGRTYPT.6.3;Target=1:STRGRTYPT.6.3 5687 5784 +;
tig00000000	StringTie	match	348719	366614	2.990396	-	.	ID=1:STRGRTYPT.6.4;Name=1:STRGRTYPT.6.4;
tig00000000	StringTie	match_part	348719	348860	3.197183	-	.	ID=1:STRGRTYPT.6.4:exon-1;Name=1:STRGRTYPT.6.4;Parent=1:STRGRTYPT.6.4;Target=1:STRGRTYPT.6.4 1 142 +;
tig00000000	StringTie	match_part	359417	359557	2.947082	-	.	ID=1:STRGRTYPT.6.4:exon-2;Name=1:STRGRTYPT.6.4;Parent=1:STRGRTYPT.6.4;Target=1:STRGRTYPT.6.4 143 283 +;
tig00000000	StringTie	match_part	366517	366614	2.753083	-	.	ID=1:STRGRTYPT.6.4:exon-3;Name=1:STRGRTYPT.6.4;Parent=1:STRGRTYPT.6.4;Target=1:STRGRTYPT.6.4 284 381 +;
tig00000000	StringTie	match	401242	406852	893.135437	-	.	ID=1:STRGRTYPT.7.1;Name=1:STRGRTYPT.7.1;
tig00000000	StringTie	match_part	401242	401408	1070.525269	-	.	ID=1:STRGRTYPT.7.1:exon-1;Name=1:STRGRTYPT.7.1;Parent=1:STRGRTYPT.7.1;Target=1:STRGRTYPT.7.1 1 167 +;
tig00000000	StringTie	match_part	402947	403071	1176.574585	-	.	ID=1:STRGRTYPT.7.1:exon-2;Name=1:STRGRTYPT.7.1;Parent=1:STRGRTYPT.7.1;Target=1:STRGRTYPT.7.1 168 292 +;
tig00000000	StringTie	match_part	406734	406852	365.260498	-	.	ID=1:STRGRTYPT.7.1:exon-3;Name=1:STRGRTYPT.7.1;Parent=1:STRGRTYPT.7.1;Target=1:STRGRTYPT.7.1 293 411 +;
tig00000000	StringTie	match	439302	555180	3.293563	+	.	ID=1:STRGRTYPT.8.1;Name=1:STRGRTYPT.8.1;
tig00000000	StringTie	match_part	439302	439402	0.188410	+	.	ID=1:STRGRTYPT.8.1:exon-1;Name=1:STRGRTYPT.8.1;Parent=1:STRGRTYPT.8.1;Target=1:STRGRTYPT.8.1 1 101 +;
tig00000000	StringTie	match_part	465622	466492	0.726503	+	.	ID=1:STRGRTYPT.8.1:exon-2;Name=1:STRGRTYPT.8.1;Parent=1:STRGRTYPT.8.1;Target=1:STRGRTYPT.8.1 102 972 +;
tig00000000	StringTie	match_part	473585	473658	0.885808	+	.	ID=1:STRGRTYPT.8.1:exon-3;Name=1:STRGRTYPT.8.1;Parent=1:STRGRTYPT.8.1;Target=1:STRGRTYPT.8.1 973 1046 +;
tig00000000	StringTie	match_part	473774	473840	0.468017	+	.	ID=1:STRGRTYPT.8.1:exon-4;Name=1:STRGRTYPT.8.1;Parent=1:STRGRTYPT.8.1;Target=1:STRGRTYPT.8.1 1047 1113 +;
tig00000000	StringTie	match_part	477237	477552	0.839522	+	.	ID=1:STRGRTYPT.8.1:exon-5;Name=1:STRGRTYPT.8.1;Parent=1:STRGRTYPT.8.1;Target=1:STRGRTYPT.8.1 1114 1429 +;
tig00000000	StringTie	match_part	479917	480082	0.325642	+	.	ID=1:STRGRTYPT.8.1:exon-6;Name=1:STRGRTYPT.8.1;Parent=1:STRGRTYPT.8.1;Target=1:STRGRTYPT.8.1 1430 1595 +;
tig00000000	StringTie	match_part	485428	485640	0.848207	+	.	ID=1:STRGRTYPT.8.1:exon-7;Name=1:STRGRTYPT.8.1;Parent=1:STRGRTYPT.8.1;Target=1:STRGRTYPT.8.1 1596 1808 +;
tig00000000	StringTie	match_part	487789	487939	0.519814	+	.	ID=1:STRGRTYPT.8.1:exon-8;Name=1:STRGRTYPT.8.1;Parent=1:STRGRTYPT.8.1;Target=1:STRGRTYPT.8.1 1809 1959 +;
tig00000000	StringTie	match_part	492689	492804	0.370393	+	.	ID=1:STRGRTYPT.8.1:exon-9;Name=1:STRGRTYPT.8.1;Parent=1:STRGRTYPT.8.1;Target=1:STRGRTYPT.8.1 1960 2075 +;
tig00000000	StringTie	match_part	495316	495402	0.640827	+	.	ID=1:STRGRTYPT.8.1:exon-10;Name=1:STRGRTYPT.8.1;Parent=1:STRGRTYPT.8.1;Target=1:STRGRTYPT.8.1 2076 2162 +;
tig00000000	StringTie	match_part	498179	498329	0.457838	+	.	ID=1:STRGRTYPT.8.1:exon-11;Name=1:STRGRTYPT.8.1;Parent=1:STRGRTYPT.8.1;Target=1:STRGRTYPT.8.1 2163 2313 +;
tig00000000	StringTie	match_part	504618	504790	0.681300	+	.	ID=1:STRGRTYPT.8.1:exon-12;Name=1:STRGRTYPT.8.1;Parent=1:STRGRTYPT.8.1;Target=1:STRGRTYPT.8.1 2314 2486 +;
tig00000000	StringTie	match_part	507408	508049	2.531696	+	.	ID=1:STRGRTYPT.8.1:exon-13;Name=1:STRGRTYPT.8.1;Parent=1:STRGRTYPT.8.1;Target=1:STRGRTYPT.8.1 2487 3128 +;
tig00000000	StringTie	match_part	514960	515030	1.145114	+	.	ID=1:STRGRTYPT.8.1:exon-14;Name=1:STRGRTYPT.8.1;Parent=1:STRGRTYPT.8.1;Target=1:STRGRTYPT.8.1 3129 3199 +;
tig00000000	StringTie	match_part	517207	517384	1.309873	+	.	ID=1:STRGRTYPT.8.1:exon-15;Name=1:STRGRTYPT.8.1;Parent=1:STRGRTYPT.8.1;Target=1:STRGRTYPT.8.1 3200 3377 +;
tig00000000	StringTie	match_part	519378	519493	2.399497	+	.	ID=1:STRGRTYPT.8.1:exon-16;Name=1:STRGRTYPT.8.1;Parent=1:STRGRTYPT.8.1;Target=1:STRGRTYPT.8.1 3378 3493 +;
tig00000000	StringTie	match_part	522876	523050	1.416433	+	.	ID=1:STRGRTYPT.8.1:exon-17;Name=1:STRGRTYPT.8.1;Parent=1:STRGRTYPT.8.1;Target=1:STRGRTYPT.8.1 3494 3668 +;
tig00000000	StringTie	match_part	524073	524219	1.654362	+	.	ID=1:STRGRTYPT.8.1:exon-18;Name=1:STRGRTYPT.8.1;Parent=1:STRGRTYPT.8.1;Target=1:STRGRTYPT.8.1 3669 3815 +;
tig00000000	StringTie	match_part	524889	524992	1.957156	+	.	ID=1:STRGRTYPT.8.1:exon-19;Name=1:STRGRTYPT.8.1;Parent=1:STRGRTYPT.8.1;Target=1:STRGRTYPT.8.1 3816 3919 +;
tig00000000	StringTie	match_part	525639	525807	1.861932	+	.	ID=1:STRGRTYPT.8.1:exon-20;Name=1:STRGRTYPT.8.1;Parent=1:STRGRTYPT.8.1;Target=1:STRGRTYPT.8.1 3920 4088 +;
tig00000000	StringTie	match_part	528342	528493	1.025342	+	.	ID=1:STRGRTYPT.8.1:exon-21;Name=1:STRGRTYPT.8.1;Parent=1:STRGRTYPT.8.1;Target=1:STRGRTYPT.8.1 4089 4240 +;
tig00000000	StringTie	match_part	533904	534018	1.298815	+	.	ID=1:STRGRTYPT.8.1:exon-22;Name=1:STRGRTYPT.8.1;Parent=1:STRGRTYPT.8.1;Target=1:STRGRTYPT.8.1 4241 4355 +;
tig00000000	StringTie	match_part	535469	535729	1.643377	+	.	ID=1:STRGRTYPT.8.1:exon-23;Name=1:STRGRTYPT.8.1;Parent=1:STRGRTYPT.8.1;Target=1:STRGRTYPT.8.1 4356 4616 +;
tig00000000	StringTie	match_part	546024	546141	2.094025	+	.	ID=1:STRGRTYPT.8.1:exon-24;Name=1:STRGRTYPT.8.1;Parent=1:STRGRTYPT.8.1;Target=1:STRGRTYPT.8.1 4617 4734 +;
tig00000000	StringTie	match_part	550022	550125	1.288857	+	.	ID=1:STRGRTYPT.8.1:exon-25;Name=1:STRGRTYPT.8.1;Parent=1:STRGRTYPT.8.1;Target=1:STRGRTYPT.8.1 4735 4838 +;
tig00000000	StringTie	match_part	553150	555180	8.206716	+	.	ID=1:STRGRTYPT.8.1:exon-26;Name=1:STRGRTYPT.8.1;Parent=1:STRGRTYPT.8.1;Target=1:STRGRTYPT.8.1 4839 6869 +;
tig00000000	StringTie	match	439302	553344	5.243783	+	.	ID=1:STRGRTYPT.8.2;Name=1:STRGRTYPT.8.2;
tig00000000	StringTie	match_part	439302	439402	1.362609	+	.	ID=1:STRGRTYPT.8.2:exon-1;Name=1:STRGRTYPT.8.2;Parent=1:STRGRTYPT.8.2;Target=1:STRGRTYPT.8.2 1 101 +;
tig00000000	StringTie	match_part	465622	466492	5.254176	+	.	ID=1:STRGRTYPT.8.2:exon-2;Name=1:STRGRTYPT.8.2;Parent=1:STRGRTYPT.8.2;Target=1:STRGRTYPT.8.2 102 972 +;
tig00000000	StringTie	match_part	473585	473658	6.406291	+	.	ID=1:STRGRTYPT.8.2:exon-3;Name=1:STRGRTYPT.8.2;Parent=1:STRGRTYPT.8.2;Target=1:STRGRTYPT.8.2 973 1046 +;
tig00000000	StringTie	match_part	473774	473840	3.384771	+	.	ID=1:STRGRTYPT.8.2:exon-4;Name=1:STRGRTYPT.8.2;Parent=1:STRGRTYPT.8.2;Target=1:STRGRTYPT.8.2 1047 1113 +;
tig00000000	StringTie	match_part	477237	477552	6.071547	+	.	ID=1:STRGRTYPT.8.2:exon-5;Name=1:STRGRTYPT.8.2;Parent=1:STRGRTYPT.8.2;Target=1:STRGRTYPT.8.2 1114 1429 +;
tig00000000	StringTie	match_part	479917	480082	2.355093	+	.	ID=1:STRGRTYPT.8.2:exon-6;Name=1:STRGRTYPT.8.2;Parent=1:STRGRTYPT.8.2;Target=1:STRGRTYPT.8.2 1430 1595 +;
tig00000000	StringTie	match_part	485428	485640	6.134360	+	.	ID=1:STRGRTYPT.8.2:exon-7;Name=1:STRGRTYPT.8.2;Parent=1:STRGRTYPT.8.2;Target=1:STRGRTYPT.8.2 1596 1808 +;
tig00000000	StringTie	match_part	487789	487939	3.759374	+	.	ID=1:STRGRTYPT.8.2:exon-8;Name=1:STRGRTYPT.8.2;Parent=1:STRGRTYPT.8.2;Target=1:STRGRTYPT.8.2 1809 1959 +;
tig00000000	StringTie	match_part	492689	492804	2.678739	+	.	ID=1:STRGRTYPT.8.2:exon-9;Name=1:STRGRTYPT.8.2;Parent=1:STRGRTYPT.8.2;Target=1:STRGRTYPT.8.2 1960 2075 +;
tig00000000	StringTie	match_part	495316	495402	4.634554	+	.	ID=1:STRGRTYPT.8.2:exon-10;Name=1:STRGRTYPT.8.2;Parent=1:STRGRTYPT.8.2;Target=1:STRGRTYPT.8.2 2076 2162 +;
tig00000000	StringTie	match_part	498179	498329	3.311153	+	.	ID=1:STRGRTYPT.8.2:exon-11;Name=1:STRGRTYPT.8.2;Parent=1:STRGRTYPT.8.2;Target=1:STRGRTYPT.8.2 2163 2313 +;
tig00000000	StringTie	match_part	504618	504790	4.927263	+	.	ID=1:STRGRTYPT.8.2:exon-12;Name=1:STRGRTYPT.8.2;Parent=1:STRGRTYPT.8.2;Target=1:STRGRTYPT.8.2 2314 2486 +;
tig00000000	StringTie	match_part	507884	508049	3.052827	+	.	ID=1:STRGRTYPT.8.2:exon-13;Name=1:STRGRTYPT.8.2;Parent=1:STRGRTYPT.8.2;Target=1:STRGRTYPT.8.2 2487 2652 +;
tig00000000	StringTie	match_part	514960	515030	3.557183	+	.	ID=1:STRGRTYPT.8.2:exon-14;Name=1:STRGRTYPT.8.2;Parent=1:STRGRTYPT.8.2;Target=1:STRGRTYPT.8.2 2653 2723 +;
tig00000000	StringTie	match_part	517207	517384	4.438836	+	.	ID=1:STRGRTYPT.8.2:exon-15;Name=1:STRGRTYPT.8.2;Parent=1:STRGRTYPT.8.2;Target=1:STRGRTYPT.8.2 2724 2901 +;
tig00000000	StringTie	match_part	519378	519493	8.131305	+	.	ID=1:STRGRTYPT.8.2:exon-16;Name=1:STRGRTYPT.8.2;Parent=1:STRGRTYPT.8.2;Target=1:STRGRTYPT.8.2 2902 3017 +;
tig00000000	StringTie	match_part	522876	523050	4.799943	+	.	ID=1:STRGRTYPT.8.2:exon-17;Name=1:STRGRTYPT.8.2;Parent=1:STRGRTYPT.8.2;Target=1:STRGRTYPT.8.2 3018 3192 +;
tig00000000	StringTie	match_part	524073	524219	6.041744	+	.	ID=1:STRGRTYPT.8.2:exon-18;Name=1:STRGRTYPT.8.2;Parent=1:STRGRTYPT.8.2;Target=1:STRGRTYPT.8.2 3193 3339 +;
tig00000000	StringTie	match_part	524889	524992	7.261266	+	.	ID=1:STRGRTYPT.8.2:exon-19;Name=1:STRGRTYPT.8.2;Parent=1:STRGRTYPT.8.2;Target=1:STRGRTYPT.8.2 3340 3443 +;
tig00000000	StringTie	match_part	525639	525807	6.907973	+	.	ID=1:STRGRTYPT.8.2:exon-20;Name=1:STRGRTYPT.8.2;Parent=1:STRGRTYPT.8.2;Target=1:STRGRTYPT.8.2 3444 3612 +;
tig00000000	StringTie	match_part	528342	528493	3.804131	+	.	ID=1:STRGRTYPT.8.2:exon-21;Name=1:STRGRTYPT.8.2;Parent=1:STRGRTYPT.8.2;Target=1:STRGRTYPT.8.2 3613 3764 +;
tig00000000	StringTie	match_part	533904	534018	4.818747	+	.	ID=1:STRGRTYPT.8.2:exon-22;Name=1:STRGRTYPT.8.2;Parent=1:STRGRTYPT.8.2;Target=1:STRGRTYPT.8.2 3765 3879 +;
tig00000000	StringTie	match_part	535469	535729	6.097109	+	.	ID=1:STRGRTYPT.8.2:exon-23;Name=1:STRGRTYPT.8.2;Parent=1:STRGRTYPT.8.2;Target=1:STRGRTYPT.8.2 3880 4140 +;
tig00000000	StringTie	match_part	546024	546141	7.769065	+	.	ID=1:STRGRTYPT.8.2:exon-24;Name=1:STRGRTYPT.8.2;Parent=1:STRGRTYPT.8.2;Target=1:STRGRTYPT.8.2 4141 4258 +;
tig00000000	StringTie	match_part	550022	553344	5.525663	+	.	ID=1:STRGRTYPT.8.2:exon-25;Name=1:STRGRTYPT.8.2;Parent=1:STRGRTYPT.8.2;Target=1:STRGRTYPT.8.2 4259 7581 +;
tig00000000	StringTie	match	439302	553344	25.969240	+	.	ID=1:STRGRTYPT.8.3;Name=1:STRGRTYPT.8.3;
tig00000000	StringTie	match_part	439302	439402	5.450438	+	.	ID=1:STRGRTYPT.8.3:exon-1;Name=1:STRGRTYPT.8.3;Parent=1:STRGRTYPT.8.3;Target=1:STRGRTYPT.8.3 1 101 +;
tig00000000	StringTie	match_part	465622	466492	21.016710	+	.	ID=1:STRGRTYPT.8.3:exon-2;Name=1:STRGRTYPT.8.3;Parent=1:STRGRTYPT.8.3;Target=1:STRGRTYPT.8.3 102 972 +;
tig00000000	StringTie	match_part	473585	473658	25.625175	+	.	ID=1:STRGRTYPT.8.3:exon-3;Name=1:STRGRTYPT.8.3;Parent=1:STRGRTYPT.8.3;Target=1:STRGRTYPT.8.3 973 1046 +;
tig00000000	StringTie	match_part	473774	473840	13.539091	+	.	ID=1:STRGRTYPT.8.3:exon-4;Name=1:STRGRTYPT.8.3;Parent=1:STRGRTYPT.8.3;Target=1:STRGRTYPT.8.3 1047 1113 +;
tig00000000	StringTie	match_part	477237	477552	24.286198	+	.	ID=1:STRGRTYPT.8.3:exon-5;Name=1:STRGRTYPT.8.3;Parent=1:STRGRTYPT.8.3;Target=1:STRGRTYPT.8.3 1114 1429 +;
tig00000000	StringTie	match_part	479917	480082	9.420376	+	.	ID=1:STRGRTYPT.8.3:exon-6;Name=1:STRGRTYPT.8.3;Parent=1:STRGRTYPT.8.3;Target=1:STRGRTYPT.8.3 1430 1595 +;
tig00000000	StringTie	match_part	485428	485640	24.537453	+	.	ID=1:STRGRTYPT.8.3:exon-7;Name=1:STRGRTYPT.8.3;Parent=1:STRGRTYPT.8.3;Target=1:STRGRTYPT.8.3 1596 1808 +;
tig00000000	StringTie	match_part	487789	487939	15.037502	+	.	ID=1:STRGRTYPT.8.3:exon-8;Name=1:STRGRTYPT.8.3;Parent=1:STRGRTYPT.8.3;Target=1:STRGRTYPT.8.3 1809 1959 +;
tig00000000	StringTie	match_part	492689	492804	10.714960	+	.	ID=1:STRGRTYPT.8.3:exon-9;Name=1:STRGRTYPT.8.3;Parent=1:STRGRTYPT.8.3;Target=1:STRGRTYPT.8.3 1960 2075 +;
tig00000000	StringTie	match_part	495316	495402	18.538225	+	.	ID=1:STRGRTYPT.8.3:exon-10;Name=1:STRGRTYPT.8.3;Parent=1:STRGRTYPT.8.3;Target=1:STRGRTYPT.8.3 2076 2162 +;
tig00000000	StringTie	match_part	498179	498329	13.244615	+	.	ID=1:STRGRTYPT.8.3:exon-11;Name=1:STRGRTYPT.8.3;Parent=1:STRGRTYPT.8.3;Target=1:STRGRTYPT.8.3 2163 2313 +;
tig00000000	StringTie	match_part	504618	504790	19.709059	+	.	ID=1:STRGRTYPT.8.3:exon-12;Name=1:STRGRTYPT.8.3;Parent=1:STRGRTYPT.8.3;Target=1:STRGRTYPT.8.3 2314 2486 +;
tig00000000	StringTie	match_part	517207	517384	23.471525	+	.	ID=1:STRGRTYPT.8.3:exon-13;Name=1:STRGRTYPT.8.3;Parent=1:STRGRTYPT.8.3;Target=1:STRGRTYPT.8.3 2487 2664 +;
tig00000000	StringTie	match_part	519378	519493	42.996437	+	.	ID=1:STRGRTYPT.8.3:exon-14;Name=1:STRGRTYPT.8.3;Parent=1:STRGRTYPT.8.3;Target=1:STRGRTYPT.8.3 2665 2780 +;
tig00000000	StringTie	match_part	522876	523050	25.380974	+	.	ID=1:STRGRTYPT.8.3:exon-15;Name=1:STRGRTYPT.8.3;Parent=1:STRGRTYPT.8.3;Target=1:STRGRTYPT.8.3 2781 2955 +;
tig00000000	StringTie	match_part	524073	524219	31.797525	+	.	ID=1:STRGRTYPT.8.3:exon-16;Name=1:STRGRTYPT.8.3;Parent=1:STRGRTYPT.8.3;Target=1:STRGRTYPT.8.3 2956 3102 +;
tig00000000	StringTie	match_part	524889	524992	38.179546	+	.	ID=1:STRGRTYPT.8.3:exon-17;Name=1:STRGRTYPT.8.3;Parent=1:STRGRTYPT.8.3;Target=1:STRGRTYPT.8.3 3103 3206 +;
tig00000000	StringTie	match_part	525639	525807	36.321949	+	.	ID=1:STRGRTYPT.8.3:exon-18;Name=1:STRGRTYPT.8.3;Parent=1:STRGRTYPT.8.3;Target=1:STRGRTYPT.8.3 3207 3375 +;
tig00000000	StringTie	match_part	528342	528493	20.002024	+	.	ID=1:STRGRTYPT.8.3:exon-19;Name=1:STRGRTYPT.8.3;Parent=1:STRGRTYPT.8.3;Target=1:STRGRTYPT.8.3 3376 3527 +;
tig00000000	StringTie	match_part	533904	534018	25.336845	+	.	ID=1:STRGRTYPT.8.3:exon-20;Name=1:STRGRTYPT.8.3;Parent=1:STRGRTYPT.8.3;Target=1:STRGRTYPT.8.3 3528 3642 +;
tig00000000	StringTie	match_part	535469	535729	32.058445	+	.	ID=1:STRGRTYPT.8.3:exon-21;Name=1:STRGRTYPT.8.3;Parent=1:STRGRTYPT.8.3;Target=1:STRGRTYPT.8.3 3643 3903 +;
tig00000000	StringTie	match_part	546024	546141	40.849548	+	.	ID=1:STRGRTYPT.8.3:exon-22;Name=1:STRGRTYPT.8.3;Parent=1:STRGRTYPT.8.3;Target=1:STRGRTYPT.8.3 3904 4021 +;
tig00000000	StringTie	match_part	550022	553344	29.053797	+	.	ID=1:STRGRTYPT.8.3:exon-23;Name=1:STRGRTYPT.8.3;Parent=1:STRGRTYPT.8.3;Target=1:STRGRTYPT.8.3 4022 7344 +;
tig00000000	StringTie	match	439302	553344	9.849496	+	.	ID=1:STRGRTYPT.8.4;Name=1:STRGRTYPT.8.4;
tig00000000	StringTie	match_part	439302	439402	1.100569	+	.	ID=1:STRGRTYPT.8.4:exon-1;Name=1:STRGRTYPT.8.4;Parent=1:STRGRTYPT.8.4;Target=1:STRGRTYPT.8.4 1 101 +;
tig00000000	StringTie	match_part	465622	466492	4.243758	+	.	ID=1:STRGRTYPT.8.4:exon-2;Name=1:STRGRTYPT.8.4;Parent=1:STRGRTYPT.8.4;Target=1:STRGRTYPT.8.4 102 972 +;
tig00000000	StringTie	match_part	473585	473658	5.174313	+	.	ID=1:STRGRTYPT.8.4:exon-3;Name=1:STRGRTYPT.8.4;Parent=1:STRGRTYPT.8.4;Target=1:STRGRTYPT.8.4 973 1046 +;
tig00000000	StringTie	match_part	473774	473840	2.733854	+	.	ID=1:STRGRTYPT.8.4:exon-4;Name=1:STRGRTYPT.8.4;Parent=1:STRGRTYPT.8.4;Target=1:STRGRTYPT.8.4 1047 1113 +;
tig00000000	StringTie	match_part	477237	477552	4.903942	+	.	ID=1:STRGRTYPT.8.4:exon-5;Name=1:STRGRTYPT.8.4;Parent=1:STRGRTYPT.8.4;Target=1:STRGRTYPT.8.4 1114 1429 +;
tig00000000	StringTie	match_part	479917	480082	1.902190	+	.	ID=1:STRGRTYPT.8.4:exon-6;Name=1:STRGRTYPT.8.4;Parent=1:STRGRTYPT.8.4;Target=1:STRGRTYPT.8.4 1430 1595 +;
tig00000000	StringTie	match_part	485428	485640	4.954676	+	.	ID=1:STRGRTYPT.8.4:exon-7;Name=1:STRGRTYPT.8.4;Parent=1:STRGRTYPT.8.4;Target=1:STRGRTYPT.8.4 1596 1808 +;
tig00000000	StringTie	match_part	487789	487939	3.036417	+	.	ID=1:STRGRTYPT.8.4:exon-8;Name=1:STRGRTYPT.8.4;Parent=1:STRGRTYPT.8.4;Target=1:STRGRTYPT.8.4 1809 1959 +;
tig00000000	StringTie	match_part	492689	492804	2.163597	+	.	ID=1:STRGRTYPT.8.4:exon-9;Name=1:STRGRTYPT.8.4;Parent=1:STRGRTYPT.8.4;Target=1:STRGRTYPT.8.4 1960 2075 +;
tig00000000	StringTie	match_part	495316	495402	3.743295	+	.	ID=1:STRGRTYPT.8.4:exon-10;Name=1:STRGRTYPT.8.4;Parent=1:STRGRTYPT.8.4;Target=1:STRGRTYPT.8.4 2076 2162 +;
tig00000000	StringTie	match_part	498179	498329	2.674393	+	.	ID=1:STRGRTYPT.8.4:exon-11;Name=1:STRGRTYPT.8.4;Parent=1:STRGRTYPT.8.4;Target=1:STRGRTYPT.8.4 2163 2313 +;
tig00000000	StringTie	match_part	514960	515030	8.331016	+	.	ID=1:STRGRTYPT.8.4:exon-12;Name=1:STRGRTYPT.8.4;Parent=1:STRGRTYPT.8.4;Target=1:STRGRTYPT.8.4 2314 2384 +;
tig00000000	StringTie	match_part	517207	517384	10.215375	+	.	ID=1:STRGRTYPT.8.4:exon-13;Name=1:STRGRTYPT.8.4;Parent=1:STRGRTYPT.8.4;Target=1:STRGRTYPT.8.4 2385 2562 +;
tig00000000	StringTie	match_part	519378	519493	18.713089	+	.	ID=1:STRGRTYPT.8.4:exon-14;Name=1:STRGRTYPT.8.4;Parent=1:STRGRTYPT.8.4;Target=1:STRGRTYPT.8.4 2563 2678 +;
tig00000000	StringTie	match_part	522876	523050	11.046414	+	.	ID=1:STRGRTYPT.8.4:exon-15;Name=1:STRGRTYPT.8.4;Parent=1:STRGRTYPT.8.4;Target=1:STRGRTYPT.8.4 2679 2853 +;
tig00000000	StringTie	match_part	524073	524219	13.717957	+	.	ID=1:STRGRTYPT.8.4:exon-16;Name=1:STRGRTYPT.8.4;Parent=1:STRGRTYPT.8.4;Target=1:STRGRTYPT.8.4 2854 3000 +;
tig00000000	StringTie	match_part	524889	524992	16.441780	+	.	ID=1:STRGRTYPT.8.4:exon-17;Name=1:STRGRTYPT.8.4;Parent=1:STRGRTYPT.8.4;Target=1:STRGRTYPT.8.4 3001 3104 +;
tig00000000	StringTie	match_part	525639	525807	15.641818	+	.	ID=1:STRGRTYPT.8.4:exon-18;Name=1:STRGRTYPT.8.4;Parent=1:STRGRTYPT.8.4;Target=1:STRGRTYPT.8.4 3105 3273 +;
tig00000000	StringTie	match_part	528342	528493	8.613746	+	.	ID=1:STRGRTYPT.8.4:exon-19;Name=1:STRGRTYPT.8.4;Parent=1:STRGRTYPT.8.4;Target=1:STRGRTYPT.8.4 3274 3425 +;
tig00000000	StringTie	match_part	533904	534018	10.911153	+	.	ID=1:STRGRTYPT.8.4:exon-20;Name=1:STRGRTYPT.8.4;Parent=1:STRGRTYPT.8.4;Target=1:STRGRTYPT.8.4 3426 3540 +;
tig00000000	StringTie	match_part	535469	535729	13.805767	+	.	ID=1:STRGRTYPT.8.4:exon-21;Name=1:STRGRTYPT.8.4;Parent=1:STRGRTYPT.8.4;Target=1:STRGRTYPT.8.4 3541 3801 +;
tig00000000	StringTie	match_part	546024	546141	17.591599	+	.	ID=1:STRGRTYPT.8.4:exon-22;Name=1:STRGRTYPT.8.4;Parent=1:STRGRTYPT.8.4;Target=1:STRGRTYPT.8.4 3802 3919 +;
tig00000000	StringTie	match_part	550022	553344	12.511833	+	.	ID=1:STRGRTYPT.8.4:exon-23;Name=1:STRGRTYPT.8.4;Parent=1:STRGRTYPT.8.4;Target=1:STRGRTYPT.8.4 3920 7242 +;
tig00000000	StringTie	match	439302	555180	6.204525	+	.	ID=1:STRGRTYPT.8.5;Name=1:STRGRTYPT.8.5;
tig00000000	StringTie	match_part	439302	439402	0.441845	+	.	ID=1:STRGRTYPT.8.5:exon-1;Name=1:STRGRTYPT.8.5;Parent=1:STRGRTYPT.8.5;Target=1:STRGRTYPT.8.5 1 101 +;
tig00000000	StringTie	match_part	465622	466492	1.703741	+	.	ID=1:STRGRTYPT.8.5:exon-2;Name=1:STRGRTYPT.8.5;Parent=1:STRGRTYPT.8.5;Target=1:STRGRTYPT.8.5 102 972 +;
tig00000000	StringTie	match_part	473585	473658	2.077331	+	.	ID=1:STRGRTYPT.8.5:exon-3;Name=1:STRGRTYPT.8.5;Parent=1:STRGRTYPT.8.5;Target=1:STRGRTYPT.8.5 973 1046 +;
tig00000000	StringTie	match_part	473774	473840	1.097560	+	.	ID=1:STRGRTYPT.8.5:exon-4;Name=1:STRGRTYPT.8.5;Parent=1:STRGRTYPT.8.5;Target=1:STRGRTYPT.8.5 1047 1113 +;
tig00000000	StringTie	match_part	477237	477552	1.968785	+	.	ID=1:STRGRTYPT.8.5:exon-5;Name=1:STRGRTYPT.8.5;Parent=1:STRGRTYPT.8.5;Target=1:STRGRTYPT.8.5 1114 1429 +;
tig00000000	StringTie	match_part	479917	480082	0.763672	+	.	ID=1:STRGRTYPT.8.5:exon-6;Name=1:STRGRTYPT.8.5;Parent=1:STRGRTYPT.8.5;Target=1:STRGRTYPT.8.5 1430 1595 +;
tig00000000	StringTie	match_part	485428	485640	1.989154	+	.	ID=1:STRGRTYPT.8.5:exon-7;Name=1:STRGRTYPT.8.5;Parent=1:STRGRTYPT.8.5;Target=1:STRGRTYPT.8.5 1596 1808 +;
tig00000000	StringTie	match_part	487789	487939	1.219030	+	.	ID=1:STRGRTYPT.8.5:exon-8;Name=1:STRGRTYPT.8.5;Parent=1:STRGRTYPT.8.5;Target=1:STRGRTYPT.8.5 1809 1959 +;
tig00000000	StringTie	match_part	492689	492804	0.868619	+	.	ID=1:STRGRTYPT.8.5:exon-9;Name=1:STRGRTYPT.8.5;Parent=1:STRGRTYPT.8.5;Target=1:STRGRTYPT.8.5 1960 2075 +;
tig00000000	StringTie	match_part	495316	495402	1.502821	+	.	ID=1:STRGRTYPT.8.5:exon-10;Name=1:STRGRTYPT.8.5;Parent=1:STRGRTYPT.8.5;Target=1:STRGRTYPT.8.5 2076 2162 +;
tig00000000	StringTie	match_part	498179	498329	1.073689	+	.	ID=1:STRGRTYPT.8.5:exon-11;Name=1:STRGRTYPT.8.5;Parent=1:STRGRTYPT.8.5;Target=1:STRGRTYPT.8.5 2163 2313 +;
tig00000000	StringTie	match_part	517207	517384	1.374203	+	.	ID=1:STRGRTYPT.8.5:exon-12;Name=1:STRGRTYPT.8.5;Parent=1:STRGRTYPT.8.5;Target=1:STRGRTYPT.8.5 2314 2491 +;
tig00000000	StringTie	match_part	519378	519493	2.517342	+	.	ID=1:STRGRTYPT.8.5:exon-13;Name=1:STRGRTYPT.8.5;Parent=1:STRGRTYPT.8.5;Target=1:STRGRTYPT.8.5 2492 2607 +;
tig00000000	StringTie	match_part	524073	524219	2.854116	+	.	ID=1:STRGRTYPT.8.5:exon-14;Name=1:STRGRTYPT.8.5;Parent=1:STRGRTYPT.8.5;Target=1:STRGRTYPT.8.5 2608 2754 +;
tig00000000	StringTie	match_part	524889	524992	3.376498	+	.	ID=1:STRGRTYPT.8.5:exon-15;Name=1:STRGRTYPT.8.5;Parent=1:STRGRTYPT.8.5;Target=1:STRGRTYPT.8.5 2755 2858 +;
tig00000000	StringTie	match_part	525639	525807	3.212217	+	.	ID=1:STRGRTYPT.8.5:exon-16;Name=1:STRGRTYPT.8.5;Parent=1:STRGRTYPT.8.5;Target=1:STRGRTYPT.8.5 2859 3027 +;
tig00000000	StringTie	match_part	528342	528493	1.768926	+	.	ID=1:STRGRTYPT.8.5:exon-17;Name=1:STRGRTYPT.8.5;Parent=1:STRGRTYPT.8.5;Target=1:STRGRTYPT.8.5 3028 3179 +;
tig00000000	StringTie	match_part	533904	534018	2.240724	+	.	ID=1:STRGRTYPT.8.5:exon-18;Name=1:STRGRTYPT.8.5;Parent=1:STRGRTYPT.8.5;Target=1:STRGRTYPT.8.5 3180 3294 +;
tig00000000	StringTie	match_part	535469	535729	2.835164	+	.	ID=1:STRGRTYPT.8.5:exon-19;Name=1:STRGRTYPT.8.5;Parent=1:STRGRTYPT.8.5;Target=1:STRGRTYPT.8.5 3295 3555 +;
tig00000000	StringTie	match_part	546024	546141	3.612625	+	.	ID=1:STRGRTYPT.8.5:exon-20;Name=1:STRGRTYPT.8.5;Parent=1:STRGRTYPT.8.5;Target=1:STRGRTYPT.8.5 3556 3673 +;
tig00000000	StringTie	match_part	550022	550125	2.223543	+	.	ID=1:STRGRTYPT.8.5:exon-21;Name=1:STRGRTYPT.8.5;Parent=1:STRGRTYPT.8.5;Target=1:STRGRTYPT.8.5 3674 3777 +;
tig00000000	StringTie	match_part	553150	555180	14.158278	+	.	ID=1:STRGRTYPT.8.5:exon-22;Name=1:STRGRTYPT.8.5;Parent=1:STRGRTYPT.8.5;Target=1:STRGRTYPT.8.5 3778 5808 +;
tig00000000	StringTie	match	741778	758413	181.978104	-	.	ID=1:STRGRTYPT.12.1;Name=1:STRGRTYPT.12.1;
tig00000000	StringTie	match_part	741778	742539	133.880646	-	.	ID=1:STRGRTYPT.12.1:exon-1;Name=1:STRGRTYPT.12.1;Parent=1:STRGRTYPT.12.1;Target=1:STRGRTYPT.12.1 1 762 +;
tig00000000	StringTie	match_part	744424	744536	265.845276	-	.	ID=1:STRGRTYPT.12.1:exon-2;Name=1:STRGRTYPT.12.1;Parent=1:STRGRTYPT.12.1;Target=1:STRGRTYPT.12.1 763 875 +;
tig00000000	StringTie	match_part	746733	746803	246.674545	-	.	ID=1:STRGRTYPT.12.1:exon-3;Name=1:STRGRTYPT.12.1;Parent=1:STRGRTYPT.12.1;Target=1:STRGRTYPT.12.1 876 946 +;
tig00000000	StringTie	match_part	754296	754491	322.895142	-	.	ID=1:STRGRTYPT.12.1:exon-4;Name=1:STRGRTYPT.12.1;Parent=1:STRGRTYPT.12.1;Target=1:STRGRTYPT.12.1 947 1142 +;
tig00000000	StringTie	match_part	754607	754916	250.888199	-	.	ID=1:STRGRTYPT.12.1:exon-5;Name=1:STRGRTYPT.12.1;Parent=1:STRGRTYPT.12.1;Target=1:STRGRTYPT.12.1 1143 1452 +;
tig00000000	StringTie	match_part	758125	758413	92.191803	-	.	ID=1:STRGRTYPT.12.1:exon-6;Name=1:STRGRTYPT.12.1;Parent=1:STRGRTYPT.12.1;Target=1:STRGRTYPT.12.1 1453 1741 +;
tig00000002	StringTie	match	9701	15829	328.801666	+	.	ID=1:STRGRTYPT.15.1;Name=1:STRGRTYPT.15.1;
tig00000002	StringTie	match_part	9701	9855	93.619354	+	.	ID=1:STRGRTYPT.15.1:exon-1;Name=1:STRGRTYPT.15.1;Parent=1:STRGRTYPT.15.1;Target=1:STRGRTYPT.15.1 1 155 +;
tig00000002	StringTie	match_part	13348	13459	372.297272	+	.	ID=1:STRGRTYPT.15.1:exon-2;Name=1:STRGRTYPT.15.1;Parent=1:STRGRTYPT.15.1;Target=1:STRGRTYPT.15.1 156 267 +;
tig00000002	StringTie	match_part	14428	15829	350.432343	+	.	ID=1:STRGRTYPT.15.1:exon-3;Name=1:STRGRTYPT.15.1;Parent=1:STRGRTYPT.15.1;Target=1:STRGRTYPT.15.1 268 1669 +;
tig00000002	StringTie	match	244300	252383	10.533394	+	.	ID=1:STRGRTYPT.23.1;Name=1:STRGRTYPT.23.1;
tig00000002	StringTie	match_part	244300	245648	11.080801	+	.	ID=1:STRGRTYPT.23.1:exon-1;Name=1:STRGRTYPT.23.1;Parent=1:STRGRTYPT.23.1;Target=1:STRGRTYPT.23.1 1 1349 +;
tig00000002	StringTie	match_part	247139	247199	3.817623	+	.	ID=1:STRGRTYPT.23.1:exon-2;Name=1:STRGRTYPT.23.1;Parent=1:STRGRTYPT.23.1;Target=1:STRGRTYPT.23.1 1350 1410 +;
tig00000002	StringTie	match_part	251054	251126	15.908696	+	.	ID=1:STRGRTYPT.23.1:exon-3;Name=1:STRGRTYPT.23.1;Parent=1:STRGRTYPT.23.1;Target=1:STRGRTYPT.23.1 1411 1483 +;
tig00000002	StringTie	match_part	251859	252383	9.155735	+	.	ID=1:STRGRTYPT.23.1:exon-4;Name=1:STRGRTYPT.23.1;Parent=1:STRGRTYPT.23.1;Target=1:STRGRTYPT.23.1 1484 2008 +;
tig00000002	StringTie	match	263351	276312	13.481796	-	.	ID=1:STRGRTYPT.33.1;Name=1:STRGRTYPT.33.1;
tig00000002	StringTie	match_part	263351	263593	21.366419	-	.	ID=1:STRGRTYPT.33.1:exon-1;Name=1:STRGRTYPT.33.1;Parent=1:STRGRTYPT.33.1;Target=1:STRGRTYPT.33.1 1 243 +;
tig00000002	StringTie	match_part	267168	267229	19.154045	-	.	ID=1:STRGRTYPT.33.1:exon-2;Name=1:STRGRTYPT.33.1;Parent=1:STRGRTYPT.33.1;Target=1:STRGRTYPT.33.1 244 305 +;
tig00000002	StringTie	match_part	268084	268145	15.756160	-	.	ID=1:STRGRTYPT.33.1:exon-3;Name=1:STRGRTYPT.33.1;Parent=1:STRGRTYPT.33.1;Target=1:STRGRTYPT.33.1 306 367 +;
tig00000002	StringTie	match_part	272851	272890	14.997778	-	.	ID=1:STRGRTYPT.33.1:exon-4;Name=1:STRGRTYPT.33.1;Parent=1:STRGRTYPT.33.1;Target=1:STRGRTYPT.33.1 368 407 +;
tig00000002	StringTie	match_part	274779	274892	8.421053	-	.	ID=1:STRGRTYPT.33.1:exon-5;Name=1:STRGRTYPT.33.1;Parent=1:STRGRTYPT.33.1;Target=1:STRGRTYPT.33.1 408 521 +;
tig00000002	StringTie	match_part	276086	276312	5.145374	-	.	ID=1:STRGRTYPT.33.1:exon-6;Name=1:STRGRTYPT.33.1;Parent=1:STRGRTYPT.33.1;Target=1:STRGRTYPT.33.1 522 748 +;
tig00000002	StringTie	match	354623	358144	4.303249	-	.	ID=1:STRGRTYPT.38.1;Name=1:STRGRTYPT.38.1;
tig00000002	StringTie	match_part	354623	354650	3.000000	-	.	ID=1:STRGRTYPT.38.1:exon-1;Name=1:STRGRTYPT.38.1;Parent=1:STRGRTYPT.38.1;Target=1:STRGRTYPT.38.1 1 28 +;
tig00000002	StringTie	match_part	357896	358144	4.449799	-	.	ID=1:STRGRTYPT.38.1:exon-2;Name=1:STRGRTYPT.38.1;Parent=1:STRGRTYPT.38.1;Target=1:STRGRTYPT.38.1 29 277 +;
tig00000002	StringTie	match	358232	365650	4.030211	-	.	ID=1:STRGRTYPT.39.1;Name=1:STRGRTYPT.39.1;
tig00000002	StringTie	match_part	358232	358267	1.972222	-	.	ID=1:STRGRTYPT.39.1:exon-1;Name=1:STRGRTYPT.39.1;Parent=1:STRGRTYPT.39.1;Target=1:STRGRTYPT.39.1 1 36 +;
tig00000002	StringTie	match_part	365356	365650	4.281356	-	.	ID=1:STRGRTYPT.39.1:exon-2;Name=1:STRGRTYPT.39.1;Parent=1:STRGRTYPT.39.1;Target=1:STRGRTYPT.39.1 37 331 +;
tig00000002	StringTie	match	212465	234815	60.937641	-	.	ID=1:STRGRTYPT.46.1;Name=1:STRGRTYPT.46.1;
tig00000002	StringTie	match_part	212465	214464	68.193062	-	.	ID=1:STRGRTYPT.46.1:exon-1;Name=1:STRGRTYPT.46.1;Parent=1:STRGRTYPT.46.1;Target=1:STRGRTYPT.46.1 1 2000 +;
tig00000002	StringTie	match_part	221535	221651	31.087574	-	.	ID=1:STRGRTYPT.46.1:exon-2;Name=1:STRGRTYPT.46.1;Parent=1:STRGRTYPT.46.1;Target=1:STRGRTYPT.46.1 2001 2117 +;
tig00000002	StringTie	match_part	221748	221873	39.553375	-	.	ID=1:STRGRTYPT.46.1:exon-3;Name=1:STRGRTYPT.46.1;Parent=1:STRGRTYPT.46.1;Target=1:STRGRTYPT.46.1 2118 2243 +;
tig00000002	StringTie	match_part	224538	224594	73.099655	-	.	ID=1:STRGRTYPT.46.1:exon-4;Name=1:STRGRTYPT.46.1;Parent=1:STRGRTYPT.46.1;Target=1:STRGRTYPT.46.1 2244 2300 +;
tig00000002	StringTie	match_part	229790	229918	84.871071	-	.	ID=1:STRGRTYPT.46.1:exon-5;Name=1:STRGRTYPT.46.1;Parent=1:STRGRTYPT.46.1;Target=1:STRGRTYPT.46.1 2301 2429 +;
tig00000002	StringTie	match_part	233677	233884	61.451103	-	.	ID=1:STRGRTYPT.46.1:exon-6;Name=1:STRGRTYPT.46.1;Parent=1:STRGRTYPT.46.1;Target=1:STRGRTYPT.46.1 2430 2637 +;
tig00000002	StringTie	match_part	234612	234815	1.081669	-	.	ID=1:STRGRTYPT.46.1:exon-7;Name=1:STRGRTYPT.46.1;Parent=1:STRGRTYPT.46.1;Target=1:STRGRTYPT.46.1 2638 2841 +;
tig00000002	StringTie	match	212465	234815	110.533661	-	.	ID=1:STRGRTYPT.46.2;Name=1:STRGRTYPT.46.2;
tig00000002	StringTie	match_part	212465	214464	125.972969	-	.	ID=1:STRGRTYPT.46.2:exon-1;Name=1:STRGRTYPT.46.2;Parent=1:STRGRTYPT.46.2;Target=1:STRGRTYPT.46.2 1 2000 +;
tig00000002	StringTie	match_part	221535	221651	57.428051	-	.	ID=1:STRGRTYPT.46.2:exon-2;Name=1:STRGRTYPT.46.2;Parent=1:STRGRTYPT.46.2;Target=1:STRGRTYPT.46.2 2001 2117 +;
tig00000002	StringTie	match_part	221748	221873	73.066925	-	.	ID=1:STRGRTYPT.46.2:exon-3;Name=1:STRGRTYPT.46.2;Parent=1:STRGRTYPT.46.2;Target=1:STRGRTYPT.46.2 2118 2243 +;
tig00000002	StringTie	match_part	229790	229918	141.156372	-	.	ID=1:STRGRTYPT.46.2:exon-4;Name=1:STRGRTYPT.46.2;Parent=1:STRGRTYPT.46.2;Target=1:STRGRTYPT.46.2 2244 2372 +;
tig00000002	StringTie	match_part	233677	233884	102.232185	-	.	ID=1:STRGRTYPT.46.2:exon-5;Name=1:STRGRTYPT.46.2;Parent=1:STRGRTYPT.46.2;Target=1:STRGRTYPT.46.2 2373 2580 +;
tig00000002	StringTie	match_part	234612	234815	1.866653	-	.	ID=1:STRGRTYPT.46.2:exon-6;Name=1:STRGRTYPT.46.2;Parent=1:STRGRTYPT.46.2;Target=1:STRGRTYPT.46.2 2581 2784 +;
tig00000002	StringTie	match	212465	234815	44.183098	-	.	ID=1:STRGRTYPT.46.3;Name=1:STRGRTYPT.46.3;
tig00000002	StringTie	match_part	212465	214464	46.102436	-	.	ID=1:STRGRTYPT.46.3:exon-1;Name=1:STRGRTYPT.46.3;Parent=1:STRGRTYPT.46.3;Target=1:STRGRTYPT.46.3 1 2000 +;
tig00000002	StringTie	match_part	221535	221651	21.016994	-	.	ID=1:STRGRTYPT.46.3:exon-2;Name=1:STRGRTYPT.46.3;Parent=1:STRGRTYPT.46.3;Target=1:STRGRTYPT.46.3 2001 2117 +;
tig00000002	StringTie	match_part	221748	221873	26.740364	-	.	ID=1:STRGRTYPT.46.3:exon-3;Name=1:STRGRTYPT.46.3;Parent=1:STRGRTYPT.46.3;Target=1:STRGRTYPT.46.3 2118 2243 +;
tig00000002	StringTie	match_part	224538	229918	47.262558	-	.	ID=1:STRGRTYPT.46.3:exon-4;Name=1:STRGRTYPT.46.3;Parent=1:STRGRTYPT.46.3;Target=1:STRGRTYPT.46.3 2244 7624 +;
tig00000002	StringTie	match_part	233677	233884	12.763609	-	.	ID=1:STRGRTYPT.46.3:exon-5;Name=1:STRGRTYPT.46.3;Parent=1:STRGRTYPT.46.3;Target=1:STRGRTYPT.46.3 7625 7832 +;
tig00000002	StringTie	match_part	234612	234815	0.233050	-	.	ID=1:STRGRTYPT.46.3:exon-6;Name=1:STRGRTYPT.46.3;Parent=1:STRGRTYPT.46.3;Target=1:STRGRTYPT.46.3 7833 8036 +;
tig00000002	StringTie	match	212465	233886	24.988647	-	.	ID=1:STRGRTYPT.46.4;Name=1:STRGRTYPT.46.4;
tig00000002	StringTie	match_part	212465	214464	22.202490	-	.	ID=1:STRGRTYPT.46.4:exon-1;Name=1:STRGRTYPT.46.4;Parent=1:STRGRTYPT.46.4;Target=1:STRGRTYPT.46.4 1 2000 +;
tig00000002	StringTie	match_part	221535	221651	10.121581	-	.	ID=1:STRGRTYPT.46.4:exon-2;Name=1:STRGRTYPT.46.4;Parent=1:STRGRTYPT.46.4;Target=1:STRGRTYPT.46.4 2001 2117 +;
tig00000002	StringTie	match_part	221748	229918	26.410810	-	.	ID=1:STRGRTYPT.46.4:exon-3;Name=1:STRGRTYPT.46.4;Parent=1:STRGRTYPT.46.4;Target=1:STRGRTYPT.46.4 2118 10288 +;
tig00000002	StringTie	match_part	233677	233886	4.470799	-	.	ID=1:STRGRTYPT.46.4:exon-4;Name=1:STRGRTYPT.46.4;Parent=1:STRGRTYPT.46.4;Target=1:STRGRTYPT.46.4 10289 10498 +;
tig00000002	StringTie	match	449516	556559	25.618498	-	.	ID=1:STRGRTYPT.51.1;Name=1:STRGRTYPT.51.1;
tig00000002	StringTie	match_part	449516	449777	21.539637	-	.	ID=1:STRGRTYPT.51.1:exon-1;Name=1:STRGRTYPT.51.1;Parent=1:STRGRTYPT.51.1;Target=1:STRGRTYPT.51.1 1 262 +;
tig00000002	StringTie	match_part	455264	455356	35.960098	-	.	ID=1:STRGRTYPT.51.1:exon-2;Name=1:STRGRTYPT.51.1;Parent=1:STRGRTYPT.51.1;Target=1:STRGRTYPT.51.1 263 355 +;
tig00000002	StringTie	match_part	456432	456527	31.865229	-	.	ID=1:STRGRTYPT.51.1:exon-3;Name=1:STRGRTYPT.51.1;Parent=1:STRGRTYPT.51.1;Target=1:STRGRTYPT.51.1 356 451 +;
tig00000002	StringTie	match_part	456637	456757	45.760391	-	.	ID=1:STRGRTYPT.51.1:exon-4;Name=1:STRGRTYPT.51.1;Parent=1:STRGRTYPT.51.1;Target=1:STRGRTYPT.51.1 452 572 +;
tig00000002	StringTie	match_part	456919	457082	30.395428	-	.	ID=1:STRGRTYPT.51.1:exon-5;Name=1:STRGRTYPT.51.1;Parent=1:STRGRTYPT.51.1;Target=1:STRGRTYPT.51.1 573 736 +;
tig00000002	StringTie	match_part	458340	458477	27.382778	-	.	ID=1:STRGRTYPT.51.1:exon-6;Name=1:STRGRTYPT.51.1;Parent=1:STRGRTYPT.51.1;Target=1:STRGRTYPT.51.1 737 874 +;
tig00000002	StringTie	match_part	458627	458728	40.368279	-	.	ID=1:STRGRTYPT.51.1:exon-7;Name=1:STRGRTYPT.51.1;Parent=1:STRGRTYPT.51.1;Target=1:STRGRTYPT.51.1 875 976 +;
tig00000002	StringTie	match_part	462906	462993	41.535088	-	.	ID=1:STRGRTYPT.51.1:exon-8;Name=1:STRGRTYPT.51.1;Parent=1:STRGRTYPT.51.1;Target=1:STRGRTYPT.51.1 977 1064 +;
tig00000002	StringTie	match_part	468506	468609	28.388632	-	.	ID=1:STRGRTYPT.51.1:exon-9;Name=1:STRGRTYPT.51.1;Parent=1:STRGRTYPT.51.1;Target=1:STRGRTYPT.51.1 1065 1168 +;
tig00000002	StringTie	match_part	470738	470834	24.337925	-	.	ID=1:STRGRTYPT.51.1:exon-10;Name=1:STRGRTYPT.51.1;Parent=1:STRGRTYPT.51.1;Target=1:STRGRTYPT.51.1 1169 1265 +;
tig00000002	StringTie	match_part	473317	473385	50.990734	-	.	ID=1:STRGRTYPT.51.1:exon-11;Name=1:STRGRTYPT.51.1;Parent=1:STRGRTYPT.51.1;Target=1:STRGRTYPT.51.1 1266 1334 +;
tig00000002	StringTie	match_part	474928	475046	39.458492	-	.	ID=1:STRGRTYPT.51.1:exon-12;Name=1:STRGRTYPT.51.1;Parent=1:STRGRTYPT.51.1;Target=1:STRGRTYPT.51.1 1335 1453 +;
tig00000002	StringTie	match_part	475269	475390	27.413868	-	.	ID=1:STRGRTYPT.51.1:exon-13;Name=1:STRGRTYPT.51.1;Parent=1:STRGRTYPT.51.1;Target=1:STRGRTYPT.51.1 1454 1575 +;
tig00000002	StringTie	match_part	478658	478955	22.574213	-	.	ID=1:STRGRTYPT.51.1:exon-14;Name=1:STRGRTYPT.51.1;Parent=1:STRGRTYPT.51.1;Target=1:STRGRTYPT.51.1 1576 1873 +;
tig00000002	StringTie	match_part	480729	480784	24.269701	-	.	ID=1:STRGRTYPT.51.1:exon-15;Name=1:STRGRTYPT.51.1;Parent=1:STRGRTYPT.51.1;Target=1:STRGRTYPT.51.1 1874 1929 +;
tig00000002	StringTie	match_part	483229	483285	21.109249	-	.	ID=1:STRGRTYPT.51.1:exon-16;Name=1:STRGRTYPT.51.1;Parent=1:STRGRTYPT.51.1;Target=1:STRGRTYPT.51.1 1930 1986 +;
tig00000002	StringTie	match_part	491632	491720	23.918951	-	.	ID=1:STRGRTYPT.51.1:exon-17;Name=1:STRGRTYPT.51.1;Parent=1:STRGRTYPT.51.1;Target=1:STRGRTYPT.51.1 1987 2075 +;
tig00000002	StringTie	match_part	495426	495464	36.147793	-	.	ID=1:STRGRTYPT.51.1:exon-18;Name=1:STRGRTYPT.51.1;Parent=1:STRGRTYPT.51.1;Target=1:STRGRTYPT.51.1 2076 2114 +;
tig00000002	StringTie	match_part	499385	500041	26.298903	-	.	ID=1:STRGRTYPT.51.1:exon-19;Name=1:STRGRTYPT.51.1;Parent=1:STRGRTYPT.51.1;Target=1:STRGRTYPT.51.1 2115 2771 +;
tig00000002	StringTie	match_part	507551	507859	20.545723	-	.	ID=1:STRGRTYPT.51.1:exon-20;Name=1:STRGRTYPT.51.1;Parent=1:STRGRTYPT.51.1;Target=1:STRGRTYPT.51.1 2772 3080 +;
tig00000002	StringTie	match_part	508729	509004	8.691818	-	.	ID=1:STRGRTYPT.51.1:exon-21;Name=1:STRGRTYPT.51.1;Parent=1:STRGRTYPT.51.1;Target=1:STRGRTYPT.51.1 3081 3356 +;
tig00000002	StringTie	match_part	513584	513696	30.689260	-	.	ID=1:STRGRTYPT.51.1:exon-22;Name=1:STRGRTYPT.51.1;Parent=1:STRGRTYPT.51.1;Target=1:STRGRTYPT.51.1 3357 3469 +;
tig00000002	StringTie	match_part	515721	515764	31.142656	-	.	ID=1:STRGRTYPT.51.1:exon-23;Name=1:STRGRTYPT.51.1;Parent=1:STRGRTYPT.51.1;Target=1:STRGRTYPT.51.1 3470 3513 +;
tig00000002	StringTie	match_part	516236	516328	16.120352	-	.	ID=1:STRGRTYPT.51.1:exon-24;Name=1:STRGRTYPT.51.1;Parent=1:STRGRTYPT.51.1;Target=1:STRGRTYPT.51.1 3514 3606 +;
tig00000002	StringTie	match_part	517869	517970	15.567671	-	.	ID=1:STRGRTYPT.51.1:exon-25;Name=1:STRGRTYPT.51.1;Parent=1:STRGRTYPT.51.1;Target=1:STRGRTYPT.51.1 3607 3708 +;
tig00000002	StringTie	match_part	529773	529895	14.289926	-	.	ID=1:STRGRTYPT.51.1:exon-26;Name=1:STRGRTYPT.51.1;Parent=1:STRGRTYPT.51.1;Target=1:STRGRTYPT.51.1 3709 3831 +;
tig00000002	StringTie	match_part	534344	534464	29.071308	-	.	ID=1:STRGRTYPT.51.1:exon-27;Name=1:STRGRTYPT.51.1;Parent=1:STRGRTYPT.51.1;Target=1:STRGRTYPT.51.1 3832 3952 +;
tig00000002	StringTie	match_part	535874	535998	17.431803	-	.	ID=1:STRGRTYPT.51.1:exon-28;Name=1:STRGRTYPT.51.1;Parent=1:STRGRTYPT.51.1;Target=1:STRGRTYPT.51.1 3953 4077 +;
tig00000002	StringTie	match_part	540984	541064	22.163383	-	.	ID=1:STRGRTYPT.51.1:exon-29;Name=1:STRGRTYPT.51.1;Parent=1:STRGRTYPT.51.1;Target=1:STRGRTYPT.51.1 4078 4158 +;
tig00000002	StringTie	match_part	544973	545116	28.283401	-	.	ID=1:STRGRTYPT.51.1:exon-30;Name=1:STRGRTYPT.51.1;Parent=1:STRGRTYPT.51.1;Target=1:STRGRTYPT.51.1 4159 4302 +;
tig00000002	StringTie	match_part	546803	546864	19.590137	-	.	ID=1:STRGRTYPT.51.1:exon-31;Name=1:STRGRTYPT.51.1;Parent=1:STRGRTYPT.51.1;Target=1:STRGRTYPT.51.1 4303 4364 +;
tig00000002	StringTie	match_part	556448	556559	21.074680	-	.	ID=1:STRGRTYPT.51.1:exon-32;Name=1:STRGRTYPT.51.1;Parent=1:STRGRTYPT.51.1;Target=1:STRGRTYPT.51.1 4365 4476 +;
tig00000002	StringTie	match	632396	632631	2.652542	-	.	ID=1:STRGRTYPT.53.1;Name=1:STRGRTYPT.53.1;
tig00000002	StringTie	match_part	632396	632631	2.652542	-	.	ID=1:STRGRTYPT.53.1:exon-1;Name=1:STRGRTYPT.53.1;Parent=1:STRGRTYPT.53.1;Target=1:STRGRTYPT.53.1 1 236 +;
tig00000002	StringTie	match	652510	704660	11.323111	+	.	ID=1:STRGRTYPT.56.1;Name=1:STRGRTYPT.56.1;
tig00000002	StringTie	match_part	652510	652604	7.621053	+	.	ID=1:STRGRTYPT.56.1:exon-1;Name=1:STRGRTYPT.56.1;Parent=1:STRGRTYPT.56.1;Target=1:STRGRTYPT.56.1 1 95 +;
tig00000002	StringTie	match_part	654882	654985	9.158703	+	.	ID=1:STRGRTYPT.56.1:exon-2;Name=1:STRGRTYPT.56.1;Parent=1:STRGRTYPT.56.1;Target=1:STRGRTYPT.56.1 96 199 +;
tig00000002	StringTie	match_part	659249	659396	3.520271	+	.	ID=1:STRGRTYPT.56.1:exon-3;Name=1:STRGRTYPT.56.1;Parent=1:STRGRTYPT.56.1;Target=1:STRGRTYPT.56.1 200 347 +;
tig00000002	StringTie	match_part	661626	661735	2.745455	+	.	ID=1:STRGRTYPT.56.1:exon-4;Name=1:STRGRTYPT.56.1;Parent=1:STRGRTYPT.56.1;Target=1:STRGRTYPT.56.1 348 457 +;
tig00000002	StringTie	match_part	662238	662332	8.015790	+	.	ID=1:STRGRTYPT.56.1:exon-5;Name=1:STRGRTYPT.56.1;Parent=1:STRGRTYPT.56.1;Target=1:STRGRTYPT.56.1 458 552 +;
tig00000002	StringTie	match_part	666090	666186	9.685568	+	.	ID=1:STRGRTYPT.56.1:exon-6;Name=1:STRGRTYPT.56.1;Parent=1:STRGRTYPT.56.1;Target=1:STRGRTYPT.56.1 553 649 +;
tig00000002	StringTie	match_part	667852	667974	6.048781	+	.	ID=1:STRGRTYPT.56.1:exon-7;Name=1:STRGRTYPT.56.1;Parent=1:STRGRTYPT.56.1;Target=1:STRGRTYPT.56.1 650 772 +;
tig00000002	StringTie	match_part	670255	670400	9.835617	+	.	ID=1:STRGRTYPT.56.1:exon-8;Name=1:STRGRTYPT.56.1;Parent=1:STRGRTYPT.56.1;Target=1:STRGRTYPT.56.1 773 918 +;
tig00000002	StringTie	match_part	675111	675338	12.289475	+	.	ID=1:STRGRTYPT.56.1:exon-9;Name=1:STRGRTYPT.56.1;Parent=1:STRGRTYPT.56.1;Target=1:STRGRTYPT.56.1 919 1146 +;
tig00000002	StringTie	match_part	676232	676391	5.931819	+	.	ID=1:STRGRTYPT.56.1:exon-10;Name=1:STRGRTYPT.56.1;Parent=1:STRGRTYPT.56.1;Target=1:STRGRTYPT.56.1 1147 1306 +;
tig00000002	StringTie	match_part	677871	678012	5.454546	+	.	ID=1:STRGRTYPT.56.1:exon-11;Name=1:STRGRTYPT.56.1;Parent=1:STRGRTYPT.56.1;Target=1:STRGRTYPT.56.1 1307 1448 +;
tig00000002	StringTie	match_part	679175	679274	10.718184	+	.	ID=1:STRGRTYPT.56.1:exon-12;Name=1:STRGRTYPT.56.1;Parent=1:STRGRTYPT.56.1;Target=1:STRGRTYPT.56.1 1449 1548 +;
tig00000002	StringTie	match_part	683150	683268	7.665754	+	.	ID=1:STRGRTYPT.56.1:exon-13;Name=1:STRGRTYPT.56.1;Parent=1:STRGRTYPT.56.1;Target=1:STRGRTYPT.56.1 1549 1667 +;
tig00000002	StringTie	match_part	689336	689516	8.254007	+	.	ID=1:STRGRTYPT.56.1:exon-14;Name=1:STRGRTYPT.56.1;Parent=1:STRGRTYPT.56.1;Target=1:STRGRTYPT.56.1 1668 1848 +;
tig00000002	StringTie	match_part	690901	690975	13.720345	+	.	ID=1:STRGRTYPT.56.1:exon-15;Name=1:STRGRTYPT.56.1;Parent=1:STRGRTYPT.56.1;Target=1:STRGRTYPT.56.1 1849 1923 +;
tig00000002	StringTie	match_part	695594	695704	13.968534	+	.	ID=1:STRGRTYPT.56.1:exon-16;Name=1:STRGRTYPT.56.1;Parent=1:STRGRTYPT.56.1;Target=1:STRGRTYPT.56.1 1924 2034 +;
tig00000002	StringTie	match_part	696140	696336	13.399908	+	.	ID=1:STRGRTYPT.56.1:exon-17;Name=1:STRGRTYPT.56.1;Parent=1:STRGRTYPT.56.1;Target=1:STRGRTYPT.56.1 2035 2231 +;
tig00000002	StringTie	match_part	697544	697657	21.533897	+	.	ID=1:STRGRTYPT.56.1:exon-18;Name=1:STRGRTYPT.56.1;Parent=1:STRGRTYPT.56.1;Target=1:STRGRTYPT.56.1 2232 2345 +;
tig00000002	StringTie	match_part	697775	697857	24.343109	+	.	ID=1:STRGRTYPT.56.1:exon-19;Name=1:STRGRTYPT.56.1;Parent=1:STRGRTYPT.56.1;Target=1:STRGRTYPT.56.1 2346 2428 +;
tig00000002	StringTie	match_part	700591	700730	24.875984	+	.	ID=1:STRGRTYPT.56.1:exon-20;Name=1:STRGRTYPT.56.1;Parent=1:STRGRTYPT.56.1;Target=1:STRGRTYPT.56.1 2429 2568 +;
tig00000002	StringTie	match_part	704403	704660	17.258121	+	.	ID=1:STRGRTYPT.56.1:exon-21;Name=1:STRGRTYPT.56.1;Parent=1:STRGRTYPT.56.1;Target=1:STRGRTYPT.56.1 2569 2826 +;
tig00000002	StringTie	match	683142	704660	10.158500	+	.	ID=1:STRGRTYPT.56.2;Name=1:STRGRTYPT.56.2;
tig00000002	StringTie	match_part	683142	683268	4.303844	+	.	ID=1:STRGRTYPT.56.2:exon-1;Name=1:STRGRTYPT.56.2;Parent=1:STRGRTYPT.56.2;Target=1:STRGRTYPT.56.2 1 127 +;
tig00000002	StringTie	match_part	689336	690200	5.205211	+	.	ID=1:STRGRTYPT.56.2:exon-2;Name=1:STRGRTYPT.56.2;Parent=1:STRGRTYPT.56.2;Target=1:STRGRTYPT.56.2 128 992 +;
tig00000002	StringTie	match_part	690901	690975	11.532153	+	.	ID=1:STRGRTYPT.56.2:exon-3;Name=1:STRGRTYPT.56.2;Parent=1:STRGRTYPT.56.2;Target=1:STRGRTYPT.56.2 993 1067 +;
tig00000002	StringTie	match_part	695594	695704	11.740760	+	.	ID=1:STRGRTYPT.56.2:exon-4;Name=1:STRGRTYPT.56.2;Parent=1:STRGRTYPT.56.2;Target=1:STRGRTYPT.56.2 1068 1178 +;
tig00000002	StringTie	match_part	696140	696336	11.262823	+	.	ID=1:STRGRTYPT.56.2:exon-5;Name=1:STRGRTYPT.56.2;Parent=1:STRGRTYPT.56.2;Target=1:STRGRTYPT.56.2 1179 1375 +;
tig00000002	StringTie	match_part	697544	697657	18.099562	+	.	ID=1:STRGRTYPT.56.2:exon-6;Name=1:STRGRTYPT.56.2;Parent=1:STRGRTYPT.56.2;Target=1:STRGRTYPT.56.2 1376 1489 +;
tig00000002	StringTie	match_part	697775	697857	20.680733	+	.	ID=1:STRGRTYPT.56.2:exon-7;Name=1:STRGRTYPT.56.2;Parent=1:STRGRTYPT.56.2;Target=1:STRGRTYPT.56.2 1490 1572 +;
tig00000002	StringTie	match_part	700591	700730	21.223284	+	.	ID=1:STRGRTYPT.56.2:exon-8;Name=1:STRGRTYPT.56.2;Parent=1:STRGRTYPT.56.2;Target=1:STRGRTYPT.56.2 1573 1712 +;
tig00000002	StringTie	match_part	704403	704660	14.735899	+	.	ID=1:STRGRTYPT.56.2:exon-9;Name=1:STRGRTYPT.56.2;Parent=1:STRGRTYPT.56.2;Target=1:STRGRTYPT.56.2 1713 1970 +;
tig00000012	StringTie	match	188479	253702	6.959823	-	.	ID=1:STRGRTYPT.64.1;Name=1:STRGRTYPT.64.1;
tig00000012	StringTie	match_part	188479	189440	5.570529	-	.	ID=1:STRGRTYPT.64.1:exon-1;Name=1:STRGRTYPT.64.1;Parent=1:STRGRTYPT.64.1;Target=1:STRGRTYPT.64.1 1 962 +;
tig00000012	StringTie	match_part	197028	197155	6.340907	-	.	ID=1:STRGRTYPT.64.1:exon-2;Name=1:STRGRTYPT.64.1;Parent=1:STRGRTYPT.64.1;Target=1:STRGRTYPT.64.1 963 1090 +;
tig00000012	StringTie	match_part	230854	230984	11.777642	-	.	ID=1:STRGRTYPT.64.1:exon-3;Name=1:STRGRTYPT.64.1;Parent=1:STRGRTYPT.64.1;Target=1:STRGRTYPT.64.1 1091 1221 +;
tig00000012	StringTie	match_part	239824	239938	15.236414	-	.	ID=1:STRGRTYPT.64.1:exon-4;Name=1:STRGRTYPT.64.1;Parent=1:STRGRTYPT.64.1;Target=1:STRGRTYPT.64.1 1222 1336 +;
tig00000012	StringTie	match_part	245144	245248	7.037037	-	.	ID=1:STRGRTYPT.64.1:exon-5;Name=1:STRGRTYPT.64.1;Parent=1:STRGRTYPT.64.1;Target=1:STRGRTYPT.64.1 1337 1441 +;
tig00000012	StringTie	match_part	253595	253702	5.336420	-	.	ID=1:STRGRTYPT.64.1:exon-6;Name=1:STRGRTYPT.64.1;Parent=1:STRGRTYPT.64.1;Target=1:STRGRTYPT.64.1 1442 1549 +;
tig00000012	StringTie	match	284356	361855	86.204994	+	.	ID=1:STRGRTYPT.66.1;Name=1:STRGRTYPT.66.1;
tig00000012	StringTie	match_part	284356	285286	68.632011	+	.	ID=1:STRGRTYPT.66.1:exon-1;Name=1:STRGRTYPT.66.1;Parent=1:STRGRTYPT.66.1;Target=1:STRGRTYPT.66.1 1 931 +;
tig00000012	StringTie	match_part	328733	328852	179.923996	+	.	ID=1:STRGRTYPT.66.1:exon-2;Name=1:STRGRTYPT.66.1;Parent=1:STRGRTYPT.66.1;Target=1:STRGRTYPT.66.1 932 1051 +;
tig00000012	StringTie	match_part	346656	346792	176.409470	+	.	ID=1:STRGRTYPT.66.1:exon-3;Name=1:STRGRTYPT.66.1;Parent=1:STRGRTYPT.66.1;Target=1:STRGRTYPT.66.1 1052 1188 +;
tig00000012	StringTie	match_part	355788	355855	252.094101	+	.	ID=1:STRGRTYPT.66.1:exon-4;Name=1:STRGRTYPT.66.1;Parent=1:STRGRTYPT.66.1;Target=1:STRGRTYPT.66.1 1189 1256 +;
tig00000012	StringTie	match_part	360884	361855	67.326973	+	.	ID=1:STRGRTYPT.66.1:exon-5;Name=1:STRGRTYPT.66.1;Parent=1:STRGRTYPT.66.1;Target=1:STRGRTYPT.66.1 1257 2228 +;
tig00000012	StringTie	match	373351	413298	13.398762	+	.	ID=1:STRGRTYPT.68.1;Name=1:STRGRTYPT.68.1;
tig00000012	StringTie	match_part	373351	373781	7.202088	+	.	ID=1:STRGRTYPT.68.1:exon-1;Name=1:STRGRTYPT.68.1;Parent=1:STRGRTYPT.68.1;Target=1:STRGRTYPT.68.1 1 431 +;
tig00000012	StringTie	match_part	397137	397256	11.831608	+	.	ID=1:STRGRTYPT.68.1:exon-2;Name=1:STRGRTYPT.68.1;Parent=1:STRGRTYPT.68.1;Target=1:STRGRTYPT.68.1 432 551 +;
tig00000012	StringTie	match_part	402377	402460	25.498356	+	.	ID=1:STRGRTYPT.68.1:exon-3;Name=1:STRGRTYPT.68.1;Parent=1:STRGRTYPT.68.1;Target=1:STRGRTYPT.68.1 552 635 +;
tig00000012	StringTie	match_part	403298	403339	29.865055	+	.	ID=1:STRGRTYPT.68.1:exon-4;Name=1:STRGRTYPT.68.1;Parent=1:STRGRTYPT.68.1;Target=1:STRGRTYPT.68.1 636 677 +;
tig00000012	StringTie	match_part	403576	403658	30.059408	+	.	ID=1:STRGRTYPT.68.1:exon-5;Name=1:STRGRTYPT.68.1;Parent=1:STRGRTYPT.68.1;Target=1:STRGRTYPT.68.1 678 760 +;
tig00000012	StringTie	match_part	406485	406558	18.202505	+	.	ID=1:STRGRTYPT.68.1:exon-6;Name=1:STRGRTYPT.68.1;Parent=1:STRGRTYPT.68.1;Target=1:STRGRTYPT.68.1 761 834 +;
tig00000012	StringTie	match_part	409938	410058	15.388430	+	.	ID=1:STRGRTYPT.68.1:exon-7;Name=1:STRGRTYPT.68.1;Parent=1:STRGRTYPT.68.1;Target=1:STRGRTYPT.68.1 835 955 +;
tig00000012	StringTie	match_part	411393	411439	6.648936	+	.	ID=1:STRGRTYPT.68.1:exon-8;Name=1:STRGRTYPT.68.1;Parent=1:STRGRTYPT.68.1;Target=1:STRGRTYPT.68.1 956 1002 +;
tig00000012	StringTie	match_part	413254	413298	2.044445	+	.	ID=1:STRGRTYPT.68.1:exon-9;Name=1:STRGRTYPT.68.1;Parent=1:STRGRTYPT.68.1;Target=1:STRGRTYPT.68.1 1003 1047 +;
tig00000012	StringTie	match	391863	411516	10.564350	+	.	ID=1:STRGRTYPT.68.2;Name=1:STRGRTYPT.68.2;
tig00000012	StringTie	match_part	391863	392061	3.798995	+	.	ID=1:STRGRTYPT.68.2:exon-1;Name=1:STRGRTYPT.68.2;Parent=1:STRGRTYPT.68.2;Target=1:STRGRTYPT.68.2 1 199 +;
tig00000012	StringTie	match_part	397137	397256	8.882871	+	.	ID=1:STRGRTYPT.68.2:exon-2;Name=1:STRGRTYPT.68.2;Parent=1:STRGRTYPT.68.2;Target=1:STRGRTYPT.68.2 200 319 +;
tig00000012	StringTie	match_part	402377	402460	19.143518	+	.	ID=1:STRGRTYPT.68.2:exon-3;Name=1:STRGRTYPT.68.2;Parent=1:STRGRTYPT.68.2;Target=1:STRGRTYPT.68.2 320 403 +;
tig00000012	StringTie	match_part	403298	403339	22.421923	+	.	ID=1:STRGRTYPT.68.2:exon-4;Name=1:STRGRTYPT.68.2;Parent=1:STRGRTYPT.68.2;Target=1:STRGRTYPT.68.2 404 445 +;
tig00000012	StringTie	match_part	403576	403658	22.567841	+	.	ID=1:STRGRTYPT.68.2:exon-5;Name=1:STRGRTYPT.68.2;Parent=1:STRGRTYPT.68.2;Target=1:STRGRTYPT.68.2 446 528 +;
tig00000012	StringTie	match_part	406485	406558	13.665977	+	.	ID=1:STRGRTYPT.68.2:exon-6;Name=1:STRGRTYPT.68.2;Parent=1:STRGRTYPT.68.2;Target=1:STRGRTYPT.68.2 529 602 +;
tig00000012	StringTie	match_part	409938	410058	11.553243	+	.	ID=1:STRGRTYPT.68.2:exon-7;Name=1:STRGRTYPT.68.2;Parent=1:STRGRTYPT.68.2;Target=1:STRGRTYPT.68.2 603 723 +;
tig00000012	StringTie	match_part	411393	411516	2.370389	+	.	ID=1:STRGRTYPT.68.2:exon-8;Name=1:STRGRTYPT.68.2;Parent=1:STRGRTYPT.68.2;Target=1:STRGRTYPT.68.2 724 847 +;
tig00000012	StringTie	match	414976	442392	35.266506	+	.	ID=1:STRGRTYPT.69.1;Name=1:STRGRTYPT.69.1;
tig00000012	StringTie	match_part	414976	415016	6.694308	+	.	ID=1:STRGRTYPT.69.1:exon-1;Name=1:STRGRTYPT.69.1;Parent=1:STRGRTYPT.69.1;Target=1:STRGRTYPT.69.1 1 41 +;
tig00000012	StringTie	match_part	417548	417640	41.520573	+	.	ID=1:STRGRTYPT.69.1:exon-2;Name=1:STRGRTYPT.69.1;Parent=1:STRGRTYPT.69.1;Target=1:STRGRTYPT.69.1 42 134 +;
tig00000012	StringTie	match_part	422863	423109	30.049858	+	.	ID=1:STRGRTYPT.69.1:exon-3;Name=1:STRGRTYPT.69.1;Parent=1:STRGRTYPT.69.1;Target=1:STRGRTYPT.69.1 135 381 +;
tig00000012	StringTie	match_part	432214	432283	41.225063	+	.	ID=1:STRGRTYPT.69.1:exon-4;Name=1:STRGRTYPT.69.1;Parent=1:STRGRTYPT.69.1;Target=1:STRGRTYPT.69.1 382 451 +;
tig00000012	StringTie	match_part	433934	434020	46.666367	+	.	ID=1:STRGRTYPT.69.1:exon-5;Name=1:STRGRTYPT.69.1;Parent=1:STRGRTYPT.69.1;Target=1:STRGRTYPT.69.1 452 538 +;
tig00000012	StringTie	match_part	436152	436285	40.580322	+	.	ID=1:STRGRTYPT.69.1:exon-6;Name=1:STRGRTYPT.69.1;Parent=1:STRGRTYPT.69.1;Target=1:STRGRTYPT.69.1 539 672 +;
tig00000012	StringTie	match_part	442118	442392	35.526577	+	.	ID=1:STRGRTYPT.69.1:exon-7;Name=1:STRGRTYPT.69.1;Parent=1:STRGRTYPT.69.1;Target=1:STRGRTYPT.69.1 673 947 +;
tig00000012	StringTie	match	442521	442986	20.304218	+	.	ID=1:STRGRTYPT.69.2;Name=1:STRGRTYPT.69.2;
tig00000012	StringTie	match_part	442521	442986	20.304218	+	.	ID=1:STRGRTYPT.69.2:exon-1;Name=1:STRGRTYPT.69.2;Parent=1:STRGRTYPT.69.2;Target=1:STRGRTYPT.69.2 1 466 +;
tig00000012	StringTie	match	443068	443323	62.737038	+	.	ID=1:STRGRTYPT.69.3;Name=1:STRGRTYPT.69.3;
tig00000012	StringTie	match_part	443068	443323	62.737038	+	.	ID=1:STRGRTYPT.69.3:exon-1;Name=1:STRGRTYPT.69.3;Parent=1:STRGRTYPT.69.3;Target=1:STRGRTYPT.69.3 1 256 +;
tig00000012	StringTie	match	447385	491618	8.945311	-	.	ID=1:STRGRTYPT.70.1;Name=1:STRGRTYPT.70.1;
tig00000012	StringTie	match_part	447385	447615	11.821361	-	.	ID=1:STRGRTYPT.70.1:exon-1;Name=1:STRGRTYPT.70.1;Parent=1:STRGRTYPT.70.1;Target=1:STRGRTYPT.70.1 1 231 +;
tig00000012	StringTie	match_part	452123	452247	18.857187	-	.	ID=1:STRGRTYPT.70.1:exon-2;Name=1:STRGRTYPT.70.1;Parent=1:STRGRTYPT.70.1;Target=1:STRGRTYPT.70.1 232 356 +;
tig00000012	StringTie	match_part	455612	455740	11.075391	-	.	ID=1:STRGRTYPT.70.1:exon-3;Name=1:STRGRTYPT.70.1;Parent=1:STRGRTYPT.70.1;Target=1:STRGRTYPT.70.1 357 485 +;
tig00000012	StringTie	match_part	458803	458952	9.780000	-	.	ID=1:STRGRTYPT.70.1:exon-4;Name=1:STRGRTYPT.70.1;Parent=1:STRGRTYPT.70.1;Target=1:STRGRTYPT.70.1 486 635 +;
tig00000012	StringTie	match_part	463146	463368	5.282593	-	.	ID=1:STRGRTYPT.70.1:exon-5;Name=1:STRGRTYPT.70.1;Parent=1:STRGRTYPT.70.1;Target=1:STRGRTYPT.70.1 636 858 +;
tig00000012	StringTie	match_part	464746	464795	9.898363	-	.	ID=1:STRGRTYPT.70.1:exon-6;Name=1:STRGRTYPT.70.1;Parent=1:STRGRTYPT.70.1;Target=1:STRGRTYPT.70.1 859 908 +;
tig00000012	StringTie	match_part	491195	491618	4.882075	-	.	ID=1:STRGRTYPT.70.1:exon-7;Name=1:STRGRTYPT.70.1;Parent=1:STRGRTYPT.70.1;Target=1:STRGRTYPT.70.1 909 1332 +;
tig00000012	StringTie	match	563709	594759	3.333973	+	.	ID=1:STRGRTYPT.71.1;Name=1:STRGRTYPT.71.1;
tig00000012	StringTie	match_part	563709	563844	3.102941	+	.	ID=1:STRGRTYPT.71.1:exon-1;Name=1:STRGRTYPT.71.1;Parent=1:STRGRTYPT.71.1;Target=1:STRGRTYPT.71.1 1 136 +;
tig00000012	StringTie	match_part	580292	580435	2.937500	+	.	ID=1:STRGRTYPT.71.1:exon-2;Name=1:STRGRTYPT.71.1;Parent=1:STRGRTYPT.71.1;Target=1:STRGRTYPT.71.1 137 280 +;
tig00000012	StringTie	match_part	582681	582809	1.852713	+	.	ID=1:STRGRTYPT.71.1:exon-3;Name=1:STRGRTYPT.71.1;Parent=1:STRGRTYPT.71.1;Target=1:STRGRTYPT.71.1 281 409 +;
tig00000012	StringTie	match_part	594648	594759	5.830357	+	.	ID=1:STRGRTYPT.71.1:exon-4;Name=1:STRGRTYPT.71.1;Parent=1:STRGRTYPT.71.1;Target=1:STRGRTYPT.71.1 410 521 +;
tig00000012	StringTie	match	613274	625051	4.992337	+	.	ID=1:STRGRTYPT.72.1;Name=1:STRGRTYPT.72.1;
tig00000012	StringTie	match_part	613274	613297	3.833333	+	.	ID=1:STRGRTYPT.72.1:exon-1;Name=1:STRGRTYPT.72.1;Parent=1:STRGRTYPT.72.1;Target=1:STRGRTYPT.72.1 1 24 +;
tig00000012	StringTie	match_part	616258	616428	4.438597	+	.	ID=1:STRGRTYPT.72.1:exon-2;Name=1:STRGRTYPT.72.1;Parent=1:STRGRTYPT.72.1;Target=1:STRGRTYPT.72.1 25 195 +;
tig00000012	StringTie	match_part	624903	625051	5.814521	+	.	ID=1:STRGRTYPT.72.1:exon-3;Name=1:STRGRTYPT.72.1;Parent=1:STRGRTYPT.72.1;Target=1:STRGRTYPT.72.1 196 344 +;
tig00000014	StringTie	match	48779	151073	2.669831	+	.	ID=1:STRGRTYPT.73.1;Name=1:STRGRTYPT.73.1;
tig00000014	StringTie	match_part	48779	48874	1.343750	+	.	ID=1:STRGRTYPT.73.1:exon-1;Name=1:STRGRTYPT.73.1;Parent=1:STRGRTYPT.73.1;Target=1:STRGRTYPT.73.1 1 96 +;
tig00000014	StringTie	match_part	135169	135365	3.230457	+	.	ID=1:STRGRTYPT.73.1:exon-2;Name=1:STRGRTYPT.73.1;Parent=1:STRGRTYPT.73.1;Target=1:STRGRTYPT.73.1 97 293 +;
tig00000014	StringTie	match_part	141539	141639	3.600000	+	.	ID=1:STRGRTYPT.73.1:exon-3;Name=1:STRGRTYPT.73.1;Parent=1:STRGRTYPT.73.1;Target=1:STRGRTYPT.73.1 294 394 +;
tig00000014	StringTie	match_part	148767	148920	2.503896	+	.	ID=1:STRGRTYPT.73.1:exon-4;Name=1:STRGRTYPT.73.1;Parent=1:STRGRTYPT.73.1;Target=1:STRGRTYPT.73.1 395 548 +;
tig00000014	StringTie	match_part	151011	151073	1.851852	+	.	ID=1:STRGRTYPT.73.1:exon-5;Name=1:STRGRTYPT.73.1;Parent=1:STRGRTYPT.73.1;Target=1:STRGRTYPT.73.1 549 611 +;
tig00000014	StringTie	match	156200	170525	3.481390	+	.	ID=1:STRGRTYPT.73.2;Name=1:STRGRTYPT.73.2;
tig00000014	StringTie	match_part	156200	156239	3.016666	+	.	ID=1:STRGRTYPT.73.2:exon-1;Name=1:STRGRTYPT.73.2;Parent=1:STRGRTYPT.73.2;Target=1:STRGRTYPT.73.2 1 40 +;
tig00000014	StringTie	match_part	162386	162514	4.736065	+	.	ID=1:STRGRTYPT.73.2:exon-2;Name=1:STRGRTYPT.73.2;Parent=1:STRGRTYPT.73.2;Target=1:STRGRTYPT.73.2 41 169 +;
tig00000014	StringTie	match_part	169997	170180	2.971014	+	.	ID=1:STRGRTYPT.73.2:exon-3;Name=1:STRGRTYPT.73.2;Parent=1:STRGRTYPT.73.2;Target=1:STRGRTYPT.73.2 170 353 +;
tig00000014	StringTie	match_part	170476	170525	2.494286	+	.	ID=1:STRGRTYPT.73.2:exon-4;Name=1:STRGRTYPT.73.2;Parent=1:STRGRTYPT.73.2;Target=1:STRGRTYPT.73.2 354 403 +;
tig00000014	StringTie	match	182205	215286	4.627994	+	.	ID=1:STRGRTYPT.74.1;Name=1:STRGRTYPT.74.1;
tig00000014	StringTie	match_part	182205	182254	3.760000	+	.	ID=1:STRGRTYPT.74.1:exon-1;Name=1:STRGRTYPT.74.1;Parent=1:STRGRTYPT.74.1;Target=1:STRGRTYPT.74.1 1 50 +;
tig00000014	StringTie	match_part	185568	185680	5.607080	+	.	ID=1:STRGRTYPT.74.1:exon-2;Name=1:STRGRTYPT.74.1;Parent=1:STRGRTYPT.74.1;Target=1:STRGRTYPT.74.1 51 163 +;
tig00000014	StringTie	match_part	189082	189199	8.433898	+	.	ID=1:STRGRTYPT.74.1:exon-3;Name=1:STRGRTYPT.74.1;Parent=1:STRGRTYPT.74.1;Target=1:STRGRTYPT.74.1 164 281 +;
tig00000014	StringTie	match_part	205344	205443	7.432000	+	.	ID=1:STRGRTYPT.74.1:exon-4;Name=1:STRGRTYPT.74.1;Parent=1:STRGRTYPT.74.1;Target=1:STRGRTYPT.74.1 282 381 +;
tig00000014	StringTie	match_part	209585	209782	7.361617	+	.	ID=1:STRGRTYPT.74.1:exon-5;Name=1:STRGRTYPT.74.1;Parent=1:STRGRTYPT.74.1;Target=1:STRGRTYPT.74.1 382 579 +;
tig00000014	StringTie	match_part	211878	212015	4.771015	+	.	ID=1:STRGRTYPT.74.1:exon-6;Name=1:STRGRTYPT.74.1;Parent=1:STRGRTYPT.74.1;Target=1:STRGRTYPT.74.1 580 717 +;
tig00000014	StringTie	match_part	214620	215286	2.592418	+	.	ID=1:STRGRTYPT.74.1:exon-7;Name=1:STRGRTYPT.74.1;Parent=1:STRGRTYPT.74.1;Target=1:STRGRTYPT.74.1 718 1384 +;
tig00000024	StringTie	match	59500	90693	14.829391	+	.	ID=1:STRGRTYPT.80.1;Name=1:STRGRTYPT.80.1;
tig00000024	StringTie	match_part	59500	59621	11.218159	+	.	ID=1:STRGRTYPT.80.1:exon-1;Name=1:STRGRTYPT.80.1;Parent=1:STRGRTYPT.80.1;Target=1:STRGRTYPT.80.1 1 122 +;
tig00000024	StringTie	match_part	67871	68022	12.817544	+	.	ID=1:STRGRTYPT.80.1:exon-2;Name=1:STRGRTYPT.80.1;Parent=1:STRGRTYPT.80.1;Target=1:STRGRTYPT.80.1 123 274 +;
tig00000024	StringTie	match_part	69054	69218	14.622478	+	.	ID=1:STRGRTYPT.80.1:exon-3;Name=1:STRGRTYPT.80.1;Parent=1:STRGRTYPT.80.1;Target=1:STRGRTYPT.80.1 275 439 +;
tig00000024	StringTie	match_part	70580	70723	9.412992	+	.	ID=1:STRGRTYPT.80.1:exon-4;Name=1:STRGRTYPT.80.1;Parent=1:STRGRTYPT.80.1;Target=1:STRGRTYPT.80.1 440 583 +;
tig00000024	StringTie	match_part	82807	82890	14.660220	+	.	ID=1:STRGRTYPT.80.1:exon-5;Name=1:STRGRTYPT.80.1;Parent=1:STRGRTYPT.80.1;Target=1:STRGRTYPT.80.1 584 667 +;
tig00000024	StringTie	match_part	83525	83670	14.791555	+	.	ID=1:STRGRTYPT.80.1:exon-6;Name=1:STRGRTYPT.80.1;Parent=1:STRGRTYPT.80.1;Target=1:STRGRTYPT.80.1 668 813 +;
tig00000024	StringTie	match_part	86975	87083	25.443409	+	.	ID=1:STRGRTYPT.80.1:exon-7;Name=1:STRGRTYPT.80.1;Parent=1:STRGRTYPT.80.1;Target=1:STRGRTYPT.80.1 814 922 +;
tig00000024	StringTie	match_part	89807	90693	15.306593	+	.	ID=1:STRGRTYPT.80.1:exon-8;Name=1:STRGRTYPT.80.1;Parent=1:STRGRTYPT.80.1;Target=1:STRGRTYPT.80.1 923 1809 +;
tig00000024	StringTie	match	59500	90693	7.089921	+	.	ID=1:STRGRTYPT.80.2;Name=1:STRGRTYPT.80.2;
tig00000024	StringTie	match_part	59500	59621	5.027451	+	.	ID=1:STRGRTYPT.80.2:exon-1;Name=1:STRGRTYPT.80.2;Parent=1:STRGRTYPT.80.2;Target=1:STRGRTYPT.80.2 1 122 +;
tig00000024	StringTie	match_part	67868	68022	9.979258	+	.	ID=1:STRGRTYPT.80.2:exon-2;Name=1:STRGRTYPT.80.2;Parent=1:STRGRTYPT.80.2;Target=1:STRGRTYPT.80.2 123 277 +;
tig00000024	StringTie	match_part	69054	69218	11.467935	+	.	ID=1:STRGRTYPT.80.2:exon-3;Name=1:STRGRTYPT.80.2;Parent=1:STRGRTYPT.80.2;Target=1:STRGRTYPT.80.2 278 442 +;
tig00000024	StringTie	match_part	70580	70723	7.382304	+	.	ID=1:STRGRTYPT.80.2:exon-4;Name=1:STRGRTYPT.80.2;Parent=1:STRGRTYPT.80.2;Target=1:STRGRTYPT.80.2 443 586 +;
tig00000024	StringTie	match_part	82807	82890	11.491322	+	.	ID=1:STRGRTYPT.80.2:exon-5;Name=1:STRGRTYPT.80.2;Parent=1:STRGRTYPT.80.2;Target=1:STRGRTYPT.80.2 587 670 +;
tig00000024	StringTie	match_part	83525	83670	5.404872	+	.	ID=1:STRGRTYPT.80.2:exon-6;Name=1:STRGRTYPT.80.2;Parent=1:STRGRTYPT.80.2;Target=1:STRGRTYPT.80.2 671 816 +;
tig00000024	StringTie	match_part	86975	87083	9.297087	+	.	ID=1:STRGRTYPT.80.2:exon-7;Name=1:STRGRTYPT.80.2;Parent=1:STRGRTYPT.80.2;Target=1:STRGRTYPT.80.2 817 925 +;
tig00000024	StringTie	match_part	89807	90693	5.593069	+	.	ID=1:STRGRTYPT.80.2:exon-8;Name=1:STRGRTYPT.80.2;Parent=1:STRGRTYPT.80.2;Target=1:STRGRTYPT.80.2 926 1812 +;
tig00000017	StringTie	match	469575	693398	6.502179	-	.	ID=1:STRGRTYPT.81.1;Name=1:STRGRTYPT.81.1;
tig00000017	StringTie	match_part	469575	470012	13.166421	-	.	ID=1:STRGRTYPT.81.1:exon-1;Name=1:STRGRTYPT.81.1;Parent=1:STRGRTYPT.81.1;Target=1:STRGRTYPT.81.1 1 438 +;
tig00000017	StringTie	match_part	471366	471500	1.760281	-	.	ID=1:STRGRTYPT.81.1:exon-2;Name=1:STRGRTYPT.81.1;Parent=1:STRGRTYPT.81.1;Target=1:STRGRTYPT.81.1 439 573 +;
tig00000017	StringTie	match_part	548606	548701	1.900862	-	.	ID=1:STRGRTYPT.81.1:exon-3;Name=1:STRGRTYPT.81.1;Parent=1:STRGRTYPT.81.1;Target=1:STRGRTYPT.81.1 574 669 +;
tig00000017	StringTie	match_part	589136	589263	1.928539	-	.	ID=1:STRGRTYPT.81.1:exon-4;Name=1:STRGRTYPT.81.1;Parent=1:STRGRTYPT.81.1;Target=1:STRGRTYPT.81.1 670 797 +;
tig00000017	StringTie	match_part	634576	634651	1.795527	-	.	ID=1:STRGRTYPT.81.1:exon-5;Name=1:STRGRTYPT.81.1;Parent=1:STRGRTYPT.81.1;Target=1:STRGRTYPT.81.1 798 873 +;
tig00000017	StringTie	match_part	651915	652021	1.502131	-	.	ID=1:STRGRTYPT.81.1:exon-6;Name=1:STRGRTYPT.81.1;Parent=1:STRGRTYPT.81.1;Target=1:STRGRTYPT.81.1 874 980 +;
tig00000017	StringTie	match_part	693340	693398	0.418815	-	.	ID=1:STRGRTYPT.81.1:exon-7;Name=1:STRGRTYPT.81.1;Parent=1:STRGRTYPT.81.1;Target=1:STRGRTYPT.81.1 981 1039 +;
tig00000017	StringTie	match	470236	693398	52.045029	-	.	ID=1:STRGRTYPT.81.2;Name=1:STRGRTYPT.81.2;
tig00000017	StringTie	match_part	470236	471500	38.642986	-	.	ID=1:STRGRTYPT.81.2:exon-1;Name=1:STRGRTYPT.81.2;Parent=1:STRGRTYPT.81.2;Target=1:STRGRTYPT.81.2 1 1265 +;
tig00000017	StringTie	match_part	548606	548701	104.265808	-	.	ID=1:STRGRTYPT.81.2:exon-2;Name=1:STRGRTYPT.81.2;Parent=1:STRGRTYPT.81.2;Target=1:STRGRTYPT.81.2 1266 1361 +;
tig00000017	StringTie	match_part	589136	589263	105.783936	-	.	ID=1:STRGRTYPT.81.2:exon-3;Name=1:STRGRTYPT.81.2;Parent=1:STRGRTYPT.81.2;Target=1:STRGRTYPT.81.2 1362 1489 +;
tig00000017	StringTie	match_part	634576	634651	98.487999	-	.	ID=1:STRGRTYPT.81.2:exon-4;Name=1:STRGRTYPT.81.2;Parent=1:STRGRTYPT.81.2;Target=1:STRGRTYPT.81.2 1490 1565 +;
tig00000017	StringTie	match_part	651915	652021	82.394653	-	.	ID=1:STRGRTYPT.81.2:exon-5;Name=1:STRGRTYPT.81.2;Parent=1:STRGRTYPT.81.2;Target=1:STRGRTYPT.81.2 1566 1672 +;
tig00000017	StringTie	match_part	693340	693398	22.972773	-	.	ID=1:STRGRTYPT.81.2:exon-6;Name=1:STRGRTYPT.81.2;Parent=1:STRGRTYPT.81.2;Target=1:STRGRTYPT.81.2 1673 1731 +;
tig00000024	StringTie	match	90784	119952	236.980194	-	.	ID=1:STRGRTYPT.82.1;Name=1:STRGRTYPT.82.1;
tig00000024	StringTie	match_part	90784	91393	149.461731	-	.	ID=1:STRGRTYPT.82.1:exon-1;Name=1:STRGRTYPT.82.1;Parent=1:STRGRTYPT.82.1;Target=1:STRGRTYPT.82.1 1 610 +;
tig00000024	StringTie	match_part	93490	93636	374.910736	-	.	ID=1:STRGRTYPT.82.1:exon-2;Name=1:STRGRTYPT.82.1;Parent=1:STRGRTYPT.82.1;Target=1:STRGRTYPT.82.1 611 757 +;
tig00000024	StringTie	match_part	94209	94280	399.629639	-	.	ID=1:STRGRTYPT.82.1:exon-3;Name=1:STRGRTYPT.82.1;Parent=1:STRGRTYPT.82.1;Target=1:STRGRTYPT.82.1 758 829 +;
tig00000024	StringTie	match_part	94380	94563	480.716675	-	.	ID=1:STRGRTYPT.82.1:exon-4;Name=1:STRGRTYPT.82.1;Parent=1:STRGRTYPT.82.1;Target=1:STRGRTYPT.82.1 830 1013 +;
tig00000024	StringTie	match_part	94675	94767	250.412613	-	.	ID=1:STRGRTYPT.82.1:exon-5;Name=1:STRGRTYPT.82.1;Parent=1:STRGRTYPT.82.1;Target=1:STRGRTYPT.82.1 1014 1106 +;
tig00000024	StringTie	match_part	95382	95596	214.193771	-	.	ID=1:STRGRTYPT.82.1:exon-6;Name=1:STRGRTYPT.82.1;Parent=1:STRGRTYPT.82.1;Target=1:STRGRTYPT.82.1 1107 1321 +;
tig00000024	StringTie	match_part	97598	97708	181.483307	-	.	ID=1:STRGRTYPT.82.1:exon-7;Name=1:STRGRTYPT.82.1;Parent=1:STRGRTYPT.82.1;Target=1:STRGRTYPT.82.1 1322 1432 +;
tig00000024	StringTie	match_part	99653	99860	335.023438	-	.	ID=1:STRGRTYPT.82.1:exon-8;Name=1:STRGRTYPT.82.1;Parent=1:STRGRTYPT.82.1;Target=1:STRGRTYPT.82.1 1433 1640 +;
tig00000024	StringTie	match_part	100800	100930	338.246368	-	.	ID=1:STRGRTYPT.82.1:exon-9;Name=1:STRGRTYPT.82.1;Parent=1:STRGRTYPT.82.1;Target=1:STRGRTYPT.82.1 1641 1771 +;
tig00000024	StringTie	match_part	101222	101365	253.237091	-	.	ID=1:STRGRTYPT.82.1:exon-10;Name=1:STRGRTYPT.82.1;Parent=1:STRGRTYPT.82.1;Target=1:STRGRTYPT.82.1 1772 1915 +;
tig00000024	StringTie	match_part	105410	105516	286.438660	-	.	ID=1:STRGRTYPT.82.1:exon-11;Name=1:STRGRTYPT.82.1;Parent=1:STRGRTYPT.82.1;Target=1:STRGRTYPT.82.1 1916 2022 +;
tig00000024	StringTie	match_part	106564	106652	205.662399	-	.	ID=1:STRGRTYPT.82.1:exon-12;Name=1:STRGRTYPT.82.1;Parent=1:STRGRTYPT.82.1;Target=1:STRGRTYPT.82.1 2023 2111 +;
tig00000024	StringTie	match_part	106734	106844	299.328949	-	.	ID=1:STRGRTYPT.82.1:exon-13;Name=1:STRGRTYPT.82.1;Parent=1:STRGRTYPT.82.1;Target=1:STRGRTYPT.82.1 2112 2222 +;
tig00000024	StringTie	match_part	108052	108251	242.629486	-	.	ID=1:STRGRTYPT.82.1:exon-14;Name=1:STRGRTYPT.82.1;Parent=1:STRGRTYPT.82.1;Target=1:STRGRTYPT.82.1 2223 2422 +;
tig00000024	StringTie	match_part	110081	110223	183.411865	-	.	ID=1:STRGRTYPT.82.1:exon-15;Name=1:STRGRTYPT.82.1;Parent=1:STRGRTYPT.82.1;Target=1:STRGRTYPT.82.1 2423 2565 +;
tig00000024	StringTie	match_part	112618	112717	152.335052	-	.	ID=1:STRGRTYPT.82.1:exon-16;Name=1:STRGRTYPT.82.1;Parent=1:STRGRTYPT.82.1;Target=1:STRGRTYPT.82.1 2566 2665 +;
tig00000024	StringTie	match_part	113527	113673	218.086609	-	.	ID=1:STRGRTYPT.82.1:exon-17;Name=1:STRGRTYPT.82.1;Parent=1:STRGRTYPT.82.1;Target=1:STRGRTYPT.82.1 2666 2812 +;
tig00000024	StringTie	match_part	113911	114059	230.409241	-	.	ID=1:STRGRTYPT.82.1:exon-18;Name=1:STRGRTYPT.82.1;Parent=1:STRGRTYPT.82.1;Target=1:STRGRTYPT.82.1 2813 2961 +;
tig00000024	StringTie	match_part	114283	114409	201.046722	-	.	ID=1:STRGRTYPT.82.1:exon-19;Name=1:STRGRTYPT.82.1;Parent=1:STRGRTYPT.82.1;Target=1:STRGRTYPT.82.1 2962 3088 +;
tig00000024	StringTie	match_part	115498	115584	210.139572	-	.	ID=1:STRGRTYPT.82.1:exon-20;Name=1:STRGRTYPT.82.1;Parent=1:STRGRTYPT.82.1;Target=1:STRGRTYPT.82.1 3089 3175 +;
tig00000024	StringTie	match_part	116562	116699	166.631516	-	.	ID=1:STRGRTYPT.82.1:exon-21;Name=1:STRGRTYPT.82.1;Parent=1:STRGRTYPT.82.1;Target=1:STRGRTYPT.82.1 3176 3313 +;
tig00000024	StringTie	match_part	119843	119952	33.108288	-	.	ID=1:STRGRTYPT.82.1:exon-22;Name=1:STRGRTYPT.82.1;Parent=1:STRGRTYPT.82.1;Target=1:STRGRTYPT.82.1 3314 3423 +;
tig00000026	StringTie	match	84405	106883	15.796961	+	.	ID=1:STRGRTYPT.88.1;Name=1:STRGRTYPT.88.1;
tig00000026	StringTie	match_part	84405	84872	17.433762	+	.	ID=1:STRGRTYPT.88.1:exon-1;Name=1:STRGRTYPT.88.1;Parent=1:STRGRTYPT.88.1;Target=1:STRGRTYPT.88.1 1 468 +;
tig00000026	StringTie	match_part	89227	89339	28.707962	+	.	ID=1:STRGRTYPT.88.1:exon-2;Name=1:STRGRTYPT.88.1;Parent=1:STRGRTYPT.88.1;Target=1:STRGRTYPT.88.1 469 581 +;
tig00000026	StringTie	match_part	94153	94202	21.919998	+	.	ID=1:STRGRTYPT.88.1:exon-3;Name=1:STRGRTYPT.88.1;Parent=1:STRGRTYPT.88.1;Target=1:STRGRTYPT.88.1 582 631 +;
tig00000026	StringTie	match_part	94306	94398	16.922554	+	.	ID=1:STRGRTYPT.88.1:exon-4;Name=1:STRGRTYPT.88.1;Parent=1:STRGRTYPT.88.1;Target=1:STRGRTYPT.88.1 632 724 +;
tig00000026	StringTie	match_part	98208	98301	8.191488	+	.	ID=1:STRGRTYPT.88.1:exon-5;Name=1:STRGRTYPT.88.1;Parent=1:STRGRTYPT.88.1;Target=1:STRGRTYPT.88.1 725 818 +;
tig00000026	StringTie	match_part	100717	100901	13.558558	+	.	ID=1:STRGRTYPT.88.1:exon-6;Name=1:STRGRTYPT.88.1;Parent=1:STRGRTYPT.88.1;Target=1:STRGRTYPT.88.1 819 1003 +;
tig00000026	StringTie	match_part	101952	102134	7.233758	+	.	ID=1:STRGRTYPT.88.1:exon-7;Name=1:STRGRTYPT.88.1;Parent=1:STRGRTYPT.88.1;Target=1:STRGRTYPT.88.1 1004 1186 +;
tig00000026	StringTie	match_part	102243	102386	20.025206	+	.	ID=1:STRGRTYPT.88.1:exon-8;Name=1:STRGRTYPT.88.1;Parent=1:STRGRTYPT.88.1;Target=1:STRGRTYPT.88.1 1187 1330 +;
tig00000026	StringTie	match_part	103095	106883	15.662123	+	.	ID=1:STRGRTYPT.88.1:exon-9;Name=1:STRGRTYPT.88.1;Parent=1:STRGRTYPT.88.1;Target=1:STRGRTYPT.88.1 1331 5119 +;
tig00000026	StringTie	match	116009	130089	18.115015	-	.	ID=1:STRGRTYPT.89.1;Name=1:STRGRTYPT.89.1;
tig00000026	StringTie	match_part	116009	116544	19.492785	-	.	ID=1:STRGRTYPT.89.1:exon-1;Name=1:STRGRTYPT.89.1;Parent=1:STRGRTYPT.89.1;Target=1:STRGRTYPT.89.1 1 536 +;
tig00000026	StringTie	match_part	117640	117764	17.962107	-	.	ID=1:STRGRTYPT.89.1:exon-2;Name=1:STRGRTYPT.89.1;Parent=1:STRGRTYPT.89.1;Target=1:STRGRTYPT.89.1 537 661 +;
tig00000026	StringTie	match_part	119346	119494	20.510571	-	.	ID=1:STRGRTYPT.89.1:exon-3;Name=1:STRGRTYPT.89.1;Parent=1:STRGRTYPT.89.1;Target=1:STRGRTYPT.89.1 662 810 +;
tig00000026	StringTie	match_part	123965	124015	15.166667	-	.	ID=1:STRGRTYPT.89.1:exon-4;Name=1:STRGRTYPT.89.1;Parent=1:STRGRTYPT.89.1;Target=1:STRGRTYPT.89.1 811 861 +;
tig00000026	StringTie	match_part	127379	127478	16.040001	-	.	ID=1:STRGRTYPT.89.1:exon-5;Name=1:STRGRTYPT.89.1;Parent=1:STRGRTYPT.89.1;Target=1:STRGRTYPT.89.1 862 961 +;
tig00000026	StringTie	match_part	129834	130089	15.308594	-	.	ID=1:STRGRTYPT.89.1:exon-6;Name=1:STRGRTYPT.89.1;Parent=1:STRGRTYPT.89.1;Target=1:STRGRTYPT.89.1 962 1217 +;
tig00000026	StringTie	match	139070	192880	30.985960	+	.	ID=1:STRGRTYPT.90.1;Name=1:STRGRTYPT.90.1;
tig00000026	StringTie	match_part	139070	139306	10.681131	+	.	ID=1:STRGRTYPT.90.1:exon-1;Name=1:STRGRTYPT.90.1;Parent=1:STRGRTYPT.90.1;Target=1:STRGRTYPT.90.1 1 237 +;
tig00000026	StringTie	match_part	145315	145454	32.877754	+	.	ID=1:STRGRTYPT.90.1:exon-2;Name=1:STRGRTYPT.90.1;Parent=1:STRGRTYPT.90.1;Target=1:STRGRTYPT.90.1 238 377 +;
tig00000026	StringTie	match_part	145704	145747	40.850327	+	.	ID=1:STRGRTYPT.90.1:exon-3;Name=1:STRGRTYPT.90.1;Parent=1:STRGRTYPT.90.1;Target=1:STRGRTYPT.90.1 378 421 +;
tig00000026	StringTie	match_part	146960	147107	20.976301	+	.	ID=1:STRGRTYPT.90.1:exon-4;Name=1:STRGRTYPT.90.1;Parent=1:STRGRTYPT.90.1;Target=1:STRGRTYPT.90.1 422 569 +;
tig00000026	StringTie	match_part	147195	147300	37.078140	+	.	ID=1:STRGRTYPT.90.1:exon-5;Name=1:STRGRTYPT.90.1;Parent=1:STRGRTYPT.90.1;Target=1:STRGRTYPT.90.1 570 675 +;
tig00000026	StringTie	match_part	148629	148719	47.214314	+	.	ID=1:STRGRTYPT.90.1:exon-6;Name=1:STRGRTYPT.90.1;Parent=1:STRGRTYPT.90.1;Target=1:STRGRTYPT.90.1 676 766 +;
tig00000026	StringTie	match_part	151573	151686	30.927765	+	.	ID=1:STRGRTYPT.90.1:exon-7;Name=1:STRGRTYPT.90.1;Parent=1:STRGRTYPT.90.1;Target=1:STRGRTYPT.90.1 767 880 +;
tig00000026	StringTie	match_part	152682	152796	27.280306	+	.	ID=1:STRGRTYPT.90.1:exon-8;Name=1:STRGRTYPT.90.1;Parent=1:STRGRTYPT.90.1;Target=1:STRGRTYPT.90.1 881 995 +;
tig00000026	StringTie	match_part	153226	153333	42.319775	+	.	ID=1:STRGRTYPT.90.1:exon-9;Name=1:STRGRTYPT.90.1;Parent=1:STRGRTYPT.90.1;Target=1:STRGRTYPT.90.1 996 1103 +;
tig00000026	StringTie	match_part	159620	159728	43.010983	+	.	ID=1:STRGRTYPT.90.1:exon-10;Name=1:STRGRTYPT.90.1;Parent=1:STRGRTYPT.90.1;Target=1:STRGRTYPT.90.1 1104 1212 +;
tig00000026	StringTie	match_part	160717	160832	31.151346	+	.	ID=1:STRGRTYPT.90.1:exon-11;Name=1:STRGRTYPT.90.1;Parent=1:STRGRTYPT.90.1;Target=1:STRGRTYPT.90.1 1213 1328 +;
tig00000026	StringTie	match_part	163165	163339	27.567282	+	.	ID=1:STRGRTYPT.90.1:exon-12;Name=1:STRGRTYPT.90.1;Parent=1:STRGRTYPT.90.1;Target=1:STRGRTYPT.90.1 1329 1503 +;
tig00000026	StringTie	match_part	164588	164676	18.260031	+	.	ID=1:STRGRTYPT.90.1:exon-13;Name=1:STRGRTYPT.90.1;Parent=1:STRGRTYPT.90.1;Target=1:STRGRTYPT.90.1 1504 1592 +;
tig00000026	StringTie	match_part	165632	165791	35.666664	+	.	ID=1:STRGRTYPT.90.1:exon-14;Name=1:STRGRTYPT.90.1;Parent=1:STRGRTYPT.90.1;Target=1:STRGRTYPT.90.1 1593 1752 +;
tig00000026	StringTie	match_part	166494	166584	38.989010	+	.	ID=1:STRGRTYPT.90.1:exon-15;Name=1:STRGRTYPT.90.1;Parent=1:STRGRTYPT.90.1;Target=1:STRGRTYPT.90.1 1753 1843 +;
tig00000026	StringTie	match_part	166781	167095	22.949329	+	.	ID=1:STRGRTYPT.90.1:exon-16;Name=1:STRGRTYPT.90.1;Parent=1:STRGRTYPT.90.1;Target=1:STRGRTYPT.90.1 1844 2158 +;
tig00000026	StringTie	match_part	168413	168542	28.868380	+	.	ID=1:STRGRTYPT.90.1:exon-17;Name=1:STRGRTYPT.90.1;Parent=1:STRGRTYPT.90.1;Target=1:STRGRTYPT.90.1 2159 2288 +;
tig00000026	StringTie	match_part	173585	173771	25.010376	+	.	ID=1:STRGRTYPT.90.1:exon-18;Name=1:STRGRTYPT.90.1;Parent=1:STRGRTYPT.90.1;Target=1:STRGRTYPT.90.1 2289 2475 +;
tig00000026	StringTie	match_part	174963	175148	25.391600	+	.	ID=1:STRGRTYPT.90.1:exon-19;Name=1:STRGRTYPT.90.1;Parent=1:STRGRTYPT.90.1;Target=1:STRGRTYPT.90.1 2476 2661 +;
tig00000026	StringTie	match_part	175708	175843	32.533836	+	.	ID=1:STRGRTYPT.90.1:exon-20;Name=1:STRGRTYPT.90.1;Parent=1:STRGRTYPT.90.1;Target=1:STRGRTYPT.90.1 2662 2797 +;
tig00000026	StringTie	match_part	176119	176315	33.136356	+	.	ID=1:STRGRTYPT.90.1:exon-21;Name=1:STRGRTYPT.90.1;Parent=1:STRGRTYPT.90.1;Target=1:STRGRTYPT.90.1 2798 2994 +;
tig00000026	StringTie	match_part	177525	177684	31.269581	+	.	ID=1:STRGRTYPT.90.1:exon-22;Name=1:STRGRTYPT.90.1;Parent=1:STRGRTYPT.90.1;Target=1:STRGRTYPT.90.1 2995 3154 +;
tig00000026	StringTie	match_part	179094	179216	31.594492	+	.	ID=1:STRGRTYPT.90.1:exon-23;Name=1:STRGRTYPT.90.1;Parent=1:STRGRTYPT.90.1;Target=1:STRGRTYPT.90.1 3155 3277 +;
tig00000026	StringTie	match_part	179483	179632	41.052742	+	.	ID=1:STRGRTYPT.90.1:exon-24;Name=1:STRGRTYPT.90.1;Parent=1:STRGRTYPT.90.1;Target=1:STRGRTYPT.90.1 3278 3427 +;
tig00000026	StringTie	match_part	186782	187219	41.040596	+	.	ID=1:STRGRTYPT.90.1:exon-25;Name=1:STRGRTYPT.90.1;Parent=1:STRGRTYPT.90.1;Target=1:STRGRTYPT.90.1 3428 3865 +;
tig00000026	StringTie	match_part	190100	190236	34.867607	+	.	ID=1:STRGRTYPT.90.1:exon-26;Name=1:STRGRTYPT.90.1;Parent=1:STRGRTYPT.90.1;Target=1:STRGRTYPT.90.1 3866 4002 +;
tig00000026	StringTie	match_part	190756	190884	41.807995	+	.	ID=1:STRGRTYPT.90.1:exon-27;Name=1:STRGRTYPT.90.1;Parent=1:STRGRTYPT.90.1;Target=1:STRGRTYPT.90.1 4003 4131 +;
tig00000026	StringTie	match_part	192724	192880	11.850089	+	.	ID=1:STRGRTYPT.90.1:exon-28;Name=1:STRGRTYPT.90.1;Parent=1:STRGRTYPT.90.1;Target=1:STRGRTYPT.90.1 4132 4288 +;
tig00000026	StringTie	match	164233	192880	5.278557	+	.	ID=1:STRGRTYPT.90.2;Name=1:STRGRTYPT.90.2;
tig00000026	StringTie	match_part	164233	165791	3.550392	+	.	ID=1:STRGRTYPT.90.2:exon-1;Name=1:STRGRTYPT.90.2;Parent=1:STRGRTYPT.90.2;Target=1:STRGRTYPT.90.2 1 1559 +;
tig00000026	StringTie	match_part	166494	166584	7.886770	+	.	ID=1:STRGRTYPT.90.2:exon-2;Name=1:STRGRTYPT.90.2;Parent=1:STRGRTYPT.90.2;Target=1:STRGRTYPT.90.2 1560 1650 +;
tig00000026	StringTie	match_part	166781	167095	4.642234	+	.	ID=1:STRGRTYPT.90.2:exon-3;Name=1:STRGRTYPT.90.2;Parent=1:STRGRTYPT.90.2;Target=1:STRGRTYPT.90.2 1651 1965 +;
tig00000026	StringTie	match_part	168413	168542	5.839550	+	.	ID=1:STRGRTYPT.90.2:exon-4;Name=1:STRGRTYPT.90.2;Parent=1:STRGRTYPT.90.2;Target=1:STRGRTYPT.90.2 1966 2095 +;
tig00000026	StringTie	match_part	173585	173771	5.059145	+	.	ID=1:STRGRTYPT.90.2:exon-5;Name=1:STRGRTYPT.90.2;Parent=1:STRGRTYPT.90.2;Target=1:STRGRTYPT.90.2 2096 2282 +;
tig00000026	StringTie	match_part	174963	175148	5.136261	+	.	ID=1:STRGRTYPT.90.2:exon-6;Name=1:STRGRTYPT.90.2;Parent=1:STRGRTYPT.90.2;Target=1:STRGRTYPT.90.2 2283 2468 +;
tig00000026	StringTie	match_part	175708	175843	6.581007	+	.	ID=1:STRGRTYPT.90.2:exon-7;Name=1:STRGRTYPT.90.2;Parent=1:STRGRTYPT.90.2;Target=1:STRGRTYPT.90.2 2469 2604 +;
tig00000026	StringTie	match_part	176119	176315	6.702886	+	.	ID=1:STRGRTYPT.90.2:exon-8;Name=1:STRGRTYPT.90.2;Parent=1:STRGRTYPT.90.2;Target=1:STRGRTYPT.90.2 2605 2801 +;
tig00000026	StringTie	match_part	177525	177684	6.325271	+	.	ID=1:STRGRTYPT.90.2:exon-9;Name=1:STRGRTYPT.90.2;Parent=1:STRGRTYPT.90.2;Target=1:STRGRTYPT.90.2 2802 2961 +;
tig00000026	StringTie	match_part	179094	179216	6.390995	+	.	ID=1:STRGRTYPT.90.2:exon-10;Name=1:STRGRTYPT.90.2;Parent=1:STRGRTYPT.90.2;Target=1:STRGRTYPT.90.2 2962 3084 +;
tig00000026	StringTie	match_part	179483	179632	8.304227	+	.	ID=1:STRGRTYPT.90.2:exon-11;Name=1:STRGRTYPT.90.2;Parent=1:STRGRTYPT.90.2;Target=1:STRGRTYPT.90.2 3085 3234 +;
tig00000026	StringTie	match_part	186782	187219	8.206329	+	.	ID=1:STRGRTYPT.90.2:exon-12;Name=1:STRGRTYPT.90.2;Parent=1:STRGRTYPT.90.2;Target=1:STRGRTYPT.90.2 3235 3672 +;
tig00000026	StringTie	match_part	190100	190236	6.892719	+	.	ID=1:STRGRTYPT.90.2:exon-13;Name=1:STRGRTYPT.90.2;Parent=1:STRGRTYPT.90.2;Target=1:STRGRTYPT.90.2 3673 3809 +;
tig00000026	StringTie	match_part	190756	190884	8.258615	+	.	ID=1:STRGRTYPT.90.2:exon-14;Name=1:STRGRTYPT.90.2;Parent=1:STRGRTYPT.90.2;Target=1:STRGRTYPT.90.2 3810 3938 +;
tig00000026	StringTie	match_part	192724	192880	2.369680	+	.	ID=1:STRGRTYPT.90.2:exon-15;Name=1:STRGRTYPT.90.2;Parent=1:STRGRTYPT.90.2;Target=1:STRGRTYPT.90.2 3939 4095 +;
tig00000026	StringTie	match	174395	192880	3.520723	+	.	ID=1:STRGRTYPT.90.3;Name=1:STRGRTYPT.90.3;
tig00000026	StringTie	match_part	174395	174480	1.166344	+	.	ID=1:STRGRTYPT.90.3:exon-1;Name=1:STRGRTYPT.90.3;Parent=1:STRGRTYPT.90.3;Target=1:STRGRTYPT.90.3 1 86 +;
tig00000026	StringTie	match_part	174963	175148	2.747180	+	.	ID=1:STRGRTYPT.90.3:exon-2;Name=1:STRGRTYPT.90.3;Parent=1:STRGRTYPT.90.3;Target=1:STRGRTYPT.90.3 87 272 +;
tig00000026	StringTie	match_part	175708	175843	3.519915	+	.	ID=1:STRGRTYPT.90.3:exon-3;Name=1:STRGRTYPT.90.3;Parent=1:STRGRTYPT.90.3;Target=1:STRGRTYPT.90.3 273 408 +;
tig00000026	StringTie	match_part	176119	176315	3.585104	+	.	ID=1:STRGRTYPT.90.3:exon-4;Name=1:STRGRTYPT.90.3;Parent=1:STRGRTYPT.90.3;Target=1:STRGRTYPT.90.3 409 605 +;
tig00000026	StringTie	match_part	177525	177684	3.383132	+	.	ID=1:STRGRTYPT.90.3:exon-5;Name=1:STRGRTYPT.90.3;Parent=1:STRGRTYPT.90.3;Target=1:STRGRTYPT.90.3 606 765 +;
tig00000026	StringTie	match_part	179094	179216	3.418286	+	.	ID=1:STRGRTYPT.90.3:exon-6;Name=1:STRGRTYPT.90.3;Parent=1:STRGRTYPT.90.3;Target=1:STRGRTYPT.90.3 766 888 +;
tig00000026	StringTie	match_part	179483	179632	4.441596	+	.	ID=1:STRGRTYPT.90.3:exon-7;Name=1:STRGRTYPT.90.3;Parent=1:STRGRTYPT.90.3;Target=1:STRGRTYPT.90.3 889 1038 +;
tig00000026	StringTie	match_part	186785	187219	4.454681	+	.	ID=1:STRGRTYPT.90.3:exon-8;Name=1:STRGRTYPT.90.3;Parent=1:STRGRTYPT.90.3;Target=1:STRGRTYPT.90.3 1039 1473 +;
tig00000026	StringTie	match_part	190100	190236	3.799427	+	.	ID=1:STRGRTYPT.90.3:exon-9;Name=1:STRGRTYPT.90.3;Parent=1:STRGRTYPT.90.3;Target=1:STRGRTYPT.90.3 1474 1610 +;
tig00000026	StringTie	match_part	190756	190884	4.556918	+	.	ID=1:STRGRTYPT.90.3:exon-10;Name=1:STRGRTYPT.90.3;Parent=1:STRGRTYPT.90.3;Target=1:STRGRTYPT.90.3 1611 1739 +;
tig00000026	StringTie	match_part	192724	192880	1.285862	+	.	ID=1:STRGRTYPT.90.3:exon-11;Name=1:STRGRTYPT.90.3;Parent=1:STRGRTYPT.90.3;Target=1:STRGRTYPT.90.3 1740 1896 +;
tig00000026	StringTie	match	198160	215941	3.688560	+	.	ID=1:STRGRTYPT.92.1;Name=1:STRGRTYPT.92.1;
tig00000026	StringTie	match_part	198160	198436	0.528051	+	.	ID=1:STRGRTYPT.92.1:exon-1;Name=1:STRGRTYPT.92.1;Parent=1:STRGRTYPT.92.1;Target=1:STRGRTYPT.92.1 1 277 +;
tig00000026	StringTie	match_part	204422	204593	1.594516	+	.	ID=1:STRGRTYPT.92.1:exon-2;Name=1:STRGRTYPT.92.1;Parent=1:STRGRTYPT.92.1;Target=1:STRGRTYPT.92.1 278 449 +;
tig00000026	StringTie	match_part	207201	209945	4.077802	+	.	ID=1:STRGRTYPT.92.1:exon-3;Name=1:STRGRTYPT.92.1;Parent=1:STRGRTYPT.92.1;Target=1:STRGRTYPT.92.1 450 3194 +;
tig00000026	StringTie	match_part	215770	215941	4.660465	+	.	ID=1:STRGRTYPT.92.1:exon-4;Name=1:STRGRTYPT.92.1;Parent=1:STRGRTYPT.92.1;Target=1:STRGRTYPT.92.1 3195 3366 +;
tig00000026	StringTie	match	198160	215941	16.798403	+	.	ID=1:STRGRTYPT.92.2;Name=1:STRGRTYPT.92.2;
tig00000026	StringTie	match_part	198160	198436	2.072202	+	.	ID=1:STRGRTYPT.92.2:exon-1;Name=1:STRGRTYPT.92.2;Parent=1:STRGRTYPT.92.2;Target=1:STRGRTYPT.92.2 1 277 +;
tig00000026	StringTie	match_part	207201	210046	18.743670	+	.	ID=1:STRGRTYPT.92.2:exon-2;Name=1:STRGRTYPT.92.2;Parent=1:STRGRTYPT.92.2;Target=1:STRGRTYPT.92.2 278 3123 +;
tig00000026	StringTie	match_part	215770	215941	8.325513	+	.	ID=1:STRGRTYPT.92.2:exon-3;Name=1:STRGRTYPT.92.2;Parent=1:STRGRTYPT.92.2;Target=1:STRGRTYPT.92.2 3124 3295 +;
tig00000026	StringTie	match	219965	224333	15.737938	+	.	ID=1:STRGRTYPT.97.1;Name=1:STRGRTYPT.97.1;
tig00000026	StringTie	match_part	219965	220144	15.720659	+	.	ID=1:STRGRTYPT.97.1:exon-1;Name=1:STRGRTYPT.97.1;Parent=1:STRGRTYPT.97.1;Target=1:STRGRTYPT.97.1 1 180 +;
tig00000026	StringTie	match_part	224300	224333	15.829412	+	.	ID=1:STRGRTYPT.97.1:exon-2;Name=1:STRGRTYPT.97.1;Parent=1:STRGRTYPT.97.1;Target=1:STRGRTYPT.97.1 181 214 +;
tig00000026	StringTie	match	219965	224333	8.422642	+	.	ID=1:STRGRTYPT.97.2;Name=1:STRGRTYPT.97.2;
tig00000026	StringTie	match_part	219965	220431	8.988694	+	.	ID=1:STRGRTYPT.97.2:exon-1;Name=1:STRGRTYPT.97.2;Parent=1:STRGRTYPT.97.2;Target=1:STRGRTYPT.97.2 1 467 +;
tig00000026	StringTie	match_part	224300	224333	0.647751	+	.	ID=1:STRGRTYPT.97.2:exon-2;Name=1:STRGRTYPT.97.2;Parent=1:STRGRTYPT.97.2;Target=1:STRGRTYPT.97.2 468 501 +;
tig00000026	StringTie	match	225251	237499	33.266872	+	.	ID=1:STRGRTYPT.98.1;Name=1:STRGRTYPT.98.1;
tig00000026	StringTie	match_part	225251	225434	11.034205	+	.	ID=1:STRGRTYPT.98.1:exon-1;Name=1:STRGRTYPT.98.1;Parent=1:STRGRTYPT.98.1;Target=1:STRGRTYPT.98.1 1 184 +;
tig00000026	StringTie	match_part	226397	226917	21.639999	+	.	ID=1:STRGRTYPT.98.1:exon-2;Name=1:STRGRTYPT.98.1;Parent=1:STRGRTYPT.98.1;Target=1:STRGRTYPT.98.1 185 705 +;
tig00000026	StringTie	match_part	229727	229859	36.681168	+	.	ID=1:STRGRTYPT.98.1:exon-3;Name=1:STRGRTYPT.98.1;Parent=1:STRGRTYPT.98.1;Target=1:STRGRTYPT.98.1 706 838 +;
tig00000026	StringTie	match_part	236984	237499	52.054306	+	.	ID=1:STRGRTYPT.98.1:exon-4;Name=1:STRGRTYPT.98.1;Parent=1:STRGRTYPT.98.1;Target=1:STRGRTYPT.98.1 839 1354 +;
tig00000026	StringTie	match	225251	237499	29.402296	+	.	ID=1:STRGRTYPT.98.2;Name=1:STRGRTYPT.98.2;
tig00000026	StringTie	match_part	225251	225434	14.546835	+	.	ID=1:STRGRTYPT.98.2:exon-1;Name=1:STRGRTYPT.98.2;Parent=1:STRGRTYPT.98.2;Target=1:STRGRTYPT.98.2 1 184 +;
tig00000026	StringTie	match_part	226397	229859	30.824129	+	.	ID=1:STRGRTYPT.98.2:exon-2;Name=1:STRGRTYPT.98.2;Parent=1:STRGRTYPT.98.2;Target=1:STRGRTYPT.98.2 185 3647 +;
tig00000026	StringTie	match_part	236984	237499	25.157337	+	.	ID=1:STRGRTYPT.98.2:exon-3;Name=1:STRGRTYPT.98.2;Parent=1:STRGRTYPT.98.2;Target=1:STRGRTYPT.98.2 3648 4163 +;
tig00000026	StringTie	match	266685	297405	22.747774	-	.	ID=1:STRGRTYPT.100.1;Name=1:STRGRTYPT.100.1;
tig00000026	StringTie	match_part	266685	266920	39.061054	-	.	ID=1:STRGRTYPT.100.1:exon-1;Name=1:STRGRTYPT.100.1;Parent=1:STRGRTYPT.100.1;Target=1:STRGRTYPT.100.1 1 236 +;
tig00000026	StringTie	match_part	269510	269635	41.933994	-	.	ID=1:STRGRTYPT.100.1:exon-2;Name=1:STRGRTYPT.100.1;Parent=1:STRGRTYPT.100.1;Target=1:STRGRTYPT.100.1 237 362 +;
tig00000026	StringTie	match_part	270734	270875	35.413136	-	.	ID=1:STRGRTYPT.100.1:exon-3;Name=1:STRGRTYPT.100.1;Parent=1:STRGRTYPT.100.1;Target=1:STRGRTYPT.100.1 363 504 +;
tig00000026	StringTie	match_part	272582	272773	48.019634	-	.	ID=1:STRGRTYPT.100.1:exon-4;Name=1:STRGRTYPT.100.1;Parent=1:STRGRTYPT.100.1;Target=1:STRGRTYPT.100.1 505 696 +;
tig00000026	StringTie	match_part	274060	274200	31.367125	-	.	ID=1:STRGRTYPT.100.1:exon-5;Name=1:STRGRTYPT.100.1;Parent=1:STRGRTYPT.100.1;Target=1:STRGRTYPT.100.1 697 837 +;
tig00000026	StringTie	match_part	274593	274685	35.099743	-	.	ID=1:STRGRTYPT.100.1:exon-6;Name=1:STRGRTYPT.100.1;Parent=1:STRGRTYPT.100.1;Target=1:STRGRTYPT.100.1 838 930 +;
tig00000026	StringTie	match_part	275867	276002	22.568127	-	.	ID=1:STRGRTYPT.100.1:exon-7;Name=1:STRGRTYPT.100.1;Parent=1:STRGRTYPT.100.1;Target=1:STRGRTYPT.100.1 931 1066 +;
tig00000026	StringTie	match_part	276411	276563	13.174022	-	.	ID=1:STRGRTYPT.100.1:exon-8;Name=1:STRGRTYPT.100.1;Parent=1:STRGRTYPT.100.1;Target=1:STRGRTYPT.100.1 1067 1219 +;
tig00000026	StringTie	match_part	276729	276961	18.547436	-	.	ID=1:STRGRTYPT.100.1:exon-9;Name=1:STRGRTYPT.100.1;Parent=1:STRGRTYPT.100.1;Target=1:STRGRTYPT.100.1 1220 1452 +;
tig00000026	StringTie	match_part	279776	279955	12.757354	-	.	ID=1:STRGRTYPT.100.1:exon-10;Name=1:STRGRTYPT.100.1;Parent=1:STRGRTYPT.100.1;Target=1:STRGRTYPT.100.1 1453 1632 +;
tig00000026	StringTie	match_part	280828	280961	14.284802	-	.	ID=1:STRGRTYPT.100.1:exon-11;Name=1:STRGRTYPT.100.1;Parent=1:STRGRTYPT.100.1;Target=1:STRGRTYPT.100.1 1633 1766 +;
tig00000026	StringTie	match_part	281056	281189	18.434763	-	.	ID=1:STRGRTYPT.100.1:exon-12;Name=1:STRGRTYPT.100.1;Parent=1:STRGRTYPT.100.1;Target=1:STRGRTYPT.100.1 1767 1900 +;
tig00000026	StringTie	match_part	282658	282804	12.120197	-	.	ID=1:STRGRTYPT.100.1:exon-13;Name=1:STRGRTYPT.100.1;Parent=1:STRGRTYPT.100.1;Target=1:STRGRTYPT.100.1 1901 2047 +;
tig00000026	StringTie	match_part	284129	284208	11.400403	-	.	ID=1:STRGRTYPT.100.1:exon-14;Name=1:STRGRTYPT.100.1;Parent=1:STRGRTYPT.100.1;Target=1:STRGRTYPT.100.1 2048 2127 +;
tig00000026	StringTie	match_part	285492	285686	17.017691	-	.	ID=1:STRGRTYPT.100.1:exon-15;Name=1:STRGRTYPT.100.1;Parent=1:STRGRTYPT.100.1;Target=1:STRGRTYPT.100.1 2128 2322 +;
tig00000026	StringTie	match_part	286465	286665	23.531136	-	.	ID=1:STRGRTYPT.100.1:exon-16;Name=1:STRGRTYPT.100.1;Parent=1:STRGRTYPT.100.1;Target=1:STRGRTYPT.100.1 2323 2523 +;
tig00000026	StringTie	match_part	287353	287512	13.245152	-	.	ID=1:STRGRTYPT.100.1:exon-17;Name=1:STRGRTYPT.100.1;Parent=1:STRGRTYPT.100.1;Target=1:STRGRTYPT.100.1 2524 2683 +;
tig00000026	StringTie	match_part	289517	289668	15.011076	-	.	ID=1:STRGRTYPT.100.1:exon-18;Name=1:STRGRTYPT.100.1;Parent=1:STRGRTYPT.100.1;Target=1:STRGRTYPT.100.1 2684 2835 +;
tig00000026	StringTie	match_part	293166	293345	11.579640	-	.	ID=1:STRGRTYPT.100.1:exon-19;Name=1:STRGRTYPT.100.1;Parent=1:STRGRTYPT.100.1;Target=1:STRGRTYPT.100.1 2836 3015 +;
tig00000026	StringTie	match_part	297309	297405	7.231792	-	.	ID=1:STRGRTYPT.100.1:exon-20;Name=1:STRGRTYPT.100.1;Parent=1:STRGRTYPT.100.1;Target=1:STRGRTYPT.100.1 3016 3112 +;
tig00000026	StringTie	match	266685	297405	3.160201	-	.	ID=1:STRGRTYPT.100.2;Name=1:STRGRTYPT.100.2;
tig00000026	StringTie	match_part	266685	266920	3.688949	-	.	ID=1:STRGRTYPT.100.2:exon-1;Name=1:STRGRTYPT.100.2;Parent=1:STRGRTYPT.100.2;Target=1:STRGRTYPT.100.2 1 236 +;
tig00000026	StringTie	match_part	269510	269635	4.052450	-	.	ID=1:STRGRTYPT.100.2:exon-2;Name=1:STRGRTYPT.100.2;Parent=1:STRGRTYPT.100.2;Target=1:STRGRTYPT.100.2 237 362 +;
tig00000026	StringTie	match_part	270734	270875	3.032967	-	.	ID=1:STRGRTYPT.100.2:exon-3;Name=1:STRGRTYPT.100.2;Parent=1:STRGRTYPT.100.2;Target=1:STRGRTYPT.100.2 363 504 +;
tig00000026	StringTie	match_part	272582	272773	3.187964	-	.	ID=1:STRGRTYPT.100.2:exon-4;Name=1:STRGRTYPT.100.2;Parent=1:STRGRTYPT.100.2;Target=1:STRGRTYPT.100.2 505 696 +;
tig00000026	StringTie	match_part	274060	274200	1.902280	-	.	ID=1:STRGRTYPT.100.2:exon-5;Name=1:STRGRTYPT.100.2;Parent=1:STRGRTYPT.100.2;Target=1:STRGRTYPT.100.2 697 837 +;
tig00000026	StringTie	match_part	275867	276563	1.763212	-	.	ID=1:STRGRTYPT.100.2:exon-6;Name=1:STRGRTYPT.100.2;Parent=1:STRGRTYPT.100.2;Target=1:STRGRTYPT.100.2 838 1534 +;
tig00000026	StringTie	match_part	276729	276961	4.347892	-	.	ID=1:STRGRTYPT.100.2:exon-7;Name=1:STRGRTYPT.100.2;Parent=1:STRGRTYPT.100.2;Target=1:STRGRTYPT.100.2 1535 1767 +;
tig00000026	StringTie	match_part	279776	279955	3.141295	-	.	ID=1:STRGRTYPT.100.2:exon-8;Name=1:STRGRTYPT.100.2;Parent=1:STRGRTYPT.100.2;Target=1:STRGRTYPT.100.2 1768 1947 +;
tig00000026	StringTie	match_part	280828	280961	3.517405	-	.	ID=1:STRGRTYPT.100.2:exon-9;Name=1:STRGRTYPT.100.2;Parent=1:STRGRTYPT.100.2;Target=1:STRGRTYPT.100.2 1948 2081 +;
tig00000026	StringTie	match_part	281056	281189	4.539266	-	.	ID=1:STRGRTYPT.100.2:exon-10;Name=1:STRGRTYPT.100.2;Parent=1:STRGRTYPT.100.2;Target=1:STRGRTYPT.100.2 2082 2215 +;
tig00000026	StringTie	match_part	282658	282804	2.984405	-	.	ID=1:STRGRTYPT.100.2:exon-11;Name=1:STRGRTYPT.100.2;Parent=1:STRGRTYPT.100.2;Target=1:STRGRTYPT.100.2 2216 2362 +;
tig00000026	StringTie	match_part	284129	284208	2.807168	-	.	ID=1:STRGRTYPT.100.2:exon-12;Name=1:STRGRTYPT.100.2;Parent=1:STRGRTYPT.100.2;Target=1:STRGRTYPT.100.2 2363 2442 +;
tig00000026	StringTie	match_part	285492	285686	4.190335	-	.	ID=1:STRGRTYPT.100.2:exon-13;Name=1:STRGRTYPT.100.2;Parent=1:STRGRTYPT.100.2;Target=1:STRGRTYPT.100.2 2443 2637 +;
tig00000026	StringTie	match_part	286465	286665	5.384422	-	.	ID=1:STRGRTYPT.100.2:exon-14;Name=1:STRGRTYPT.100.2;Parent=1:STRGRTYPT.100.2;Target=1:STRGRTYPT.100.2 2638 2838 +;
tig00000026	StringTie	match_part	287353	287512	3.025207	-	.	ID=1:STRGRTYPT.100.2:exon-15;Name=1:STRGRTYPT.100.2;Parent=1:STRGRTYPT.100.2;Target=1:STRGRTYPT.100.2 2839 2998 +;
tig00000026	StringTie	match_part	289517	289668	3.428546	-	.	ID=1:STRGRTYPT.100.2:exon-16;Name=1:STRGRTYPT.100.2;Parent=1:STRGRTYPT.100.2;Target=1:STRGRTYPT.100.2 2999 3150 +;
tig00000026	StringTie	match_part	293166	293345	2.644802	-	.	ID=1:STRGRTYPT.100.2:exon-17;Name=1:STRGRTYPT.100.2;Parent=1:STRGRTYPT.100.2;Target=1:STRGRTYPT.100.2 3151 3330 +;
tig00000026	StringTie	match_part	297309	297405	1.651749	-	.	ID=1:STRGRTYPT.100.2:exon-18;Name=1:STRGRTYPT.100.2;Parent=1:STRGRTYPT.100.2;Target=1:STRGRTYPT.100.2 3331 3427 +;
tig00000026	StringTie	match	275362	285788	3.269747	-	.	ID=1:STRGRTYPT.100.3;Name=1:STRGRTYPT.100.3;
tig00000026	StringTie	match_part	275362	276563	2.960193	-	.	ID=1:STRGRTYPT.100.3:exon-1;Name=1:STRGRTYPT.100.3;Parent=1:STRGRTYPT.100.3;Target=1:STRGRTYPT.100.3 1 1202 +;
tig00000026	StringTie	match_part	276729	276961	4.255722	-	.	ID=1:STRGRTYPT.100.3:exon-2;Name=1:STRGRTYPT.100.3;Parent=1:STRGRTYPT.100.3;Target=1:STRGRTYPT.100.3 1203 1435 +;
tig00000026	StringTie	match_part	279776	279955	3.063024	-	.	ID=1:STRGRTYPT.100.3:exon-3;Name=1:STRGRTYPT.100.3;Parent=1:STRGRTYPT.100.3;Target=1:STRGRTYPT.100.3 1436 1615 +;
tig00000026	StringTie	match_part	280828	280961	3.429762	-	.	ID=1:STRGRTYPT.100.3:exon-4;Name=1:STRGRTYPT.100.3;Parent=1:STRGRTYPT.100.3;Target=1:STRGRTYPT.100.3 1616 1749 +;
tig00000026	StringTie	match_part	281056	281189	4.426161	-	.	ID=1:STRGRTYPT.100.3:exon-5;Name=1:STRGRTYPT.100.3;Parent=1:STRGRTYPT.100.3;Target=1:STRGRTYPT.100.3 1750 1883 +;
tig00000026	StringTie	match_part	282658	282804	2.910043	-	.	ID=1:STRGRTYPT.100.3:exon-6;Name=1:STRGRTYPT.100.3;Parent=1:STRGRTYPT.100.3;Target=1:STRGRTYPT.100.3 1884 2030 +;
tig00000026	StringTie	match_part	284129	284208	2.737221	-	.	ID=1:STRGRTYPT.100.3:exon-7;Name=1:STRGRTYPT.100.3;Parent=1:STRGRTYPT.100.3;Target=1:STRGRTYPT.100.3 2031 2110 +;
tig00000026	StringTie	match_part	285492	285788	3.601869	-	.	ID=1:STRGRTYPT.100.3:exon-8;Name=1:STRGRTYPT.100.3;Parent=1:STRGRTYPT.100.3;Target=1:STRGRTYPT.100.3 2111 2407 +;
tig00000026	StringTie	match	266685	267350	3.015029	-	.	ID=1:STRGRTYPT.100.4;Name=1:STRGRTYPT.100.4;
tig00000026	StringTie	match_part	266685	266920	1.618947	-	.	ID=1:STRGRTYPT.100.4:exon-1;Name=1:STRGRTYPT.100.4;Parent=1:STRGRTYPT.100.4;Target=1:STRGRTYPT.100.4 1 236 +;
tig00000026	StringTie	match_part	267010	267350	3.981232	-	.	ID=1:STRGRTYPT.100.4:exon-2;Name=1:STRGRTYPT.100.4;Parent=1:STRGRTYPT.100.4;Target=1:STRGRTYPT.100.4 237 577 +;
tig00000026	StringTie	match	299150	302842	17.821835	-	.	ID=1:STRGRTYPT.101.1;Name=1:STRGRTYPT.101.1;
tig00000026	StringTie	match_part	299150	299296	10.959184	-	.	ID=1:STRGRTYPT.101.1:exon-1;Name=1:STRGRTYPT.101.1;Parent=1:STRGRTYPT.101.1;Target=1:STRGRTYPT.101.1 1 147 +;
tig00000026	StringTie	match_part	302563	302842	21.424726	-	.	ID=1:STRGRTYPT.101.1:exon-2;Name=1:STRGRTYPT.101.1;Parent=1:STRGRTYPT.101.1;Target=1:STRGRTYPT.101.1 148 427 +;
tig00000026	StringTie	match	305505	328797	43.478230	+	.	ID=1:STRGRTYPT.102.1;Name=1:STRGRTYPT.102.1;
tig00000026	StringTie	match_part	305505	305780	30.988331	+	.	ID=1:STRGRTYPT.102.1:exon-1;Name=1:STRGRTYPT.102.1;Parent=1:STRGRTYPT.102.1;Target=1:STRGRTYPT.102.1 1 276 +;
tig00000026	StringTie	match_part	308173	308272	45.369644	+	.	ID=1:STRGRTYPT.102.1:exon-2;Name=1:STRGRTYPT.102.1;Parent=1:STRGRTYPT.102.1;Target=1:STRGRTYPT.102.1 277 376 +;
tig00000026	StringTie	match_part	315888	315952	66.589447	+	.	ID=1:STRGRTYPT.102.1:exon-3;Name=1:STRGRTYPT.102.1;Parent=1:STRGRTYPT.102.1;Target=1:STRGRTYPT.102.1 377 441 +;
tig00000026	StringTie	match_part	321252	321278	55.521755	+	.	ID=1:STRGRTYPT.102.1:exon-4;Name=1:STRGRTYPT.102.1;Parent=1:STRGRTYPT.102.1;Target=1:STRGRTYPT.102.1 442 468 +;
tig00000026	StringTie	match_part	322301	322396	54.647289	+	.	ID=1:STRGRTYPT.102.1:exon-5;Name=1:STRGRTYPT.102.1;Parent=1:STRGRTYPT.102.1;Target=1:STRGRTYPT.102.1 469 564 +;
tig00000026	StringTie	match_part	324755	324807	45.057613	+	.	ID=1:STRGRTYPT.102.1:exon-6;Name=1:STRGRTYPT.102.1;Parent=1:STRGRTYPT.102.1;Target=1:STRGRTYPT.102.1 565 617 +;
tig00000026	StringTie	match_part	325782	325892	37.894135	+	.	ID=1:STRGRTYPT.102.1:exon-7;Name=1:STRGRTYPT.102.1;Parent=1:STRGRTYPT.102.1;Target=1:STRGRTYPT.102.1 618 728 +;
tig00000026	StringTie	match_part	326032	328797	43.797405	+	.	ID=1:STRGRTYPT.102.1:exon-8;Name=1:STRGRTYPT.102.1;Parent=1:STRGRTYPT.102.1;Target=1:STRGRTYPT.102.1 729 3494 +;
tig00000027	StringTie	match	1284367	1292361	15.639658	+	.	ID=1:STRGRTYPT.103.1;Name=1:STRGRTYPT.103.1;
tig00000027	StringTie	match_part	1284367	1284583	6.312450	+	.	ID=1:STRGRTYPT.103.1:exon-1;Name=1:STRGRTYPT.103.1;Parent=1:STRGRTYPT.103.1;Target=1:STRGRTYPT.103.1 1 217 +;
tig00000027	StringTie	match_part	1285119	1285314	12.208655	+	.	ID=1:STRGRTYPT.103.1:exon-2;Name=1:STRGRTYPT.103.1;Parent=1:STRGRTYPT.103.1;Target=1:STRGRTYPT.103.1 218 413 +;
tig00000027	StringTie	match_part	1286432	1286514	19.451998	+	.	ID=1:STRGRTYPT.103.1:exon-3;Name=1:STRGRTYPT.103.1;Parent=1:STRGRTYPT.103.1;Target=1:STRGRTYPT.103.1 414 496 +;
tig00000027	StringTie	match_part	1288170	1288434	11.028137	+	.	ID=1:STRGRTYPT.103.1:exon-4;Name=1:STRGRTYPT.103.1;Parent=1:STRGRTYPT.103.1;Target=1:STRGRTYPT.103.1 497 761 +;
tig00000027	StringTie	match_part	1289582	1289769	14.231383	+	.	ID=1:STRGRTYPT.103.1:exon-5;Name=1:STRGRTYPT.103.1;Parent=1:STRGRTYPT.103.1;Target=1:STRGRTYPT.103.1 762 949 +;
tig00000027	StringTie	match_part	1290203	1290337	28.970371	+	.	ID=1:STRGRTYPT.103.1:exon-6;Name=1:STRGRTYPT.103.1;Parent=1:STRGRTYPT.103.1;Target=1:STRGRTYPT.103.1 950 1084 +;
tig00000027	StringTie	match_part	1291540	1292361	18.048662	+	.	ID=1:STRGRTYPT.103.1:exon-7;Name=1:STRGRTYPT.103.1;Parent=1:STRGRTYPT.103.1;Target=1:STRGRTYPT.103.1 1085 1906 +;
tig00000027	StringTie	match	1284367	1292361	12.978642	+	.	ID=1:STRGRTYPT.103.2;Name=1:STRGRTYPT.103.2;
tig00000027	StringTie	match_part	1284367	1284583	3.170752	+	.	ID=1:STRGRTYPT.103.2:exon-1;Name=1:STRGRTYPT.103.2;Parent=1:STRGRTYPT.103.2;Target=1:STRGRTYPT.103.2 1 217 +;
tig00000027	StringTie	match_part	1285119	1285314	6.132423	+	.	ID=1:STRGRTYPT.103.2:exon-2;Name=1:STRGRTYPT.103.2;Parent=1:STRGRTYPT.103.2;Target=1:STRGRTYPT.103.2 218 413 +;
tig00000027	StringTie	match_part	1286432	1286514	9.661684	+	.	ID=1:STRGRTYPT.103.2:exon-3;Name=1:STRGRTYPT.103.2;Parent=1:STRGRTYPT.103.2;Target=1:STRGRTYPT.103.2 414 496 +;
tig00000027	StringTie	match_part	1288170	1288434	8.331877	+	.	ID=1:STRGRTYPT.103.2:exon-4;Name=1:STRGRTYPT.103.2;Parent=1:STRGRTYPT.103.2;Target=1:STRGRTYPT.103.2 497 761 +;
tig00000027	StringTie	match_part	1289582	1289769	13.983593	+	.	ID=1:STRGRTYPT.103.2:exon-5;Name=1:STRGRTYPT.103.2;Parent=1:STRGRTYPT.103.2;Target=1:STRGRTYPT.103.2 762 949 +;
tig00000027	StringTie	match_part	1290203	1292361	15.242705	+	.	ID=1:STRGRTYPT.103.2:exon-6;Name=1:STRGRTYPT.103.2;Parent=1:STRGRTYPT.103.2;Target=1:STRGRTYPT.103.2 950 3108 +;
tig00000027	StringTie	match	1303202	1315999	11.841674	+	.	ID=1:STRGRTYPT.104.1;Name=1:STRGRTYPT.104.1;
tig00000027	StringTie	match_part	1303202	1303276	1.000000	+	.	ID=1:STRGRTYPT.104.1:exon-1;Name=1:STRGRTYPT.104.1;Parent=1:STRGRTYPT.104.1;Target=1:STRGRTYPT.104.1 1 75 +;
tig00000027	StringTie	match_part	1304184	1304279	15.184807	+	.	ID=1:STRGRTYPT.104.1:exon-2;Name=1:STRGRTYPT.104.1;Parent=1:STRGRTYPT.104.1;Target=1:STRGRTYPT.104.1 76 171 +;
tig00000027	StringTie	match_part	1307750	1307828	25.132336	+	.	ID=1:STRGRTYPT.104.1:exon-3;Name=1:STRGRTYPT.104.1;Parent=1:STRGRTYPT.104.1;Target=1:STRGRTYPT.104.1 172 250 +;
tig00000027	StringTie	match_part	1310558	1310687	16.118883	+	.	ID=1:STRGRTYPT.104.1:exon-4;Name=1:STRGRTYPT.104.1;Parent=1:STRGRTYPT.104.1;Target=1:STRGRTYPT.104.1 251 380 +;
tig00000027	StringTie	match_part	1313294	1313438	17.905956	+	.	ID=1:STRGRTYPT.104.1:exon-5;Name=1:STRGRTYPT.104.1;Parent=1:STRGRTYPT.104.1;Target=1:STRGRTYPT.104.1 381 525 +;
tig00000027	StringTie	match_part	1315747	1315999	3.952569	+	.	ID=1:STRGRTYPT.104.1:exon-6;Name=1:STRGRTYPT.104.1;Parent=1:STRGRTYPT.104.1;Target=1:STRGRTYPT.104.1 526 778 +;
tig00000028	StringTie	match	44273	44732	3.102898	-	.	ID=1:STRGRTYPT.107.1;Name=1:STRGRTYPT.107.1;
tig00000028	StringTie	match_part	44273	44732	3.102898	-	.	ID=1:STRGRTYPT.107.1:exon-1;Name=1:STRGRTYPT.107.1;Parent=1:STRGRTYPT.107.1;Target=1:STRGRTYPT.107.1 1 460 +;
tig00000028	StringTie	match	17535	51263	12.227152	+	.	ID=1:STRGRTYPT.108.1;Name=1:STRGRTYPT.108.1;
tig00000028	StringTie	match_part	17535	17747	26.182587	+	.	ID=1:STRGRTYPT.108.1:exon-1;Name=1:STRGRTYPT.108.1;Parent=1:STRGRTYPT.108.1;Target=1:STRGRTYPT.108.1 1 213 +;
tig00000028	StringTie	match_part	48315	51263	11.219179	+	.	ID=1:STRGRTYPT.108.1:exon-2;Name=1:STRGRTYPT.108.1;Parent=1:STRGRTYPT.108.1;Target=1:STRGRTYPT.108.1 214 3162 +;
tig00000028	StringTie	match	47603	51263	2.709761	-	.	ID=1:STRGRTYPT.107.2;Name=1:STRGRTYPT.107.2;
tig00000028	StringTie	match_part	47603	51263	2.709761	-	.	ID=1:STRGRTYPT.107.2:exon-1;Name=1:STRGRTYPT.107.2;Parent=1:STRGRTYPT.107.2;Target=1:STRGRTYPT.107.2 1 3661 +;
tig00000030	StringTie	match	7689	9799	21.423368	+	.	ID=1:STRGRTYPT.122.1;Name=1:STRGRTYPT.122.1;
tig00000030	StringTie	match_part	7689	7777	7.365528	+	.	ID=1:STRGRTYPT.122.1:exon-1;Name=1:STRGRTYPT.122.1;Parent=1:STRGRTYPT.122.1;Target=1:STRGRTYPT.122.1 1 89 +;
tig00000030	StringTie	match_part	8802	9799	22.677027	+	.	ID=1:STRGRTYPT.122.1:exon-2;Name=1:STRGRTYPT.122.1;Parent=1:STRGRTYPT.122.1;Target=1:STRGRTYPT.122.1 90 1087 +;
tig00000030	StringTie	match	7689	8065	3.154019	+	.	ID=1:STRGRTYPT.122.2;Name=1:STRGRTYPT.122.2;
tig00000030	StringTie	match_part	7689	7777	2.868233	+	.	ID=1:STRGRTYPT.122.2:exon-1;Name=1:STRGRTYPT.122.2;Parent=1:STRGRTYPT.122.2;Target=1:STRGRTYPT.122.2 1 89 +;
tig00000030	StringTie	match_part	7913	8065	3.320261	+	.	ID=1:STRGRTYPT.122.2:exon-2;Name=1:STRGRTYPT.122.2;Parent=1:STRGRTYPT.122.2;Target=1:STRGRTYPT.122.2 90 242 +;
tig00000042	StringTie	match	43198	53677	24.696785	-	.	ID=1:STRGRTYPT.124.1;Name=1:STRGRTYPT.124.1;
tig00000042	StringTie	match_part	43198	43496	26.762039	-	.	ID=1:STRGRTYPT.124.1:exon-1;Name=1:STRGRTYPT.124.1;Parent=1:STRGRTYPT.124.1;Target=1:STRGRTYPT.124.1 1 299 +;
tig00000042	StringTie	match_part	45509	45603	28.905264	-	.	ID=1:STRGRTYPT.124.1:exon-2;Name=1:STRGRTYPT.124.1;Parent=1:STRGRTYPT.124.1;Target=1:STRGRTYPT.124.1 300 394 +;
tig00000042	StringTie	match_part	53454	53677	20.155191	-	.	ID=1:STRGRTYPT.124.1:exon-3;Name=1:STRGRTYPT.124.1;Parent=1:STRGRTYPT.124.1;Target=1:STRGRTYPT.124.1 395 618 +;
tig00000042	StringTie	match	377585	490777	5.462667	-	.	ID=1:STRGRTYPT.128.1;Name=1:STRGRTYPT.128.1;
tig00000042	StringTie	match_part	377585	379060	3.747848	-	.	ID=1:STRGRTYPT.128.1:exon-1;Name=1:STRGRTYPT.128.1;Parent=1:STRGRTYPT.128.1;Target=1:STRGRTYPT.128.1 1 1476 +;
tig00000042	StringTie	match_part	387309	387486	10.344620	-	.	ID=1:STRGRTYPT.128.1:exon-2;Name=1:STRGRTYPT.128.1;Parent=1:STRGRTYPT.128.1;Target=1:STRGRTYPT.128.1 1477 1654 +;
tig00000042	StringTie	match_part	397007	397246	8.522326	-	.	ID=1:STRGRTYPT.128.1:exon-3;Name=1:STRGRTYPT.128.1;Parent=1:STRGRTYPT.128.1;Target=1:STRGRTYPT.128.1 1655 1894 +;
tig00000042	StringTie	match_part	399411	399577	5.217314	-	.	ID=1:STRGRTYPT.128.1:exon-4;Name=1:STRGRTYPT.128.1;Parent=1:STRGRTYPT.128.1;Target=1:STRGRTYPT.128.1 1895 2061 +;
tig00000042	StringTie	match_part	399717	399888	5.596012	-	.	ID=1:STRGRTYPT.128.1:exon-5;Name=1:STRGRTYPT.128.1;Parent=1:STRGRTYPT.128.1;Target=1:STRGRTYPT.128.1 2062 2233 +;
tig00000042	StringTie	match_part	400044	400181	3.296687	-	.	ID=1:STRGRTYPT.128.1:exon-6;Name=1:STRGRTYPT.128.1;Parent=1:STRGRTYPT.128.1;Target=1:STRGRTYPT.128.1 2234 2371 +;
tig00000042	StringTie	match_part	402866	402960	4.641599	-	.	ID=1:STRGRTYPT.128.1:exon-7;Name=1:STRGRTYPT.128.1;Parent=1:STRGRTYPT.128.1;Target=1:STRGRTYPT.128.1 2372 2466 +;
tig00000042	StringTie	match_part	412481	412538	5.667527	-	.	ID=1:STRGRTYPT.128.1:exon-8;Name=1:STRGRTYPT.128.1;Parent=1:STRGRTYPT.128.1;Target=1:STRGRTYPT.128.1 2467 2524 +;
tig00000042	StringTie	match_part	431963	432198	11.942219	-	.	ID=1:STRGRTYPT.128.1:exon-9;Name=1:STRGRTYPT.128.1;Parent=1:STRGRTYPT.128.1;Target=1:STRGRTYPT.128.1 2525 2760 +;
tig00000042	StringTie	match_part	456996	457235	5.883712	-	.	ID=1:STRGRTYPT.128.1:exon-10;Name=1:STRGRTYPT.128.1;Parent=1:STRGRTYPT.128.1;Target=1:STRGRTYPT.128.1 2761 3000 +;
tig00000042	StringTie	match_part	461216	461705	5.457514	-	.	ID=1:STRGRTYPT.128.1:exon-11;Name=1:STRGRTYPT.128.1;Parent=1:STRGRTYPT.128.1;Target=1:STRGRTYPT.128.1 3001 3490 +;
tig00000042	StringTie	match_part	464038	464210	7.458959	-	.	ID=1:STRGRTYPT.128.1:exon-12;Name=1:STRGRTYPT.128.1;Parent=1:STRGRTYPT.128.1;Target=1:STRGRTYPT.128.1 3491 3663 +;
tig00000042	StringTie	match_part	465977	466990	5.309665	-	.	ID=1:STRGRTYPT.128.1:exon-13;Name=1:STRGRTYPT.128.1;Parent=1:STRGRTYPT.128.1;Target=1:STRGRTYPT.128.1 3664 4677 +;
tig00000042	StringTie	match_part	490649	490777	1.531783	-	.	ID=1:STRGRTYPT.128.1:exon-14;Name=1:STRGRTYPT.128.1;Parent=1:STRGRTYPT.128.1;Target=1:STRGRTYPT.128.1 4678 4806 +;
tig00000042	StringTie	match	377585	380968	2.851459	-	.	ID=1:STRGRTYPT.128.2;Name=1:STRGRTYPT.128.2;
tig00000042	StringTie	match_part	377585	379060	2.884146	-	.	ID=1:STRGRTYPT.128.2:exon-1;Name=1:STRGRTYPT.128.2;Parent=1:STRGRTYPT.128.2;Target=1:STRGRTYPT.128.2 1 1476 +;
tig00000042	StringTie	match_part	380937	380968	1.343750	-	.	ID=1:STRGRTYPT.128.2:exon-2;Name=1:STRGRTYPT.128.2;Parent=1:STRGRTYPT.128.2;Target=1:STRGRTYPT.128.2 1477 1508 +;
tig00000047	StringTie	match	371420	442100	16.869118	+	.	ID=1:STRGRTYPT.129.1;Name=1:STRGRTYPT.129.1;
tig00000047	StringTie	match_part	371420	371766	2.547551	+	.	ID=1:STRGRTYPT.129.1:exon-1;Name=1:STRGRTYPT.129.1;Parent=1:STRGRTYPT.129.1;Target=1:STRGRTYPT.129.1 1 347 +;
tig00000047	StringTie	match_part	373386	373671	24.519161	+	.	ID=1:STRGRTYPT.129.1:exon-2;Name=1:STRGRTYPT.129.1;Parent=1:STRGRTYPT.129.1;Target=1:STRGRTYPT.129.1 348 633 +;
tig00000047	StringTie	match_part	376679	376853	27.172157	+	.	ID=1:STRGRTYPT.129.1:exon-3;Name=1:STRGRTYPT.129.1;Parent=1:STRGRTYPT.129.1;Target=1:STRGRTYPT.129.1 634 808 +;
tig00000047	StringTie	match_part	414849	415030	25.833897	+	.	ID=1:STRGRTYPT.129.1:exon-4;Name=1:STRGRTYPT.129.1;Parent=1:STRGRTYPT.129.1;Target=1:STRGRTYPT.129.1 809 990 +;
tig00000047	StringTie	match_part	436869	437096	19.578348	+	.	ID=1:STRGRTYPT.129.1:exon-5;Name=1:STRGRTYPT.129.1;Parent=1:STRGRTYPT.129.1;Target=1:STRGRTYPT.129.1 991 1218 +;
tig00000047	StringTie	match_part	442024	442100	0.367110	+	.	ID=1:STRGRTYPT.129.1:exon-6;Name=1:STRGRTYPT.129.1;Parent=1:STRGRTYPT.129.1;Target=1:STRGRTYPT.129.1 1219 1295 +;
tig00000047	StringTie	match	372511	442100	71.892441	+	.	ID=1:STRGRTYPT.129.2;Name=1:STRGRTYPT.129.2;
tig00000047	StringTie	match_part	372511	373671	49.808380	+	.	ID=1:STRGRTYPT.129.2:exon-1;Name=1:STRGRTYPT.129.2;Parent=1:STRGRTYPT.129.2;Target=1:STRGRTYPT.129.2 1 1161 +;
tig00000047	StringTie	match_part	376679	376853	142.653824	+	.	ID=1:STRGRTYPT.129.2:exon-2;Name=1:STRGRTYPT.129.2;Parent=1:STRGRTYPT.129.2;Target=1:STRGRTYPT.129.2 1162 1336 +;
tig00000047	StringTie	match_part	414849	415030	135.627945	+	.	ID=1:STRGRTYPT.129.2:exon-3;Name=1:STRGRTYPT.129.2;Parent=1:STRGRTYPT.129.2;Target=1:STRGRTYPT.129.2 1337 1518 +;
tig00000047	StringTie	match_part	436869	437096	102.786324	+	.	ID=1:STRGRTYPT.129.2:exon-4;Name=1:STRGRTYPT.129.2;Parent=1:STRGRTYPT.129.2;Target=1:STRGRTYPT.129.2 1519 1746 +;
tig00000047	StringTie	match_part	442024	442100	1.927327	+	.	ID=1:STRGRTYPT.129.2:exon-5;Name=1:STRGRTYPT.129.2;Parent=1:STRGRTYPT.129.2;Target=1:STRGRTYPT.129.2 1747 1823 +;
tig00000047	StringTie	match	408487	410317	5.136842	-	.	ID=1:STRGRTYPT.130.1;Name=1:STRGRTYPT.130.1;
tig00000047	StringTie	match_part	408487	408730	5.831967	-	.	ID=1:STRGRTYPT.130.1:exon-1;Name=1:STRGRTYPT.130.1;Parent=1:STRGRTYPT.130.1;Target=1:STRGRTYPT.130.1 1 244 +;
tig00000047	StringTie	match_part	410277	410317	1.000000	-	.	ID=1:STRGRTYPT.130.1:exon-2;Name=1:STRGRTYPT.130.1;Parent=1:STRGRTYPT.130.1;Target=1:STRGRTYPT.130.1 245 285 +;
tig00000056	StringTie	match	356694	377491	2.779503	+	.	ID=1:STRGRTYPT.137.1;Name=1:STRGRTYPT.137.1;
tig00000056	StringTie	match_part	356694	356781	3.772727	+	.	ID=1:STRGRTYPT.137.1:exon-1;Name=1:STRGRTYPT.137.1;Parent=1:STRGRTYPT.137.1;Target=1:STRGRTYPT.137.1 1 88 +;
tig00000056	StringTie	match_part	377258	377491	2.405983	+	.	ID=1:STRGRTYPT.137.1:exon-2;Name=1:STRGRTYPT.137.1;Parent=1:STRGRTYPT.137.1;Target=1:STRGRTYPT.137.1 89 322 +;
tig00000058	StringTie	match	112215	155570	149.728210	-	.	ID=1:STRGRTYPT.148.1;Name=1:STRGRTYPT.148.1;
tig00000058	StringTie	match_part	112215	118180	152.131226	-	.	ID=1:STRGRTYPT.148.1:exon-1;Name=1:STRGRTYPT.148.1;Parent=1:STRGRTYPT.148.1;Target=1:STRGRTYPT.148.1 1 5966 +;
tig00000058	StringTie	match_part	123832	123936	133.717804	-	.	ID=1:STRGRTYPT.148.1:exon-2;Name=1:STRGRTYPT.148.1;Parent=1:STRGRTYPT.148.1;Target=1:STRGRTYPT.148.1 5967 6071 +;
tig00000058	StringTie	match_part	130288	130435	115.590843	-	.	ID=1:STRGRTYPT.148.1:exon-3;Name=1:STRGRTYPT.148.1;Parent=1:STRGRTYPT.148.1;Target=1:STRGRTYPT.148.1 6072 6219 +;
tig00000058	StringTie	match_part	145456	145567	120.458549	-	.	ID=1:STRGRTYPT.148.1:exon-4;Name=1:STRGRTYPT.148.1;Parent=1:STRGRTYPT.148.1;Target=1:STRGRTYPT.148.1 6220 6331 +;
tig00000058	StringTie	match_part	155443	155570	115.940750	-	.	ID=1:STRGRTYPT.148.1:exon-5;Name=1:STRGRTYPT.148.1;Parent=1:STRGRTYPT.148.1;Target=1:STRGRTYPT.148.1 6332 6459 +;
tig00000059	StringTie	match	43989	66732	39.085533	-	.	ID=1:STRGRTYPT.151.1;Name=1:STRGRTYPT.151.1;
tig00000059	StringTie	match_part	43989	44114	53.777725	-	.	ID=1:STRGRTYPT.151.1:exon-1;Name=1:STRGRTYPT.151.1;Parent=1:STRGRTYPT.151.1;Target=1:STRGRTYPT.151.1 1 126 +;
tig00000059	StringTie	match_part	44198	44281	73.481750	-	.	ID=1:STRGRTYPT.151.1:exon-2;Name=1:STRGRTYPT.151.1;Parent=1:STRGRTYPT.151.1;Target=1:STRGRTYPT.151.1 127 210 +;
tig00000059	StringTie	match_part	49391	49516	36.193974	-	.	ID=1:STRGRTYPT.151.1:exon-3;Name=1:STRGRTYPT.151.1;Parent=1:STRGRTYPT.151.1;Target=1:STRGRTYPT.151.1 211 336 +;
tig00000059	StringTie	match_part	53254	53349	36.503754	-	.	ID=1:STRGRTYPT.151.1:exon-4;Name=1:STRGRTYPT.151.1;Parent=1:STRGRTYPT.151.1;Target=1:STRGRTYPT.151.1 337 432 +;
tig00000059	StringTie	match_part	53463	53537	20.259167	-	.	ID=1:STRGRTYPT.151.1:exon-5;Name=1:STRGRTYPT.151.1;Parent=1:STRGRTYPT.151.1;Target=1:STRGRTYPT.151.1 433 507 +;
tig00000059	StringTie	match_part	56904	57020	35.803699	-	.	ID=1:STRGRTYPT.151.1:exon-6;Name=1:STRGRTYPT.151.1;Parent=1:STRGRTYPT.151.1;Target=1:STRGRTYPT.151.1 508 624 +;
tig00000059	StringTie	match_part	58116	58178	73.751419	-	.	ID=1:STRGRTYPT.151.1:exon-7;Name=1:STRGRTYPT.151.1;Parent=1:STRGRTYPT.151.1;Target=1:STRGRTYPT.151.1 625 687 +;
tig00000059	StringTie	match_part	66378	66732	23.978947	-	.	ID=1:STRGRTYPT.151.1:exon-8;Name=1:STRGRTYPT.151.1;Parent=1:STRGRTYPT.151.1;Target=1:STRGRTYPT.151.1 688 1042 +;
tig00000059	StringTie	match	284424	347096	88.704147	-	.	ID=1:STRGRTYPT.152.1;Name=1:STRGRTYPT.152.1;
tig00000059	StringTie	match_part	284424	285360	67.832458	-	.	ID=1:STRGRTYPT.152.1:exon-1;Name=1:STRGRTYPT.152.1;Parent=1:STRGRTYPT.152.1;Target=1:STRGRTYPT.152.1 1 937 +;
tig00000059	StringTie	match_part	285618	285680	109.373924	-	.	ID=1:STRGRTYPT.152.1:exon-2;Name=1:STRGRTYPT.152.1;Parent=1:STRGRTYPT.152.1;Target=1:STRGRTYPT.152.1 938 1000 +;
tig00000059	StringTie	match_part	286176	286218	96.604950	-	.	ID=1:STRGRTYPT.152.1:exon-3;Name=1:STRGRTYPT.152.1;Parent=1:STRGRTYPT.152.1;Target=1:STRGRTYPT.152.1 1001 1043 +;
tig00000059	StringTie	match_part	286826	286927	155.414917	-	.	ID=1:STRGRTYPT.152.1:exon-4;Name=1:STRGRTYPT.152.1;Parent=1:STRGRTYPT.152.1;Target=1:STRGRTYPT.152.1 1044 1145 +;
tig00000059	StringTie	match_part	287066	287166	132.307678	-	.	ID=1:STRGRTYPT.152.1:exon-5;Name=1:STRGRTYPT.152.1;Parent=1:STRGRTYPT.152.1;Target=1:STRGRTYPT.152.1 1146 1246 +;
tig00000059	StringTie	match_part	291664	291829	119.604881	-	.	ID=1:STRGRTYPT.152.1:exon-6;Name=1:STRGRTYPT.152.1;Parent=1:STRGRTYPT.152.1;Target=1:STRGRTYPT.152.1 1247 1412 +;
tig00000059	StringTie	match_part	291959	292063	95.086037	-	.	ID=1:STRGRTYPT.152.1:exon-7;Name=1:STRGRTYPT.152.1;Parent=1:STRGRTYPT.152.1;Target=1:STRGRTYPT.152.1 1413 1517 +;
tig00000059	StringTie	match_part	292297	292407	76.985931	-	.	ID=1:STRGRTYPT.152.1:exon-8;Name=1:STRGRTYPT.152.1;Parent=1:STRGRTYPT.152.1;Target=1:STRGRTYPT.152.1 1518 1628 +;
tig00000059	StringTie	match_part	294799	294893	118.061485	-	.	ID=1:STRGRTYPT.152.1:exon-9;Name=1:STRGRTYPT.152.1;Parent=1:STRGRTYPT.152.1;Target=1:STRGRTYPT.152.1 1629 1723 +;
tig00000059	StringTie	match_part	295416	295614	116.720085	-	.	ID=1:STRGRTYPT.152.1:exon-10;Name=1:STRGRTYPT.152.1;Parent=1:STRGRTYPT.152.1;Target=1:STRGRTYPT.152.1 1724 1922 +;
tig00000059	StringTie	match_part	295803	295908	93.678238	-	.	ID=1:STRGRTYPT.152.1:exon-11;Name=1:STRGRTYPT.152.1;Parent=1:STRGRTYPT.152.1;Target=1:STRGRTYPT.152.1 1923 2028 +;
tig00000059	StringTie	match_part	296006	296246	133.067871	-	.	ID=1:STRGRTYPT.152.1:exon-12;Name=1:STRGRTYPT.152.1;Parent=1:STRGRTYPT.152.1;Target=1:STRGRTYPT.152.1 2029 2269 +;
tig00000059	StringTie	match_part	302545	302736	67.338623	-	.	ID=1:STRGRTYPT.152.1:exon-13;Name=1:STRGRTYPT.152.1;Parent=1:STRGRTYPT.152.1;Target=1:STRGRTYPT.152.1 2270 2461 +;
tig00000059	StringTie	match_part	304269	304455	121.963394	-	.	ID=1:STRGRTYPT.152.1:exon-14;Name=1:STRGRTYPT.152.1;Parent=1:STRGRTYPT.152.1;Target=1:STRGRTYPT.152.1 2462 2648 +;
tig00000059	StringTie	match_part	311323	311509	102.925385	-	.	ID=1:STRGRTYPT.152.1:exon-15;Name=1:STRGRTYPT.152.1;Parent=1:STRGRTYPT.152.1;Target=1:STRGRTYPT.152.1 2649 2835 +;
tig00000059	StringTie	match_part	312689	312814	116.010902	-	.	ID=1:STRGRTYPT.152.1:exon-16;Name=1:STRGRTYPT.152.1;Parent=1:STRGRTYPT.152.1;Target=1:STRGRTYPT.152.1 2836 2961 +;
tig00000059	StringTie	match_part	315303	315404	127.916969	-	.	ID=1:STRGRTYPT.152.1:exon-17;Name=1:STRGRTYPT.152.1;Parent=1:STRGRTYPT.152.1;Target=1:STRGRTYPT.152.1 2962 3063 +;
tig00000059	StringTie	match_part	315622	315743	88.933388	-	.	ID=1:STRGRTYPT.152.1:exon-18;Name=1:STRGRTYPT.152.1;Parent=1:STRGRTYPT.152.1;Target=1:STRGRTYPT.152.1 3064 3185 +;
tig00000059	StringTie	match_part	316228	316359	121.119873	-	.	ID=1:STRGRTYPT.152.1:exon-19;Name=1:STRGRTYPT.152.1;Parent=1:STRGRTYPT.152.1;Target=1:STRGRTYPT.152.1 3186 3317 +;
tig00000059	StringTie	match_part	320118	320227	113.305000	-	.	ID=1:STRGRTYPT.152.1:exon-20;Name=1:STRGRTYPT.152.1;Parent=1:STRGRTYPT.152.1;Target=1:STRGRTYPT.152.1 3318 3427 +;
tig00000059	StringTie	match_part	323366	323920	118.323112	-	.	ID=1:STRGRTYPT.152.1:exon-21;Name=1:STRGRTYPT.152.1;Parent=1:STRGRTYPT.152.1;Target=1:STRGRTYPT.152.1 3428 3982 +;
tig00000059	StringTie	match_part	327118	327246	80.816673	-	.	ID=1:STRGRTYPT.152.1:exon-22;Name=1:STRGRTYPT.152.1;Parent=1:STRGRTYPT.152.1;Target=1:STRGRTYPT.152.1 3983 4111 +;
tig00000059	StringTie	match_part	328411	328585	113.909897	-	.	ID=1:STRGRTYPT.152.1:exon-23;Name=1:STRGRTYPT.152.1;Parent=1:STRGRTYPT.152.1;Target=1:STRGRTYPT.152.1 4112 4286 +;
tig00000059	StringTie	match_part	329425	329571	90.359451	-	.	ID=1:STRGRTYPT.152.1:exon-24;Name=1:STRGRTYPT.152.1;Parent=1:STRGRTYPT.152.1;Target=1:STRGRTYPT.152.1 4287 4433 +;
tig00000059	StringTie	match_part	329939	330057	119.749008	-	.	ID=1:STRGRTYPT.152.1:exon-25;Name=1:STRGRTYPT.152.1;Parent=1:STRGRTYPT.152.1;Target=1:STRGRTYPT.152.1 4434 4552 +;
tig00000059	StringTie	match_part	331495	331632	93.450882	-	.	ID=1:STRGRTYPT.152.1:exon-26;Name=1:STRGRTYPT.152.1;Parent=1:STRGRTYPT.152.1;Target=1:STRGRTYPT.152.1 4553 4690 +;
tig00000059	StringTie	match_part	332878	333045	113.138298	-	.	ID=1:STRGRTYPT.152.1:exon-27;Name=1:STRGRTYPT.152.1;Parent=1:STRGRTYPT.152.1;Target=1:STRGRTYPT.152.1 4691 4858 +;
tig00000059	StringTie	match_part	333653	333865	75.177155	-	.	ID=1:STRGRTYPT.152.1:exon-28;Name=1:STRGRTYPT.152.1;Parent=1:STRGRTYPT.152.1;Target=1:STRGRTYPT.152.1 4859 5071 +;
tig00000059	StringTie	match_part	334324	334415	84.587791	-	.	ID=1:STRGRTYPT.152.1:exon-29;Name=1:STRGRTYPT.152.1;Parent=1:STRGRTYPT.152.1;Target=1:STRGRTYPT.152.1 5072 5163 +;
tig00000059	StringTie	match_part	335614	335734	64.895721	-	.	ID=1:STRGRTYPT.152.1:exon-30;Name=1:STRGRTYPT.152.1;Parent=1:STRGRTYPT.152.1;Target=1:STRGRTYPT.152.1 5164 5284 +;
tig00000059	StringTie	match_part	337993	338228	48.181122	-	.	ID=1:STRGRTYPT.152.1:exon-31;Name=1:STRGRTYPT.152.1;Parent=1:STRGRTYPT.152.1;Target=1:STRGRTYPT.152.1 5285 5520 +;
tig00000059	StringTie	match_part	341213	341444	39.849636	-	.	ID=1:STRGRTYPT.152.1:exon-32;Name=1:STRGRTYPT.152.1;Parent=1:STRGRTYPT.152.1;Target=1:STRGRTYPT.152.1 5521 5752 +;
tig00000059	StringTie	match_part	341584	341654	83.559677	-	.	ID=1:STRGRTYPT.152.1:exon-33;Name=1:STRGRTYPT.152.1;Parent=1:STRGRTYPT.152.1;Target=1:STRGRTYPT.152.1 5753 5823 +;
tig00000059	StringTie	match_part	341729	342115	69.510071	-	.	ID=1:STRGRTYPT.152.1:exon-34;Name=1:STRGRTYPT.152.1;Parent=1:STRGRTYPT.152.1;Target=1:STRGRTYPT.152.1 5824 6210 +;
tig00000059	StringTie	match_part	346590	347096	28.934162	-	.	ID=1:STRGRTYPT.152.1:exon-35;Name=1:STRGRTYPT.152.1;Parent=1:STRGRTYPT.152.1;Target=1:STRGRTYPT.152.1 6211 6717 +;
tig00000059	StringTie	match	284424	347096	9.093123	-	.	ID=1:STRGRTYPT.152.2;Name=1:STRGRTYPT.152.2;
tig00000059	StringTie	match_part	284424	286218	20.754366	-	.	ID=1:STRGRTYPT.152.2:exon-1;Name=1:STRGRTYPT.152.2;Parent=1:STRGRTYPT.152.2;Target=1:STRGRTYPT.152.2 1 1795 +;
tig00000059	StringTie	match_part	286826	286927	9.744303	-	.	ID=1:STRGRTYPT.152.2:exon-2;Name=1:STRGRTYPT.152.2;Parent=1:STRGRTYPT.152.2;Target=1:STRGRTYPT.152.2 1796 1897 +;
tig00000059	StringTie	match_part	287066	287166	8.295513	-	.	ID=1:STRGRTYPT.152.2:exon-3;Name=1:STRGRTYPT.152.2;Parent=1:STRGRTYPT.152.2;Target=1:STRGRTYPT.152.2 1898 1998 +;
tig00000059	StringTie	match_part	291664	291829	7.499063	-	.	ID=1:STRGRTYPT.152.2:exon-4;Name=1:STRGRTYPT.152.2;Parent=1:STRGRTYPT.152.2;Target=1:STRGRTYPT.152.2 1999 2164 +;
tig00000059	StringTie	match_part	291959	292063	5.961765	-	.	ID=1:STRGRTYPT.152.2:exon-5;Name=1:STRGRTYPT.152.2;Parent=1:STRGRTYPT.152.2;Target=1:STRGRTYPT.152.2 2165 2269 +;
tig00000059	StringTie	match_part	292297	292407	4.826913	-	.	ID=1:STRGRTYPT.152.2:exon-6;Name=1:STRGRTYPT.152.2;Parent=1:STRGRTYPT.152.2;Target=1:STRGRTYPT.152.2 2270 2380 +;
tig00000059	StringTie	match_part	294799	294893	7.402295	-	.	ID=1:STRGRTYPT.152.2:exon-7;Name=1:STRGRTYPT.152.2;Parent=1:STRGRTYPT.152.2;Target=1:STRGRTYPT.152.2 2381 2475 +;
tig00000059	StringTie	match_part	295416	295614	7.318192	-	.	ID=1:STRGRTYPT.152.2:exon-8;Name=1:STRGRTYPT.152.2;Parent=1:STRGRTYPT.152.2;Target=1:STRGRTYPT.152.2 2476 2674 +;
tig00000059	StringTie	match_part	295803	295908	5.873498	-	.	ID=1:STRGRTYPT.152.2:exon-9;Name=1:STRGRTYPT.152.2;Parent=1:STRGRTYPT.152.2;Target=1:STRGRTYPT.152.2 2675 2780 +;
tig00000059	StringTie	match_part	296006	296246	8.343175	-	.	ID=1:STRGRTYPT.152.2:exon-10;Name=1:STRGRTYPT.152.2;Parent=1:STRGRTYPT.152.2;Target=1:STRGRTYPT.152.2 2781 3021 +;
tig00000059	StringTie	match_part	302545	302736	4.222040	-	.	ID=1:STRGRTYPT.152.2:exon-11;Name=1:STRGRTYPT.152.2;Parent=1:STRGRTYPT.152.2;Target=1:STRGRTYPT.152.2 3022 3213 +;
tig00000059	StringTie	match_part	304269	304455	7.646941	-	.	ID=1:STRGRTYPT.152.2:exon-12;Name=1:STRGRTYPT.152.2;Parent=1:STRGRTYPT.152.2;Target=1:STRGRTYPT.152.2 3214 3400 +;
tig00000059	StringTie	match_part	311323	311509	6.453284	-	.	ID=1:STRGRTYPT.152.2:exon-13;Name=1:STRGRTYPT.152.2;Parent=1:STRGRTYPT.152.2;Target=1:STRGRTYPT.152.2 3401 3587 +;
tig00000059	StringTie	match_part	312689	312814	7.273728	-	.	ID=1:STRGRTYPT.152.2:exon-14;Name=1:STRGRTYPT.152.2;Parent=1:STRGRTYPT.152.2;Target=1:STRGRTYPT.152.2 3588 3713 +;
tig00000059	StringTie	match_part	315303	315404	8.020224	-	.	ID=1:STRGRTYPT.152.2:exon-15;Name=1:STRGRTYPT.152.2;Parent=1:STRGRTYPT.152.2;Target=1:STRGRTYPT.152.2 3714 3815 +;
tig00000059	StringTie	match_part	315622	315743	5.576005	-	.	ID=1:STRGRTYPT.152.2:exon-16;Name=1:STRGRTYPT.152.2;Parent=1:STRGRTYPT.152.2;Target=1:STRGRTYPT.152.2 3816 3937 +;
tig00000059	StringTie	match_part	316228	316359	7.594056	-	.	ID=1:STRGRTYPT.152.2:exon-17;Name=1:STRGRTYPT.152.2;Parent=1:STRGRTYPT.152.2;Target=1:STRGRTYPT.152.2 3938 4069 +;
tig00000059	StringTie	match_part	320118	320227	7.104073	-	.	ID=1:STRGRTYPT.152.2:exon-18;Name=1:STRGRTYPT.152.2;Parent=1:STRGRTYPT.152.2;Target=1:STRGRTYPT.152.2 4070 4179 +;
tig00000059	StringTie	match_part	323366	323920	7.424489	-	.	ID=1:STRGRTYPT.152.2:exon-19;Name=1:STRGRTYPT.152.2;Parent=1:STRGRTYPT.152.2;Target=1:STRGRTYPT.152.2 4180 4734 +;
tig00000059	StringTie	match_part	327118	327246	5.071049	-	.	ID=1:STRGRTYPT.152.2:exon-20;Name=1:STRGRTYPT.152.2;Parent=1:STRGRTYPT.152.2;Target=1:STRGRTYPT.152.2 4735 4863 +;
tig00000059	StringTie	match_part	328411	328585	7.147568	-	.	ID=1:STRGRTYPT.152.2:exon-21;Name=1:STRGRTYPT.152.2;Parent=1:STRGRTYPT.152.2;Target=1:STRGRTYPT.152.2 4864 5038 +;
tig00000059	StringTie	match_part	329425	329571	5.669835	-	.	ID=1:STRGRTYPT.152.2:exon-22;Name=1:STRGRTYPT.152.2;Parent=1:STRGRTYPT.152.2;Target=1:STRGRTYPT.152.2 5039 5185 +;
tig00000059	StringTie	match_part	329939	330057	7.513958	-	.	ID=1:STRGRTYPT.152.2:exon-23;Name=1:STRGRTYPT.152.2;Parent=1:STRGRTYPT.152.2;Target=1:STRGRTYPT.152.2 5186 5304 +;
tig00000059	StringTie	match_part	331495	331632	5.863814	-	.	ID=1:STRGRTYPT.152.2:exon-24;Name=1:STRGRTYPT.152.2;Parent=1:STRGRTYPT.152.2;Target=1:STRGRTYPT.152.2 5305 5442 +;
tig00000059	StringTie	match_part	332878	333045	7.099153	-	.	ID=1:STRGRTYPT.152.2:exon-25;Name=1:STRGRTYPT.152.2;Parent=1:STRGRTYPT.152.2;Target=1:STRGRTYPT.152.2 5443 5610 +;
tig00000059	StringTie	match_part	333653	333865	4.717184	-	.	ID=1:STRGRTYPT.152.2:exon-26;Name=1:STRGRTYPT.152.2;Parent=1:STRGRTYPT.152.2;Target=1:STRGRTYPT.152.2 5611 5823 +;
tig00000059	StringTie	match_part	334324	334415	5.307682	-	.	ID=1:STRGRTYPT.152.2:exon-27;Name=1:STRGRTYPT.152.2;Parent=1:STRGRTYPT.152.2;Target=1:STRGRTYPT.152.2 5824 5915 +;
tig00000059	StringTie	match_part	335614	335734	4.072050	-	.	ID=1:STRGRTYPT.152.2:exon-28;Name=1:STRGRTYPT.152.2;Parent=1:STRGRTYPT.152.2;Target=1:STRGRTYPT.152.2 5916 6036 +;
tig00000059	StringTie	match_part	337993	338228	3.023249	-	.	ID=1:STRGRTYPT.152.2:exon-29;Name=1:STRGRTYPT.152.2;Parent=1:STRGRTYPT.152.2;Target=1:STRGRTYPT.152.2 6037 6272 +;
tig00000059	StringTie	match_part	341213	341444	2.500470	-	.	ID=1:STRGRTYPT.152.2:exon-30;Name=1:STRGRTYPT.152.2;Parent=1:STRGRTYPT.152.2;Target=1:STRGRTYPT.152.2 6273 6504 +;
tig00000059	StringTie	match_part	341584	342115	2.262500	-	.	ID=1:STRGRTYPT.152.2:exon-31;Name=1:STRGRTYPT.152.2;Parent=1:STRGRTYPT.152.2;Target=1:STRGRTYPT.152.2 6505 7036 +;
tig00000059	StringTie	match_part	346590	347096	0.828337	-	.	ID=1:STRGRTYPT.152.2:exon-32;Name=1:STRGRTYPT.152.2;Parent=1:STRGRTYPT.152.2;Target=1:STRGRTYPT.152.2 7037 7543 +;
tig00000059	StringTie	match	284424	333911	10.213924	-	.	ID=1:STRGRTYPT.152.3;Name=1:STRGRTYPT.152.3;
tig00000059	StringTie	match_part	284424	285680	12.612974	-	.	ID=1:STRGRTYPT.152.3:exon-1;Name=1:STRGRTYPT.152.3;Parent=1:STRGRTYPT.152.3;Target=1:STRGRTYPT.152.3 1 1257 +;
tig00000059	StringTie	match_part	286176	286218	8.481026	-	.	ID=1:STRGRTYPT.152.3:exon-2;Name=1:STRGRTYPT.152.3;Parent=1:STRGRTYPT.152.3;Target=1:STRGRTYPT.152.3 1258 1300 +;
tig00000059	StringTie	match_part	286826	286927	13.644000	-	.	ID=1:STRGRTYPT.152.3:exon-3;Name=1:STRGRTYPT.152.3;Parent=1:STRGRTYPT.152.3;Target=1:STRGRTYPT.152.3 1301 1402 +;
tig00000059	StringTie	match_part	287066	287166	11.615400	-	.	ID=1:STRGRTYPT.152.3:exon-4;Name=1:STRGRTYPT.152.3;Parent=1:STRGRTYPT.152.3;Target=1:STRGRTYPT.152.3 1403 1503 +;
tig00000059	StringTie	match_part	291664	291829	10.500211	-	.	ID=1:STRGRTYPT.152.3:exon-5;Name=1:STRGRTYPT.152.3;Parent=1:STRGRTYPT.152.3;Target=1:STRGRTYPT.152.3 1504 1669 +;
tig00000059	StringTie	match_part	291959	292063	8.347680	-	.	ID=1:STRGRTYPT.152.3:exon-6;Name=1:STRGRTYPT.152.3;Parent=1:STRGRTYPT.152.3;Target=1:STRGRTYPT.152.3 1670 1774 +;
tig00000059	StringTie	match_part	292297	292407	6.758657	-	.	ID=1:STRGRTYPT.152.3:exon-7;Name=1:STRGRTYPT.152.3;Parent=1:STRGRTYPT.152.3;Target=1:STRGRTYPT.152.3 1775 1885 +;
tig00000059	StringTie	match_part	294799	294893	10.364714	-	.	ID=1:STRGRTYPT.152.3:exon-8;Name=1:STRGRTYPT.152.3;Parent=1:STRGRTYPT.152.3;Target=1:STRGRTYPT.152.3 1886 1980 +;
tig00000059	StringTie	match_part	295416	295614	10.246951	-	.	ID=1:STRGRTYPT.152.3:exon-9;Name=1:STRGRTYPT.152.3;Parent=1:STRGRTYPT.152.3;Target=1:STRGRTYPT.152.3 1981 2179 +;
tig00000059	StringTie	match_part	295803	295908	8.224089	-	.	ID=1:STRGRTYPT.152.3:exon-10;Name=1:STRGRTYPT.152.3;Parent=1:STRGRTYPT.152.3;Target=1:STRGRTYPT.152.3 2180 2285 +;
tig00000059	StringTie	match_part	296006	296246	11.682137	-	.	ID=1:STRGRTYPT.152.3:exon-11;Name=1:STRGRTYPT.152.3;Parent=1:STRGRTYPT.152.3;Target=1:STRGRTYPT.152.3 2286 2526 +;
tig00000059	StringTie	match_part	302545	302736	5.911712	-	.	ID=1:STRGRTYPT.152.3:exon-12;Name=1:STRGRTYPT.152.3;Parent=1:STRGRTYPT.152.3;Target=1:STRGRTYPT.152.3 2527 2718 +;
tig00000059	StringTie	match_part	304269	304455	10.707268	-	.	ID=1:STRGRTYPT.152.3:exon-13;Name=1:STRGRTYPT.152.3;Parent=1:STRGRTYPT.152.3;Target=1:STRGRTYPT.152.3 2719 2905 +;
tig00000059	StringTie	match_part	311323	311509	9.035905	-	.	ID=1:STRGRTYPT.152.3:exon-14;Name=1:STRGRTYPT.152.3;Parent=1:STRGRTYPT.152.3;Target=1:STRGRTYPT.152.3 2906 3092 +;
tig00000059	StringTie	match_part	312689	312814	10.184693	-	.	ID=1:STRGRTYPT.152.3:exon-15;Name=1:STRGRTYPT.152.3;Parent=1:STRGRTYPT.152.3;Target=1:STRGRTYPT.152.3 3093 3218 +;
tig00000059	StringTie	match_part	315303	315404	11.229939	-	.	ID=1:STRGRTYPT.152.3:exon-16;Name=1:STRGRTYPT.152.3;Parent=1:STRGRTYPT.152.3;Target=1:STRGRTYPT.152.3 3219 3320 +;
tig00000059	StringTie	match_part	315622	315743	7.807538	-	.	ID=1:STRGRTYPT.152.3:exon-17;Name=1:STRGRTYPT.152.3;Parent=1:STRGRTYPT.152.3;Target=1:STRGRTYPT.152.3 3321 3442 +;
tig00000059	StringTie	match_part	316228	316359	10.633219	-	.	ID=1:STRGRTYPT.152.3:exon-18;Name=1:STRGRTYPT.152.3;Parent=1:STRGRTYPT.152.3;Target=1:STRGRTYPT.152.3 3443 3574 +;
tig00000059	StringTie	match_part	320118	320227	9.947143	-	.	ID=1:STRGRTYPT.152.3:exon-19;Name=1:STRGRTYPT.152.3;Parent=1:STRGRTYPT.152.3;Target=1:STRGRTYPT.152.3 3575 3684 +;
tig00000059	StringTie	match_part	323366	323920	10.405031	-	.	ID=1:STRGRTYPT.152.3:exon-20;Name=1:STRGRTYPT.152.3;Parent=1:STRGRTYPT.152.3;Target=1:STRGRTYPT.152.3 3685 4239 +;
tig00000059	StringTie	match_part	327118	327246	7.106809	-	.	ID=1:STRGRTYPT.152.3:exon-21;Name=1:STRGRTYPT.152.3;Parent=1:STRGRTYPT.152.3;Target=1:STRGRTYPT.152.3 4240 4368 +;
tig00000059	StringTie	match_part	328411	328585	10.016941	-	.	ID=1:STRGRTYPT.152.3:exon-22;Name=1:STRGRTYPT.152.3;Parent=1:STRGRTYPT.152.3;Target=1:STRGRTYPT.152.3 4369 4543 +;
tig00000059	StringTie	match_part	329425	329571	7.945975	-	.	ID=1:STRGRTYPT.152.3:exon-23;Name=1:STRGRTYPT.152.3;Parent=1:STRGRTYPT.152.3;Target=1:STRGRTYPT.152.3 4544 4690 +;
tig00000059	StringTie	match_part	329939	330057	10.530417	-	.	ID=1:STRGRTYPT.152.3:exon-24;Name=1:STRGRTYPT.152.3;Parent=1:STRGRTYPT.152.3;Target=1:STRGRTYPT.152.3 4691 4809 +;
tig00000059	StringTie	match_part	331495	331632	8.217828	-	.	ID=1:STRGRTYPT.152.3:exon-25;Name=1:STRGRTYPT.152.3;Parent=1:STRGRTYPT.152.3;Target=1:STRGRTYPT.152.3 4810 4947 +;
tig00000059	StringTie	match_part	332878	333045	9.949088	-	.	ID=1:STRGRTYPT.152.3:exon-26;Name=1:STRGRTYPT.152.3;Parent=1:STRGRTYPT.152.3;Target=1:STRGRTYPT.152.3 4948 5115 +;
tig00000059	StringTie	match_part	333653	333911	6.361561	-	.	ID=1:STRGRTYPT.152.3:exon-27;Name=1:STRGRTYPT.152.3;Parent=1:STRGRTYPT.152.3;Target=1:STRGRTYPT.152.3 5116 5374 +;
tig00000064	StringTie	match	64	38686	13.072058	-	.	ID=1:STRGRTYPT.153.1;Name=1:STRGRTYPT.153.1;
tig00000064	StringTie	match_part	64	4365	12.558292	-	.	ID=1:STRGRTYPT.153.1:exon-1;Name=1:STRGRTYPT.153.1;Parent=1:STRGRTYPT.153.1;Target=1:STRGRTYPT.153.1 1 4302 +;
tig00000064	StringTie	match_part	5291	5436	8.499266	-	.	ID=1:STRGRTYPT.153.1:exon-2;Name=1:STRGRTYPT.153.1;Parent=1:STRGRTYPT.153.1;Target=1:STRGRTYPT.153.1 4303 4448 +;
tig00000064	StringTie	match_part	6945	7032	12.783209	-	.	ID=1:STRGRTYPT.153.1:exon-3;Name=1:STRGRTYPT.153.1;Parent=1:STRGRTYPT.153.1;Target=1:STRGRTYPT.153.1 4449 4536 +;
tig00000064	StringTie	match_part	8441	8633	28.715580	-	.	ID=1:STRGRTYPT.153.1:exon-4;Name=1:STRGRTYPT.153.1;Parent=1:STRGRTYPT.153.1;Target=1:STRGRTYPT.153.1 4537 4729 +;
tig00000064	StringTie	match_part	15524	15721	27.857197	-	.	ID=1:STRGRTYPT.153.1:exon-5;Name=1:STRGRTYPT.153.1;Parent=1:STRGRTYPT.153.1;Target=1:STRGRTYPT.153.1 4730 4927 +;
tig00000064	StringTie	match_part	19105	19210	29.280993	-	.	ID=1:STRGRTYPT.153.1:exon-6;Name=1:STRGRTYPT.153.1;Parent=1:STRGRTYPT.153.1;Target=1:STRGRTYPT.153.1 4928 5033 +;
tig00000064	StringTie	match_part	28601	28757	24.718628	-	.	ID=1:STRGRTYPT.153.1:exon-7;Name=1:STRGRTYPT.153.1;Parent=1:STRGRTYPT.153.1;Target=1:STRGRTYPT.153.1 5034 5190 +;
tig00000064	StringTie	match_part	37955	38686	3.530529	-	.	ID=1:STRGRTYPT.153.1:exon-8;Name=1:STRGRTYPT.153.1;Parent=1:STRGRTYPT.153.1;Target=1:STRGRTYPT.153.1 5191 5922 +;
tig00000064	StringTie	match	64	38686	6.103477	-	.	ID=1:STRGRTYPT.153.2;Name=1:STRGRTYPT.153.2;
tig00000064	StringTie	match_part	64	4365	5.232621	-	.	ID=1:STRGRTYPT.153.2:exon-1;Name=1:STRGRTYPT.153.2;Parent=1:STRGRTYPT.153.2;Target=1:STRGRTYPT.153.2 1 4302 +;
tig00000064	StringTie	match_part	5291	5436	3.541360	-	.	ID=1:STRGRTYPT.153.2:exon-2;Name=1:STRGRTYPT.153.2;Parent=1:STRGRTYPT.153.2;Target=1:STRGRTYPT.153.2 4303 4448 +;
tig00000064	StringTie	match_part	6945	7032	5.326336	-	.	ID=1:STRGRTYPT.153.2:exon-3;Name=1:STRGRTYPT.153.2;Parent=1:STRGRTYPT.153.2;Target=1:STRGRTYPT.153.2 4449 4536 +;
tig00000064	StringTie	match_part	8441	8633	12.048649	-	.	ID=1:STRGRTYPT.153.2:exon-4;Name=1:STRGRTYPT.153.2;Parent=1:STRGRTYPT.153.2;Target=1:STRGRTYPT.153.2 4537 4729 +;
tig00000064	StringTie	match_part	15524	15721	11.701178	-	.	ID=1:STRGRTYPT.153.2:exon-5;Name=1:STRGRTYPT.153.2;Parent=1:STRGRTYPT.153.2;Target=1:STRGRTYPT.153.2 4730 4927 +;
tig00000064	StringTie	match_part	19105	19210	12.278658	-	.	ID=1:STRGRTYPT.153.2:exon-6;Name=1:STRGRTYPT.153.2;Parent=1:STRGRTYPT.153.2;Target=1:STRGRTYPT.153.2 4928 5033 +;
tig00000064	StringTie	match_part	28541	28757	21.279274	-	.	ID=1:STRGRTYPT.153.2:exon-7;Name=1:STRGRTYPT.153.2;Parent=1:STRGRTYPT.153.2;Target=1:STRGRTYPT.153.2 5034 5250 +;
tig00000064	StringTie	match_part	37955	38686	3.197141	-	.	ID=1:STRGRTYPT.153.2:exon-8;Name=1:STRGRTYPT.153.2;Parent=1:STRGRTYPT.153.2;Target=1:STRGRTYPT.153.2 5251 5982 +;
tig00000065	StringTie	match	50353	54478	3.311404	+	.	ID=1:STRGRTYPT.154.1;Name=1:STRGRTYPT.154.1;
tig00000065	StringTie	match_part	50353	50448	1.604167	+	.	ID=1:STRGRTYPT.154.1:exon-1;Name=1:STRGRTYPT.154.1;Parent=1:STRGRTYPT.154.1;Target=1:STRGRTYPT.154.1 1 96 +;
tig00000065	StringTie	match_part	54347	54478	4.553030	+	.	ID=1:STRGRTYPT.154.1:exon-2;Name=1:STRGRTYPT.154.1;Parent=1:STRGRTYPT.154.1;Target=1:STRGRTYPT.154.1 97 228 +;
tig00000065	StringTie	match	74276	76264	3.025105	+	.	ID=1:STRGRTYPT.155.1;Name=1:STRGRTYPT.155.1;
tig00000065	StringTie	match_part	74276	74407	3.106061	+	.	ID=1:STRGRTYPT.155.1:exon-1;Name=1:STRGRTYPT.155.1;Parent=1:STRGRTYPT.155.1;Target=1:STRGRTYPT.155.1 1 132 +;
tig00000065	StringTie	match_part	76158	76264	2.925234	+	.	ID=1:STRGRTYPT.155.1:exon-2;Name=1:STRGRTYPT.155.1;Parent=1:STRGRTYPT.155.1;Target=1:STRGRTYPT.155.1 133 239 +;
tig00000065	StringTie	match	76281	76750	2.638037	-	.	ID=1:STRGRTYPT.156.1;Name=1:STRGRTYPT.156.1;
tig00000065	StringTie	match_part	76281	76306	1.000000	-	.	ID=1:STRGRTYPT.156.1:exon-1;Name=1:STRGRTYPT.156.1;Parent=1:STRGRTYPT.156.1;Target=1:STRGRTYPT.156.1 1 26 +;
tig00000065	StringTie	match_part	76451	76750	2.780000	-	.	ID=1:STRGRTYPT.156.1:exon-2;Name=1:STRGRTYPT.156.1;Parent=1:STRGRTYPT.156.1;Target=1:STRGRTYPT.156.1 27 326 +;
tig00000065	StringTie	match	128726	136793	3.682609	+	.	ID=1:STRGRTYPT.157.1;Name=1:STRGRTYPT.157.1;
tig00000065	StringTie	match_part	128726	128784	1.932203	+	.	ID=1:STRGRTYPT.157.1:exon-1;Name=1:STRGRTYPT.157.1;Parent=1:STRGRTYPT.157.1;Target=1:STRGRTYPT.157.1 1 59 +;
tig00000065	StringTie	match_part	136623	136793	4.286550	+	.	ID=1:STRGRTYPT.157.1:exon-2;Name=1:STRGRTYPT.157.1;Parent=1:STRGRTYPT.157.1;Target=1:STRGRTYPT.157.1 60 230 +;
tig00000064	StringTie	match	84395	101568	72.305817	-	.	ID=1:STRGRTYPT.158.1;Name=1:STRGRTYPT.158.1;
tig00000064	StringTie	match_part	84395	89700	75.118614	-	.	ID=1:STRGRTYPT.158.1:exon-1;Name=1:STRGRTYPT.158.1;Parent=1:STRGRTYPT.158.1;Target=1:STRGRTYPT.158.1 1 5306 +;
tig00000064	StringTie	match_part	101032	101568	44.458828	-	.	ID=1:STRGRTYPT.158.1:exon-2;Name=1:STRGRTYPT.158.1;Parent=1:STRGRTYPT.158.1;Target=1:STRGRTYPT.158.1 5307 5843 +;
tig00000065	StringTie	match	150353	156401	3.192308	+	.	ID=1:STRGRTYPT.159.1;Name=1:STRGRTYPT.159.1;
tig00000065	StringTie	match_part	150353	150468	1.301724	+	.	ID=1:STRGRTYPT.159.1:exon-1;Name=1:STRGRTYPT.159.1;Parent=1:STRGRTYPT.159.1;Target=1:STRGRTYPT.159.1 1 116 +;
tig00000065	StringTie	match_part	153693	153860	5.511905	+	.	ID=1:STRGRTYPT.159.1:exon-2;Name=1:STRGRTYPT.159.1;Parent=1:STRGRTYPT.159.1;Target=1:STRGRTYPT.159.1 117 284 +;
tig00000065	StringTie	match_part	156192	156401	2.380952	+	.	ID=1:STRGRTYPT.159.1:exon-3;Name=1:STRGRTYPT.159.1;Parent=1:STRGRTYPT.159.1;Target=1:STRGRTYPT.159.1 285 494 +;
tig00000068	StringTie	match	101966	117276	31.314177	-	.	ID=1:STRGRTYPT.163.1;Name=1:STRGRTYPT.163.1;
tig00000068	StringTie	match_part	101966	103706	29.688873	-	.	ID=1:STRGRTYPT.163.1:exon-1;Name=1:STRGRTYPT.163.1;Parent=1:STRGRTYPT.163.1;Target=1:STRGRTYPT.163.1 1 1741 +;
tig00000068	StringTie	match_part	106321	106401	33.936859	-	.	ID=1:STRGRTYPT.163.1:exon-2;Name=1:STRGRTYPT.163.1;Parent=1:STRGRTYPT.163.1;Target=1:STRGRTYPT.163.1 1742 1822 +;
tig00000068	StringTie	match_part	107106	107191	56.188229	-	.	ID=1:STRGRTYPT.163.1:exon-3;Name=1:STRGRTYPT.163.1;Parent=1:STRGRTYPT.163.1;Target=1:STRGRTYPT.163.1 1823 1908 +;
tig00000068	StringTie	match_part	110244	110368	45.182667	-	.	ID=1:STRGRTYPT.163.1:exon-4;Name=1:STRGRTYPT.163.1;Parent=1:STRGRTYPT.163.1;Target=1:STRGRTYPT.163.1 1909 2033 +;
tig00000068	StringTie	match_part	117200	117276	17.904762	-	.	ID=1:STRGRTYPT.163.1:exon-5;Name=1:STRGRTYPT.163.1;Parent=1:STRGRTYPT.163.1;Target=1:STRGRTYPT.163.1 2034 2110 +;
tig00000073	StringTie	match	16907	25799	25.089462	-	.	ID=1:STRGRTYPT.164.1;Name=1:STRGRTYPT.164.1;
tig00000073	StringTie	match_part	16907	18972	25.377569	-	.	ID=1:STRGRTYPT.164.1:exon-1;Name=1:STRGRTYPT.164.1;Parent=1:STRGRTYPT.164.1;Target=1:STRGRTYPT.164.1 1 2066 +;
tig00000073	StringTie	match_part	25686	25799	19.824564	-	.	ID=1:STRGRTYPT.164.1:exon-2;Name=1:STRGRTYPT.164.1;Parent=1:STRGRTYPT.164.1;Target=1:STRGRTYPT.164.1 2067 2180 +;
tig00000073	StringTie	match	15847	16664	28.672606	-	.	ID=1:STRGRTYPT.164.2;Name=1:STRGRTYPT.164.2;
tig00000073	StringTie	match_part	15847	16664	28.672606	-	.	ID=1:STRGRTYPT.164.2:exon-1;Name=1:STRGRTYPT.164.2;Parent=1:STRGRTYPT.164.2;Target=1:STRGRTYPT.164.2 1 818 +;
tig00000075	StringTie	match	34978	76102	21.696352	-	.	ID=1:STRGRTYPT.167.1;Name=1:STRGRTYPT.167.1;
tig00000075	StringTie	match_part	34978	35203	31.074730	-	.	ID=1:STRGRTYPT.167.1:exon-1;Name=1:STRGRTYPT.167.1;Parent=1:STRGRTYPT.167.1;Target=1:STRGRTYPT.167.1 1 226 +;
tig00000075	StringTie	match_part	35927	36055	29.905909	-	.	ID=1:STRGRTYPT.167.1:exon-2;Name=1:STRGRTYPT.167.1;Parent=1:STRGRTYPT.167.1;Target=1:STRGRTYPT.167.1 227 355 +;
tig00000075	StringTie	match_part	37100	37183	24.176851	-	.	ID=1:STRGRTYPT.167.1:exon-3;Name=1:STRGRTYPT.167.1;Parent=1:STRGRTYPT.167.1;Target=1:STRGRTYPT.167.1 356 439 +;
tig00000075	StringTie	match_part	37752	37869	30.437027	-	.	ID=1:STRGRTYPT.167.1:exon-4;Name=1:STRGRTYPT.167.1;Parent=1:STRGRTYPT.167.1;Target=1:STRGRTYPT.167.1 440 557 +;
tig00000075	StringTie	match_part	40663	40781	32.051430	-	.	ID=1:STRGRTYPT.167.1:exon-5;Name=1:STRGRTYPT.167.1;Parent=1:STRGRTYPT.167.1;Target=1:STRGRTYPT.167.1 558 676 +;
tig00000075	StringTie	match_part	42745	42861	20.546751	-	.	ID=1:STRGRTYPT.167.1:exon-6;Name=1:STRGRTYPT.167.1;Parent=1:STRGRTYPT.167.1;Target=1:STRGRTYPT.167.1 677 793 +;
tig00000075	StringTie	match_part	44519	44563	15.388698	-	.	ID=1:STRGRTYPT.167.1:exon-7;Name=1:STRGRTYPT.167.1;Parent=1:STRGRTYPT.167.1;Target=1:STRGRTYPT.167.1 794 838 +;
tig00000075	StringTie	match_part	44938	45010	21.474550	-	.	ID=1:STRGRTYPT.167.1:exon-8;Name=1:STRGRTYPT.167.1;Parent=1:STRGRTYPT.167.1;Target=1:STRGRTYPT.167.1 839 911 +;
tig00000075	StringTie	match_part	46530	46656	32.461208	-	.	ID=1:STRGRTYPT.167.1:exon-9;Name=1:STRGRTYPT.167.1;Parent=1:STRGRTYPT.167.1;Target=1:STRGRTYPT.167.1 912 1038 +;
tig00000075	StringTie	match_part	49663	49854	13.753070	-	.	ID=1:STRGRTYPT.167.1:exon-10;Name=1:STRGRTYPT.167.1;Parent=1:STRGRTYPT.167.1;Target=1:STRGRTYPT.167.1 1039 1230 +;
tig00000075	StringTie	match_part	50389	50482	19.037819	-	.	ID=1:STRGRTYPT.167.1:exon-11;Name=1:STRGRTYPT.167.1;Parent=1:STRGRTYPT.167.1;Target=1:STRGRTYPT.167.1 1231 1324 +;
tig00000075	StringTie	match_part	51432	51597	18.870340	-	.	ID=1:STRGRTYPT.167.1:exon-12;Name=1:STRGRTYPT.167.1;Parent=1:STRGRTYPT.167.1;Target=1:STRGRTYPT.167.1 1325 1490 +;
tig00000075	StringTie	match_part	52107	52264	14.081342	-	.	ID=1:STRGRTYPT.167.1:exon-13;Name=1:STRGRTYPT.167.1;Parent=1:STRGRTYPT.167.1;Target=1:STRGRTYPT.167.1 1491 1648 +;
tig00000075	StringTie	match_part	55634	55766	12.155833	-	.	ID=1:STRGRTYPT.167.1:exon-14;Name=1:STRGRTYPT.167.1;Parent=1:STRGRTYPT.167.1;Target=1:STRGRTYPT.167.1 1649 1781 +;
tig00000075	StringTie	match_part	56006	56145	14.772465	-	.	ID=1:STRGRTYPT.167.1:exon-15;Name=1:STRGRTYPT.167.1;Parent=1:STRGRTYPT.167.1;Target=1:STRGRTYPT.167.1 1782 1921 +;
tig00000075	StringTie	match_part	57199	57291	6.989718	-	.	ID=1:STRGRTYPT.167.1:exon-16;Name=1:STRGRTYPT.167.1;Parent=1:STRGRTYPT.167.1;Target=1:STRGRTYPT.167.1 1922 2014 +;
tig00000075	StringTie	match_part	59390	59464	13.813125	-	.	ID=1:STRGRTYPT.167.1:exon-17;Name=1:STRGRTYPT.167.1;Parent=1:STRGRTYPT.167.1;Target=1:STRGRTYPT.167.1 2015 2089 +;
tig00000075	StringTie	match_part	61978	62106	32.050617	-	.	ID=1:STRGRTYPT.167.1:exon-18;Name=1:STRGRTYPT.167.1;Parent=1:STRGRTYPT.167.1;Target=1:STRGRTYPT.167.1 2090 2218 +;
tig00000075	StringTie	match_part	76038	76102	14.840753	-	.	ID=1:STRGRTYPT.167.1:exon-19;Name=1:STRGRTYPT.167.1;Parent=1:STRGRTYPT.167.1;Target=1:STRGRTYPT.167.1 2219 2283 +;
tig00000075	StringTie	match	35545	36057	3.817564	-	.	ID=1:STRGRTYPT.167.2;Name=1:STRGRTYPT.167.2;
tig00000075	StringTie	match_part	35545	35819	5.087273	-	.	ID=1:STRGRTYPT.167.2:exon-1;Name=1:STRGRTYPT.167.2;Parent=1:STRGRTYPT.167.2;Target=1:STRGRTYPT.167.2 1 275 +;
tig00000075	StringTie	match_part	35927	36057	1.152145	-	.	ID=1:STRGRTYPT.167.2:exon-2;Name=1:STRGRTYPT.167.2;Parent=1:STRGRTYPT.167.2;Target=1:STRGRTYPT.167.2 276 406 +;
tig00000078	StringTie	match	23303	110663	29.449728	+	.	ID=1:STRGRTYPT.169.1;Name=1:STRGRTYPT.169.1;
tig00000078	StringTie	match_part	23303	23386	14.771879	+	.	ID=1:STRGRTYPT.169.1:exon-1;Name=1:STRGRTYPT.169.1;Parent=1:STRGRTYPT.169.1;Target=1:STRGRTYPT.169.1 1 84 +;
tig00000078	StringTie	match_part	27964	28048	52.750172	+	.	ID=1:STRGRTYPT.169.1:exon-2;Name=1:STRGRTYPT.169.1;Parent=1:STRGRTYPT.169.1;Target=1:STRGRTYPT.169.1 85 169 +;
tig00000078	StringTie	match_part	108712	108782	34.230526	+	.	ID=1:STRGRTYPT.169.1:exon-3;Name=1:STRGRTYPT.169.1;Parent=1:STRGRTYPT.169.1;Target=1:STRGRTYPT.169.1 170 240 +;
tig00000078	StringTie	match_part	110590	110663	14.760068	+	.	ID=1:STRGRTYPT.169.1:exon-4;Name=1:STRGRTYPT.169.1;Parent=1:STRGRTYPT.169.1;Target=1:STRGRTYPT.169.1 241 314 +;
tig00000079	StringTie	match	160632	298628	22.831629	-	.	ID=1:STRGRTYPT.173.1;Name=1:STRGRTYPT.173.1;
tig00000079	StringTie	match_part	160632	162414	22.411951	-	.	ID=1:STRGRTYPT.173.1:exon-1;Name=1:STRGRTYPT.173.1;Parent=1:STRGRTYPT.173.1;Target=1:STRGRTYPT.173.1 1 1783 +;
tig00000079	StringTie	match_part	172867	172970	16.090057	-	.	ID=1:STRGRTYPT.173.1:exon-2;Name=1:STRGRTYPT.173.1;Parent=1:STRGRTYPT.173.1;Target=1:STRGRTYPT.173.1 1784 1887 +;
tig00000079	StringTie	match_part	193593	193741	24.539745	-	.	ID=1:STRGRTYPT.173.1:exon-3;Name=1:STRGRTYPT.173.1;Parent=1:STRGRTYPT.173.1;Target=1:STRGRTYPT.173.1 1888 2036 +;
tig00000079	StringTie	match_part	198345	198422	23.051470	-	.	ID=1:STRGRTYPT.173.1:exon-4;Name=1:STRGRTYPT.173.1;Parent=1:STRGRTYPT.173.1;Target=1:STRGRTYPT.173.1 2037 2114 +;
tig00000079	StringTie	match_part	212743	212933	28.228367	-	.	ID=1:STRGRTYPT.173.1:exon-5;Name=1:STRGRTYPT.173.1;Parent=1:STRGRTYPT.173.1;Target=1:STRGRTYPT.173.1 2115 2305 +;
tig00000079	StringTie	match_part	215055	215182	16.128448	-	.	ID=1:STRGRTYPT.173.1:exon-6;Name=1:STRGRTYPT.173.1;Parent=1:STRGRTYPT.173.1;Target=1:STRGRTYPT.173.1 2306 2433 +;
tig00000079	StringTie	match_part	229544	229633	28.172943	-	.	ID=1:STRGRTYPT.173.1:exon-7;Name=1:STRGRTYPT.173.1;Parent=1:STRGRTYPT.173.1;Target=1:STRGRTYPT.173.1 2434 2523 +;
tig00000079	StringTie	match_part	253076	253187	19.917788	-	.	ID=1:STRGRTYPT.173.1:exon-8;Name=1:STRGRTYPT.173.1;Parent=1:STRGRTYPT.173.1;Target=1:STRGRTYPT.173.1 2524 2635 +;
tig00000079	StringTie	match_part	258965	259124	23.772930	-	.	ID=1:STRGRTYPT.173.1:exon-9;Name=1:STRGRTYPT.173.1;Parent=1:STRGRTYPT.173.1;Target=1:STRGRTYPT.173.1 2636 2795 +;
tig00000079	StringTie	match_part	273473	273615	34.943256	-	.	ID=1:STRGRTYPT.173.1:exon-10;Name=1:STRGRTYPT.173.1;Parent=1:STRGRTYPT.173.1;Target=1:STRGRTYPT.173.1 2796 2938 +;
tig00000079	StringTie	match_part	295487	295645	20.427519	-	.	ID=1:STRGRTYPT.173.1:exon-11;Name=1:STRGRTYPT.173.1;Parent=1:STRGRTYPT.173.1;Target=1:STRGRTYPT.173.1 2939 3097 +;
tig00000079	StringTie	match_part	298475	298628	18.631035	-	.	ID=1:STRGRTYPT.173.1:exon-12;Name=1:STRGRTYPT.173.1;Parent=1:STRGRTYPT.173.1;Target=1:STRGRTYPT.173.1 3098 3251 +;
tig00000081	StringTie	match	251749	332771	21.034498	-	.	ID=1:STRGRTYPT.174.1;Name=1:STRGRTYPT.174.1;
tig00000081	StringTie	match_part	251749	253515	14.712095	-	.	ID=1:STRGRTYPT.174.1:exon-1;Name=1:STRGRTYPT.174.1;Parent=1:STRGRTYPT.174.1;Target=1:STRGRTYPT.174.1 1 1767 +;
tig00000081	StringTie	match_part	256070	256228	38.614441	-	.	ID=1:STRGRTYPT.174.1:exon-2;Name=1:STRGRTYPT.174.1;Parent=1:STRGRTYPT.174.1;Target=1:STRGRTYPT.174.1 1768 1926 +;
tig00000081	StringTie	match_part	268130	268200	34.496510	-	.	ID=1:STRGRTYPT.174.1:exon-3;Name=1:STRGRTYPT.174.1;Parent=1:STRGRTYPT.174.1;Target=1:STRGRTYPT.174.1 1927 1997 +;
tig00000081	StringTie	match_part	268389	268494	21.466238	-	.	ID=1:STRGRTYPT.174.1:exon-4;Name=1:STRGRTYPT.174.1;Parent=1:STRGRTYPT.174.1;Target=1:STRGRTYPT.174.1 1998 2103 +;
tig00000081	StringTie	match_part	269731	269946	27.717297	-	.	ID=1:STRGRTYPT.174.1:exon-5;Name=1:STRGRTYPT.174.1;Parent=1:STRGRTYPT.174.1;Target=1:STRGRTYPT.174.1 2104 2319 +;
tig00000081	StringTie	match_part	279123	279174	45.751751	-	.	ID=1:STRGRTYPT.174.1:exon-6;Name=1:STRGRTYPT.174.1;Parent=1:STRGRTYPT.174.1;Target=1:STRGRTYPT.174.1 2320 2371 +;
tig00000081	StringTie	match_part	289253	289336	34.137333	-	.	ID=1:STRGRTYPT.174.1:exon-7;Name=1:STRGRTYPT.174.1;Parent=1:STRGRTYPT.174.1;Target=1:STRGRTYPT.174.1 2372 2455 +;
tig00000081	StringTie	match_part	303755	303795	28.591883	-	.	ID=1:STRGRTYPT.174.1:exon-8;Name=1:STRGRTYPT.174.1;Parent=1:STRGRTYPT.174.1;Target=1:STRGRTYPT.174.1 2456 2496 +;
tig00000081	StringTie	match_part	303921	303979	30.331694	-	.	ID=1:STRGRTYPT.174.1:exon-9;Name=1:STRGRTYPT.174.1;Parent=1:STRGRTYPT.174.1;Target=1:STRGRTYPT.174.1 2497 2555 +;
tig00000081	StringTie	match_part	314066	314253	25.342501	-	.	ID=1:STRGRTYPT.174.1:exon-10;Name=1:STRGRTYPT.174.1;Parent=1:STRGRTYPT.174.1;Target=1:STRGRTYPT.174.1 2556 2743 +;
tig00000081	StringTie	match_part	323685	323726	44.451736	-	.	ID=1:STRGRTYPT.174.1:exon-11;Name=1:STRGRTYPT.174.1;Parent=1:STRGRTYPT.174.1;Target=1:STRGRTYPT.174.1 2744 2785 +;
tig00000081	StringTie	match_part	331671	331773	30.164728	-	.	ID=1:STRGRTYPT.174.1:exon-12;Name=1:STRGRTYPT.174.1;Parent=1:STRGRTYPT.174.1;Target=1:STRGRTYPT.174.1 2786 2888 +;
tig00000081	StringTie	match_part	332743	332771	19.422733	-	.	ID=1:STRGRTYPT.174.1:exon-13;Name=1:STRGRTYPT.174.1;Parent=1:STRGRTYPT.174.1;Target=1:STRGRTYPT.174.1 2889 2917 +;
tig00000081	StringTie	match	251749	332771	5.602810	-	.	ID=1:STRGRTYPT.174.2;Name=1:STRGRTYPT.174.2;
tig00000081	StringTie	match_part	251749	253515	4.170668	-	.	ID=1:STRGRTYPT.174.2:exon-1;Name=1:STRGRTYPT.174.2;Parent=1:STRGRTYPT.174.2;Target=1:STRGRTYPT.174.2 1 1767 +;
tig00000081	StringTie	match_part	256070	256228	10.946640	-	.	ID=1:STRGRTYPT.174.2:exon-2;Name=1:STRGRTYPT.174.2;Parent=1:STRGRTYPT.174.2;Target=1:STRGRTYPT.174.2 1768 1926 +;
tig00000081	StringTie	match_part	268130	268200	9.779267	-	.	ID=1:STRGRTYPT.174.2:exon-3;Name=1:STRGRTYPT.174.2;Parent=1:STRGRTYPT.174.2;Target=1:STRGRTYPT.174.2 1927 1997 +;
tig00000081	StringTie	match_part	268389	268494	6.085371	-	.	ID=1:STRGRTYPT.174.2:exon-4;Name=1:STRGRTYPT.174.2;Parent=1:STRGRTYPT.174.2;Target=1:STRGRTYPT.174.2 1998 2103 +;
tig00000081	StringTie	match_part	269731	269946	7.857456	-	.	ID=1:STRGRTYPT.174.2:exon-5;Name=1:STRGRTYPT.174.2;Parent=1:STRGRTYPT.174.2;Target=1:STRGRTYPT.174.2 2104 2319 +;
tig00000081	StringTie	match_part	279123	279174	12.969966	-	.	ID=1:STRGRTYPT.174.2:exon-6;Name=1:STRGRTYPT.174.2;Parent=1:STRGRTYPT.174.2;Target=1:STRGRTYPT.174.2 2320 2371 +;
tig00000081	StringTie	match_part	289253	289336	9.677444	-	.	ID=1:STRGRTYPT.174.2:exon-7;Name=1:STRGRTYPT.174.2;Parent=1:STRGRTYPT.174.2;Target=1:STRGRTYPT.174.2 2372 2455 +;
tig00000081	StringTie	match_part	303755	303795	8.105390	-	.	ID=1:STRGRTYPT.174.2:exon-8;Name=1:STRGRTYPT.174.2;Parent=1:STRGRTYPT.174.2;Target=1:STRGRTYPT.174.2 2456 2496 +;
tig00000081	StringTie	match_part	303921	303979	8.598600	-	.	ID=1:STRGRTYPT.174.2:exon-9;Name=1:STRGRTYPT.174.2;Parent=1:STRGRTYPT.174.2;Target=1:STRGRTYPT.174.2 2497 2555 +;
tig00000081	StringTie	match_part	314066	314253	7.184237	-	.	ID=1:STRGRTYPT.174.2:exon-10;Name=1:STRGRTYPT.174.2;Parent=1:STRGRTYPT.174.2;Target=1:STRGRTYPT.174.2 2556 2743 +;
tig00000081	StringTie	match_part	323685	323726	12.601432	-	.	ID=1:STRGRTYPT.174.2:exon-11;Name=1:STRGRTYPT.174.2;Parent=1:STRGRTYPT.174.2;Target=1:STRGRTYPT.174.2 2744 2785 +;
tig00000081	StringTie	match_part	331671	331773	8.484078	-	.	ID=1:STRGRTYPT.174.2:exon-12;Name=1:STRGRTYPT.174.2;Parent=1:STRGRTYPT.174.2;Target=1:STRGRTYPT.174.2 2786 2888 +;
tig00000081	StringTie	match_part	332416	332771	2.663211	-	.	ID=1:STRGRTYPT.174.2:exon-13;Name=1:STRGRTYPT.174.2;Parent=1:STRGRTYPT.174.2;Target=1:STRGRTYPT.174.2 2889 3244 +;
tig00000081	StringTie	match	257533	258551	2.771072	-	.	ID=1:STRGRTYPT.175.1;Name=1:STRGRTYPT.175.1;
tig00000081	StringTie	match_part	257533	258123	3.443316	-	.	ID=1:STRGRTYPT.175.1:exon-1;Name=1:STRGRTYPT.175.1;Parent=1:STRGRTYPT.175.1;Target=1:STRGRTYPT.175.1 1 591 +;
tig00000081	StringTie	match_part	258182	258551	1.697297	-	.	ID=1:STRGRTYPT.175.1:exon-2;Name=1:STRGRTYPT.175.1;Parent=1:STRGRTYPT.175.1;Target=1:STRGRTYPT.175.1 592 961 +;
tig00000081	StringTie	match	478627	555238	89.683151	+	.	ID=1:STRGRTYPT.180.1;Name=1:STRGRTYPT.180.1;
tig00000081	StringTie	match_part	478627	478737	88.676353	+	.	ID=1:STRGRTYPT.180.1:exon-1;Name=1:STRGRTYPT.180.1;Parent=1:STRGRTYPT.180.1;Target=1:STRGRTYPT.180.1 1 111 +;
tig00000081	StringTie	match_part	495236	495283	91.787910	+	.	ID=1:STRGRTYPT.180.1:exon-2;Name=1:STRGRTYPT.180.1;Parent=1:STRGRTYPT.180.1;Target=1:STRGRTYPT.180.1 112 159 +;
tig00000081	StringTie	match_part	496012	496058	61.482361	+	.	ID=1:STRGRTYPT.180.1:exon-3;Name=1:STRGRTYPT.180.1;Parent=1:STRGRTYPT.180.1;Target=1:STRGRTYPT.180.1 160 206 +;
tig00000081	StringTie	match_part	524414	524486	73.059898	+	.	ID=1:STRGRTYPT.180.1:exon-4;Name=1:STRGRTYPT.180.1;Parent=1:STRGRTYPT.180.1;Target=1:STRGRTYPT.180.1 207 279 +;
tig00000081	StringTie	match_part	542717	542793	81.064384	+	.	ID=1:STRGRTYPT.180.1:exon-5;Name=1:STRGRTYPT.180.1;Parent=1:STRGRTYPT.180.1;Target=1:STRGRTYPT.180.1 280 356 +;
tig00000081	StringTie	match_part	543251	543343	80.369278	+	.	ID=1:STRGRTYPT.180.1:exon-6;Name=1:STRGRTYPT.180.1;Parent=1:STRGRTYPT.180.1;Target=1:STRGRTYPT.180.1 357 449 +;
tig00000081	StringTie	match_part	543544	543582	106.170212	+	.	ID=1:STRGRTYPT.180.1:exon-7;Name=1:STRGRTYPT.180.1;Parent=1:STRGRTYPT.180.1;Target=1:STRGRTYPT.180.1 450 488 +;
tig00000081	StringTie	match_part	545229	545354	128.001083	+	.	ID=1:STRGRTYPT.180.1:exon-8;Name=1:STRGRTYPT.180.1;Parent=1:STRGRTYPT.180.1;Target=1:STRGRTYPT.180.1 489 614 +;
tig00000081	StringTie	match_part	554034	554110	122.778015	+	.	ID=1:STRGRTYPT.180.1:exon-9;Name=1:STRGRTYPT.180.1;Parent=1:STRGRTYPT.180.1;Target=1:STRGRTYPT.180.1 615 691 +;
tig00000081	StringTie	match_part	554787	555238	80.966644	+	.	ID=1:STRGRTYPT.180.1:exon-10;Name=1:STRGRTYPT.180.1;Parent=1:STRGRTYPT.180.1;Target=1:STRGRTYPT.180.1 692 1143 +;
tig00000082	StringTie	match	6496	10500	11.229711	-	.	ID=1:STRGRTYPT.181.1;Name=1:STRGRTYPT.181.1;
tig00000082	StringTie	match_part	6496	7276	11.616995	-	.	ID=1:STRGRTYPT.181.1:exon-1;Name=1:STRGRTYPT.181.1;Parent=1:STRGRTYPT.181.1;Target=1:STRGRTYPT.181.1 1 781 +;
tig00000082	StringTie	match_part	10313	10500	9.620832	-	.	ID=1:STRGRTYPT.181.1:exon-2;Name=1:STRGRTYPT.181.1;Parent=1:STRGRTYPT.181.1;Target=1:STRGRTYPT.181.1 782 969 +;
tig00000084	StringTie	match	5457	22808	9.576425	+	.	ID=1:STRGRTYPT.183.1;Name=1:STRGRTYPT.183.1;
tig00000084	StringTie	match_part	5457	5608	8.842105	+	.	ID=1:STRGRTYPT.183.1:exon-1;Name=1:STRGRTYPT.183.1;Parent=1:STRGRTYPT.183.1;Target=1:STRGRTYPT.183.1 1 152 +;
tig00000084	StringTie	match_part	22189	22808	9.756452	+	.	ID=1:STRGRTYPT.183.1:exon-2;Name=1:STRGRTYPT.183.1;Parent=1:STRGRTYPT.183.1;Target=1:STRGRTYPT.183.1 153 772 +;
tig00000082	StringTie	match	10587	36798	13.374314	-	.	ID=1:STRGRTYPT.186.1;Name=1:STRGRTYPT.186.1;
tig00000082	StringTie	match_part	10587	11315	14.552751	-	.	ID=1:STRGRTYPT.186.1:exon-1;Name=1:STRGRTYPT.186.1;Parent=1:STRGRTYPT.186.1;Target=1:STRGRTYPT.186.1 1 729 +;
tig00000082	StringTie	match_part	18694	18823	19.038733	-	.	ID=1:STRGRTYPT.186.1:exon-2;Name=1:STRGRTYPT.186.1;Parent=1:STRGRTYPT.186.1;Target=1:STRGRTYPT.186.1 730 859 +;
tig00000082	StringTie	match_part	20017	20192	6.031551	-	.	ID=1:STRGRTYPT.186.1:exon-3;Name=1:STRGRTYPT.186.1;Parent=1:STRGRTYPT.186.1;Target=1:STRGRTYPT.186.1 860 1035 +;
tig00000082	StringTie	match_part	21355	21438	12.085183	-	.	ID=1:STRGRTYPT.186.1:exon-4;Name=1:STRGRTYPT.186.1;Parent=1:STRGRTYPT.186.1;Target=1:STRGRTYPT.186.1 1036 1119 +;
tig00000082	StringTie	match_part	24665	24833	18.401855	-	.	ID=1:STRGRTYPT.186.1:exon-5;Name=1:STRGRTYPT.186.1;Parent=1:STRGRTYPT.186.1;Target=1:STRGRTYPT.186.1 1120 1288 +;
tig00000082	StringTie	match_part	27190	27904	14.154818	-	.	ID=1:STRGRTYPT.186.1:exon-6;Name=1:STRGRTYPT.186.1;Parent=1:STRGRTYPT.186.1;Target=1:STRGRTYPT.186.1 1289 2003 +;
tig00000082	StringTie	match_part	30027	30099	5.715654	-	.	ID=1:STRGRTYPT.186.1:exon-7;Name=1:STRGRTYPT.186.1;Parent=1:STRGRTYPT.186.1;Target=1:STRGRTYPT.186.1 2004 2076 +;
tig00000082	StringTie	match_part	30839	30902	13.131824	-	.	ID=1:STRGRTYPT.186.1:exon-8;Name=1:STRGRTYPT.186.1;Parent=1:STRGRTYPT.186.1;Target=1:STRGRTYPT.186.1 2077 2140 +;
tig00000082	StringTie	match_part	33622	33772	17.649330	-	.	ID=1:STRGRTYPT.186.1:exon-9;Name=1:STRGRTYPT.186.1;Parent=1:STRGRTYPT.186.1;Target=1:STRGRTYPT.186.1 2141 2291 +;
tig00000082	StringTie	match_part	36492	36798	8.296577	-	.	ID=1:STRGRTYPT.186.1:exon-10;Name=1:STRGRTYPT.186.1;Parent=1:STRGRTYPT.186.1;Target=1:STRGRTYPT.186.1 2292 2598 +;
tig00000082	StringTie	match	10587	36798	8.020118	-	.	ID=1:STRGRTYPT.186.2;Name=1:STRGRTYPT.186.2;
tig00000082	StringTie	match_part	10587	11315	11.339120	-	.	ID=1:STRGRTYPT.186.2:exon-1;Name=1:STRGRTYPT.186.2;Parent=1:STRGRTYPT.186.2;Target=1:STRGRTYPT.186.2 1 729 +;
tig00000082	StringTie	match_part	18694	18823	14.836621	-	.	ID=1:STRGRTYPT.186.2:exon-2;Name=1:STRGRTYPT.186.2;Parent=1:STRGRTYPT.186.2;Target=1:STRGRTYPT.186.2 730 859 +;
tig00000082	StringTie	match_part	20017	21438	9.121006	-	.	ID=1:STRGRTYPT.186.2:exon-3;Name=1:STRGRTYPT.186.2;Parent=1:STRGRTYPT.186.2;Target=1:STRGRTYPT.186.2 860 2281 +;
tig00000082	StringTie	match_part	24665	24833	4.600462	-	.	ID=1:STRGRTYPT.186.2:exon-4;Name=1:STRGRTYPT.186.2;Parent=1:STRGRTYPT.186.2;Target=1:STRGRTYPT.186.2 2282 2450 +;
tig00000082	StringTie	match_part	27675	27904	1.509275	-	.	ID=1:STRGRTYPT.186.2:exon-5;Name=1:STRGRTYPT.186.2;Parent=1:STRGRTYPT.186.2;Target=1:STRGRTYPT.186.2 2451 2680 +;
tig00000082	StringTie	match_part	30027	30099	1.017694	-	.	ID=1:STRGRTYPT.186.2:exon-6;Name=1:STRGRTYPT.186.2;Parent=1:STRGRTYPT.186.2;Target=1:STRGRTYPT.186.2 2681 2753 +;
tig00000082	StringTie	match_part	30839	30902	4.267112	-	.	ID=1:STRGRTYPT.186.2:exon-7;Name=1:STRGRTYPT.186.2;Parent=1:STRGRTYPT.186.2;Target=1:STRGRTYPT.186.2 2754 2817 +;
tig00000082	StringTie	match_part	33622	33772	5.744187	-	.	ID=1:STRGRTYPT.186.2:exon-8;Name=1:STRGRTYPT.186.2;Parent=1:STRGRTYPT.186.2;Target=1:STRGRTYPT.186.2 2818 2968 +;
tig00000082	StringTie	match_part	36492	36798	2.700222	-	.	ID=1:STRGRTYPT.186.2:exon-9;Name=1:STRGRTYPT.186.2;Parent=1:STRGRTYPT.186.2;Target=1:STRGRTYPT.186.2 2969 3275 +;
tig00000082	StringTie	match	10587	36798	5.339851	-	.	ID=1:STRGRTYPT.186.3;Name=1:STRGRTYPT.186.3;
tig00000082	StringTie	match_part	10587	11315	5.484900	-	.	ID=1:STRGRTYPT.186.3:exon-1;Name=1:STRGRTYPT.186.3;Parent=1:STRGRTYPT.186.3;Target=1:STRGRTYPT.186.3 1 729 +;
tig00000082	StringTie	match_part	18694	18823	7.175453	-	.	ID=1:STRGRTYPT.186.3:exon-2;Name=1:STRGRTYPT.186.3;Parent=1:STRGRTYPT.186.3;Target=1:STRGRTYPT.186.3 730 859 +;
tig00000082	StringTie	match_part	20017	20192	2.261831	-	.	ID=1:STRGRTYPT.186.3:exon-3;Name=1:STRGRTYPT.186.3;Parent=1:STRGRTYPT.186.3;Target=1:STRGRTYPT.186.3 860 1035 +;
tig00000082	StringTie	match_part	21355	21438	4.531942	-	.	ID=1:STRGRTYPT.186.3:exon-4;Name=1:STRGRTYPT.186.3;Parent=1:STRGRTYPT.186.3;Target=1:STRGRTYPT.186.3 1036 1119 +;
tig00000082	StringTie	match_part	24665	24833	6.900694	-	.	ID=1:STRGRTYPT.186.3:exon-5;Name=1:STRGRTYPT.186.3;Parent=1:STRGRTYPT.186.3;Target=1:STRGRTYPT.186.3 1120 1288 +;
tig00000082	StringTie	match_part	30027	30099	3.440981	-	.	ID=1:STRGRTYPT.186.3:exon-6;Name=1:STRGRTYPT.186.3;Parent=1:STRGRTYPT.186.3;Target=1:STRGRTYPT.186.3 1289 1361 +;
tig00000082	StringTie	match_part	30839	30902	6.449657	-	.	ID=1:STRGRTYPT.186.3:exon-7;Name=1:STRGRTYPT.186.3;Parent=1:STRGRTYPT.186.3;Target=1:STRGRTYPT.186.3 1362 1425 +;
tig00000082	StringTie	match_part	33622	33772	8.661536	-	.	ID=1:STRGRTYPT.186.3:exon-8;Name=1:STRGRTYPT.186.3;Parent=1:STRGRTYPT.186.3;Target=1:STRGRTYPT.186.3 1426 1576 +;
tig00000082	StringTie	match_part	36492	36798	4.071606	-	.	ID=1:STRGRTYPT.186.3:exon-9;Name=1:STRGRTYPT.186.3;Parent=1:STRGRTYPT.186.3;Target=1:STRGRTYPT.186.3 1577 1883 +;
tig00000082	StringTie	match	10587	28428	9.246348	-	.	ID=1:STRGRTYPT.186.4;Name=1:STRGRTYPT.186.4;
tig00000082	StringTie	match_part	10587	11315	12.296955	-	.	ID=1:STRGRTYPT.186.4:exon-1;Name=1:STRGRTYPT.186.4;Parent=1:STRGRTYPT.186.4;Target=1:STRGRTYPT.186.4 1 729 +;
tig00000082	StringTie	match_part	18694	18823	16.089296	-	.	ID=1:STRGRTYPT.186.4:exon-2;Name=1:STRGRTYPT.186.4;Parent=1:STRGRTYPT.186.4;Target=1:STRGRTYPT.186.4 730 859 +;
tig00000082	StringTie	match_part	20017	20192	5.193834	-	.	ID=1:STRGRTYPT.186.4:exon-3;Name=1:STRGRTYPT.186.4;Parent=1:STRGRTYPT.186.4;Target=1:STRGRTYPT.186.4 860 1035 +;
tig00000082	StringTie	match_part	21355	21438	10.406683	-	.	ID=1:STRGRTYPT.186.4:exon-4;Name=1:STRGRTYPT.186.4;Parent=1:STRGRTYPT.186.4;Target=1:STRGRTYPT.186.4 1036 1119 +;
tig00000082	StringTie	match_part	24665	28428	8.582630	-	.	ID=1:STRGRTYPT.186.4:exon-5;Name=1:STRGRTYPT.186.4;Parent=1:STRGRTYPT.186.4;Target=1:STRGRTYPT.186.4 1120 4883 +;
tig00000082	StringTie	match	10587	29549	4.983881	-	.	ID=1:STRGRTYPT.186.5;Name=1:STRGRTYPT.186.5;
tig00000082	StringTie	match_part	10587	11315	5.977082	-	.	ID=1:STRGRTYPT.186.5:exon-1;Name=1:STRGRTYPT.186.5;Parent=1:STRGRTYPT.186.5;Target=1:STRGRTYPT.186.5 1 729 +;
tig00000082	StringTie	match_part	18694	18823	7.820310	-	.	ID=1:STRGRTYPT.186.5:exon-2;Name=1:STRGRTYPT.186.5;Parent=1:STRGRTYPT.186.5;Target=1:STRGRTYPT.186.5 730 859 +;
tig00000082	StringTie	match_part	20017	20192	3.148282	-	.	ID=1:STRGRTYPT.186.5:exon-3;Name=1:STRGRTYPT.186.5;Parent=1:STRGRTYPT.186.5;Target=1:STRGRTYPT.186.5 860 1035 +;
tig00000082	StringTie	match_part	24665	24833	1.763511	-	.	ID=1:STRGRTYPT.186.5:exon-4;Name=1:STRGRTYPT.186.5;Parent=1:STRGRTYPT.186.5;Target=1:STRGRTYPT.186.5 1036 1204 +;
tig00000082	StringTie	match_part	29497	29549	3.309694	-	.	ID=1:STRGRTYPT.186.5:exon-5;Name=1:STRGRTYPT.186.5;Parent=1:STRGRTYPT.186.5;Target=1:STRGRTYPT.186.5 1205 1257 +;
tig00000082	StringTie	match	10587	11737	2.760487	-	.	ID=1:STRGRTYPT.186.6;Name=1:STRGRTYPT.186.6;
tig00000082	StringTie	match_part	10587	11315	2.734941	-	.	ID=1:STRGRTYPT.186.6:exon-1;Name=1:STRGRTYPT.186.6;Parent=1:STRGRTYPT.186.6;Target=1:STRGRTYPT.186.6 1 729 +;
tig00000082	StringTie	match_part	11702	11737	3.277778	-	.	ID=1:STRGRTYPT.186.6:exon-2;Name=1:STRGRTYPT.186.6;Parent=1:STRGRTYPT.186.6;Target=1:STRGRTYPT.186.6 730 765 +;
tig00000085	StringTie	match	8353	8880	12.337753	-	.	ID=1:STRGRTYPT.188.1;Name=1:STRGRTYPT.188.1;
tig00000085	StringTie	match_part	8353	8513	14.954451	-	.	ID=1:STRGRTYPT.188.1:exon-1;Name=1:STRGRTYPT.188.1;Parent=1:STRGRTYPT.188.1;Target=1:STRGRTYPT.188.1 1 161 +;
tig00000085	StringTie	match_part	8771	8880	8.507862	-	.	ID=1:STRGRTYPT.188.1:exon-2;Name=1:STRGRTYPT.188.1;Parent=1:STRGRTYPT.188.1;Target=1:STRGRTYPT.188.1 162 271 +;
tig00000091	StringTie	match	48206	51643	6.832089	+	.	ID=1:STRGRTYPT.189.1;Name=1:STRGRTYPT.189.1;
tig00000091	StringTie	match_part	48206	48399	8.613402	+	.	ID=1:STRGRTYPT.189.1:exon-1;Name=1:STRGRTYPT.189.1;Parent=1:STRGRTYPT.189.1;Target=1:STRGRTYPT.189.1 1 194 +;
tig00000091	StringTie	match_part	51570	51643	2.162162	+	.	ID=1:STRGRTYPT.189.1:exon-2;Name=1:STRGRTYPT.189.1;Parent=1:STRGRTYPT.189.1;Target=1:STRGRTYPT.189.1 195 268 +;
tig00000100	StringTie	match	156685	218784	3.381323	-	.	ID=1:STRGRTYPT.194.1;Name=1:STRGRTYPT.194.1;
tig00000100	StringTie	match_part	156685	157015	3.504532	-	.	ID=1:STRGRTYPT.194.1:exon-1;Name=1:STRGRTYPT.194.1;Parent=1:STRGRTYPT.194.1;Target=1:STRGRTYPT.194.1 1 331 +;
tig00000100	StringTie	match_part	218602	218784	3.158470	-	.	ID=1:STRGRTYPT.194.1:exon-2;Name=1:STRGRTYPT.194.1;Parent=1:STRGRTYPT.194.1;Target=1:STRGRTYPT.194.1 332 514 +;
tig00000094	StringTie	match	123670	290961	4.841984	+	.	ID=1:STRGRTYPT.195.1;Name=1:STRGRTYPT.195.1;
tig00000094	StringTie	match_part	123670	123764	2.042224	+	.	ID=1:STRGRTYPT.195.1:exon-1;Name=1:STRGRTYPT.195.1;Parent=1:STRGRTYPT.195.1;Target=1:STRGRTYPT.195.1 1 95 +;
tig00000094	StringTie	match_part	187291	187355	4.330911	+	.	ID=1:STRGRTYPT.195.1:exon-2;Name=1:STRGRTYPT.195.1;Parent=1:STRGRTYPT.195.1;Target=1:STRGRTYPT.195.1 96 160 +;
tig00000094	StringTie	match_part	228305	228446	7.271872	+	.	ID=1:STRGRTYPT.195.1:exon-3;Name=1:STRGRTYPT.195.1;Parent=1:STRGRTYPT.195.1;Target=1:STRGRTYPT.195.1 161 302 +;
tig00000094	StringTie	match_part	276972	277071	5.540713	+	.	ID=1:STRGRTYPT.195.1:exon-4;Name=1:STRGRTYPT.195.1;Parent=1:STRGRTYPT.195.1;Target=1:STRGRTYPT.195.1 303 402 +;
tig00000094	StringTie	match_part	284815	284905	5.646977	+	.	ID=1:STRGRTYPT.195.1:exon-5;Name=1:STRGRTYPT.195.1;Parent=1:STRGRTYPT.195.1;Target=1:STRGRTYPT.195.1 403 493 +;
tig00000094	StringTie	match_part	285151	285303	6.972894	+	.	ID=1:STRGRTYPT.195.1:exon-6;Name=1:STRGRTYPT.195.1;Parent=1:STRGRTYPT.195.1;Target=1:STRGRTYPT.195.1 494 646 +;
tig00000094	StringTie	match_part	285688	285777	3.641942	+	.	ID=1:STRGRTYPT.195.1:exon-7;Name=1:STRGRTYPT.195.1;Parent=1:STRGRTYPT.195.1;Target=1:STRGRTYPT.195.1 647 736 +;
tig00000094	StringTie	match_part	290865	290961	0.646102	+	.	ID=1:STRGRTYPT.195.1:exon-8;Name=1:STRGRTYPT.195.1;Parent=1:STRGRTYPT.195.1;Target=1:STRGRTYPT.195.1 737 833 +;
tig00000094	StringTie	match	123670	290961	40.035839	+	.	ID=1:STRGRTYPT.195.2;Name=1:STRGRTYPT.195.2;
tig00000094	StringTie	match_part	123670	123764	20.653721	+	.	ID=1:STRGRTYPT.195.2:exon-1;Name=1:STRGRTYPT.195.2;Parent=1:STRGRTYPT.195.2;Target=1:STRGRTYPT.195.2 1 95 +;
tig00000094	StringTie	match_part	228305	228446	58.834351	+	.	ID=1:STRGRTYPT.195.2:exon-2;Name=1:STRGRTYPT.195.2;Parent=1:STRGRTYPT.195.2;Target=1:STRGRTYPT.195.2 96 237 +;
tig00000094	StringTie	match_part	276972	277071	44.828110	+	.	ID=1:STRGRTYPT.195.2:exon-3;Name=1:STRGRTYPT.195.2;Parent=1:STRGRTYPT.195.2;Target=1:STRGRTYPT.195.2 238 337 +;
tig00000094	StringTie	match_part	284815	284905	45.687859	+	.	ID=1:STRGRTYPT.195.2:exon-4;Name=1:STRGRTYPT.195.2;Parent=1:STRGRTYPT.195.2;Target=1:STRGRTYPT.195.2 338 428 +;
tig00000094	StringTie	match_part	285151	285303	56.415417	+	.	ID=1:STRGRTYPT.195.2:exon-5;Name=1:STRGRTYPT.195.2;Parent=1:STRGRTYPT.195.2;Target=1:STRGRTYPT.195.2 429 581 +;
tig00000094	StringTie	match_part	285688	285777	29.465771	+	.	ID=1:STRGRTYPT.195.2:exon-6;Name=1:STRGRTYPT.195.2;Parent=1:STRGRTYPT.195.2;Target=1:STRGRTYPT.195.2 582 671 +;
tig00000094	StringTie	match_part	290865	290961	5.227397	+	.	ID=1:STRGRTYPT.195.2:exon-7;Name=1:STRGRTYPT.195.2;Parent=1:STRGRTYPT.195.2;Target=1:STRGRTYPT.195.2 672 768 +;
tig00000094	StringTie	match	123670	153134	16.396072	+	.	ID=1:STRGRTYPT.195.3;Name=1:STRGRTYPT.195.3;
tig00000094	StringTie	match_part	123670	123764	7.943740	+	.	ID=1:STRGRTYPT.195.3:exon-1;Name=1:STRGRTYPT.195.3;Parent=1:STRGRTYPT.195.3;Target=1:STRGRTYPT.195.3 1 95 +;
tig00000094	StringTie	match_part	152482	153134	17.625738	+	.	ID=1:STRGRTYPT.195.3:exon-2;Name=1:STRGRTYPT.195.3;Parent=1:STRGRTYPT.195.3;Target=1:STRGRTYPT.195.3 96 748 +;
tig00000100	StringTie	match	257428	282917	36.656166	-	.	ID=1:STRGRTYPT.199.1;Name=1:STRGRTYPT.199.1;
tig00000100	StringTie	match_part	257428	262612	34.955414	-	.	ID=1:STRGRTYPT.199.1:exon-1;Name=1:STRGRTYPT.199.1;Parent=1:STRGRTYPT.199.1;Target=1:STRGRTYPT.199.1 1 5185 +;
tig00000100	StringTie	match_part	263321	263512	57.208195	-	.	ID=1:STRGRTYPT.199.1:exon-2;Name=1:STRGRTYPT.199.1;Parent=1:STRGRTYPT.199.1;Target=1:STRGRTYPT.199.1 5186 5377 +;
tig00000100	StringTie	match_part	264205	264256	47.637444	-	.	ID=1:STRGRTYPT.199.1:exon-3;Name=1:STRGRTYPT.199.1;Parent=1:STRGRTYPT.199.1;Target=1:STRGRTYPT.199.1 5378 5429 +;
tig00000100	StringTie	match_part	265179	265248	46.049526	-	.	ID=1:STRGRTYPT.199.1:exon-4;Name=1:STRGRTYPT.199.1;Parent=1:STRGRTYPT.199.1;Target=1:STRGRTYPT.199.1 5430 5499 +;
tig00000100	StringTie	match_part	269706	269783	30.144487	-	.	ID=1:STRGRTYPT.199.1:exon-5;Name=1:STRGRTYPT.199.1;Parent=1:STRGRTYPT.199.1;Target=1:STRGRTYPT.199.1 5500 5577 +;
tig00000100	StringTie	match_part	270310	270393	59.238861	-	.	ID=1:STRGRTYPT.199.1:exon-6;Name=1:STRGRTYPT.199.1;Parent=1:STRGRTYPT.199.1;Target=1:STRGRTYPT.199.1 5578 5661 +;
tig00000100	StringTie	match_part	275195	275243	70.950180	-	.	ID=1:STRGRTYPT.199.1:exon-7;Name=1:STRGRTYPT.199.1;Parent=1:STRGRTYPT.199.1;Target=1:STRGRTYPT.199.1 5662 5710 +;
tig00000100	StringTie	match_part	282784	282917	40.942768	-	.	ID=1:STRGRTYPT.199.1:exon-8;Name=1:STRGRTYPT.199.1;Parent=1:STRGRTYPT.199.1;Target=1:STRGRTYPT.199.1 5711 5844 +;
tig00000100	StringTie	match	284878	286427	3.374429	+	.	ID=1:STRGRTYPT.201.1;Name=1:STRGRTYPT.201.1;
tig00000100	StringTie	match_part	284878	285267	3.551282	+	.	ID=1:STRGRTYPT.201.1:exon-1;Name=1:STRGRTYPT.201.1;Parent=1:STRGRTYPT.201.1;Target=1:STRGRTYPT.201.1 1 390 +;
tig00000100	StringTie	match_part	286380	286427	1.937500	+	.	ID=1:STRGRTYPT.201.1:exon-2;Name=1:STRGRTYPT.201.1;Parent=1:STRGRTYPT.201.1;Target=1:STRGRTYPT.201.1 391 438 +;
tig00000103	StringTie	match	1807	19368	3.922727	-	.	ID=1:STRGRTYPT.205.1;Name=1:STRGRTYPT.205.1;
tig00000103	StringTie	match_part	1807	2001	4.856410	-	.	ID=1:STRGRTYPT.205.1:exon-1;Name=1:STRGRTYPT.205.1;Parent=1:STRGRTYPT.205.1;Target=1:STRGRTYPT.205.1 1 195 +;
tig00000103	StringTie	match_part	7870	7987	3.855932	-	.	ID=1:STRGRTYPT.205.1:exon-2;Name=1:STRGRTYPT.205.1;Parent=1:STRGRTYPT.205.1;Target=1:STRGRTYPT.205.1 196 313 +;
tig00000103	StringTie	match_part	19242	19368	2.551181	-	.	ID=1:STRGRTYPT.205.1:exon-3;Name=1:STRGRTYPT.205.1;Parent=1:STRGRTYPT.205.1;Target=1:STRGRTYPT.205.1 314 440 +;
tig00000103	StringTie	match	150908	164676	12.436049	-	.	ID=1:STRGRTYPT.206.1;Name=1:STRGRTYPT.206.1;
tig00000103	StringTie	match_part	150908	151071	11.339118	-	.	ID=1:STRGRTYPT.206.1:exon-1;Name=1:STRGRTYPT.206.1;Parent=1:STRGRTYPT.206.1;Target=1:STRGRTYPT.206.1 1 164 +;
tig00000103	StringTie	match_part	158838	159029	9.685497	-	.	ID=1:STRGRTYPT.206.1:exon-2;Name=1:STRGRTYPT.206.1;Parent=1:STRGRTYPT.206.1;Target=1:STRGRTYPT.206.1 165 356 +;
tig00000103	StringTie	match_part	160889	161041	11.463047	-	.	ID=1:STRGRTYPT.206.1:exon-3;Name=1:STRGRTYPT.206.1;Parent=1:STRGRTYPT.206.1;Target=1:STRGRTYPT.206.1 357 509 +;
tig00000103	StringTie	match_part	164507	164676	17.476471	-	.	ID=1:STRGRTYPT.206.1:exon-4;Name=1:STRGRTYPT.206.1;Parent=1:STRGRTYPT.206.1;Target=1:STRGRTYPT.206.1 510 679 +;
tig00000103	StringTie	match	89274	146917	20.270399	-	.	ID=1:STRGRTYPT.207.1;Name=1:STRGRTYPT.207.1;
tig00000103	StringTie	match_part	89274	90393	24.093601	-	.	ID=1:STRGRTYPT.207.1:exon-1;Name=1:STRGRTYPT.207.1;Parent=1:STRGRTYPT.207.1;Target=1:STRGRTYPT.207.1 1 1120 +;
tig00000103	StringTie	match_part	94428	94499	32.106976	-	.	ID=1:STRGRTYPT.207.1:exon-2;Name=1:STRGRTYPT.207.1;Parent=1:STRGRTYPT.207.1;Target=1:STRGRTYPT.207.1 1121 1192 +;
tig00000103	StringTie	match_part	103071	103227	32.186077	-	.	ID=1:STRGRTYPT.207.1:exon-3;Name=1:STRGRTYPT.207.1;Parent=1:STRGRTYPT.207.1;Target=1:STRGRTYPT.207.1 1193 1349 +;
tig00000103	StringTie	match_part	103728	103825	18.366699	-	.	ID=1:STRGRTYPT.207.1:exon-4;Name=1:STRGRTYPT.207.1;Parent=1:STRGRTYPT.207.1;Target=1:STRGRTYPT.207.1 1350 1447 +;
tig00000103	StringTie	match_part	104953	105092	17.479591	-	.	ID=1:STRGRTYPT.207.1:exon-5;Name=1:STRGRTYPT.207.1;Parent=1:STRGRTYPT.207.1;Target=1:STRGRTYPT.207.1 1448 1587 +;
tig00000103	StringTie	match_part	110100	110198	6.649351	-	.	ID=1:STRGRTYPT.207.1:exon-6;Name=1:STRGRTYPT.207.1;Parent=1:STRGRTYPT.207.1;Target=1:STRGRTYPT.207.1 1588 1686 +;
tig00000103	StringTie	match_part	111542	111678	11.518248	-	.	ID=1:STRGRTYPT.207.1:exon-7;Name=1:STRGRTYPT.207.1;Parent=1:STRGRTYPT.207.1;Target=1:STRGRTYPT.207.1 1687 1823 +;
tig00000103	StringTie	match_part	112204	112393	15.460151	-	.	ID=1:STRGRTYPT.207.1:exon-8;Name=1:STRGRTYPT.207.1;Parent=1:STRGRTYPT.207.1;Target=1:STRGRTYPT.207.1 1824 2013 +;
tig00000103	StringTie	match_part	112950	113180	12.651348	-	.	ID=1:STRGRTYPT.207.1:exon-9;Name=1:STRGRTYPT.207.1;Parent=1:STRGRTYPT.207.1;Target=1:STRGRTYPT.207.1 2014 2244 +;
tig00000103	StringTie	match_part	116311	116528	24.860861	-	.	ID=1:STRGRTYPT.207.1:exon-10;Name=1:STRGRTYPT.207.1;Parent=1:STRGRTYPT.207.1;Target=1:STRGRTYPT.207.1 2245 2462 +;
tig00000103	StringTie	match_part	118493	118633	14.238808	-	.	ID=1:STRGRTYPT.207.1:exon-11;Name=1:STRGRTYPT.207.1;Parent=1:STRGRTYPT.207.1;Target=1:STRGRTYPT.207.1 2463 2603 +;
tig00000103	StringTie	match_part	119893	120049	22.775091	-	.	ID=1:STRGRTYPT.207.1:exon-12;Name=1:STRGRTYPT.207.1;Parent=1:STRGRTYPT.207.1;Target=1:STRGRTYPT.207.1 2604 2760 +;
tig00000103	StringTie	match_part	124161	124227	21.057045	-	.	ID=1:STRGRTYPT.207.1:exon-13;Name=1:STRGRTYPT.207.1;Parent=1:STRGRTYPT.207.1;Target=1:STRGRTYPT.207.1 2761 2827 +;
tig00000103	StringTie	match_part	124488	124732	24.860794	-	.	ID=1:STRGRTYPT.207.1:exon-14;Name=1:STRGRTYPT.207.1;Parent=1:STRGRTYPT.207.1;Target=1:STRGRTYPT.207.1 2828 3072 +;
tig00000103	StringTie	match_part	125917	126069	17.672260	-	.	ID=1:STRGRTYPT.207.1:exon-15;Name=1:STRGRTYPT.207.1;Parent=1:STRGRTYPT.207.1;Target=1:STRGRTYPT.207.1 3073 3225 +;
tig00000103	StringTie	match_part	126624	126679	23.435488	-	.	ID=1:STRGRTYPT.207.1:exon-16;Name=1:STRGRTYPT.207.1;Parent=1:STRGRTYPT.207.1;Target=1:STRGRTYPT.207.1 3226 3281 +;
tig00000103	StringTie	match_part	126785	126846	15.931124	-	.	ID=1:STRGRTYPT.207.1:exon-17;Name=1:STRGRTYPT.207.1;Parent=1:STRGRTYPT.207.1;Target=1:STRGRTYPT.207.1 3282 3343 +;
tig00000103	StringTie	match_part	129782	129878	17.684227	-	.	ID=1:STRGRTYPT.207.1:exon-18;Name=1:STRGRTYPT.207.1;Parent=1:STRGRTYPT.207.1;Target=1:STRGRTYPT.207.1 3344 3440 +;
tig00000103	StringTie	match_part	129965	130110	27.531479	-	.	ID=1:STRGRTYPT.207.1:exon-19;Name=1:STRGRTYPT.207.1;Parent=1:STRGRTYPT.207.1;Target=1:STRGRTYPT.207.1 3441 3586 +;
tig00000103	StringTie	match_part	139204	139392	15.168941	-	.	ID=1:STRGRTYPT.207.1:exon-20;Name=1:STRGRTYPT.207.1;Parent=1:STRGRTYPT.207.1;Target=1:STRGRTYPT.207.1 3587 3775 +;
tig00000103	StringTie	match_part	140174	140250	16.483912	-	.	ID=1:STRGRTYPT.207.1:exon-21;Name=1:STRGRTYPT.207.1;Parent=1:STRGRTYPT.207.1;Target=1:STRGRTYPT.207.1 3776 3852 +;
tig00000103	StringTie	match_part	144310	144486	18.532581	-	.	ID=1:STRGRTYPT.207.1:exon-22;Name=1:STRGRTYPT.207.1;Parent=1:STRGRTYPT.207.1;Target=1:STRGRTYPT.207.1 3853 4029 +;
tig00000103	StringTie	match_part	146710	146917	12.278002	-	.	ID=1:STRGRTYPT.207.1:exon-23;Name=1:STRGRTYPT.207.1;Parent=1:STRGRTYPT.207.1;Target=1:STRGRTYPT.207.1 4030 4237 +;
tig00000103	StringTie	match	165057	300541	6.982115	-	.	ID=1:STRGRTYPT.209.1;Name=1:STRGRTYPT.209.1;
tig00000103	StringTie	match_part	165057	165287	7.444746	-	.	ID=1:STRGRTYPT.209.1:exon-1;Name=1:STRGRTYPT.209.1;Parent=1:STRGRTYPT.209.1;Target=1:STRGRTYPT.209.1 1 231 +;
tig00000103	StringTie	match_part	175490	175659	10.418069	-	.	ID=1:STRGRTYPT.209.1:exon-2;Name=1:STRGRTYPT.209.1;Parent=1:STRGRTYPT.209.1;Target=1:STRGRTYPT.209.1 232 401 +;
tig00000103	StringTie	match_part	186109	186289	10.108324	-	.	ID=1:STRGRTYPT.209.1:exon-3;Name=1:STRGRTYPT.209.1;Parent=1:STRGRTYPT.209.1;Target=1:STRGRTYPT.209.1 402 582 +;
tig00000103	StringTie	match_part	193016	193730	15.134738	-	.	ID=1:STRGRTYPT.209.1:exon-4;Name=1:STRGRTYPT.209.1;Parent=1:STRGRTYPT.209.1;Target=1:STRGRTYPT.209.1 583 1297 +;
tig00000103	StringTie	match_part	196857	196982	14.789868	-	.	ID=1:STRGRTYPT.209.1:exon-5;Name=1:STRGRTYPT.209.1;Parent=1:STRGRTYPT.209.1;Target=1:STRGRTYPT.209.1 1298 1423 +;
tig00000103	StringTie	match_part	198551	198749	8.816081	-	.	ID=1:STRGRTYPT.209.1:exon-6;Name=1:STRGRTYPT.209.1;Parent=1:STRGRTYPT.209.1;Target=1:STRGRTYPT.209.1 1424 1622 +;
tig00000103	StringTie	match_part	201595	201732	5.211595	-	.	ID=1:STRGRTYPT.209.1:exon-7;Name=1:STRGRTYPT.209.1;Parent=1:STRGRTYPT.209.1;Target=1:STRGRTYPT.209.1 1623 1760 +;
tig00000103	StringTie	match_part	202618	202770	3.579085	-	.	ID=1:STRGRTYPT.209.1:exon-8;Name=1:STRGRTYPT.209.1;Parent=1:STRGRTYPT.209.1;Target=1:STRGRTYPT.209.1 1761 1913 +;
tig00000103	StringTie	match_part	207009	207182	7.080460	-	.	ID=1:STRGRTYPT.209.1:exon-9;Name=1:STRGRTYPT.209.1;Parent=1:STRGRTYPT.209.1;Target=1:STRGRTYPT.209.1 1914 2087 +;
tig00000103	StringTie	match_part	209869	210114	7.172764	-	.	ID=1:STRGRTYPT.209.1:exon-10;Name=1:STRGRTYPT.209.1;Parent=1:STRGRTYPT.209.1;Target=1:STRGRTYPT.209.1 2088 2333 +;
tig00000103	StringTie	match_part	212059	212249	4.599476	-	.	ID=1:STRGRTYPT.209.1:exon-11;Name=1:STRGRTYPT.209.1;Parent=1:STRGRTYPT.209.1;Target=1:STRGRTYPT.209.1 2334 2524 +;
tig00000103	StringTie	match_part	220337	220497	6.828416	-	.	ID=1:STRGRTYPT.209.1:exon-12;Name=1:STRGRTYPT.209.1;Parent=1:STRGRTYPT.209.1;Target=1:STRGRTYPT.209.1 2525 2685 +;
tig00000103	StringTie	match_part	234227	234397	4.466374	-	.	ID=1:STRGRTYPT.209.1:exon-13;Name=1:STRGRTYPT.209.1;Parent=1:STRGRTYPT.209.1;Target=1:STRGRTYPT.209.1 2686 2856 +;
tig00000103	StringTie	match_part	235174	235327	7.861201	-	.	ID=1:STRGRTYPT.209.1:exon-14;Name=1:STRGRTYPT.209.1;Parent=1:STRGRTYPT.209.1;Target=1:STRGRTYPT.209.1 2857 3010 +;
tig00000103	StringTie	match_part	243954	244380	8.394320	-	.	ID=1:STRGRTYPT.209.1:exon-15;Name=1:STRGRTYPT.209.1;Parent=1:STRGRTYPT.209.1;Target=1:STRGRTYPT.209.1 3011 3437 +;
tig00000103	StringTie	match_part	246441	246550	5.187500	-	.	ID=1:STRGRTYPT.209.1:exon-16;Name=1:STRGRTYPT.209.1;Parent=1:STRGRTYPT.209.1;Target=1:STRGRTYPT.209.1 3438 3547 +;
tig00000103	StringTie	match_part	246697	246763	6.576493	-	.	ID=1:STRGRTYPT.209.1:exon-17;Name=1:STRGRTYPT.209.1;Parent=1:STRGRTYPT.209.1;Target=1:STRGRTYPT.209.1 3548 3614 +;
tig00000103	StringTie	match_part	247623	247846	3.826381	-	.	ID=1:STRGRTYPT.209.1:exon-18;Name=1:STRGRTYPT.209.1;Parent=1:STRGRTYPT.209.1;Target=1:STRGRTYPT.209.1 3615 3838 +;
tig00000103	StringTie	match_part	256463	256619	12.215295	-	.	ID=1:STRGRTYPT.209.1:exon-19;Name=1:STRGRTYPT.209.1;Parent=1:STRGRTYPT.209.1;Target=1:STRGRTYPT.209.1 3839 3995 +;
tig00000103	StringTie	match_part	263172	263333	11.327468	-	.	ID=1:STRGRTYPT.209.1:exon-20;Name=1:STRGRTYPT.209.1;Parent=1:STRGRTYPT.209.1;Target=1:STRGRTYPT.209.1 3996 4157 +;
tig00000103	StringTie	match_part	266588	267605	5.528811	-	.	ID=1:STRGRTYPT.209.1:exon-21;Name=1:STRGRTYPT.209.1;Parent=1:STRGRTYPT.209.1;Target=1:STRGRTYPT.209.1 4158 5175 +;
tig00000103	StringTie	match_part	269807	271871	3.897410	-	.	ID=1:STRGRTYPT.209.1:exon-22;Name=1:STRGRTYPT.209.1;Parent=1:STRGRTYPT.209.1;Target=1:STRGRTYPT.209.1 5176 7240 +;
tig00000103	StringTie	match_part	281412	281505	9.706006	-	.	ID=1:STRGRTYPT.209.1:exon-23;Name=1:STRGRTYPT.209.1;Parent=1:STRGRTYPT.209.1;Target=1:STRGRTYPT.209.1 7241 7334 +;
tig00000103	StringTie	match_part	300383	300541	3.437022	-	.	ID=1:STRGRTYPT.209.1:exon-24;Name=1:STRGRTYPT.209.1;Parent=1:STRGRTYPT.209.1;Target=1:STRGRTYPT.209.1 7335 7493 +;
tig00000108	StringTie	match	24571	39585	8.627988	+	.	ID=1:STRGRTYPT.211.1;Name=1:STRGRTYPT.211.1;
tig00000108	StringTie	match_part	24571	24686	6.275862	+	.	ID=1:STRGRTYPT.211.1:exon-1;Name=1:STRGRTYPT.211.1;Parent=1:STRGRTYPT.211.1;Target=1:STRGRTYPT.211.1 1 116 +;
tig00000108	StringTie	match_part	26976	27035	7.583333	+	.	ID=1:STRGRTYPT.211.1:exon-2;Name=1:STRGRTYPT.211.1;Parent=1:STRGRTYPT.211.1;Target=1:STRGRTYPT.211.1 117 176 +;
tig00000108	StringTie	match_part	29267	29373	10.213708	+	.	ID=1:STRGRTYPT.211.1:exon-3;Name=1:STRGRTYPT.211.1;Parent=1:STRGRTYPT.211.1;Target=1:STRGRTYPT.211.1 177 283 +;
tig00000108	StringTie	match_part	31202	31342	8.609929	+	.	ID=1:STRGRTYPT.211.1:exon-4;Name=1:STRGRTYPT.211.1;Parent=1:STRGRTYPT.211.1;Target=1:STRGRTYPT.211.1 284 424 +;
tig00000108	StringTie	match_part	33421	33601	4.986188	+	.	ID=1:STRGRTYPT.211.1:exon-5;Name=1:STRGRTYPT.211.1;Parent=1:STRGRTYPT.211.1;Target=1:STRGRTYPT.211.1 425 605 +;
tig00000108	StringTie	match_part	36551	39585	8.900661	+	.	ID=1:STRGRTYPT.211.1:exon-6;Name=1:STRGRTYPT.211.1;Parent=1:STRGRTYPT.211.1;Target=1:STRGRTYPT.211.1 606 3640 +;
tig00000108	StringTie	match	54048	83900	18.868620	+	.	ID=1:STRGRTYPT.215.1;Name=1:STRGRTYPT.215.1;
tig00000108	StringTie	match_part	54048	54086	1.013562	+	.	ID=1:STRGRTYPT.215.1:exon-1;Name=1:STRGRTYPT.215.1;Parent=1:STRGRTYPT.215.1;Target=1:STRGRTYPT.215.1 1 39 +;
tig00000108	StringTie	match_part	62051	62249	3.730039	+	.	ID=1:STRGRTYPT.215.1:exon-2;Name=1:STRGRTYPT.215.1;Parent=1:STRGRTYPT.215.1;Target=1:STRGRTYPT.215.1 40 238 +;
tig00000108	StringTie	match_part	63185	63324	10.839919	+	.	ID=1:STRGRTYPT.215.1:exon-3;Name=1:STRGRTYPT.215.1;Parent=1:STRGRTYPT.215.1;Target=1:STRGRTYPT.215.1 239 378 +;
tig00000108	StringTie	match_part	69502	69589	6.853968	+	.	ID=1:STRGRTYPT.215.1:exon-4;Name=1:STRGRTYPT.215.1;Parent=1:STRGRTYPT.215.1;Target=1:STRGRTYPT.215.1 379 466 +;
tig00000108	StringTie	match_part	71599	71696	7.639694	+	.	ID=1:STRGRTYPT.215.1:exon-5;Name=1:STRGRTYPT.215.1;Parent=1:STRGRTYPT.215.1;Target=1:STRGRTYPT.215.1 467 564 +;
tig00000108	StringTie	match_part	72904	73067	15.291438	+	.	ID=1:STRGRTYPT.215.1:exon-6;Name=1:STRGRTYPT.215.1;Parent=1:STRGRTYPT.215.1;Target=1:STRGRTYPT.215.1 565 728 +;
tig00000108	StringTie	match_part	74676	74748	25.462603	+	.	ID=1:STRGRTYPT.215.1:exon-7;Name=1:STRGRTYPT.215.1;Parent=1:STRGRTYPT.215.1;Target=1:STRGRTYPT.215.1 729 801 +;
tig00000108	StringTie	match_part	77276	77341	14.456582	+	.	ID=1:STRGRTYPT.215.1:exon-8;Name=1:STRGRTYPT.215.1;Parent=1:STRGRTYPT.215.1;Target=1:STRGRTYPT.215.1 802 867 +;
tig00000108	StringTie	match_part	77795	77982	12.239362	+	.	ID=1:STRGRTYPT.215.1:exon-9;Name=1:STRGRTYPT.215.1;Parent=1:STRGRTYPT.215.1;Target=1:STRGRTYPT.215.1 868 1055 +;
tig00000108	StringTie	match_part	82645	83900	25.742393	+	.	ID=1:STRGRTYPT.215.1:exon-10;Name=1:STRGRTYPT.215.1;Parent=1:STRGRTYPT.215.1;Target=1:STRGRTYPT.215.1 1056 2311 +;
tig00000108	StringTie	match	98696	101212	74.532448	-	.	ID=1:STRGRTYPT.216.1;Name=1:STRGRTYPT.216.1;
tig00000108	StringTie	match_part	98696	99298	83.985817	-	.	ID=1:STRGRTYPT.216.1:exon-1;Name=1:STRGRTYPT.216.1;Parent=1:STRGRTYPT.216.1;Target=1:STRGRTYPT.216.1 1 603 +;
tig00000108	StringTie	match_part	101084	101212	30.343424	-	.	ID=1:STRGRTYPT.216.1:exon-2;Name=1:STRGRTYPT.216.1;Parent=1:STRGRTYPT.216.1;Target=1:STRGRTYPT.216.1 604 732 +;
tig00000115	StringTie	match	287538	340804	6.092308	-	.	ID=1:STRGRTYPT.221.1;Name=1:STRGRTYPT.221.1;
tig00000115	StringTie	match_part	287538	287792	7.329412	-	.	ID=1:STRGRTYPT.221.1:exon-1;Name=1:STRGRTYPT.221.1;Parent=1:STRGRTYPT.221.1;Target=1:STRGRTYPT.221.1 1 255 +;
tig00000115	StringTie	match_part	340722	340804	2.291566	-	.	ID=1:STRGRTYPT.221.1:exon-2;Name=1:STRGRTYPT.221.1;Parent=1:STRGRTYPT.221.1;Target=1:STRGRTYPT.221.1 256 338 +;
tig00000115	StringTie	match	345426	400764	7.449512	-	.	ID=1:STRGRTYPT.222.1;Name=1:STRGRTYPT.222.1;
tig00000115	StringTie	match_part	345426	345591	10.358233	-	.	ID=1:STRGRTYPT.222.1:exon-1;Name=1:STRGRTYPT.222.1;Parent=1:STRGRTYPT.222.1;Target=1:STRGRTYPT.222.1 1 166 +;
tig00000115	StringTie	match_part	347103	347197	14.450527	-	.	ID=1:STRGRTYPT.222.1:exon-2;Name=1:STRGRTYPT.222.1;Parent=1:STRGRTYPT.222.1;Target=1:STRGRTYPT.222.1 167 261 +;
tig00000115	StringTie	match_part	360912	361097	12.599284	-	.	ID=1:STRGRTYPT.222.1:exon-3;Name=1:STRGRTYPT.222.1;Parent=1:STRGRTYPT.222.1;Target=1:STRGRTYPT.222.1 262 447 +;
tig00000115	StringTie	match_part	371826	371912	10.310345	-	.	ID=1:STRGRTYPT.222.1:exon-4;Name=1:STRGRTYPT.222.1;Parent=1:STRGRTYPT.222.1;Target=1:STRGRTYPT.222.1 448 534 +;
tig00000115	StringTie	match_part	376834	376905	1.435185	-	.	ID=1:STRGRTYPT.222.1:exon-5;Name=1:STRGRTYPT.222.1;Parent=1:STRGRTYPT.222.1;Target=1:STRGRTYPT.222.1 535 606 +;
tig00000115	StringTie	match_part	381767	381879	3.362832	-	.	ID=1:STRGRTYPT.222.1:exon-6;Name=1:STRGRTYPT.222.1;Parent=1:STRGRTYPT.222.1;Target=1:STRGRTYPT.222.1 607 719 +;
tig00000115	StringTie	match_part	384965	385028	2.192708	-	.	ID=1:STRGRTYPT.222.1:exon-7;Name=1:STRGRTYPT.222.1;Parent=1:STRGRTYPT.222.1;Target=1:STRGRTYPT.222.1 720 783 +;
tig00000115	StringTie	match_part	391110	391238	5.360867	-	.	ID=1:STRGRTYPT.222.1:exon-8;Name=1:STRGRTYPT.222.1;Parent=1:STRGRTYPT.222.1;Target=1:STRGRTYPT.222.1 784 912 +;
tig00000115	StringTie	match_part	396951	397104	5.735970	-	.	ID=1:STRGRTYPT.222.1:exon-9;Name=1:STRGRTYPT.222.1;Parent=1:STRGRTYPT.222.1;Target=1:STRGRTYPT.222.1 913 1066 +;
tig00000115	StringTie	match_part	400671	400764	1.171226	-	.	ID=1:STRGRTYPT.222.1:exon-10;Name=1:STRGRTYPT.222.1;Parent=1:STRGRTYPT.222.1;Target=1:STRGRTYPT.222.1 1067 1160 +;
tig00000115	StringTie	match	345426	400764	3.492210	-	.	ID=1:STRGRTYPT.222.2;Name=1:STRGRTYPT.222.2;
tig00000115	StringTie	match_part	345426	345591	1.294778	-	.	ID=1:STRGRTYPT.222.2:exon-1;Name=1:STRGRTYPT.222.2;Parent=1:STRGRTYPT.222.2;Target=1:STRGRTYPT.222.2 1 166 +;
tig00000115	StringTie	match_part	347103	347197	1.806316	-	.	ID=1:STRGRTYPT.222.2:exon-2;Name=1:STRGRTYPT.222.2;Parent=1:STRGRTYPT.222.2;Target=1:STRGRTYPT.222.2 167 261 +;
tig00000115	StringTie	match_part	360912	361097	1.574910	-	.	ID=1:STRGRTYPT.222.2:exon-3;Name=1:STRGRTYPT.222.2;Parent=1:STRGRTYPT.222.2;Target=1:STRGRTYPT.222.2 262 447 +;
tig00000115	StringTie	match_part	376797	376905	2.092125	-	.	ID=1:STRGRTYPT.222.2:exon-4;Name=1:STRGRTYPT.222.2;Parent=1:STRGRTYPT.222.2;Target=1:STRGRTYPT.222.2 448 556 +;
tig00000115	StringTie	match_part	381767	381879	5.464602	-	.	ID=1:STRGRTYPT.222.2:exon-5;Name=1:STRGRTYPT.222.2;Parent=1:STRGRTYPT.222.2;Target=1:STRGRTYPT.222.2 557 669 +;
tig00000115	StringTie	match_part	384965	385028	3.563151	-	.	ID=1:STRGRTYPT.222.2:exon-6;Name=1:STRGRTYPT.222.2;Parent=1:STRGRTYPT.222.2;Target=1:STRGRTYPT.222.2 670 733 +;
tig00000115	StringTie	match_part	391110	391238	6.619349	-	.	ID=1:STRGRTYPT.222.2:exon-7;Name=1:STRGRTYPT.222.2;Parent=1:STRGRTYPT.222.2;Target=1:STRGRTYPT.222.2 734 862 +;
tig00000115	StringTie	match_part	396951	397104	7.081047	-	.	ID=1:STRGRTYPT.222.2:exon-8;Name=1:STRGRTYPT.222.2;Parent=1:STRGRTYPT.222.2;Target=1:STRGRTYPT.222.2 863 1016 +;
tig00000115	StringTie	match_part	400671	400764	1.903242	-	.	ID=1:STRGRTYPT.222.2:exon-9;Name=1:STRGRTYPT.222.2;Parent=1:STRGRTYPT.222.2;Target=1:STRGRTYPT.222.2 1017 1110 +;
tig00000123	StringTie	match	2478	3087	46.703606	-	.	ID=1:STRGRTYPT.223.1;Name=1:STRGRTYPT.223.1;
tig00000123	StringTie	match_part	2478	2632	5.895799	-	.	ID=1:STRGRTYPT.223.1:exon-1;Name=1:STRGRTYPT.223.1;Parent=1:STRGRTYPT.223.1;Target=1:STRGRTYPT.223.1 1 155 +;
tig00000123	StringTie	match_part	2838	3087	72.004448	-	.	ID=1:STRGRTYPT.223.1:exon-2;Name=1:STRGRTYPT.223.1;Parent=1:STRGRTYPT.223.1;Target=1:STRGRTYPT.223.1 156 405 +;
tig00000123	StringTie	match	44864	69295	36.388939	+	.	ID=1:STRGRTYPT.224.1;Name=1:STRGRTYPT.224.1;
tig00000123	StringTie	match_part	44864	45047	25.548738	+	.	ID=1:STRGRTYPT.224.1:exon-1;Name=1:STRGRTYPT.224.1;Parent=1:STRGRTYPT.224.1;Target=1:STRGRTYPT.224.1 1 184 +;
tig00000123	StringTie	match_part	46784	46935	32.971706	+	.	ID=1:STRGRTYPT.224.1:exon-2;Name=1:STRGRTYPT.224.1;Parent=1:STRGRTYPT.224.1;Target=1:STRGRTYPT.224.1 185 336 +;
tig00000123	StringTie	match_part	54074	54257	42.179386	+	.	ID=1:STRGRTYPT.224.1:exon-3;Name=1:STRGRTYPT.224.1;Parent=1:STRGRTYPT.224.1;Target=1:STRGRTYPT.224.1 337 520 +;
tig00000123	StringTie	match_part	58821	58874	68.895248	+	.	ID=1:STRGRTYPT.224.1:exon-4;Name=1:STRGRTYPT.224.1;Parent=1:STRGRTYPT.224.1;Target=1:STRGRTYPT.224.1 521 574 +;
tig00000123	StringTie	match_part	60991	61096	49.536030	+	.	ID=1:STRGRTYPT.224.1:exon-5;Name=1:STRGRTYPT.224.1;Parent=1:STRGRTYPT.224.1;Target=1:STRGRTYPT.224.1 575 680 +;
tig00000123	StringTie	match_part	63382	63462	38.582001	+	.	ID=1:STRGRTYPT.224.1:exon-6;Name=1:STRGRTYPT.224.1;Parent=1:STRGRTYPT.224.1;Target=1:STRGRTYPT.224.1 681 761 +;
tig00000123	StringTie	match_part	68511	69295	33.770184	+	.	ID=1:STRGRTYPT.224.1:exon-7;Name=1:STRGRTYPT.224.1;Parent=1:STRGRTYPT.224.1;Target=1:STRGRTYPT.224.1 762 1546 +;
tig00000123	StringTie	match	75011	87791	15.690269	-	.	ID=1:STRGRTYPT.230.1;Name=1:STRGRTYPT.230.1;
tig00000123	StringTie	match_part	75011	77996	17.179884	-	.	ID=1:STRGRTYPT.230.1:exon-1;Name=1:STRGRTYPT.230.1;Parent=1:STRGRTYPT.230.1;Target=1:STRGRTYPT.230.1 1 2986 +;
tig00000123	StringTie	match_part	78578	78802	10.396364	-	.	ID=1:STRGRTYPT.230.1:exon-2;Name=1:STRGRTYPT.230.1;Parent=1:STRGRTYPT.230.1;Target=1:STRGRTYPT.230.1 2987 3211 +;
tig00000123	StringTie	match_part	80626	80724	13.785123	-	.	ID=1:STRGRTYPT.230.1:exon-3;Name=1:STRGRTYPT.230.1;Parent=1:STRGRTYPT.230.1;Target=1:STRGRTYPT.230.1 3212 3310 +;
tig00000123	StringTie	match_part	87480	87791	5.856144	-	.	ID=1:STRGRTYPT.230.1:exon-4;Name=1:STRGRTYPT.230.1;Parent=1:STRGRTYPT.230.1;Target=1:STRGRTYPT.230.1 3311 3622 +;
tig00000123	StringTie	match	94409	112972	8.365075	-	.	ID=1:STRGRTYPT.231.1;Name=1:STRGRTYPT.231.1;
tig00000123	StringTie	match_part	94409	94551	7.434441	-	.	ID=1:STRGRTYPT.231.1:exon-1;Name=1:STRGRTYPT.231.1;Parent=1:STRGRTYPT.231.1;Target=1:STRGRTYPT.231.1 1 143 +;
tig00000123	StringTie	match_part	112650	112972	8.777090	-	.	ID=1:STRGRTYPT.231.1:exon-2;Name=1:STRGRTYPT.231.1;Parent=1:STRGRTYPT.231.1;Target=1:STRGRTYPT.231.1 144 466 +;
tig00000123	StringTie	match	240187	246429	9.008594	-	.	ID=1:STRGRTYPT.232.1;Name=1:STRGRTYPT.232.1;
tig00000123	StringTie	match_part	240187	242094	10.230955	-	.	ID=1:STRGRTYPT.232.1:exon-1;Name=1:STRGRTYPT.232.1;Parent=1:STRGRTYPT.232.1;Target=1:STRGRTYPT.232.1 1 1908 +;
tig00000123	StringTie	match_part	243174	243317	4.215278	-	.	ID=1:STRGRTYPT.232.1:exon-2;Name=1:STRGRTYPT.232.1;Parent=1:STRGRTYPT.232.1;Target=1:STRGRTYPT.232.1 1909 2052 +;
tig00000123	StringTie	match_part	245961	246429	5.507463	-	.	ID=1:STRGRTYPT.232.1:exon-3;Name=1:STRGRTYPT.232.1;Parent=1:STRGRTYPT.232.1;Target=1:STRGRTYPT.232.1 2053 2521 +;
tig00000127	StringTie	match	23609	30074	3.642173	-	.	ID=1:STRGRTYPT.233.1;Name=1:STRGRTYPT.233.1;
tig00000127	StringTie	match_part	23609	23783	1.902857	-	.	ID=1:STRGRTYPT.233.1:exon-1;Name=1:STRGRTYPT.233.1;Parent=1:STRGRTYPT.233.1;Target=1:STRGRTYPT.233.1 1 175 +;
tig00000127	StringTie	match_part	29937	30074	5.847826	-	.	ID=1:STRGRTYPT.233.1:exon-2;Name=1:STRGRTYPT.233.1;Parent=1:STRGRTYPT.233.1;Target=1:STRGRTYPT.233.1 176 313 +;
tig00000127	StringTie	match	86380	96482	2.517094	-	.	ID=1:STRGRTYPT.234.1;Name=1:STRGRTYPT.234.1;
tig00000127	StringTie	match_part	86380	86581	1.861386	-	.	ID=1:STRGRTYPT.234.1:exon-1;Name=1:STRGRTYPT.234.1;Parent=1:STRGRTYPT.234.1;Target=1:STRGRTYPT.234.1 1 202 +;
tig00000127	StringTie	match_part	96334	96482	3.406040	-	.	ID=1:STRGRTYPT.234.1:exon-2;Name=1:STRGRTYPT.234.1;Parent=1:STRGRTYPT.234.1;Target=1:STRGRTYPT.234.1 203 351 +;
tig00000127	StringTie	match	116775	133075	3.764259	-	.	ID=1:STRGRTYPT.235.1;Name=1:STRGRTYPT.235.1;
tig00000127	StringTie	match_part	116775	116889	5.695652	-	.	ID=1:STRGRTYPT.235.1:exon-1;Name=1:STRGRTYPT.235.1;Parent=1:STRGRTYPT.235.1;Target=1:STRGRTYPT.235.1 1 115 +;
tig00000127	StringTie	match_part	132665	133075	3.223844	-	.	ID=1:STRGRTYPT.235.1:exon-2;Name=1:STRGRTYPT.235.1;Parent=1:STRGRTYPT.235.1;Target=1:STRGRTYPT.235.1 116 526 +;
tig00000130	StringTie	match	459	48089	6.429509	-	.	ID=1:STRGRTYPT.239.1;Name=1:STRGRTYPT.239.1;
tig00000130	StringTie	match_part	459	1546	5.093341	-	.	ID=1:STRGRTYPT.239.1:exon-1;Name=1:STRGRTYPT.239.1;Parent=1:STRGRTYPT.239.1;Target=1:STRGRTYPT.239.1 1 1088 +;
tig00000130	StringTie	match_part	15190	15627	9.492009	-	.	ID=1:STRGRTYPT.239.1:exon-2;Name=1:STRGRTYPT.239.1;Parent=1:STRGRTYPT.239.1;Target=1:STRGRTYPT.239.1 1089 1526 +;
tig00000130	StringTie	match_part	31966	32106	6.867612	-	.	ID=1:STRGRTYPT.239.1:exon-3;Name=1:STRGRTYPT.239.1;Parent=1:STRGRTYPT.239.1;Target=1:STRGRTYPT.239.1 1527 1667 +;
tig00000130	StringTie	match_part	47871	48089	6.660579	-	.	ID=1:STRGRTYPT.239.1:exon-4;Name=1:STRGRTYPT.239.1;Parent=1:STRGRTYPT.239.1;Target=1:STRGRTYPT.239.1 1668 1886 +;
tig00000131	StringTie	match	236793	239457	5.891304	-	.	ID=1:STRGRTYPT.241.1;Name=1:STRGRTYPT.241.1;
tig00000131	StringTie	match_part	236793	236866	9.905405	-	.	ID=1:STRGRTYPT.241.1:exon-1;Name=1:STRGRTYPT.241.1;Parent=1:STRGRTYPT.241.1;Target=1:STRGRTYPT.241.1 1 74 +;
tig00000131	StringTie	match_part	239256	239457	4.420792	-	.	ID=1:STRGRTYPT.241.1:exon-2;Name=1:STRGRTYPT.241.1;Parent=1:STRGRTYPT.241.1;Target=1:STRGRTYPT.241.1 75 276 +;
tig00000131	StringTie	match	239887	249226	2.909091	-	.	ID=1:STRGRTYPT.243.1;Name=1:STRGRTYPT.243.1;
tig00000131	StringTie	match_part	239887	239969	4.253012	-	.	ID=1:STRGRTYPT.243.1:exon-1;Name=1:STRGRTYPT.243.1;Parent=1:STRGRTYPT.243.1;Target=1:STRGRTYPT.243.1 1 83 +;
tig00000131	StringTie	match_part	249013	249226	2.387851	-	.	ID=1:STRGRTYPT.243.1:exon-2;Name=1:STRGRTYPT.243.1;Parent=1:STRGRTYPT.243.1;Target=1:STRGRTYPT.243.1 84 297 +;
tig00000131	StringTie	match	410962	417530	8.575848	-	.	ID=1:STRGRTYPT.247.1;Name=1:STRGRTYPT.247.1;
tig00000131	StringTie	match_part	410962	411918	10.259953	-	.	ID=1:STRGRTYPT.247.1:exon-1;Name=1:STRGRTYPT.247.1;Parent=1:STRGRTYPT.247.1;Target=1:STRGRTYPT.247.1 1 957 +;
tig00000131	StringTie	match_part	417250	417530	2.840302	-	.	ID=1:STRGRTYPT.247.1:exon-2;Name=1:STRGRTYPT.247.1;Parent=1:STRGRTYPT.247.1;Target=1:STRGRTYPT.247.1 958 1238 +;
tig00000131	StringTie	match	342110	403184	19.547962	-	.	ID=1:STRGRTYPT.248.1;Name=1:STRGRTYPT.248.1;
tig00000131	StringTie	match_part	342110	348688	14.247347	-	.	ID=1:STRGRTYPT.248.1:exon-1;Name=1:STRGRTYPT.248.1;Parent=1:STRGRTYPT.248.1;Target=1:STRGRTYPT.248.1 1 6579 +;
tig00000131	StringTie	match_part	351499	351607	53.820370	-	.	ID=1:STRGRTYPT.248.1:exon-2;Name=1:STRGRTYPT.248.1;Parent=1:STRGRTYPT.248.1;Target=1:STRGRTYPT.248.1 6580 6688 +;
tig00000131	StringTie	match_part	354191	354358	43.592026	-	.	ID=1:STRGRTYPT.248.1:exon-3;Name=1:STRGRTYPT.248.1;Parent=1:STRGRTYPT.248.1;Target=1:STRGRTYPT.248.1 6689 6856 +;
tig00000131	StringTie	match_part	366982	367124	53.998775	-	.	ID=1:STRGRTYPT.248.1:exon-4;Name=1:STRGRTYPT.248.1;Parent=1:STRGRTYPT.248.1;Target=1:STRGRTYPT.248.1 6857 6999 +;
tig00000131	StringTie	match_part	369747	369884	42.343571	-	.	ID=1:STRGRTYPT.248.1:exon-5;Name=1:STRGRTYPT.248.1;Parent=1:STRGRTYPT.248.1;Target=1:STRGRTYPT.248.1 7000 7137 +;
tig00000131	StringTie	match_part	376433	377067	42.915417	-	.	ID=1:STRGRTYPT.248.1:exon-6;Name=1:STRGRTYPT.248.1;Parent=1:STRGRTYPT.248.1;Target=1:STRGRTYPT.248.1 7138 7772 +;
tig00000131	StringTie	match_part	402642	403184	27.258951	-	.	ID=1:STRGRTYPT.248.1:exon-7;Name=1:STRGRTYPT.248.1;Parent=1:STRGRTYPT.248.1;Target=1:STRGRTYPT.248.1 7773 8315 +;
tig00000133	StringTie	match	226402	251102	3.807692	-	.	ID=1:STRGRTYPT.261.1;Name=1:STRGRTYPT.261.1;
tig00000133	StringTie	match_part	226402	226497	3.270833	-	.	ID=1:STRGRTYPT.261.1:exon-1;Name=1:STRGRTYPT.261.1;Parent=1:STRGRTYPT.261.1;Target=1:STRGRTYPT.261.1 1 96 +;
tig00000133	StringTie	match_part	250887	251102	4.046296	-	.	ID=1:STRGRTYPT.261.1:exon-2;Name=1:STRGRTYPT.261.1;Parent=1:STRGRTYPT.261.1;Target=1:STRGRTYPT.261.1 97 312 +;
tig00000132	StringTie	match	515428	938100	4.856215	+	.	ID=1:STRGRTYPT.262.1;Name=1:STRGRTYPT.262.1;
tig00000132	StringTie	match_part	515428	515597	2.389845	+	.	ID=1:STRGRTYPT.262.1:exon-1;Name=1:STRGRTYPT.262.1;Parent=1:STRGRTYPT.262.1;Target=1:STRGRTYPT.262.1 1 170 +;
tig00000132	StringTie	match_part	683207	683269	3.860275	+	.	ID=1:STRGRTYPT.262.1:exon-2;Name=1:STRGRTYPT.262.1;Parent=1:STRGRTYPT.262.1;Target=1:STRGRTYPT.262.1 171 233 +;
tig00000132	StringTie	match_part	725701	725775	1.593254	+	.	ID=1:STRGRTYPT.262.1:exon-3;Name=1:STRGRTYPT.262.1;Parent=1:STRGRTYPT.262.1;Target=1:STRGRTYPT.262.1 234 308 +;
tig00000132	StringTie	match_part	745421	745538	2.409958	+	.	ID=1:STRGRTYPT.262.1:exon-4;Name=1:STRGRTYPT.262.1;Parent=1:STRGRTYPT.262.1;Target=1:STRGRTYPT.262.1 309 426 +;
tig00000132	StringTie	match_part	761637	761764	3.911134	+	.	ID=1:STRGRTYPT.262.1:exon-5;Name=1:STRGRTYPT.262.1;Parent=1:STRGRTYPT.262.1;Target=1:STRGRTYPT.262.1 427 554 +;
tig00000132	StringTie	match_part	797490	797564	5.000001	+	.	ID=1:STRGRTYPT.262.1:exon-6;Name=1:STRGRTYPT.262.1;Parent=1:STRGRTYPT.262.1;Target=1:STRGRTYPT.262.1 555 629 +;
tig00000132	StringTie	match_part	798891	799019	10.116282	+	.	ID=1:STRGRTYPT.262.1:exon-7;Name=1:STRGRTYPT.262.1;Parent=1:STRGRTYPT.262.1;Target=1:STRGRTYPT.262.1 630 758 +;
tig00000132	StringTie	match_part	858510	858697	4.335320	+	.	ID=1:STRGRTYPT.262.1:exon-8;Name=1:STRGRTYPT.262.1;Parent=1:STRGRTYPT.262.1;Target=1:STRGRTYPT.262.1 759 946 +;
tig00000132	StringTie	match_part	884259	884424	5.527024	+	.	ID=1:STRGRTYPT.262.1:exon-9;Name=1:STRGRTYPT.262.1;Parent=1:STRGRTYPT.262.1;Target=1:STRGRTYPT.262.1 947 1112 +;
tig00000132	StringTie	match_part	888232	888323	3.483231	+	.	ID=1:STRGRTYPT.262.1:exon-10;Name=1:STRGRTYPT.262.1;Parent=1:STRGRTYPT.262.1;Target=1:STRGRTYPT.262.1 1113 1204 +;
tig00000132	StringTie	match_part	937372	938100	5.624301	+	.	ID=1:STRGRTYPT.262.1:exon-11;Name=1:STRGRTYPT.262.1;Parent=1:STRGRTYPT.262.1;Target=1:STRGRTYPT.262.1 1205 1933 +;
tig00000132	StringTie	match	439334	938100	3.990678	+	.	ID=1:STRGRTYPT.262.2;Name=1:STRGRTYPT.262.2;
tig00000132	StringTie	match_part	439334	440319	2.258326	+	.	ID=1:STRGRTYPT.262.2:exon-1;Name=1:STRGRTYPT.262.2;Parent=1:STRGRTYPT.262.2;Target=1:STRGRTYPT.262.2 1 986 +;
tig00000132	StringTie	match_part	446066	446597	4.748664	+	.	ID=1:STRGRTYPT.262.2:exon-2;Name=1:STRGRTYPT.262.2;Parent=1:STRGRTYPT.262.2;Target=1:STRGRTYPT.262.2 987 1518 +;
tig00000132	StringTie	match_part	683207	683269	7.205844	+	.	ID=1:STRGRTYPT.262.2:exon-3;Name=1:STRGRTYPT.262.2;Parent=1:STRGRTYPT.262.2;Target=1:STRGRTYPT.262.2 1519 1581 +;
tig00000132	StringTie	match_part	725701	725775	2.974074	+	.	ID=1:STRGRTYPT.262.2:exon-4;Name=1:STRGRTYPT.262.2;Parent=1:STRGRTYPT.262.2;Target=1:STRGRTYPT.262.2 1582 1656 +;
tig00000132	StringTie	match_part	745421	745538	4.498588	+	.	ID=1:STRGRTYPT.262.2:exon-5;Name=1:STRGRTYPT.262.2;Parent=1:STRGRTYPT.262.2;Target=1:STRGRTYPT.262.2 1657 1774 +;
tig00000132	StringTie	match_part	761637	761764	7.300781	+	.	ID=1:STRGRTYPT.262.2:exon-6;Name=1:STRGRTYPT.262.2;Parent=1:STRGRTYPT.262.2;Target=1:STRGRTYPT.262.2 1775 1902 +;
tig00000132	StringTie	match_part	858510	858697	3.793404	+	.	ID=1:STRGRTYPT.262.2:exon-7;Name=1:STRGRTYPT.262.2;Parent=1:STRGRTYPT.262.2;Target=1:STRGRTYPT.262.2 1903 2090 +;
tig00000132	StringTie	match_part	884259	884424	4.836145	+	.	ID=1:STRGRTYPT.262.2:exon-8;Name=1:STRGRTYPT.262.2;Parent=1:STRGRTYPT.262.2;Target=1:STRGRTYPT.262.2 2091 2256 +;
tig00000132	StringTie	match_part	888232	888323	3.047826	+	.	ID=1:STRGRTYPT.262.2:exon-9;Name=1:STRGRTYPT.262.2;Parent=1:STRGRTYPT.262.2;Target=1:STRGRTYPT.262.2 2257 2348 +;
tig00000132	StringTie	match_part	937372	938100	4.921262	+	.	ID=1:STRGRTYPT.262.2:exon-10;Name=1:STRGRTYPT.262.2;Parent=1:STRGRTYPT.262.2;Target=1:STRGRTYPT.262.2 2349 3077 +;
tig00000138	StringTie	match	8712	16915	22.906609	+	.	ID=1:STRGRTYPT.267.1;Name=1:STRGRTYPT.267.1;
tig00000138	StringTie	match_part	8712	8971	15.847829	+	.	ID=1:STRGRTYPT.267.1:exon-1;Name=1:STRGRTYPT.267.1;Parent=1:STRGRTYPT.267.1;Target=1:STRGRTYPT.267.1 1 260 +;
tig00000138	StringTie	match_part	14319	14393	57.637486	+	.	ID=1:STRGRTYPT.267.1:exon-2;Name=1:STRGRTYPT.267.1;Parent=1:STRGRTYPT.267.1;Target=1:STRGRTYPT.267.1 261 335 +;
tig00000138	StringTie	match_part	15636	16915	22.305410	+	.	ID=1:STRGRTYPT.267.1:exon-3;Name=1:STRGRTYPT.267.1;Parent=1:STRGRTYPT.267.1;Target=1:STRGRTYPT.267.1 336 1615 +;
tig00000138	StringTie	match	48299	57225	4.096586	-	.	ID=1:STRGRTYPT.271.1;Name=1:STRGRTYPT.271.1;
tig00000138	StringTie	match_part	48299	48422	4.317618	-	.	ID=1:STRGRTYPT.271.1:exon-1;Name=1:STRGRTYPT.271.1;Parent=1:STRGRTYPT.271.1;Target=1:STRGRTYPT.271.1 1 124 +;
tig00000138	StringTie	match_part	56994	57225	3.978448	-	.	ID=1:STRGRTYPT.271.1:exon-2;Name=1:STRGRTYPT.271.1;Parent=1:STRGRTYPT.271.1;Target=1:STRGRTYPT.271.1 125 356 +;
tig00000139	StringTie	match	4177	6508	6.854610	-	.	ID=1:STRGRTYPT.272.1;Name=1:STRGRTYPT.272.1;
tig00000139	StringTie	match_part	4177	4282	6.659434	-	.	ID=1:STRGRTYPT.272.1:exon-1;Name=1:STRGRTYPT.272.1;Parent=1:STRGRTYPT.272.1;Target=1:STRGRTYPT.272.1 1 106 +;
tig00000139	StringTie	match_part	5308	5475	9.094841	-	.	ID=1:STRGRTYPT.272.1:exon-2;Name=1:STRGRTYPT.272.1;Parent=1:STRGRTYPT.272.1;Target=1:STRGRTYPT.272.1 107 274 +;
tig00000139	StringTie	match_part	6407	6508	3.367647	-	.	ID=1:STRGRTYPT.272.1:exon-3;Name=1:STRGRTYPT.272.1;Parent=1:STRGRTYPT.272.1;Target=1:STRGRTYPT.272.1 275 376 +;
tig00000146	StringTie	match	49703	50770	2.927264	-	.	ID=1:STRGRTYPT.278.1;Name=1:STRGRTYPT.278.1;
tig00000146	StringTie	match_part	49703	50770	2.927264	-	.	ID=1:STRGRTYPT.278.1:exon-1;Name=1:STRGRTYPT.278.1;Parent=1:STRGRTYPT.278.1;Target=1:STRGRTYPT.278.1 1 1068 +;
tig00000146	StringTie	match	48636	125443	5.045718	+	.	ID=1:STRGRTYPT.279.1;Name=1:STRGRTYPT.279.1;
tig00000146	StringTie	match_part	48636	48876	7.812029	+	.	ID=1:STRGRTYPT.279.1:exon-1;Name=1:STRGRTYPT.279.1;Parent=1:STRGRTYPT.279.1;Target=1:STRGRTYPT.279.1 1 241 +;
tig00000146	StringTie	match_part	125136	125443	2.881169	+	.	ID=1:STRGRTYPT.279.1:exon-2;Name=1:STRGRTYPT.279.1;Parent=1:STRGRTYPT.279.1;Target=1:STRGRTYPT.279.1 242 549 +;
tig00000146	StringTie	match	48636	51764	7.544426	+	.	ID=1:STRGRTYPT.279.2;Name=1:STRGRTYPT.279.2;
tig00000146	StringTie	match_part	48636	48876	5.571466	+	.	ID=1:STRGRTYPT.279.2:exon-1;Name=1:STRGRTYPT.279.2;Parent=1:STRGRTYPT.279.2;Target=1:STRGRTYPT.279.2 1 241 +;
tig00000146	StringTie	match_part	51419	51764	8.918655	+	.	ID=1:STRGRTYPT.279.2:exon-2;Name=1:STRGRTYPT.279.2;Parent=1:STRGRTYPT.279.2;Target=1:STRGRTYPT.279.2 242 587 +;
tig00000146	StringTie	match	125725	128115	2.833124	+	.	ID=1:STRGRTYPT.279.3;Name=1:STRGRTYPT.279.3;
tig00000146	StringTie	match_part	125725	128115	2.833124	+	.	ID=1:STRGRTYPT.279.3:exon-1;Name=1:STRGRTYPT.279.3;Parent=1:STRGRTYPT.279.3;Target=1:STRGRTYPT.279.3 1 2391 +;
tig00000144	StringTie	match	47917	211352	18.912374	+	.	ID=1:STRGRTYPT.280.1;Name=1:STRGRTYPT.280.1;
tig00000144	StringTie	match_part	47917	48770	7.916504	+	.	ID=1:STRGRTYPT.280.1:exon-1;Name=1:STRGRTYPT.280.1;Parent=1:STRGRTYPT.280.1;Target=1:STRGRTYPT.280.1 1 854 +;
tig00000144	StringTie	match_part	50000	50199	22.746084	+	.	ID=1:STRGRTYPT.280.1:exon-2;Name=1:STRGRTYPT.280.1;Parent=1:STRGRTYPT.280.1;Target=1:STRGRTYPT.280.1 855 1054 +;
tig00000144	StringTie	match_part	50889	51002	24.382589	+	.	ID=1:STRGRTYPT.280.1:exon-3;Name=1:STRGRTYPT.280.1;Parent=1:STRGRTYPT.280.1;Target=1:STRGRTYPT.280.1 1055 1168 +;
tig00000144	StringTie	match_part	75603	75738	34.029015	+	.	ID=1:STRGRTYPT.280.1:exon-4;Name=1:STRGRTYPT.280.1;Parent=1:STRGRTYPT.280.1;Target=1:STRGRTYPT.280.1 1169 1304 +;
tig00000144	StringTie	match_part	108115	108209	36.764210	+	.	ID=1:STRGRTYPT.280.1:exon-5;Name=1:STRGRTYPT.280.1;Parent=1:STRGRTYPT.280.1;Target=1:STRGRTYPT.280.1 1305 1399 +;
tig00000144	StringTie	match_part	114894	115029	19.129974	+	.	ID=1:STRGRTYPT.280.1:exon-6;Name=1:STRGRTYPT.280.1;Parent=1:STRGRTYPT.280.1;Target=1:STRGRTYPT.280.1 1400 1535 +;
tig00000144	StringTie	match_part	117324	117408	16.487354	+	.	ID=1:STRGRTYPT.280.1:exon-7;Name=1:STRGRTYPT.280.1;Parent=1:STRGRTYPT.280.1;Target=1:STRGRTYPT.280.1 1536 1620 +;
tig00000144	StringTie	match_part	117693	117813	30.777224	+	.	ID=1:STRGRTYPT.280.1:exon-8;Name=1:STRGRTYPT.280.1;Parent=1:STRGRTYPT.280.1;Target=1:STRGRTYPT.280.1 1621 1741 +;
tig00000144	StringTie	match_part	125044	125118	26.446535	+	.	ID=1:STRGRTYPT.280.1:exon-9;Name=1:STRGRTYPT.280.1;Parent=1:STRGRTYPT.280.1;Target=1:STRGRTYPT.280.1 1742 1816 +;
tig00000144	StringTie	match_part	132375	132452	13.821045	+	.	ID=1:STRGRTYPT.280.1:exon-10;Name=1:STRGRTYPT.280.1;Parent=1:STRGRTYPT.280.1;Target=1:STRGRTYPT.280.1 1817 1894 +;
tig00000144	StringTie	match_part	132547	132651	15.177062	+	.	ID=1:STRGRTYPT.280.1:exon-11;Name=1:STRGRTYPT.280.1;Parent=1:STRGRTYPT.280.1;Target=1:STRGRTYPT.280.1 1895 1999 +;
tig00000144	StringTie	match_part	154868	154939	9.683982	+	.	ID=1:STRGRTYPT.280.1:exon-12;Name=1:STRGRTYPT.280.1;Parent=1:STRGRTYPT.280.1;Target=1:STRGRTYPT.280.1 2000 2071 +;
tig00000144	StringTie	match_part	156573	156732	11.738329	+	.	ID=1:STRGRTYPT.280.1:exon-13;Name=1:STRGRTYPT.280.1;Parent=1:STRGRTYPT.280.1;Target=1:STRGRTYPT.280.1 2072 2231 +;
tig00000144	StringTie	match_part	158458	158613	23.102047	+	.	ID=1:STRGRTYPT.280.1:exon-14;Name=1:STRGRTYPT.280.1;Parent=1:STRGRTYPT.280.1;Target=1:STRGRTYPT.280.1 2232 2387 +;
tig00000144	StringTie	match_part	163258	163426	26.689566	+	.	ID=1:STRGRTYPT.280.1:exon-15;Name=1:STRGRTYPT.280.1;Parent=1:STRGRTYPT.280.1;Target=1:STRGRTYPT.280.1 2388 2556 +;
tig00000144	StringTie	match_part	168054	168200	28.979559	+	.	ID=1:STRGRTYPT.280.1:exon-16;Name=1:STRGRTYPT.280.1;Parent=1:STRGRTYPT.280.1;Target=1:STRGRTYPT.280.1 2557 2703 +;
tig00000144	StringTie	match_part	180896	181019	23.384569	+	.	ID=1:STRGRTYPT.280.1:exon-17;Name=1:STRGRTYPT.280.1;Parent=1:STRGRTYPT.280.1;Target=1:STRGRTYPT.280.1 2704 2827 +;
tig00000144	StringTie	match_part	185391	185459	24.574966	+	.	ID=1:STRGRTYPT.280.1:exon-18;Name=1:STRGRTYPT.280.1;Parent=1:STRGRTYPT.280.1;Target=1:STRGRTYPT.280.1 2828 2896 +;
tig00000144	StringTie	match_part	193771	193945	24.181570	+	.	ID=1:STRGRTYPT.280.1:exon-19;Name=1:STRGRTYPT.280.1;Parent=1:STRGRTYPT.280.1;Target=1:STRGRTYPT.280.1 2897 3071 +;
tig00000144	StringTie	match_part	195734	195832	14.594108	+	.	ID=1:STRGRTYPT.280.1:exon-20;Name=1:STRGRTYPT.280.1;Parent=1:STRGRTYPT.280.1;Target=1:STRGRTYPT.280.1 3072 3170 +;
tig00000144	StringTie	match_part	200618	200709	31.536545	+	.	ID=1:STRGRTYPT.280.1:exon-21;Name=1:STRGRTYPT.280.1;Parent=1:STRGRTYPT.280.1;Target=1:STRGRTYPT.280.1 3171 3262 +;
tig00000144	StringTie	match_part	211053	211352	15.501301	+	.	ID=1:STRGRTYPT.280.1:exon-22;Name=1:STRGRTYPT.280.1;Parent=1:STRGRTYPT.280.1;Target=1:STRGRTYPT.280.1 3263 3562 +;
tig00000148	StringTie	match	17114	54430	15.001217	+	.	ID=1:STRGRTYPT.282.1;Name=1:STRGRTYPT.282.1;
tig00000148	StringTie	match_part	17114	17926	9.658302	+	.	ID=1:STRGRTYPT.282.1:exon-1;Name=1:STRGRTYPT.282.1;Parent=1:STRGRTYPT.282.1;Target=1:STRGRTYPT.282.1 1 813 +;
tig00000148	StringTie	match_part	53868	54430	22.716650	+	.	ID=1:STRGRTYPT.282.1:exon-2;Name=1:STRGRTYPT.282.1;Parent=1:STRGRTYPT.282.1;Target=1:STRGRTYPT.282.1 814 1376 +;
tig00000148	StringTie	match	9278	20225	40.391888	-	.	ID=1:STRGRTYPT.283.1;Name=1:STRGRTYPT.283.1;
tig00000148	StringTie	match_part	9278	10327	42.915813	-	.	ID=1:STRGRTYPT.283.1:exon-1;Name=1:STRGRTYPT.283.1;Parent=1:STRGRTYPT.283.1;Target=1:STRGRTYPT.283.1 1 1050 +;
tig00000148	StringTie	match_part	20148	20225	6.415955	-	.	ID=1:STRGRTYPT.283.1:exon-2;Name=1:STRGRTYPT.283.1;Parent=1:STRGRTYPT.283.1;Target=1:STRGRTYPT.283.1 1051 1128 +;
tig00000153	StringTie	match	62213	64604	8.020380	-	.	ID=1:STRGRTYPT.286.1;Name=1:STRGRTYPT.286.1;
tig00000153	StringTie	match_part	62213	64604	8.020380	-	.	ID=1:STRGRTYPT.286.1:exon-1;Name=1:STRGRTYPT.286.1;Parent=1:STRGRTYPT.286.1;Target=1:STRGRTYPT.286.1 1 2392 +;
tig00000153	StringTie	match	66746	67007	3.033261	-	.	ID=1:STRGRTYPT.286.2;Name=1:STRGRTYPT.286.2;
tig00000153	StringTie	match_part	66746	67007	3.033261	-	.	ID=1:STRGRTYPT.286.2:exon-1;Name=1:STRGRTYPT.286.2;Parent=1:STRGRTYPT.286.2;Target=1:STRGRTYPT.286.2 1 262 +;
tig00000153	StringTie	match	67440	133946	4.483861	+	.	ID=1:STRGRTYPT.289.1;Name=1:STRGRTYPT.289.1;
tig00000153	StringTie	match_part	67440	67603	0.601057	+	.	ID=1:STRGRTYPT.289.1:exon-1;Name=1:STRGRTYPT.289.1;Parent=1:STRGRTYPT.289.1;Target=1:STRGRTYPT.289.1 1 164 +;
tig00000153	StringTie	match_part	69022	69154	3.512472	+	.	ID=1:STRGRTYPT.289.1:exon-2;Name=1:STRGRTYPT.289.1;Parent=1:STRGRTYPT.289.1;Target=1:STRGRTYPT.289.1 165 297 +;
tig00000153	StringTie	match_part	78597	78663	2.903809	+	.	ID=1:STRGRTYPT.289.1:exon-3;Name=1:STRGRTYPT.289.1;Parent=1:STRGRTYPT.289.1;Target=1:STRGRTYPT.289.1 298 364 +;
tig00000153	StringTie	match_part	79234	79366	2.915174	+	.	ID=1:STRGRTYPT.289.1:exon-4;Name=1:STRGRTYPT.289.1;Parent=1:STRGRTYPT.289.1;Target=1:STRGRTYPT.289.1 365 497 +;
tig00000153	StringTie	match_part	79621	79789	3.203209	+	.	ID=1:STRGRTYPT.289.1:exon-5;Name=1:STRGRTYPT.289.1;Parent=1:STRGRTYPT.289.1;Target=1:STRGRTYPT.289.1 498 666 +;
tig00000153	StringTie	match_part	87864	88010	3.827870	+	.	ID=1:STRGRTYPT.289.1:exon-6;Name=1:STRGRTYPT.289.1;Parent=1:STRGRTYPT.289.1;Target=1:STRGRTYPT.289.1 667 813 +;
tig00000153	StringTie	match_part	93403	94070	5.463830	+	.	ID=1:STRGRTYPT.289.1:exon-7;Name=1:STRGRTYPT.289.1;Parent=1:STRGRTYPT.289.1;Target=1:STRGRTYPT.289.1 814 1481 +;
tig00000153	StringTie	match_part	97078	97185	6.942767	+	.	ID=1:STRGRTYPT.289.1:exon-8;Name=1:STRGRTYPT.289.1;Parent=1:STRGRTYPT.289.1;Target=1:STRGRTYPT.289.1 1482 1589 +;
tig00000153	StringTie	match_part	108964	109080	7.072199	+	.	ID=1:STRGRTYPT.289.1:exon-9;Name=1:STRGRTYPT.289.1;Parent=1:STRGRTYPT.289.1;Target=1:STRGRTYPT.289.1 1590 1706 +;
tig00000153	StringTie	match_part	111452	111584	4.466165	+	.	ID=1:STRGRTYPT.289.1:exon-10;Name=1:STRGRTYPT.289.1;Parent=1:STRGRTYPT.289.1;Target=1:STRGRTYPT.289.1 1707 1839 +;
tig00000153	StringTie	match_part	112239	112363	3.833143	+	.	ID=1:STRGRTYPT.289.1:exon-11;Name=1:STRGRTYPT.289.1;Parent=1:STRGRTYPT.289.1;Target=1:STRGRTYPT.289.1 1840 1964 +;
tig00000153	StringTie	match_part	123419	123573	6.286729	+	.	ID=1:STRGRTYPT.289.1:exon-12;Name=1:STRGRTYPT.289.1;Parent=1:STRGRTYPT.289.1;Target=1:STRGRTYPT.289.1 1965 2119 +;
tig00000153	StringTie	match_part	133826	133946	4.273672	+	.	ID=1:STRGRTYPT.289.1:exon-13;Name=1:STRGRTYPT.289.1;Parent=1:STRGRTYPT.289.1;Target=1:STRGRTYPT.289.1 2120 2240 +;
tig00000153	StringTie	match	67440	133946	23.197229	+	.	ID=1:STRGRTYPT.289.2;Name=1:STRGRTYPT.289.2;
tig00000153	StringTie	match_part	67440	67603	13.212981	+	.	ID=1:STRGRTYPT.289.2:exon-1;Name=1:STRGRTYPT.289.2;Parent=1:STRGRTYPT.289.2;Target=1:STRGRTYPT.289.2 1 164 +;
tig00000153	StringTie	match_part	78597	78663	14.185367	+	.	ID=1:STRGRTYPT.289.2:exon-2;Name=1:STRGRTYPT.289.2;Parent=1:STRGRTYPT.289.2;Target=1:STRGRTYPT.289.2 165 231 +;
tig00000153	StringTie	match_part	79234	79366	14.240888	+	.	ID=1:STRGRTYPT.289.2:exon-3;Name=1:STRGRTYPT.289.2;Parent=1:STRGRTYPT.289.2;Target=1:STRGRTYPT.289.2 232 364 +;
tig00000153	StringTie	match_part	79621	79789	15.647965	+	.	ID=1:STRGRTYPT.289.2:exon-4;Name=1:STRGRTYPT.289.2;Parent=1:STRGRTYPT.289.2;Target=1:STRGRTYPT.289.2 365 533 +;
tig00000153	StringTie	match_part	87864	88010	18.699490	+	.	ID=1:STRGRTYPT.289.2:exon-5;Name=1:STRGRTYPT.289.2;Parent=1:STRGRTYPT.289.2;Target=1:STRGRTYPT.289.2 534 680 +;
tig00000153	StringTie	match_part	93403	94070	26.691298	+	.	ID=1:STRGRTYPT.289.2:exon-6;Name=1:STRGRTYPT.289.2;Parent=1:STRGRTYPT.289.2;Target=1:STRGRTYPT.289.2 681 1348 +;
tig00000153	StringTie	match_part	97078	97185	33.916039	+	.	ID=1:STRGRTYPT.289.2:exon-7;Name=1:STRGRTYPT.289.2;Parent=1:STRGRTYPT.289.2;Target=1:STRGRTYPT.289.2 1349 1456 +;
tig00000153	StringTie	match_part	108964	109080	34.548332	+	.	ID=1:STRGRTYPT.289.2:exon-8;Name=1:STRGRTYPT.289.2;Parent=1:STRGRTYPT.289.2;Target=1:STRGRTYPT.289.2 1457 1573 +;
tig00000153	StringTie	match_part	111452	111584	21.817617	+	.	ID=1:STRGRTYPT.289.2:exon-9;Name=1:STRGRTYPT.289.2;Parent=1:STRGRTYPT.289.2;Target=1:STRGRTYPT.289.2 1574 1706 +;
tig00000153	StringTie	match_part	112235	112363	19.572348	+	.	ID=1:STRGRTYPT.289.2:exon-10;Name=1:STRGRTYPT.289.2;Parent=1:STRGRTYPT.289.2;Target=1:STRGRTYPT.289.2 1707 1835 +;
tig00000153	StringTie	match_part	123419	123573	32.046497	+	.	ID=1:STRGRTYPT.289.2:exon-11;Name=1:STRGRTYPT.289.2;Parent=1:STRGRTYPT.289.2;Target=1:STRGRTYPT.289.2 1836 1990 +;
tig00000153	StringTie	match_part	133826	133946	21.784975	+	.	ID=1:STRGRTYPT.289.2:exon-12;Name=1:STRGRTYPT.289.2;Parent=1:STRGRTYPT.289.2;Target=1:STRGRTYPT.289.2 1991 2111 +;
tig00000153	StringTie	match	135843	193939	41.651051	+	.	ID=1:STRGRTYPT.290.1;Name=1:STRGRTYPT.290.1;
tig00000153	StringTie	match_part	135843	136063	25.258369	+	.	ID=1:STRGRTYPT.290.1:exon-1;Name=1:STRGRTYPT.290.1;Parent=1:STRGRTYPT.290.1;Target=1:STRGRTYPT.290.1 1 221 +;
tig00000153	StringTie	match_part	139857	140029	33.410610	+	.	ID=1:STRGRTYPT.290.1:exon-2;Name=1:STRGRTYPT.290.1;Parent=1:STRGRTYPT.290.1;Target=1:STRGRTYPT.290.1 222 394 +;
tig00000153	StringTie	match_part	143941	144043	38.321781	+	.	ID=1:STRGRTYPT.290.1:exon-3;Name=1:STRGRTYPT.290.1;Parent=1:STRGRTYPT.290.1;Target=1:STRGRTYPT.290.1 395 497 +;
tig00000153	StringTie	match_part	148115	148277	33.129547	+	.	ID=1:STRGRTYPT.290.1:exon-4;Name=1:STRGRTYPT.290.1;Parent=1:STRGRTYPT.290.1;Target=1:STRGRTYPT.290.1 498 660 +;
tig00000153	StringTie	match_part	152790	152974	43.039211	+	.	ID=1:STRGRTYPT.290.1:exon-5;Name=1:STRGRTYPT.290.1;Parent=1:STRGRTYPT.290.1;Target=1:STRGRTYPT.290.1 661 845 +;
tig00000153	StringTie	match_part	154147	154380	46.939148	+	.	ID=1:STRGRTYPT.290.1:exon-6;Name=1:STRGRTYPT.290.1;Parent=1:STRGRTYPT.290.1;Target=1:STRGRTYPT.290.1 846 1079 +;
tig00000153	StringTie	match_part	155797	155878	65.190605	+	.	ID=1:STRGRTYPT.290.1:exon-7;Name=1:STRGRTYPT.290.1;Parent=1:STRGRTYPT.290.1;Target=1:STRGRTYPT.290.1 1080 1161 +;
tig00000153	StringTie	match_part	157489	157676	80.324387	+	.	ID=1:STRGRTYPT.290.1:exon-8;Name=1:STRGRTYPT.290.1;Parent=1:STRGRTYPT.290.1;Target=1:STRGRTYPT.290.1 1162 1349 +;
tig00000153	StringTie	match_part	157865	158021	29.905594	+	.	ID=1:STRGRTYPT.290.1:exon-9;Name=1:STRGRTYPT.290.1;Parent=1:STRGRTYPT.290.1;Target=1:STRGRTYPT.290.1 1350 1506 +;
tig00000153	StringTie	match_part	169607	169709	44.299026	+	.	ID=1:STRGRTYPT.290.1:exon-10;Name=1:STRGRTYPT.290.1;Parent=1:STRGRTYPT.290.1;Target=1:STRGRTYPT.290.1 1507 1609 +;
tig00000153	StringTie	match_part	193627	193939	36.125973	+	.	ID=1:STRGRTYPT.290.1:exon-11;Name=1:STRGRTYPT.290.1;Parent=1:STRGRTYPT.290.1;Target=1:STRGRTYPT.290.1 1610 1922 +;
tig00000153	StringTie	match	135843	158736	4.280894	+	.	ID=1:STRGRTYPT.290.2;Name=1:STRGRTYPT.290.2;
tig00000153	StringTie	match_part	135843	136063	3.164056	+	.	ID=1:STRGRTYPT.290.2:exon-1;Name=1:STRGRTYPT.290.2;Parent=1:STRGRTYPT.290.2;Target=1:STRGRTYPT.290.2 1 221 +;
tig00000153	StringTie	match_part	139894	140029	3.633387	+	.	ID=1:STRGRTYPT.290.2:exon-2;Name=1:STRGRTYPT.290.2;Parent=1:STRGRTYPT.290.2;Target=1:STRGRTYPT.290.2 222 357 +;
tig00000153	StringTie	match_part	143941	144043	4.380437	+	.	ID=1:STRGRTYPT.290.2:exon-3;Name=1:STRGRTYPT.290.2;Parent=1:STRGRTYPT.290.2;Target=1:STRGRTYPT.290.2 358 460 +;
tig00000153	StringTie	match_part	148115	148277	3.786930	+	.	ID=1:STRGRTYPT.290.2:exon-4;Name=1:STRGRTYPT.290.2;Parent=1:STRGRTYPT.290.2;Target=1:STRGRTYPT.290.2 461 623 +;
tig00000153	StringTie	match_part	152790	152974	4.919672	+	.	ID=1:STRGRTYPT.290.2:exon-5;Name=1:STRGRTYPT.290.2;Parent=1:STRGRTYPT.290.2;Target=1:STRGRTYPT.290.2 624 808 +;
tig00000153	StringTie	match_part	154147	154380	5.365461	+	.	ID=1:STRGRTYPT.290.2:exon-6;Name=1:STRGRTYPT.290.2;Parent=1:STRGRTYPT.290.2;Target=1:STRGRTYPT.290.2 809 1042 +;
tig00000153	StringTie	match_part	155797	155878	7.451724	+	.	ID=1:STRGRTYPT.290.2:exon-7;Name=1:STRGRTYPT.290.2;Parent=1:STRGRTYPT.290.2;Target=1:STRGRTYPT.290.2 1043 1124 +;
tig00000153	StringTie	match_part	157489	157676	9.181617	+	.	ID=1:STRGRTYPT.290.2:exon-8;Name=1:STRGRTYPT.290.2;Parent=1:STRGRTYPT.290.2;Target=1:STRGRTYPT.290.2 1125 1312 +;
tig00000153	StringTie	match_part	157865	158736	2.964195	+	.	ID=1:STRGRTYPT.290.2:exon-9;Name=1:STRGRTYPT.290.2;Parent=1:STRGRTYPT.290.2;Target=1:STRGRTYPT.290.2 1313 2184 +;
tig00000153	StringTie	match	198890	247524	71.056229	-	.	ID=1:STRGRTYPT.291.1;Name=1:STRGRTYPT.291.1;
tig00000153	StringTie	match_part	198890	201127	29.198765	-	.	ID=1:STRGRTYPT.291.1:exon-1;Name=1:STRGRTYPT.291.1;Parent=1:STRGRTYPT.291.1;Target=1:STRGRTYPT.291.1 1 2238 +;
tig00000153	StringTie	match_part	214223	214384	128.934143	-	.	ID=1:STRGRTYPT.291.1:exon-2;Name=1:STRGRTYPT.291.1;Parent=1:STRGRTYPT.291.1;Target=1:STRGRTYPT.291.1 2239 2400 +;
tig00000153	StringTie	match_part	214559	214697	91.070747	-	.	ID=1:STRGRTYPT.291.1:exon-3;Name=1:STRGRTYPT.291.1;Parent=1:STRGRTYPT.291.1;Target=1:STRGRTYPT.291.1 2401 2539 +;
tig00000153	StringTie	match_part	215442	215606	161.596085	-	.	ID=1:STRGRTYPT.291.1:exon-4;Name=1:STRGRTYPT.291.1;Parent=1:STRGRTYPT.291.1;Target=1:STRGRTYPT.291.1 2540 2704 +;
tig00000153	StringTie	match_part	220441	220517	89.287956	-	.	ID=1:STRGRTYPT.291.1:exon-5;Name=1:STRGRTYPT.291.1;Parent=1:STRGRTYPT.291.1;Target=1:STRGRTYPT.291.1 2705 2781 +;
tig00000153	StringTie	match_part	220606	220737	129.056259	-	.	ID=1:STRGRTYPT.291.1:exon-6;Name=1:STRGRTYPT.291.1;Parent=1:STRGRTYPT.291.1;Target=1:STRGRTYPT.291.1 2782 2913 +;
tig00000153	StringTie	match_part	221729	221860	159.172318	-	.	ID=1:STRGRTYPT.291.1:exon-7;Name=1:STRGRTYPT.291.1;Parent=1:STRGRTYPT.291.1;Target=1:STRGRTYPT.291.1 2914 3045 +;
tig00000153	StringTie	match_part	224061	224222	140.018188	-	.	ID=1:STRGRTYPT.291.1:exon-8;Name=1:STRGRTYPT.291.1;Parent=1:STRGRTYPT.291.1;Target=1:STRGRTYPT.291.1 3046 3207 +;
tig00000153	StringTie	match_part	227736	227918	71.634216	-	.	ID=1:STRGRTYPT.291.1:exon-9;Name=1:STRGRTYPT.291.1;Parent=1:STRGRTYPT.291.1;Target=1:STRGRTYPT.291.1 3208 3390 +;
tig00000153	StringTie	match_part	230737	230868	100.774452	-	.	ID=1:STRGRTYPT.291.1:exon-10;Name=1:STRGRTYPT.291.1;Parent=1:STRGRTYPT.291.1;Target=1:STRGRTYPT.291.1 3391 3522 +;
tig00000153	StringTie	match_part	239255	239396	108.695114	-	.	ID=1:STRGRTYPT.291.1:exon-11;Name=1:STRGRTYPT.291.1;Parent=1:STRGRTYPT.291.1;Target=1:STRGRTYPT.291.1 3523 3664 +;
tig00000153	StringTie	match_part	241534	241601	97.746613	-	.	ID=1:STRGRTYPT.291.1:exon-12;Name=1:STRGRTYPT.291.1;Parent=1:STRGRTYPT.291.1;Target=1:STRGRTYPT.291.1 3665 3732 +;
tig00000153	StringTie	match_part	241724	241834	100.181122	-	.	ID=1:STRGRTYPT.291.1:exon-13;Name=1:STRGRTYPT.291.1;Parent=1:STRGRTYPT.291.1;Target=1:STRGRTYPT.291.1 3733 3843 +;
tig00000153	StringTie	match_part	244960	245067	77.106575	-	.	ID=1:STRGRTYPT.291.1:exon-14;Name=1:STRGRTYPT.291.1;Parent=1:STRGRTYPT.291.1;Target=1:STRGRTYPT.291.1 3844 3951 +;
tig00000153	StringTie	match_part	247216	247524	130.614471	-	.	ID=1:STRGRTYPT.291.1:exon-15;Name=1:STRGRTYPT.291.1;Parent=1:STRGRTYPT.291.1;Target=1:STRGRTYPT.291.1 3952 4260 +;
tig00000153	StringTie	match	247804	286621	78.988663	-	.	ID=1:STRGRTYPT.292.1;Name=1:STRGRTYPT.292.1;
tig00000153	StringTie	match_part	247804	247878	46.624187	-	.	ID=1:STRGRTYPT.292.1:exon-1;Name=1:STRGRTYPT.292.1;Parent=1:STRGRTYPT.292.1;Target=1:STRGRTYPT.292.1 1 75 +;
tig00000153	StringTie	match_part	250032	250121	94.897568	-	.	ID=1:STRGRTYPT.292.1:exon-2;Name=1:STRGRTYPT.292.1;Parent=1:STRGRTYPT.292.1;Target=1:STRGRTYPT.292.1 76 165 +;
tig00000153	StringTie	match_part	257483	257587	108.494537	-	.	ID=1:STRGRTYPT.292.1:exon-3;Name=1:STRGRTYPT.292.1;Parent=1:STRGRTYPT.292.1;Target=1:STRGRTYPT.292.1 166 270 +;
tig00000153	StringTie	match_part	258419	258569	51.360085	-	.	ID=1:STRGRTYPT.292.1:exon-4;Name=1:STRGRTYPT.292.1;Parent=1:STRGRTYPT.292.1;Target=1:STRGRTYPT.292.1 271 421 +;
tig00000153	StringTie	match_part	261138	261352	31.880928	-	.	ID=1:STRGRTYPT.292.1:exon-5;Name=1:STRGRTYPT.292.1;Parent=1:STRGRTYPT.292.1;Target=1:STRGRTYPT.292.1 422 636 +;
tig00000153	StringTie	match_part	268462	269098	104.340683	-	.	ID=1:STRGRTYPT.292.1:exon-6;Name=1:STRGRTYPT.292.1;Parent=1:STRGRTYPT.292.1;Target=1:STRGRTYPT.292.1 637 1273 +;
tig00000153	StringTie	match_part	269415	269505	82.659134	-	.	ID=1:STRGRTYPT.292.1:exon-7;Name=1:STRGRTYPT.292.1;Parent=1:STRGRTYPT.292.1;Target=1:STRGRTYPT.292.1 1274 1364 +;
tig00000153	StringTie	match_part	269598	269699	88.892464	-	.	ID=1:STRGRTYPT.292.1:exon-8;Name=1:STRGRTYPT.292.1;Parent=1:STRGRTYPT.292.1;Target=1:STRGRTYPT.292.1 1365 1466 +;
tig00000153	StringTie	match_part	286489	286621	39.128773	-	.	ID=1:STRGRTYPT.292.1:exon-9;Name=1:STRGRTYPT.292.1;Parent=1:STRGRTYPT.292.1;Target=1:STRGRTYPT.292.1 1467 1599 +;
tig00000153	StringTie	match	247804	286621	25.667910	-	.	ID=1:STRGRTYPT.292.2;Name=1:STRGRTYPT.292.2;
tig00000153	StringTie	match_part	247804	247878	20.082991	-	.	ID=1:STRGRTYPT.292.2:exon-1;Name=1:STRGRTYPT.292.2;Parent=1:STRGRTYPT.292.2;Target=1:STRGRTYPT.292.2 1 75 +;
tig00000153	StringTie	match_part	250032	250121	40.876354	-	.	ID=1:STRGRTYPT.292.2:exon-2;Name=1:STRGRTYPT.292.2;Parent=1:STRGRTYPT.292.2;Target=1:STRGRTYPT.292.2 76 165 +;
tig00000153	StringTie	match_part	257483	257587	46.733135	-	.	ID=1:STRGRTYPT.292.2:exon-3;Name=1:STRGRTYPT.292.2;Parent=1:STRGRTYPT.292.2;Target=1:STRGRTYPT.292.2 166 270 +;
tig00000153	StringTie	match_part	258419	258569	22.122936	-	.	ID=1:STRGRTYPT.292.2:exon-4;Name=1:STRGRTYPT.292.2;Parent=1:STRGRTYPT.292.2;Target=1:STRGRTYPT.292.2 271 421 +;
tig00000153	StringTie	match_part	261138	261352	13.732450	-	.	ID=1:STRGRTYPT.292.2:exon-5;Name=1:STRGRTYPT.292.2;Parent=1:STRGRTYPT.292.2;Target=1:STRGRTYPT.292.2 422 636 +;
tig00000153	StringTie	match_part	268471	269098	29.233099	-	.	ID=1:STRGRTYPT.292.2:exon-6;Name=1:STRGRTYPT.292.2;Parent=1:STRGRTYPT.292.2;Target=1:STRGRTYPT.292.2 637 1264 +;
tig00000153	StringTie	match_part	269415	269505	22.980299	-	.	ID=1:STRGRTYPT.292.2:exon-7;Name=1:STRGRTYPT.292.2;Parent=1:STRGRTYPT.292.2;Target=1:STRGRTYPT.292.2 1265 1355 +;
tig00000153	StringTie	match_part	269598	269699	24.713247	-	.	ID=1:STRGRTYPT.292.2:exon-8;Name=1:STRGRTYPT.292.2;Parent=1:STRGRTYPT.292.2;Target=1:STRGRTYPT.292.2 1356 1457 +;
tig00000153	StringTie	match_part	286489	286621	10.878300	-	.	ID=1:STRGRTYPT.292.2:exon-9;Name=1:STRGRTYPT.292.2;Parent=1:STRGRTYPT.292.2;Target=1:STRGRTYPT.292.2 1458 1590 +;
tig00000155	StringTie	match	679	26991	53.475784	+	.	ID=1:STRGRTYPT.295.1;Name=1:STRGRTYPT.295.1;
tig00000155	StringTie	match_part	679	794	23.372517	+	.	ID=1:STRGRTYPT.295.1:exon-1;Name=1:STRGRTYPT.295.1;Parent=1:STRGRTYPT.295.1;Target=1:STRGRTYPT.295.1 1 116 +;
tig00000155	StringTie	match_part	15343	15496	62.194683	+	.	ID=1:STRGRTYPT.295.1:exon-2;Name=1:STRGRTYPT.295.1;Parent=1:STRGRTYPT.295.1;Target=1:STRGRTYPT.295.1 117 270 +;
tig00000155	StringTie	match_part	15657	15734	61.403728	+	.	ID=1:STRGRTYPT.295.1:exon-3;Name=1:STRGRTYPT.295.1;Parent=1:STRGRTYPT.295.1;Target=1:STRGRTYPT.295.1 271 348 +;
tig00000155	StringTie	match_part	15949	16110	57.734604	+	.	ID=1:STRGRTYPT.295.1:exon-4;Name=1:STRGRTYPT.295.1;Parent=1:STRGRTYPT.295.1;Target=1:STRGRTYPT.295.1 349 510 +;
tig00000155	StringTie	match_part	17989	18075	91.131172	+	.	ID=1:STRGRTYPT.295.1:exon-5;Name=1:STRGRTYPT.295.1;Parent=1:STRGRTYPT.295.1;Target=1:STRGRTYPT.295.1 511 597 +;
tig00000155	StringTie	match_part	18325	18480	87.670326	+	.	ID=1:STRGRTYPT.295.1:exon-6;Name=1:STRGRTYPT.295.1;Parent=1:STRGRTYPT.295.1;Target=1:STRGRTYPT.295.1 598 753 +;
tig00000155	StringTie	match_part	25727	25792	50.139511	+	.	ID=1:STRGRTYPT.295.1:exon-7;Name=1:STRGRTYPT.295.1;Parent=1:STRGRTYPT.295.1;Target=1:STRGRTYPT.295.1 754 819 +;
tig00000155	StringTie	match_part	26363	26991	41.475853	+	.	ID=1:STRGRTYPT.295.1:exon-8;Name=1:STRGRTYPT.295.1;Parent=1:STRGRTYPT.295.1;Target=1:STRGRTYPT.295.1 820 1448 +;
tig00000171	StringTie	match	331920	361272	104.415733	+	.	ID=1:STRGRTYPT.299.1;Name=1:STRGRTYPT.299.1;
tig00000171	StringTie	match_part	331920	332176	102.955246	+	.	ID=1:STRGRTYPT.299.1:exon-1;Name=1:STRGRTYPT.299.1;Parent=1:STRGRTYPT.299.1;Target=1:STRGRTYPT.299.1 1 257 +;
tig00000171	StringTie	match_part	337628	337705	146.570450	+	.	ID=1:STRGRTYPT.299.1:exon-2;Name=1:STRGRTYPT.299.1;Parent=1:STRGRTYPT.299.1;Target=1:STRGRTYPT.299.1 258 335 +;
tig00000171	StringTie	match_part	354267	354469	117.022476	+	.	ID=1:STRGRTYPT.299.1:exon-3;Name=1:STRGRTYPT.299.1;Parent=1:STRGRTYPT.299.1;Target=1:STRGRTYPT.299.1 336 538 +;
tig00000171	StringTie	match_part	361006	361272	83.921745	+	.	ID=1:STRGRTYPT.299.1:exon-4;Name=1:STRGRTYPT.299.1;Parent=1:STRGRTYPT.299.1;Target=1:STRGRTYPT.299.1 539 805 +;
tig00000171	StringTie	match	405870	494097	20.124308	+	.	ID=1:STRGRTYPT.300.1;Name=1:STRGRTYPT.300.1;
tig00000171	StringTie	match_part	405870	405940	7.516660	+	.	ID=1:STRGRTYPT.300.1:exon-1;Name=1:STRGRTYPT.300.1;Parent=1:STRGRTYPT.300.1;Target=1:STRGRTYPT.300.1 1 71 +;
tig00000171	StringTie	match_part	408599	408695	18.578936	+	.	ID=1:STRGRTYPT.300.1:exon-2;Name=1:STRGRTYPT.300.1;Parent=1:STRGRTYPT.300.1;Target=1:STRGRTYPT.300.1 72 168 +;
tig00000171	StringTie	match_part	413930	414048	23.588346	+	.	ID=1:STRGRTYPT.300.1:exon-3;Name=1:STRGRTYPT.300.1;Parent=1:STRGRTYPT.300.1;Target=1:STRGRTYPT.300.1 169 287 +;
tig00000171	StringTie	match_part	416081	416209	32.891628	+	.	ID=1:STRGRTYPT.300.1:exon-4;Name=1:STRGRTYPT.300.1;Parent=1:STRGRTYPT.300.1;Target=1:STRGRTYPT.300.1 288 416 +;
tig00000171	StringTie	match_part	428905	429077	20.133417	+	.	ID=1:STRGRTYPT.300.1:exon-5;Name=1:STRGRTYPT.300.1;Parent=1:STRGRTYPT.300.1;Target=1:STRGRTYPT.300.1 417 589 +;
tig00000171	StringTie	match_part	430181	430295	30.618696	+	.	ID=1:STRGRTYPT.300.1:exon-6;Name=1:STRGRTYPT.300.1;Parent=1:STRGRTYPT.300.1;Target=1:STRGRTYPT.300.1 590 704 +;
tig00000171	StringTie	match_part	433032	433139	24.134590	+	.	ID=1:STRGRTYPT.300.1:exon-7;Name=1:STRGRTYPT.300.1;Parent=1:STRGRTYPT.300.1;Target=1:STRGRTYPT.300.1 705 812 +;
tig00000171	StringTie	match_part	453546	453695	32.639400	+	.	ID=1:STRGRTYPT.300.1:exon-8;Name=1:STRGRTYPT.300.1;Parent=1:STRGRTYPT.300.1;Target=1:STRGRTYPT.300.1 813 962 +;
tig00000171	StringTie	match_part	468243	468449	23.090252	+	.	ID=1:STRGRTYPT.300.1:exon-9;Name=1:STRGRTYPT.300.1;Parent=1:STRGRTYPT.300.1;Target=1:STRGRTYPT.300.1 963 1169 +;
tig00000171	StringTie	match_part	470522	470627	26.974695	+	.	ID=1:STRGRTYPT.300.1:exon-10;Name=1:STRGRTYPT.300.1;Parent=1:STRGRTYPT.300.1;Target=1:STRGRTYPT.300.1 1170 1275 +;
tig00000171	StringTie	match_part	492168	494097	17.065140	+	.	ID=1:STRGRTYPT.300.1:exon-11;Name=1:STRGRTYPT.300.1;Parent=1:STRGRTYPT.300.1;Target=1:STRGRTYPT.300.1 1276 3205 +;
tig00000171	StringTie	match	371598	494097	3.346611	+	.	ID=1:STRGRTYPT.300.2;Name=1:STRGRTYPT.300.2;
tig00000171	StringTie	match_part	371598	371621	1.129379	+	.	ID=1:STRGRTYPT.300.2:exon-1;Name=1:STRGRTYPT.300.2;Parent=1:STRGRTYPT.300.2;Target=1:STRGRTYPT.300.2 1 24 +;
tig00000171	StringTie	match_part	405871	405940	2.088985	+	.	ID=1:STRGRTYPT.300.2:exon-2;Name=1:STRGRTYPT.300.2;Parent=1:STRGRTYPT.300.2;Target=1:STRGRTYPT.300.2 25 94 +;
tig00000171	StringTie	match_part	408599	408695	4.911902	+	.	ID=1:STRGRTYPT.300.2:exon-3;Name=1:STRGRTYPT.300.2;Parent=1:STRGRTYPT.300.2;Target=1:STRGRTYPT.300.2 95 191 +;
tig00000171	StringTie	match_part	413930	414048	6.231852	+	.	ID=1:STRGRTYPT.300.2:exon-4;Name=1:STRGRTYPT.300.2;Parent=1:STRGRTYPT.300.2;Target=1:STRGRTYPT.300.2 192 310 +;
tig00000171	StringTie	match_part	416081	416209	8.754325	+	.	ID=1:STRGRTYPT.300.2:exon-5;Name=1:STRGRTYPT.300.2;Parent=1:STRGRTYPT.300.2;Target=1:STRGRTYPT.300.2 311 439 +;
tig00000171	StringTie	match_part	428905	429077	5.580459	+	.	ID=1:STRGRTYPT.300.2:exon-6;Name=1:STRGRTYPT.300.2;Parent=1:STRGRTYPT.300.2;Target=1:STRGRTYPT.300.2 440 612 +;
tig00000171	StringTie	match_part	433032	433139	5.430283	+	.	ID=1:STRGRTYPT.300.2:exon-7;Name=1:STRGRTYPT.300.2;Parent=1:STRGRTYPT.300.2;Target=1:STRGRTYPT.300.2 613 720 +;
tig00000171	StringTie	match_part	453511	453695	4.522007	+	.	ID=1:STRGRTYPT.300.2:exon-8;Name=1:STRGRTYPT.300.2;Parent=1:STRGRTYPT.300.2;Target=1:STRGRTYPT.300.2 721 905 +;
tig00000171	StringTie	match_part	468243	468449	3.117184	+	.	ID=1:STRGRTYPT.300.2:exon-9;Name=1:STRGRTYPT.300.2;Parent=1:STRGRTYPT.300.2;Target=1:STRGRTYPT.300.2 906 1112 +;
tig00000171	StringTie	match_part	470522	470627	3.749171	+	.	ID=1:STRGRTYPT.300.2:exon-10;Name=1:STRGRTYPT.300.2;Parent=1:STRGRTYPT.300.2;Target=1:STRGRTYPT.300.2 1113 1218 +;
tig00000171	StringTie	match_part	492168	494097	2.372096	+	.	ID=1:STRGRTYPT.300.2:exon-11;Name=1:STRGRTYPT.300.2;Parent=1:STRGRTYPT.300.2;Target=1:STRGRTYPT.300.2 1219 3148 +;
tig00000171	StringTie	match	401953	494097	6.144055	+	.	ID=1:STRGRTYPT.300.3;Name=1:STRGRTYPT.300.3;
tig00000171	StringTie	match_part	401953	402022	1.557143	+	.	ID=1:STRGRTYPT.300.3:exon-1;Name=1:STRGRTYPT.300.3;Parent=1:STRGRTYPT.300.3;Target=1:STRGRTYPT.300.3 1 70 +;
tig00000171	StringTie	match_part	405871	405940	2.466233	+	.	ID=1:STRGRTYPT.300.3:exon-2;Name=1:STRGRTYPT.300.3;Parent=1:STRGRTYPT.300.3;Target=1:STRGRTYPT.300.3 71 140 +;
tig00000171	StringTie	match_part	408599	408695	6.028485	+	.	ID=1:STRGRTYPT.300.3:exon-3;Name=1:STRGRTYPT.300.3;Parent=1:STRGRTYPT.300.3;Target=1:STRGRTYPT.300.3 141 237 +;
tig00000171	StringTie	match_part	413930	414048	7.652983	+	.	ID=1:STRGRTYPT.300.3:exon-4;Name=1:STRGRTYPT.300.3;Parent=1:STRGRTYPT.300.3;Target=1:STRGRTYPT.300.3 238 356 +;
tig00000171	StringTie	match_part	416081	416209	10.685217	+	.	ID=1:STRGRTYPT.300.3:exon-5;Name=1:STRGRTYPT.300.3;Parent=1:STRGRTYPT.300.3;Target=1:STRGRTYPT.300.3 357 485 +;
tig00000171	StringTie	match_part	433032	433139	7.651761	+	.	ID=1:STRGRTYPT.300.3:exon-6;Name=1:STRGRTYPT.300.3;Parent=1:STRGRTYPT.300.3;Target=1:STRGRTYPT.300.3 486 593 +;
tig00000171	StringTie	match_part	453546	453695	10.348172	+	.	ID=1:STRGRTYPT.300.3:exon-7;Name=1:STRGRTYPT.300.3;Parent=1:STRGRTYPT.300.3;Target=1:STRGRTYPT.300.3 594 743 +;
tig00000171	StringTie	match_part	468243	468449	7.320659	+	.	ID=1:STRGRTYPT.300.3:exon-8;Name=1:STRGRTYPT.300.3;Parent=1:STRGRTYPT.300.3;Target=1:STRGRTYPT.300.3 744 950 +;
tig00000171	StringTie	match_part	470522	470627	8.506055	+	.	ID=1:STRGRTYPT.300.3:exon-9;Name=1:STRGRTYPT.300.3;Parent=1:STRGRTYPT.300.3;Target=1:STRGRTYPT.300.3 951 1056 +;
tig00000171	StringTie	match_part	492168	494097	5.381126	+	.	ID=1:STRGRTYPT.300.3:exon-10;Name=1:STRGRTYPT.300.3;Parent=1:STRGRTYPT.300.3;Target=1:STRGRTYPT.300.3 1057 2986 +;
tig00000171	StringTie	match	487660	494097	3.201866	+	.	ID=1:STRGRTYPT.300.4;Name=1:STRGRTYPT.300.4;
tig00000171	StringTie	match_part	487660	488213	3.747293	+	.	ID=1:STRGRTYPT.300.4:exon-1;Name=1:STRGRTYPT.300.4;Parent=1:STRGRTYPT.300.4;Target=1:STRGRTYPT.300.4 1 554 +;
tig00000171	StringTie	match_part	492168	494097	3.045304	+	.	ID=1:STRGRTYPT.300.4:exon-2;Name=1:STRGRTYPT.300.4;Parent=1:STRGRTYPT.300.4;Target=1:STRGRTYPT.300.4 555 2484 +;
tig00000176	StringTie	match	257178	273578	9.440972	+	.	ID=1:STRGRTYPT.309.1;Name=1:STRGRTYPT.309.1;
tig00000176	StringTie	match_part	257178	257230	8.226415	+	.	ID=1:STRGRTYPT.309.1:exon-1;Name=1:STRGRTYPT.309.1;Parent=1:STRGRTYPT.309.1;Target=1:STRGRTYPT.309.1 1 53 +;
tig00000176	StringTie	match_part	273344	273578	9.714893	+	.	ID=1:STRGRTYPT.309.1:exon-2;Name=1:STRGRTYPT.309.1;Parent=1:STRGRTYPT.309.1;Target=1:STRGRTYPT.309.1 54 288 +;
tig00000176	StringTie	match	48275	154561	23.222799	-	.	ID=1:STRGRTYPT.310.1;Name=1:STRGRTYPT.310.1;
tig00000176	StringTie	match_part	48275	49391	16.922176	-	.	ID=1:STRGRTYPT.310.1:exon-1;Name=1:STRGRTYPT.310.1;Parent=1:STRGRTYPT.310.1;Target=1:STRGRTYPT.310.1 1 1117 +;
tig00000176	StringTie	match_part	49491	49654	41.043579	-	.	ID=1:STRGRTYPT.310.1:exon-2;Name=1:STRGRTYPT.310.1;Parent=1:STRGRTYPT.310.1;Target=1:STRGRTYPT.310.1 1118 1281 +;
tig00000176	StringTie	match_part	56821	57099	42.831959	-	.	ID=1:STRGRTYPT.310.1:exon-3;Name=1:STRGRTYPT.310.1;Parent=1:STRGRTYPT.310.1;Target=1:STRGRTYPT.310.1 1282 1560 +;
tig00000176	StringTie	match_part	60635	60760	29.253927	-	.	ID=1:STRGRTYPT.310.1:exon-4;Name=1:STRGRTYPT.310.1;Parent=1:STRGRTYPT.310.1;Target=1:STRGRTYPT.310.1 1561 1686 +;
tig00000176	StringTie	match_part	66529	66711	34.260090	-	.	ID=1:STRGRTYPT.310.1:exon-5;Name=1:STRGRTYPT.310.1;Parent=1:STRGRTYPT.310.1;Target=1:STRGRTYPT.310.1 1687 1869 +;
tig00000176	StringTie	match_part	73592	73795	19.774567	-	.	ID=1:STRGRTYPT.310.1:exon-6;Name=1:STRGRTYPT.310.1;Parent=1:STRGRTYPT.310.1;Target=1:STRGRTYPT.310.1 1870 2073 +;
tig00000176	StringTie	match_part	76112	76247	14.609497	-	.	ID=1:STRGRTYPT.310.1:exon-7;Name=1:STRGRTYPT.310.1;Parent=1:STRGRTYPT.310.1;Target=1:STRGRTYPT.310.1 2074 2209 +;
tig00000176	StringTie	match_part	78726	78973	30.417074	-	.	ID=1:STRGRTYPT.310.1:exon-8;Name=1:STRGRTYPT.310.1;Parent=1:STRGRTYPT.310.1;Target=1:STRGRTYPT.310.1 2210 2457 +;
tig00000176	StringTie	match_part	98300	98543	17.124876	-	.	ID=1:STRGRTYPT.310.1:exon-9;Name=1:STRGRTYPT.310.1;Parent=1:STRGRTYPT.310.1;Target=1:STRGRTYPT.310.1 2458 2701 +;
tig00000176	StringTie	match_part	106409	106497	18.351337	-	.	ID=1:STRGRTYPT.310.1:exon-10;Name=1:STRGRTYPT.310.1;Parent=1:STRGRTYPT.310.1;Target=1:STRGRTYPT.310.1 2702 2790 +;
tig00000176	StringTie	match_part	108180	108414	20.050241	-	.	ID=1:STRGRTYPT.310.1:exon-11;Name=1:STRGRTYPT.310.1;Parent=1:STRGRTYPT.310.1;Target=1:STRGRTYPT.310.1 2791 3025 +;
tig00000176	StringTie	match_part	111966	112036	30.421446	-	.	ID=1:STRGRTYPT.310.1:exon-12;Name=1:STRGRTYPT.310.1;Parent=1:STRGRTYPT.310.1;Target=1:STRGRTYPT.310.1 3026 3096 +;
tig00000176	StringTie	match_part	122792	122860	22.225021	-	.	ID=1:STRGRTYPT.310.1:exon-13;Name=1:STRGRTYPT.310.1;Parent=1:STRGRTYPT.310.1;Target=1:STRGRTYPT.310.1 3097 3165 +;
tig00000176	StringTie	match_part	132163	132258	16.037037	-	.	ID=1:STRGRTYPT.310.1:exon-14;Name=1:STRGRTYPT.310.1;Parent=1:STRGRTYPT.310.1;Target=1:STRGRTYPT.310.1 3166 3261 +;
tig00000176	StringTie	match_part	154481	154561	9.163714	-	.	ID=1:STRGRTYPT.310.1:exon-15;Name=1:STRGRTYPT.310.1;Parent=1:STRGRTYPT.310.1;Target=1:STRGRTYPT.310.1 3262 3342 +;
tig00000176	StringTie	match	48275	154561	2.866473	-	.	ID=1:STRGRTYPT.310.2;Name=1:STRGRTYPT.310.2;
tig00000176	StringTie	match_part	48275	49391	0.641127	-	.	ID=1:STRGRTYPT.310.2:exon-1;Name=1:STRGRTYPT.310.2;Parent=1:STRGRTYPT.310.2;Target=1:STRGRTYPT.310.2 1 1117 +;
tig00000176	StringTie	match_part	49491	49654	1.555009	-	.	ID=1:STRGRTYPT.310.2:exon-2;Name=1:STRGRTYPT.310.2;Parent=1:STRGRTYPT.310.2;Target=1:STRGRTYPT.310.2 1118 1281 +;
tig00000176	StringTie	match_part	56821	57096	1.623015	-	.	ID=1:STRGRTYPT.310.2:exon-3;Name=1:STRGRTYPT.310.2;Parent=1:STRGRTYPT.310.2;Target=1:STRGRTYPT.310.2 1282 1557 +;
tig00000176	StringTie	match_part	60635	60760	1.291415	-	.	ID=1:STRGRTYPT.310.2:exon-4;Name=1:STRGRTYPT.310.2;Parent=1:STRGRTYPT.310.2;Target=1:STRGRTYPT.310.2 1558 1683 +;
tig00000176	StringTie	match_part	73592	73795	4.985409	-	.	ID=1:STRGRTYPT.310.2:exon-5;Name=1:STRGRTYPT.310.2;Parent=1:STRGRTYPT.310.2;Target=1:STRGRTYPT.310.2 1684 1887 +;
tig00000176	StringTie	match_part	76112	76247	3.683232	-	.	ID=1:STRGRTYPT.310.2:exon-6;Name=1:STRGRTYPT.310.2;Parent=1:STRGRTYPT.310.2;Target=1:STRGRTYPT.310.2 1888 2023 +;
tig00000176	StringTie	match_part	78726	78973	7.668515	-	.	ID=1:STRGRTYPT.310.2:exon-7;Name=1:STRGRTYPT.310.2;Parent=1:STRGRTYPT.310.2;Target=1:STRGRTYPT.310.2 2024 2271 +;
tig00000176	StringTie	match_part	98300	98543	4.317389	-	.	ID=1:STRGRTYPT.310.2:exon-8;Name=1:STRGRTYPT.310.2;Parent=1:STRGRTYPT.310.2;Target=1:STRGRTYPT.310.2 2272 2515 +;
tig00000176	StringTie	match_part	106409	106497	4.626594	-	.	ID=1:STRGRTYPT.310.2:exon-9;Name=1:STRGRTYPT.310.2;Parent=1:STRGRTYPT.310.2;Target=1:STRGRTYPT.310.2 2516 2604 +;
tig00000176	StringTie	match_part	108180	108414	5.054909	-	.	ID=1:STRGRTYPT.310.2:exon-10;Name=1:STRGRTYPT.310.2;Parent=1:STRGRTYPT.310.2;Target=1:STRGRTYPT.310.2 2605 2839 +;
tig00000176	StringTie	match_part	111966	112036	7.669615	-	.	ID=1:STRGRTYPT.310.2:exon-11;Name=1:STRGRTYPT.310.2;Parent=1:STRGRTYPT.310.2;Target=1:STRGRTYPT.310.2 2840 2910 +;
tig00000176	StringTie	match_part	122792	122860	5.603197	-	.	ID=1:STRGRTYPT.310.2:exon-12;Name=1:STRGRTYPT.310.2;Parent=1:STRGRTYPT.310.2;Target=1:STRGRTYPT.310.2 2911 2979 +;
tig00000176	StringTie	match_part	154481	154561	2.290929	-	.	ID=1:STRGRTYPT.310.2:exon-13;Name=1:STRGRTYPT.310.2;Parent=1:STRGRTYPT.310.2;Target=1:STRGRTYPT.310.2 2980 3060 +;
tig00000176	StringTie	match	48275	60847	3.099976	-	.	ID=1:STRGRTYPT.310.3;Name=1:STRGRTYPT.310.3;
tig00000176	StringTie	match_part	48275	49391	2.121454	-	.	ID=1:STRGRTYPT.310.3:exon-1;Name=1:STRGRTYPT.310.3;Parent=1:STRGRTYPT.310.3;Target=1:STRGRTYPT.310.3 1 1117 +;
tig00000176	StringTie	match_part	49491	49654	5.145440	-	.	ID=1:STRGRTYPT.310.3:exon-2;Name=1:STRGRTYPT.310.3;Parent=1:STRGRTYPT.310.3;Target=1:STRGRTYPT.310.3 1118 1281 +;
tig00000176	StringTie	match_part	56821	57096	5.370472	-	.	ID=1:STRGRTYPT.310.3:exon-3;Name=1:STRGRTYPT.310.3;Parent=1:STRGRTYPT.310.3;Target=1:STRGRTYPT.310.3 1282 1557 +;
tig00000176	StringTie	match_part	60635	60847	3.714510	-	.	ID=1:STRGRTYPT.310.3:exon-4;Name=1:STRGRTYPT.310.3;Parent=1:STRGRTYPT.310.3;Target=1:STRGRTYPT.310.3 1558 1770 +;
tig00000176	StringTie	match	275299	396200	6.891194	+	.	ID=1:STRGRTYPT.311.1;Name=1:STRGRTYPT.311.1;
tig00000176	StringTie	match_part	275299	275325	1.000000	+	.	ID=1:STRGRTYPT.311.1:exon-1;Name=1:STRGRTYPT.311.1;Parent=1:STRGRTYPT.311.1;Target=1:STRGRTYPT.311.1 1 27 +;
tig00000176	StringTie	match_part	318826	318871	3.896739	+	.	ID=1:STRGRTYPT.311.1:exon-2;Name=1:STRGRTYPT.311.1;Parent=1:STRGRTYPT.311.1;Target=1:STRGRTYPT.311.1 28 73 +;
tig00000176	StringTie	match_part	321962	322098	6.418143	+	.	ID=1:STRGRTYPT.311.1:exon-3;Name=1:STRGRTYPT.311.1;Parent=1:STRGRTYPT.311.1;Target=1:STRGRTYPT.311.1 74 210 +;
tig00000176	StringTie	match_part	323156	323276	4.860291	+	.	ID=1:STRGRTYPT.311.1:exon-4;Name=1:STRGRTYPT.311.1;Parent=1:STRGRTYPT.311.1;Target=1:STRGRTYPT.311.1 211 331 +;
tig00000176	StringTie	match_part	325575	325634	1.409524	+	.	ID=1:STRGRTYPT.311.1:exon-5;Name=1:STRGRTYPT.311.1;Parent=1:STRGRTYPT.311.1;Target=1:STRGRTYPT.311.1 332 391 +;
tig00000176	StringTie	match_part	341437	341527	1.039246	+	.	ID=1:STRGRTYPT.311.1:exon-6;Name=1:STRGRTYPT.311.1;Parent=1:STRGRTYPT.311.1;Target=1:STRGRTYPT.311.1 392 482 +;
tig00000176	StringTie	match_part	344557	344746	3.409237	+	.	ID=1:STRGRTYPT.311.1:exon-7;Name=1:STRGRTYPT.311.1;Parent=1:STRGRTYPT.311.1;Target=1:STRGRTYPT.311.1 483 672 +;
tig00000176	StringTie	match_part	358248	358328	5.689810	+	.	ID=1:STRGRTYPT.311.1:exon-8;Name=1:STRGRTYPT.311.1;Parent=1:STRGRTYPT.311.1;Target=1:STRGRTYPT.311.1 673 753 +;
tig00000176	StringTie	match_part	358585	358733	3.947796	+	.	ID=1:STRGRTYPT.311.1:exon-9;Name=1:STRGRTYPT.311.1;Parent=1:STRGRTYPT.311.1;Target=1:STRGRTYPT.311.1 754 902 +;
tig00000176	StringTie	match_part	364644	365679	5.950688	+	.	ID=1:STRGRTYPT.311.1:exon-10;Name=1:STRGRTYPT.311.1;Parent=1:STRGRTYPT.311.1;Target=1:STRGRTYPT.311.1 903 1938 +;
tig00000176	StringTie	match_part	375879	375980	1.054797	+	.	ID=1:STRGRTYPT.311.1:exon-11;Name=1:STRGRTYPT.311.1;Parent=1:STRGRTYPT.311.1;Target=1:STRGRTYPT.311.1 1939 2040 +;
tig00000176	StringTie	match_part	380674	380785	1.443718	+	.	ID=1:STRGRTYPT.311.1:exon-12;Name=1:STRGRTYPT.311.1;Parent=1:STRGRTYPT.311.1;Target=1:STRGRTYPT.311.1 2041 2152 +;
tig00000176	StringTie	match_part	380870	382367	10.171991	+	.	ID=1:STRGRTYPT.311.1:exon-13;Name=1:STRGRTYPT.311.1;Parent=1:STRGRTYPT.311.1;Target=1:STRGRTYPT.311.1 2153 3650 +;
tig00000176	StringTie	match_part	384679	384781	16.708738	+	.	ID=1:STRGRTYPT.311.1:exon-14;Name=1:STRGRTYPT.311.1;Parent=1:STRGRTYPT.311.1;Target=1:STRGRTYPT.311.1 3651 3753 +;
tig00000176	StringTie	match_part	392830	392940	16.516176	+	.	ID=1:STRGRTYPT.311.1:exon-15;Name=1:STRGRTYPT.311.1;Parent=1:STRGRTYPT.311.1;Target=1:STRGRTYPT.311.1 3754 3864 +;
tig00000176	StringTie	match_part	394758	396200	5.373413	+	.	ID=1:STRGRTYPT.311.1:exon-16;Name=1:STRGRTYPT.311.1;Parent=1:STRGRTYPT.311.1;Target=1:STRGRTYPT.311.1 3865 5307 +;
tig00000176	StringTie	match	275518	396200	3.528008	+	.	ID=1:STRGRTYPT.311.2;Name=1:STRGRTYPT.311.2;
tig00000176	StringTie	match_part	275518	275572	0.588857	+	.	ID=1:STRGRTYPT.311.2:exon-1;Name=1:STRGRTYPT.311.2;Parent=1:STRGRTYPT.311.2;Target=1:STRGRTYPT.311.2 1 55 +;
tig00000176	StringTie	match_part	318826	318871	3.028903	+	.	ID=1:STRGRTYPT.311.2:exon-2;Name=1:STRGRTYPT.311.2;Parent=1:STRGRTYPT.311.2;Target=1:STRGRTYPT.311.2 56 101 +;
tig00000176	StringTie	match_part	321962	322098	4.988770	+	.	ID=1:STRGRTYPT.311.2:exon-3;Name=1:STRGRTYPT.311.2;Parent=1:STRGRTYPT.311.2;Target=1:STRGRTYPT.311.2 102 238 +;
tig00000176	StringTie	match_part	323156	323276	3.777864	+	.	ID=1:STRGRTYPT.311.2:exon-4;Name=1:STRGRTYPT.311.2;Parent=1:STRGRTYPT.311.2;Target=1:STRGRTYPT.311.2 239 359 +;
tig00000176	StringTie	match_part	325575	325634	1.095611	+	.	ID=1:STRGRTYPT.311.2:exon-5;Name=1:STRGRTYPT.311.2;Parent=1:STRGRTYPT.311.2;Target=1:STRGRTYPT.311.2 360 419 +;
tig00000176	StringTie	match_part	341437	341527	0.807798	+	.	ID=1:STRGRTYPT.311.2:exon-6;Name=1:STRGRTYPT.311.2;Parent=1:STRGRTYPT.311.2;Target=1:STRGRTYPT.311.2 420 510 +;
tig00000176	StringTie	match_part	344557	344746	2.649971	+	.	ID=1:STRGRTYPT.311.2:exon-7;Name=1:STRGRTYPT.311.2;Parent=1:STRGRTYPT.311.2;Target=1:STRGRTYPT.311.2 511 700 +;
tig00000176	StringTie	match_part	358248	358328	4.422642	+	.	ID=1:STRGRTYPT.311.2:exon-8;Name=1:STRGRTYPT.311.2;Parent=1:STRGRTYPT.311.2;Target=1:STRGRTYPT.311.2 701 781 +;
tig00000176	StringTie	match_part	358585	358733	3.068588	+	.	ID=1:STRGRTYPT.311.2:exon-9;Name=1:STRGRTYPT.311.2;Parent=1:STRGRTYPT.311.2;Target=1:STRGRTYPT.311.2 782 930 +;
tig00000176	StringTie	match_part	364644	365679	4.815666	+	.	ID=1:STRGRTYPT.311.2:exon-10;Name=1:STRGRTYPT.311.2;Parent=1:STRGRTYPT.311.2;Target=1:STRGRTYPT.311.2 931 1966 +;
tig00000176	StringTie	match_part	375879	375980	2.883111	+	.	ID=1:STRGRTYPT.311.2:exon-11;Name=1:STRGRTYPT.311.2;Parent=1:STRGRTYPT.311.2;Target=1:STRGRTYPT.311.2 1967 2068 +;
tig00000176	StringTie	match_part	380674	380785	3.946162	+	.	ID=1:STRGRTYPT.311.2:exon-12;Name=1:STRGRTYPT.311.2;Parent=1:STRGRTYPT.311.2;Target=1:STRGRTYPT.311.2 2069 2180 +;
tig00000176	StringTie	match_part	380870	380978	8.078199	+	.	ID=1:STRGRTYPT.311.2:exon-13;Name=1:STRGRTYPT.311.2;Parent=1:STRGRTYPT.311.2;Target=1:STRGRTYPT.311.2 2181 2289 +;
tig00000176	StringTie	match_part	384679	384781	6.716257	+	.	ID=1:STRGRTYPT.311.2:exon-14;Name=1:STRGRTYPT.311.2;Parent=1:STRGRTYPT.311.2;Target=1:STRGRTYPT.311.2 2290 2392 +;
tig00000176	StringTie	match_part	392830	392940	6.638854	+	.	ID=1:STRGRTYPT.311.2:exon-15;Name=1:STRGRTYPT.311.2;Parent=1:STRGRTYPT.311.2;Target=1:STRGRTYPT.311.2 2393 2503 +;
tig00000176	StringTie	match_part	394758	396200	2.159901	+	.	ID=1:STRGRTYPT.311.2:exon-16;Name=1:STRGRTYPT.311.2;Parent=1:STRGRTYPT.311.2;Target=1:STRGRTYPT.311.2 2504 3946 +;
tig00000176	StringTie	match	318824	365747	7.561945	+	.	ID=1:STRGRTYPT.311.3;Name=1:STRGRTYPT.311.3;
tig00000176	StringTie	match_part	318824	318871	5.664062	+	.	ID=1:STRGRTYPT.311.3:exon-1;Name=1:STRGRTYPT.311.3;Parent=1:STRGRTYPT.311.3;Target=1:STRGRTYPT.311.3 1 48 +;
tig00000176	StringTie	match_part	321962	322098	9.627216	+	.	ID=1:STRGRTYPT.311.3:exon-2;Name=1:STRGRTYPT.311.3;Parent=1:STRGRTYPT.311.3;Target=1:STRGRTYPT.311.3 49 185 +;
tig00000176	StringTie	match_part	323156	323276	7.290438	+	.	ID=1:STRGRTYPT.311.3:exon-3;Name=1:STRGRTYPT.311.3;Parent=1:STRGRTYPT.311.3;Target=1:STRGRTYPT.311.3 186 306 +;
tig00000176	StringTie	match_part	325575	325634	2.114286	+	.	ID=1:STRGRTYPT.311.3:exon-4;Name=1:STRGRTYPT.311.3;Parent=1:STRGRTYPT.311.3;Target=1:STRGRTYPT.311.3 307 366 +;
tig00000176	StringTie	match_part	341437	341527	1.558870	+	.	ID=1:STRGRTYPT.311.3:exon-5;Name=1:STRGRTYPT.311.3;Parent=1:STRGRTYPT.311.3;Target=1:STRGRTYPT.311.3 367 457 +;
tig00000176	StringTie	match_part	344557	344746	5.113856	+	.	ID=1:STRGRTYPT.311.3:exon-6;Name=1:STRGRTYPT.311.3;Parent=1:STRGRTYPT.311.3;Target=1:STRGRTYPT.311.3 458 647 +;
tig00000176	StringTie	match_part	358248	358328	8.534717	+	.	ID=1:STRGRTYPT.311.3:exon-7;Name=1:STRGRTYPT.311.3;Parent=1:STRGRTYPT.311.3;Target=1:STRGRTYPT.311.3 648 728 +;
tig00000176	StringTie	match_part	358585	358733	5.921695	+	.	ID=1:STRGRTYPT.311.3:exon-8;Name=1:STRGRTYPT.311.3;Parent=1:STRGRTYPT.311.3;Target=1:STRGRTYPT.311.3 729 877 +;
tig00000176	StringTie	match_part	364644	365747	8.780141	+	.	ID=1:STRGRTYPT.311.3:exon-9;Name=1:STRGRTYPT.311.3;Parent=1:STRGRTYPT.311.3;Target=1:STRGRTYPT.311.3 878 1981 +;
tig00000176	StringTie	match	370760	396200	6.136337	+	.	ID=1:STRGRTYPT.311.4;Name=1:STRGRTYPT.311.4;
tig00000176	StringTie	match_part	370760	371035	4.416666	+	.	ID=1:STRGRTYPT.311.4:exon-1;Name=1:STRGRTYPT.311.4;Parent=1:STRGRTYPT.311.4;Target=1:STRGRTYPT.311.4 1 276 +;
tig00000176	StringTie	match_part	375879	375980	5.906862	+	.	ID=1:STRGRTYPT.311.4:exon-2;Name=1:STRGRTYPT.311.4;Parent=1:STRGRTYPT.311.4;Target=1:STRGRTYPT.311.4 277 378 +;
tig00000176	StringTie	match_part	380674	380785	8.084821	+	.	ID=1:STRGRTYPT.311.4:exon-3;Name=1:STRGRTYPT.311.4;Parent=1:STRGRTYPT.311.4;Target=1:STRGRTYPT.311.4 379 490 +;
tig00000176	StringTie	match_part	380870	380978	16.550457	+	.	ID=1:STRGRTYPT.311.4:exon-4;Name=1:STRGRTYPT.311.4;Parent=1:STRGRTYPT.311.4;Target=1:STRGRTYPT.311.4 491 599 +;
tig00000176	StringTie	match_part	384679	384781	13.760136	+	.	ID=1:STRGRTYPT.311.4:exon-5;Name=1:STRGRTYPT.311.4;Parent=1:STRGRTYPT.311.4;Target=1:STRGRTYPT.311.4 600 702 +;
tig00000176	StringTie	match_part	392830	392940	13.601557	+	.	ID=1:STRGRTYPT.311.4:exon-6;Name=1:STRGRTYPT.311.4;Parent=1:STRGRTYPT.311.4;Target=1:STRGRTYPT.311.4 703 813 +;
tig00000176	StringTie	match_part	394758	396200	4.425163	+	.	ID=1:STRGRTYPT.311.4:exon-7;Name=1:STRGRTYPT.311.4;Parent=1:STRGRTYPT.311.4;Target=1:STRGRTYPT.311.4 814 2256 +;
tig00000176	StringTie	match	446689	596075	80.605461	+	.	ID=1:STRGRTYPT.325.1;Name=1:STRGRTYPT.325.1;
tig00000176	StringTie	match_part	446689	447042	29.278673	+	.	ID=1:STRGRTYPT.325.1:exon-1;Name=1:STRGRTYPT.325.1;Parent=1:STRGRTYPT.325.1;Target=1:STRGRTYPT.325.1 1 354 +;
tig00000176	StringTie	match_part	454827	454984	55.039749	+	.	ID=1:STRGRTYPT.325.1:exon-2;Name=1:STRGRTYPT.325.1;Parent=1:STRGRTYPT.325.1;Target=1:STRGRTYPT.325.1 355 512 +;
tig00000176	StringTie	match_part	505245	505368	80.082542	+	.	ID=1:STRGRTYPT.325.1:exon-3;Name=1:STRGRTYPT.325.1;Parent=1:STRGRTYPT.325.1;Target=1:STRGRTYPT.325.1 513 636 +;
tig00000176	StringTie	match_part	524927	525033	89.640236	+	.	ID=1:STRGRTYPT.325.1:exon-4;Name=1:STRGRTYPT.325.1;Parent=1:STRGRTYPT.325.1;Target=1:STRGRTYPT.325.1 637 743 +;
tig00000176	StringTie	match_part	530645	530774	115.842697	+	.	ID=1:STRGRTYPT.325.1:exon-5;Name=1:STRGRTYPT.325.1;Parent=1:STRGRTYPT.325.1;Target=1:STRGRTYPT.325.1 744 873 +;
tig00000176	StringTie	match_part	531564	531769	89.421906	+	.	ID=1:STRGRTYPT.325.1:exon-6;Name=1:STRGRTYPT.325.1;Parent=1:STRGRTYPT.325.1;Target=1:STRGRTYPT.325.1 874 1079 +;
tig00000176	StringTie	match_part	541314	541389	71.146996	+	.	ID=1:STRGRTYPT.325.1:exon-7;Name=1:STRGRTYPT.325.1;Parent=1:STRGRTYPT.325.1;Target=1:STRGRTYPT.325.1 1080 1155 +;
tig00000176	StringTie	match_part	542996	543090	66.226822	+	.	ID=1:STRGRTYPT.325.1:exon-8;Name=1:STRGRTYPT.325.1;Parent=1:STRGRTYPT.325.1;Target=1:STRGRTYPT.325.1 1156 1250 +;
tig00000176	StringTie	match_part	555813	555914	88.439430	+	.	ID=1:STRGRTYPT.325.1:exon-9;Name=1:STRGRTYPT.325.1;Parent=1:STRGRTYPT.325.1;Target=1:STRGRTYPT.325.1 1251 1352 +;
tig00000176	StringTie	match_part	559866	559917	147.038925	+	.	ID=1:STRGRTYPT.325.1:exon-10;Name=1:STRGRTYPT.325.1;Parent=1:STRGRTYPT.325.1;Target=1:STRGRTYPT.325.1 1353 1404 +;
tig00000176	StringTie	match_part	565592	565690	108.421516	+	.	ID=1:STRGRTYPT.325.1:exon-11;Name=1:STRGRTYPT.325.1;Parent=1:STRGRTYPT.325.1;Target=1:STRGRTYPT.325.1 1405 1503 +;
tig00000176	StringTie	match_part	570195	570360	128.473831	+	.	ID=1:STRGRTYPT.325.1:exon-12;Name=1:STRGRTYPT.325.1;Parent=1:STRGRTYPT.325.1;Target=1:STRGRTYPT.325.1 1504 1669 +;
tig00000176	StringTie	match_part	580952	581043	70.053551	+	.	ID=1:STRGRTYPT.325.1:exon-13;Name=1:STRGRTYPT.325.1;Parent=1:STRGRTYPT.325.1;Target=1:STRGRTYPT.325.1 1670 1761 +;
tig00000176	StringTie	match_part	587552	587661	147.008774	+	.	ID=1:STRGRTYPT.325.1:exon-14;Name=1:STRGRTYPT.325.1;Parent=1:STRGRTYPT.325.1;Target=1:STRGRTYPT.325.1 1762 1871 +;
tig00000176	StringTie	match_part	590040	590186	156.173660	+	.	ID=1:STRGRTYPT.325.1:exon-15;Name=1:STRGRTYPT.325.1;Parent=1:STRGRTYPT.325.1;Target=1:STRGRTYPT.325.1 1872 2018 +;
tig00000176	StringTie	match_part	592264	592514	112.564110	+	.	ID=1:STRGRTYPT.325.1:exon-16;Name=1:STRGRTYPT.325.1;Parent=1:STRGRTYPT.325.1;Target=1:STRGRTYPT.325.1 2019 2269 +;
tig00000176	StringTie	match_part	593715	593778	115.395638	+	.	ID=1:STRGRTYPT.325.1:exon-17;Name=1:STRGRTYPT.325.1;Parent=1:STRGRTYPT.325.1;Target=1:STRGRTYPT.325.1 2270 2333 +;
tig00000176	StringTie	match_part	595387	596075	43.379230	+	.	ID=1:STRGRTYPT.325.1:exon-18;Name=1:STRGRTYPT.325.1;Parent=1:STRGRTYPT.325.1;Target=1:STRGRTYPT.325.1 2334 3022 +;
tig00000176	StringTie	match	446689	596075	40.327885	+	.	ID=1:STRGRTYPT.325.2;Name=1:STRGRTYPT.325.2;
tig00000176	StringTie	match_part	446689	446882	6.201003	+	.	ID=1:STRGRTYPT.325.2:exon-1;Name=1:STRGRTYPT.325.2;Parent=1:STRGRTYPT.325.2;Target=1:STRGRTYPT.325.2 1 194 +;
tig00000176	StringTie	match_part	454827	454984	26.949812	+	.	ID=1:STRGRTYPT.325.2:exon-2;Name=1:STRGRTYPT.325.2;Parent=1:STRGRTYPT.325.2;Target=1:STRGRTYPT.325.2 195 352 +;
tig00000176	StringTie	match_part	505245	505368	39.211830	+	.	ID=1:STRGRTYPT.325.2:exon-3;Name=1:STRGRTYPT.325.2;Parent=1:STRGRTYPT.325.2;Target=1:STRGRTYPT.325.2 353 476 +;
tig00000176	StringTie	match_part	524927	525033	43.891674	+	.	ID=1:STRGRTYPT.325.2:exon-4;Name=1:STRGRTYPT.325.2;Parent=1:STRGRTYPT.325.2;Target=1:STRGRTYPT.325.2 477 583 +;
tig00000176	StringTie	match_part	530645	530774	56.721516	+	.	ID=1:STRGRTYPT.325.2:exon-5;Name=1:STRGRTYPT.325.2;Parent=1:STRGRTYPT.325.2;Target=1:STRGRTYPT.325.2 584 713 +;
tig00000176	StringTie	match_part	531564	531769	43.784779	+	.	ID=1:STRGRTYPT.325.2:exon-6;Name=1:STRGRTYPT.325.2;Parent=1:STRGRTYPT.325.2;Target=1:STRGRTYPT.325.2 714 919 +;
tig00000176	StringTie	match_part	541314	541389	34.836601	+	.	ID=1:STRGRTYPT.325.2:exon-7;Name=1:STRGRTYPT.325.2;Parent=1:STRGRTYPT.325.2;Target=1:STRGRTYPT.325.2 920 995 +;
tig00000176	StringTie	match_part	542996	543090	32.427475	+	.	ID=1:STRGRTYPT.325.2:exon-8;Name=1:STRGRTYPT.325.2;Parent=1:STRGRTYPT.325.2;Target=1:STRGRTYPT.325.2 996 1090 +;
tig00000176	StringTie	match_part	555813	555914	43.303726	+	.	ID=1:STRGRTYPT.325.2:exon-9;Name=1:STRGRTYPT.325.2;Parent=1:STRGRTYPT.325.2;Target=1:STRGRTYPT.325.2 1091 1192 +;
tig00000176	StringTie	match_part	559866	559917	71.996529	+	.	ID=1:STRGRTYPT.325.2:exon-10;Name=1:STRGRTYPT.325.2;Parent=1:STRGRTYPT.325.2;Target=1:STRGRTYPT.325.2 1193 1244 +;
tig00000176	StringTie	match_part	565592	565690	53.087803	+	.	ID=1:STRGRTYPT.325.2:exon-11;Name=1:STRGRTYPT.325.2;Parent=1:STRGRTYPT.325.2;Target=1:STRGRTYPT.325.2 1245 1343 +;
tig00000176	StringTie	match_part	570195	570360	62.906292	+	.	ID=1:STRGRTYPT.325.2:exon-12;Name=1:STRGRTYPT.325.2;Parent=1:STRGRTYPT.325.2;Target=1:STRGRTYPT.325.2 1344 1509 +;
tig00000176	StringTie	match_part	580952	581043	34.301216	+	.	ID=1:STRGRTYPT.325.2:exon-13;Name=1:STRGRTYPT.325.2;Parent=1:STRGRTYPT.325.2;Target=1:STRGRTYPT.325.2 1510 1601 +;
tig00000176	StringTie	match_part	587552	587661	71.981781	+	.	ID=1:STRGRTYPT.325.2:exon-14;Name=1:STRGRTYPT.325.2;Parent=1:STRGRTYPT.325.2;Target=1:STRGRTYPT.325.2 1602 1711 +;
tig00000176	StringTie	match_part	590040	590186	76.469299	+	.	ID=1:STRGRTYPT.325.2:exon-15;Name=1:STRGRTYPT.325.2;Parent=1:STRGRTYPT.325.2;Target=1:STRGRTYPT.325.2 1712 1858 +;
tig00000176	StringTie	match_part	592264	592514	55.116196	+	.	ID=1:STRGRTYPT.325.2:exon-16;Name=1:STRGRTYPT.325.2;Parent=1:STRGRTYPT.325.2;Target=1:STRGRTYPT.325.2 1859 2109 +;
tig00000176	StringTie	match_part	593715	593778	56.538757	+	.	ID=1:STRGRTYPT.325.2:exon-17;Name=1:STRGRTYPT.325.2;Parent=1:STRGRTYPT.325.2;Target=1:STRGRTYPT.325.2 2110 2173 +;
tig00000176	StringTie	match_part	595387	596075	21.263775	+	.	ID=1:STRGRTYPT.325.2:exon-18;Name=1:STRGRTYPT.325.2;Parent=1:STRGRTYPT.325.2;Target=1:STRGRTYPT.325.2 2174 2862 +;
tig00000176	StringTie	match	596288	620674	258.942505	-	.	ID=1:STRGRTYPT.326.1;Name=1:STRGRTYPT.326.1;
tig00000176	StringTie	match_part	596288	596540	60.910217	-	.	ID=1:STRGRTYPT.326.1:exon-1;Name=1:STRGRTYPT.326.1;Parent=1:STRGRTYPT.326.1;Target=1:STRGRTYPT.326.1 1 253 +;
tig00000176	StringTie	match_part	598678	598769	369.906067	-	.	ID=1:STRGRTYPT.326.1:exon-2;Name=1:STRGRTYPT.326.1;Parent=1:STRGRTYPT.326.1;Target=1:STRGRTYPT.326.1 254 345 +;
tig00000176	StringTie	match_part	598862	598943	443.395233	-	.	ID=1:STRGRTYPT.326.1:exon-3;Name=1:STRGRTYPT.326.1;Parent=1:STRGRTYPT.326.1;Target=1:STRGRTYPT.326.1 346 427 +;
tig00000176	StringTie	match_part	601830	601880	324.193268	-	.	ID=1:STRGRTYPT.326.1:exon-4;Name=1:STRGRTYPT.326.1;Parent=1:STRGRTYPT.326.1;Target=1:STRGRTYPT.326.1 428 478 +;
tig00000176	StringTie	match_part	602205	602308	369.822754	-	.	ID=1:STRGRTYPT.326.1:exon-5;Name=1:STRGRTYPT.326.1;Parent=1:STRGRTYPT.326.1;Target=1:STRGRTYPT.326.1 479 582 +;
tig00000176	StringTie	match_part	608112	608195	432.551147	-	.	ID=1:STRGRTYPT.326.1:exon-6;Name=1:STRGRTYPT.326.1;Parent=1:STRGRTYPT.326.1;Target=1:STRGRTYPT.326.1 583 666 +;
tig00000176	StringTie	match_part	620605	620674	192.368805	-	.	ID=1:STRGRTYPT.326.1:exon-7;Name=1:STRGRTYPT.326.1;Parent=1:STRGRTYPT.326.1;Target=1:STRGRTYPT.326.1 667 736 +;
tig00000176	StringTie	match	620779	639785	10.208353	+	.	ID=1:STRGRTYPT.325.3;Name=1:STRGRTYPT.325.3;
tig00000176	StringTie	match_part	620779	620892	9.491563	+	.	ID=1:STRGRTYPT.325.3:exon-1;Name=1:STRGRTYPT.325.3;Parent=1:STRGRTYPT.325.3;Target=1:STRGRTYPT.325.3 1 114 +;
tig00000176	StringTie	match_part	629954	630146	13.117754	+	.	ID=1:STRGRTYPT.325.3:exon-2;Name=1:STRGRTYPT.325.3;Parent=1:STRGRTYPT.325.3;Target=1:STRGRTYPT.325.3 115 307 +;
tig00000176	StringTie	match_part	630455	630583	14.248960	+	.	ID=1:STRGRTYPT.325.3:exon-3;Name=1:STRGRTYPT.325.3;Parent=1:STRGRTYPT.325.3;Target=1:STRGRTYPT.325.3 308 436 +;
tig00000176	StringTie	match_part	636753	636866	7.366440	+	.	ID=1:STRGRTYPT.325.3:exon-4;Name=1:STRGRTYPT.325.3;Parent=1:STRGRTYPT.325.3;Target=1:STRGRTYPT.325.3 437 550 +;
tig00000176	StringTie	match_part	639653	639785	5.117670	+	.	ID=1:STRGRTYPT.325.3:exon-5;Name=1:STRGRTYPT.325.3;Parent=1:STRGRTYPT.325.3;Target=1:STRGRTYPT.325.3 551 683 +;
tig00000176	StringTie	match	620779	699425	7.598082	+	.	ID=1:STRGRTYPT.325.4;Name=1:STRGRTYPT.325.4;
tig00000176	StringTie	match_part	620779	620892	7.998103	+	.	ID=1:STRGRTYPT.325.4:exon-1;Name=1:STRGRTYPT.325.4;Parent=1:STRGRTYPT.325.4;Target=1:STRGRTYPT.325.4 1 114 +;
tig00000176	StringTie	match_part	630023	630146	10.642632	+	.	ID=1:STRGRTYPT.325.4:exon-2;Name=1:STRGRTYPT.325.4;Parent=1:STRGRTYPT.325.4;Target=1:STRGRTYPT.325.4 115 238 +;
tig00000176	StringTie	match_part	698537	698600	7.725853	+	.	ID=1:STRGRTYPT.325.4:exon-3;Name=1:STRGRTYPT.325.4;Parent=1:STRGRTYPT.325.4;Target=1:STRGRTYPT.325.4 239 302 +;
tig00000176	StringTie	match_part	699355	699425	4.293214	+	.	ID=1:STRGRTYPT.325.4:exon-4;Name=1:STRGRTYPT.325.4;Parent=1:STRGRTYPT.325.4;Target=1:STRGRTYPT.325.4 303 373 +;
tig00000176	StringTie	match	620779	631027	32.947620	+	.	ID=1:STRGRTYPT.325.5;Name=1:STRGRTYPT.325.5;
tig00000176	StringTie	match_part	620779	620892	31.200794	+	.	ID=1:STRGRTYPT.325.5:exon-1;Name=1:STRGRTYPT.325.5;Parent=1:STRGRTYPT.325.5;Target=1:STRGRTYPT.325.5 1 114 +;
tig00000176	StringTie	match_part	629954	630146	43.120861	+	.	ID=1:STRGRTYPT.325.5:exon-2;Name=1:STRGRTYPT.325.5;Parent=1:STRGRTYPT.325.5;Target=1:STRGRTYPT.325.5 115 307 +;
tig00000176	StringTie	match_part	630455	631027	29.868568	+	.	ID=1:STRGRTYPT.325.5:exon-3;Name=1:STRGRTYPT.325.5;Parent=1:STRGRTYPT.325.5;Target=1:STRGRTYPT.325.5 308 880 +;
tig00000176	StringTie	match	628662	637638	15.387460	+	.	ID=1:STRGRTYPT.325.6;Name=1:STRGRTYPT.325.6;
tig00000176	StringTie	match_part	628662	630146	19.174353	+	.	ID=1:STRGRTYPT.325.6:exon-1;Name=1:STRGRTYPT.325.6;Parent=1:STRGRTYPT.325.6;Target=1:STRGRTYPT.325.6 1 1485 +;
tig00000176	StringTie	match_part	636753	637638	9.040353	+	.	ID=1:STRGRTYPT.325.6:exon-2;Name=1:STRGRTYPT.325.6;Parent=1:STRGRTYPT.325.6;Target=1:STRGRTYPT.325.6 1486 2371 +;
tig00000176	StringTie	match	628662	726438	15.415835	-	.	ID=1:STRGRTYPT.327.1;Name=1:STRGRTYPT.327.1;
tig00000176	StringTie	match_part	628662	630256	7.045929	-	.	ID=1:STRGRTYPT.327.1:exon-1;Name=1:STRGRTYPT.327.1;Parent=1:STRGRTYPT.327.1;Target=1:STRGRTYPT.327.1 1 1595 +;
tig00000176	StringTie	match_part	630446	630586	24.417065	-	.	ID=1:STRGRTYPT.327.1:exon-2;Name=1:STRGRTYPT.327.1;Parent=1:STRGRTYPT.327.1;Target=1:STRGRTYPT.327.1 1596 1736 +;
tig00000176	StringTie	match_part	631954	632071	16.835308	-	.	ID=1:STRGRTYPT.327.1:exon-3;Name=1:STRGRTYPT.327.1;Parent=1:STRGRTYPT.327.1;Target=1:STRGRTYPT.327.1 1737 1854 +;
tig00000176	StringTie	match_part	633708	633784	19.169472	-	.	ID=1:STRGRTYPT.327.1:exon-4;Name=1:STRGRTYPT.327.1;Parent=1:STRGRTYPT.327.1;Target=1:STRGRTYPT.327.1 1855 1931 +;
tig00000176	StringTie	match_part	635688	635849	15.519344	-	.	ID=1:STRGRTYPT.327.1:exon-5;Name=1:STRGRTYPT.327.1;Parent=1:STRGRTYPT.327.1;Target=1:STRGRTYPT.327.1 1932 2093 +;
tig00000176	StringTie	match_part	647479	647637	26.009151	-	.	ID=1:STRGRTYPT.327.1:exon-6;Name=1:STRGRTYPT.327.1;Parent=1:STRGRTYPT.327.1;Target=1:STRGRTYPT.327.1 2094 2252 +;
tig00000176	StringTie	match_part	647925	648014	19.469879	-	.	ID=1:STRGRTYPT.327.1:exon-7;Name=1:STRGRTYPT.327.1;Parent=1:STRGRTYPT.327.1;Target=1:STRGRTYPT.327.1 2253 2342 +;
tig00000176	StringTie	match_part	648775	648897	24.908638	-	.	ID=1:STRGRTYPT.327.1:exon-8;Name=1:STRGRTYPT.327.1;Parent=1:STRGRTYPT.327.1;Target=1:STRGRTYPT.327.1 2343 2465 +;
tig00000176	StringTie	match_part	653199	653320	18.961048	-	.	ID=1:STRGRTYPT.327.1:exon-9;Name=1:STRGRTYPT.327.1;Parent=1:STRGRTYPT.327.1;Target=1:STRGRTYPT.327.1 2466 2587 +;
tig00000176	StringTie	match_part	653693	653795	33.633030	-	.	ID=1:STRGRTYPT.327.1:exon-10;Name=1:STRGRTYPT.327.1;Parent=1:STRGRTYPT.327.1;Target=1:STRGRTYPT.327.1 2588 2690 +;
tig00000176	StringTie	match_part	654142	654206	21.601679	-	.	ID=1:STRGRTYPT.327.1:exon-11;Name=1:STRGRTYPT.327.1;Parent=1:STRGRTYPT.327.1;Target=1:STRGRTYPT.327.1 2691 2755 +;
tig00000176	StringTie	match_part	655207	655295	30.383512	-	.	ID=1:STRGRTYPT.327.1:exon-12;Name=1:STRGRTYPT.327.1;Parent=1:STRGRTYPT.327.1;Target=1:STRGRTYPT.327.1 2756 2844 +;
tig00000176	StringTie	match_part	655415	655485	27.900734	-	.	ID=1:STRGRTYPT.327.1:exon-13;Name=1:STRGRTYPT.327.1;Parent=1:STRGRTYPT.327.1;Target=1:STRGRTYPT.327.1 2845 2915 +;
tig00000176	StringTie	match_part	662630	662772	26.831795	-	.	ID=1:STRGRTYPT.327.1:exon-14;Name=1:STRGRTYPT.327.1;Parent=1:STRGRTYPT.327.1;Target=1:STRGRTYPT.327.1 2916 3058 +;
tig00000176	StringTie	match_part	665523	665560	42.482143	-	.	ID=1:STRGRTYPT.327.1:exon-15;Name=1:STRGRTYPT.327.1;Parent=1:STRGRTYPT.327.1;Target=1:STRGRTYPT.327.1 3059 3096 +;
tig00000176	StringTie	match_part	665774	665880	35.018417	-	.	ID=1:STRGRTYPT.327.1:exon-16;Name=1:STRGRTYPT.327.1;Parent=1:STRGRTYPT.327.1;Target=1:STRGRTYPT.327.1 3097 3203 +;
tig00000176	StringTie	match_part	674801	674880	20.785744	-	.	ID=1:STRGRTYPT.327.1:exon-17;Name=1:STRGRTYPT.327.1;Parent=1:STRGRTYPT.327.1;Target=1:STRGRTYPT.327.1 3204 3283 +;
tig00000176	StringTie	match_part	677579	677659	19.138947	-	.	ID=1:STRGRTYPT.327.1:exon-18;Name=1:STRGRTYPT.327.1;Parent=1:STRGRTYPT.327.1;Target=1:STRGRTYPT.327.1 3284 3364 +;
tig00000176	StringTie	match_part	681187	681268	20.182428	-	.	ID=1:STRGRTYPT.327.1:exon-19;Name=1:STRGRTYPT.327.1;Parent=1:STRGRTYPT.327.1;Target=1:STRGRTYPT.327.1 3365 3446 +;
tig00000176	StringTie	match_part	687641	687760	19.576609	-	.	ID=1:STRGRTYPT.327.1:exon-20;Name=1:STRGRTYPT.327.1;Parent=1:STRGRTYPT.327.1;Target=1:STRGRTYPT.327.1 3447 3566 +;
tig00000176	StringTie	match_part	709402	709461	15.772742	-	.	ID=1:STRGRTYPT.327.1:exon-21;Name=1:STRGRTYPT.327.1;Parent=1:STRGRTYPT.327.1;Target=1:STRGRTYPT.327.1 3567 3626 +;
tig00000176	StringTie	match_part	724306	724446	17.287315	-	.	ID=1:STRGRTYPT.327.1:exon-22;Name=1:STRGRTYPT.327.1;Parent=1:STRGRTYPT.327.1;Target=1:STRGRTYPT.327.1 3627 3767 +;
tig00000176	StringTie	match_part	726013	726438	2.418924	-	.	ID=1:STRGRTYPT.327.1:exon-23;Name=1:STRGRTYPT.327.1;Parent=1:STRGRTYPT.327.1;Target=1:STRGRTYPT.327.1 3768 4193 +;
tig00000176	StringTie	match	628662	726438	10.310958	-	.	ID=1:STRGRTYPT.327.2;Name=1:STRGRTYPT.327.2;
tig00000176	StringTie	match_part	628662	630256	4.566496	-	.	ID=1:STRGRTYPT.327.2:exon-1;Name=1:STRGRTYPT.327.2;Parent=1:STRGRTYPT.327.2;Target=1:STRGRTYPT.327.2 1 1595 +;
tig00000176	StringTie	match_part	630446	630586	15.827990	-	.	ID=1:STRGRTYPT.327.2:exon-2;Name=1:STRGRTYPT.327.2;Parent=1:STRGRTYPT.327.2;Target=1:STRGRTYPT.327.2 1596 1736 +;
tig00000176	StringTie	match_part	631954	632071	10.775254	-	.	ID=1:STRGRTYPT.327.2:exon-3;Name=1:STRGRTYPT.327.2;Parent=1:STRGRTYPT.327.2;Target=1:STRGRTYPT.327.2 1737 1854 +;
tig00000176	StringTie	match_part	633708	633784	12.221636	-	.	ID=1:STRGRTYPT.327.2:exon-4;Name=1:STRGRTYPT.327.2;Parent=1:STRGRTYPT.327.2;Target=1:STRGRTYPT.327.2 1855 1931 +;
tig00000176	StringTie	match_part	635688	635849	9.920968	-	.	ID=1:STRGRTYPT.327.2:exon-5;Name=1:STRGRTYPT.327.2;Parent=1:STRGRTYPT.327.2;Target=1:STRGRTYPT.327.2 1932 2093 +;
tig00000176	StringTie	match_part	647479	647637	16.575493	-	.	ID=1:STRGRTYPT.327.2:exon-6;Name=1:STRGRTYPT.327.2;Parent=1:STRGRTYPT.327.2;Target=1:STRGRTYPT.327.2 2094 2252 +;
tig00000176	StringTie	match_part	647925	648014	12.408047	-	.	ID=1:STRGRTYPT.327.2:exon-7;Name=1:STRGRTYPT.327.2;Parent=1:STRGRTYPT.327.2;Target=1:STRGRTYPT.327.2 2253 2342 +;
tig00000176	StringTie	match_part	648775	648897	15.874140	-	.	ID=1:STRGRTYPT.327.2:exon-8;Name=1:STRGRTYPT.327.2;Parent=1:STRGRTYPT.327.2;Target=1:STRGRTYPT.327.2 2343 2465 +;
tig00000176	StringTie	match_part	653199	653320	12.083773	-	.	ID=1:STRGRTYPT.327.2:exon-9;Name=1:STRGRTYPT.327.2;Parent=1:STRGRTYPT.327.2;Target=1:STRGRTYPT.327.2 2466 2587 +;
tig00000176	StringTie	match_part	653693	653795	21.434151	-	.	ID=1:STRGRTYPT.327.2:exon-10;Name=1:STRGRTYPT.327.2;Parent=1:STRGRTYPT.327.2;Target=1:STRGRTYPT.327.2 2588 2690 +;
tig00000176	StringTie	match_part	654142	654206	13.766632	-	.	ID=1:STRGRTYPT.327.2:exon-11;Name=1:STRGRTYPT.327.2;Parent=1:STRGRTYPT.327.2;Target=1:STRGRTYPT.327.2 2691 2755 +;
tig00000176	StringTie	match_part	655207	655295	19.363251	-	.	ID=1:STRGRTYPT.327.2:exon-12;Name=1:STRGRTYPT.327.2;Parent=1:STRGRTYPT.327.2;Target=1:STRGRTYPT.327.2 2756 2844 +;
tig00000176	StringTie	match_part	655415	655485	17.770378	-	.	ID=1:STRGRTYPT.327.2:exon-13;Name=1:STRGRTYPT.327.2;Parent=1:STRGRTYPT.327.2;Target=1:STRGRTYPT.327.2 2845 2915 +;
tig00000176	StringTie	match_part	662630	662772	17.042253	-	.	ID=1:STRGRTYPT.327.2:exon-14;Name=1:STRGRTYPT.327.2;Parent=1:STRGRTYPT.327.2;Target=1:STRGRTYPT.327.2 2916 3058 +;
tig00000176	StringTie	match_part	665523	665560	26.982590	-	.	ID=1:STRGRTYPT.327.2:exon-15;Name=1:STRGRTYPT.327.2;Parent=1:STRGRTYPT.327.2;Target=1:STRGRTYPT.327.2 3059 3096 +;
tig00000176	StringTie	match_part	665774	665880	22.241997	-	.	ID=1:STRGRTYPT.327.2:exon-16;Name=1:STRGRTYPT.327.2;Parent=1:STRGRTYPT.327.2;Target=1:STRGRTYPT.327.2 3097 3203 +;
tig00000176	StringTie	match_part	674801	674880	13.202093	-	.	ID=1:STRGRTYPT.327.2:exon-17;Name=1:STRGRTYPT.327.2;Parent=1:STRGRTYPT.327.2;Target=1:STRGRTYPT.327.2 3204 3283 +;
tig00000176	StringTie	match_part	677579	677659	12.156127	-	.	ID=1:STRGRTYPT.327.2:exon-18;Name=1:STRGRTYPT.327.2;Parent=1:STRGRTYPT.327.2;Target=1:STRGRTYPT.327.2 3284 3364 +;
tig00000176	StringTie	match_part	681187	681268	12.818895	-	.	ID=1:STRGRTYPT.327.2:exon-19;Name=1:STRGRTYPT.327.2;Parent=1:STRGRTYPT.327.2;Target=1:STRGRTYPT.327.2 3365 3446 +;
tig00000176	StringTie	match_part	687641	687760	12.434111	-	.	ID=1:STRGRTYPT.327.2:exon-20;Name=1:STRGRTYPT.327.2;Parent=1:STRGRTYPT.327.2;Target=1:STRGRTYPT.327.2 3447 3566 +;
tig00000176	StringTie	match_part	709402	709461	10.018080	-	.	ID=1:STRGRTYPT.327.2:exon-21;Name=1:STRGRTYPT.327.2;Parent=1:STRGRTYPT.327.2;Target=1:STRGRTYPT.327.2 3567 3626 +;
tig00000176	StringTie	match_part	726013	726062	8.942626	-	.	ID=1:STRGRTYPT.327.2:exon-22;Name=1:STRGRTYPT.327.2;Parent=1:STRGRTYPT.327.2;Target=1:STRGRTYPT.327.2 3627 3676 +;
tig00000176	StringTie	match_part	726158	726438	4.180048	-	.	ID=1:STRGRTYPT.327.2:exon-23;Name=1:STRGRTYPT.327.2;Parent=1:STRGRTYPT.327.2;Target=1:STRGRTYPT.327.2 3677 3957 +;
tig00000176	StringTie	match	628662	726438	7.971568	-	.	ID=1:STRGRTYPT.327.3;Name=1:STRGRTYPT.327.3;
tig00000176	StringTie	match_part	628662	630256	3.603956	-	.	ID=1:STRGRTYPT.327.3:exon-1;Name=1:STRGRTYPT.327.3;Parent=1:STRGRTYPT.327.3;Target=1:STRGRTYPT.327.3 1 1595 +;
tig00000176	StringTie	match_part	630446	630586	12.489919	-	.	ID=1:STRGRTYPT.327.3:exon-2;Name=1:STRGRTYPT.327.3;Parent=1:STRGRTYPT.327.3;Target=1:STRGRTYPT.327.3 1596 1736 +;
tig00000176	StringTie	match_part	631954	632071	8.580557	-	.	ID=1:STRGRTYPT.327.3:exon-3;Name=1:STRGRTYPT.327.3;Parent=1:STRGRTYPT.327.3;Target=1:STRGRTYPT.327.3 1737 1854 +;
tig00000176	StringTie	match_part	633708	633784	9.760309	-	.	ID=1:STRGRTYPT.327.3:exon-4;Name=1:STRGRTYPT.327.3;Parent=1:STRGRTYPT.327.3;Target=1:STRGRTYPT.327.3 1855 1931 +;
tig00000176	StringTie	match_part	635688	635849	7.906407	-	.	ID=1:STRGRTYPT.327.3:exon-5;Name=1:STRGRTYPT.327.3;Parent=1:STRGRTYPT.327.3;Target=1:STRGRTYPT.327.3 1932 2093 +;
tig00000176	StringTie	match_part	647479	647637	13.240560	-	.	ID=1:STRGRTYPT.327.3:exon-6;Name=1:STRGRTYPT.327.3;Parent=1:STRGRTYPT.327.3;Target=1:STRGRTYPT.327.3 2094 2252 +;
tig00000176	StringTie	match_part	647925	648014	9.911592	-	.	ID=1:STRGRTYPT.327.3:exon-7;Name=1:STRGRTYPT.327.3;Parent=1:STRGRTYPT.327.3;Target=1:STRGRTYPT.327.3 2253 2342 +;
tig00000176	StringTie	match_part	648775	648897	12.680316	-	.	ID=1:STRGRTYPT.327.3:exon-8;Name=1:STRGRTYPT.327.3;Parent=1:STRGRTYPT.327.3;Target=1:STRGRTYPT.327.3 2343 2465 +;
tig00000176	StringTie	match_part	653199	653320	9.652558	-	.	ID=1:STRGRTYPT.327.3:exon-9;Name=1:STRGRTYPT.327.3;Parent=1:STRGRTYPT.327.3;Target=1:STRGRTYPT.327.3 2466 2587 +;
tig00000176	StringTie	match_part	653693	653795	17.121672	-	.	ID=1:STRGRTYPT.327.3:exon-10;Name=1:STRGRTYPT.327.3;Parent=1:STRGRTYPT.327.3;Target=1:STRGRTYPT.327.3 2588 2690 +;
tig00000176	StringTie	match_part	654142	654206	10.996835	-	.	ID=1:STRGRTYPT.327.3:exon-11;Name=1:STRGRTYPT.327.3;Parent=1:STRGRTYPT.327.3;Target=1:STRGRTYPT.327.3 2691 2755 +;
tig00000176	StringTie	match_part	655207	655295	15.467428	-	.	ID=1:STRGRTYPT.327.3:exon-12;Name=1:STRGRTYPT.327.3;Parent=1:STRGRTYPT.327.3;Target=1:STRGRTYPT.327.3 2756 2844 +;
tig00000176	StringTie	match_part	655415	655485	14.201458	-	.	ID=1:STRGRTYPT.327.3:exon-13;Name=1:STRGRTYPT.327.3;Parent=1:STRGRTYPT.327.3;Target=1:STRGRTYPT.327.3 2845 2915 +;
tig00000176	StringTie	match_part	662630	662772	13.648195	-	.	ID=1:STRGRTYPT.327.3:exon-14;Name=1:STRGRTYPT.327.3;Parent=1:STRGRTYPT.327.3;Target=1:STRGRTYPT.327.3 2916 3058 +;
tig00000176	StringTie	match_part	665523	665560	21.608868	-	.	ID=1:STRGRTYPT.327.3:exon-15;Name=1:STRGRTYPT.327.3;Parent=1:STRGRTYPT.327.3;Target=1:STRGRTYPT.327.3 3059 3096 +;
tig00000176	StringTie	match_part	665774	665880	17.812386	-	.	ID=1:STRGRTYPT.327.3:exon-16;Name=1:STRGRTYPT.327.3;Parent=1:STRGRTYPT.327.3;Target=1:STRGRTYPT.327.3 3097 3203 +;
tig00000176	StringTie	match_part	674801	674880	10.572829	-	.	ID=1:STRGRTYPT.327.3:exon-17;Name=1:STRGRTYPT.327.3;Parent=1:STRGRTYPT.327.3;Target=1:STRGRTYPT.327.3 3204 3283 +;
tig00000176	StringTie	match_part	677579	677659	9.735172	-	.	ID=1:STRGRTYPT.327.3:exon-18;Name=1:STRGRTYPT.327.3;Parent=1:STRGRTYPT.327.3;Target=1:STRGRTYPT.327.3 3284 3364 +;
tig00000176	StringTie	match_part	681187	681268	10.265946	-	.	ID=1:STRGRTYPT.327.3:exon-19;Name=1:STRGRTYPT.327.3;Parent=1:STRGRTYPT.327.3;Target=1:STRGRTYPT.327.3 3365 3446 +;
tig00000176	StringTie	match_part	687641	687760	9.957793	-	.	ID=1:STRGRTYPT.327.3:exon-20;Name=1:STRGRTYPT.327.3;Parent=1:STRGRTYPT.327.3;Target=1:STRGRTYPT.327.3 3447 3566 +;
tig00000176	StringTie	match_part	709402	709461	8.022927	-	.	ID=1:STRGRTYPT.327.3:exon-21;Name=1:STRGRTYPT.327.3;Parent=1:STRGRTYPT.327.3;Target=1:STRGRTYPT.327.3 3567 3626 +;
tig00000176	StringTie	match_part	726013	726438	2.619577	-	.	ID=1:STRGRTYPT.327.3:exon-22;Name=1:STRGRTYPT.327.3;Parent=1:STRGRTYPT.327.3;Target=1:STRGRTYPT.327.3 3627 4052 +;
tig00000186	StringTie	match	18047	27307	5.921709	-	.	ID=1:STRGRTYPT.330.1;Name=1:STRGRTYPT.330.1;
tig00000186	StringTie	match_part	18047	20154	6.040323	-	.	ID=1:STRGRTYPT.330.1:exon-1;Name=1:STRGRTYPT.330.1;Parent=1:STRGRTYPT.330.1;Target=1:STRGRTYPT.330.1 1 2108 +;
tig00000186	StringTie	match_part	27197	27307	3.669123	-	.	ID=1:STRGRTYPT.330.1:exon-2;Name=1:STRGRTYPT.330.1;Parent=1:STRGRTYPT.330.1;Target=1:STRGRTYPT.330.1 2109 2219 +;
tig00000186	StringTie	match	237	11560	49.823879	+	.	ID=1:STRGRTYPT.331.1;Name=1:STRGRTYPT.331.1;
tig00000186	StringTie	match_part	237	340	25.721546	+	.	ID=1:STRGRTYPT.331.1:exon-1;Name=1:STRGRTYPT.331.1;Parent=1:STRGRTYPT.331.1;Target=1:STRGRTYPT.331.1 1 104 +;
tig00000186	StringTie	match_part	1799	1875	51.218128	+	.	ID=1:STRGRTYPT.331.1:exon-2;Name=1:STRGRTYPT.331.1;Parent=1:STRGRTYPT.331.1;Target=1:STRGRTYPT.331.1 105 181 +;
tig00000186	StringTie	match_part	3472	3571	60.601131	+	.	ID=1:STRGRTYPT.331.1:exon-3;Name=1:STRGRTYPT.331.1;Parent=1:STRGRTYPT.331.1;Target=1:STRGRTYPT.331.1 182 281 +;
tig00000186	StringTie	match_part	4249	4351	80.414375	+	.	ID=1:STRGRTYPT.331.1:exon-4;Name=1:STRGRTYPT.331.1;Parent=1:STRGRTYPT.331.1;Target=1:STRGRTYPT.331.1 282 384 +;
tig00000186	StringTie	match_part	6474	6618	117.411285	+	.	ID=1:STRGRTYPT.331.1:exon-5;Name=1:STRGRTYPT.331.1;Parent=1:STRGRTYPT.331.1;Target=1:STRGRTYPT.331.1 385 529 +;
tig00000186	StringTie	match_part	9998	11560	42.421829	+	.	ID=1:STRGRTYPT.331.1:exon-6;Name=1:STRGRTYPT.331.1;Parent=1:STRGRTYPT.331.1;Target=1:STRGRTYPT.331.1 530 2092 +;
tig00000186	StringTie	match	46845	78060	8.856052	+	.	ID=1:STRGRTYPT.332.1;Name=1:STRGRTYPT.332.1;
tig00000186	StringTie	match_part	46845	47498	2.828511	+	.	ID=1:STRGRTYPT.332.1:exon-1;Name=1:STRGRTYPT.332.1;Parent=1:STRGRTYPT.332.1;Target=1:STRGRTYPT.332.1 1 654 +;
tig00000186	StringTie	match_part	77668	78060	18.886618	+	.	ID=1:STRGRTYPT.332.1:exon-2;Name=1:STRGRTYPT.332.1;Parent=1:STRGRTYPT.332.1;Target=1:STRGRTYPT.332.1 655 1047 +;
tig00000186	StringTie	match	64890	74214	9.179251	+	.	ID=1:STRGRTYPT.332.2;Name=1:STRGRTYPT.332.2;
tig00000186	StringTie	match_part	64890	74214	9.179251	+	.	ID=1:STRGRTYPT.332.2:exon-1;Name=1:STRGRTYPT.332.2;Parent=1:STRGRTYPT.332.2;Target=1:STRGRTYPT.332.2 1 9325 +;
tig00000189	StringTie	match	8263	23912	3.836616	+	.	ID=1:STRGRTYPT.333.1;Name=1:STRGRTYPT.333.1;
tig00000189	StringTie	match_part	8263	8363	0.728713	+	.	ID=1:STRGRTYPT.333.1:exon-1;Name=1:STRGRTYPT.333.1;Parent=1:STRGRTYPT.333.1;Target=1:STRGRTYPT.333.1 1 101 +;
tig00000189	StringTie	match_part	15347	15426	2.315000	+	.	ID=1:STRGRTYPT.333.1:exon-2;Name=1:STRGRTYPT.333.1;Parent=1:STRGRTYPT.333.1;Target=1:STRGRTYPT.333.1 102 181 +;
tig00000189	StringTie	match_part	23444	23912	4.765459	+	.	ID=1:STRGRTYPT.333.1:exon-3;Name=1:STRGRTYPT.333.1;Parent=1:STRGRTYPT.333.1;Target=1:STRGRTYPT.333.1 182 650 +;
tig00000189	StringTie	match	24004	30651	4.167857	+	.	ID=1:STRGRTYPT.334.1;Name=1:STRGRTYPT.334.1;
tig00000189	StringTie	match_part	24004	24268	1.713208	+	.	ID=1:STRGRTYPT.334.1:exon-1;Name=1:STRGRTYPT.334.1;Parent=1:STRGRTYPT.334.1;Target=1:STRGRTYPT.334.1 1 265 +;
tig00000189	StringTie	match_part	30357	30651	6.372881	+	.	ID=1:STRGRTYPT.334.1:exon-2;Name=1:STRGRTYPT.334.1;Parent=1:STRGRTYPT.334.1;Target=1:STRGRTYPT.334.1 266 560 +;
tig00000183	StringTie	match	455	23407	603.646851	+	.	ID=1:STRGRTYPT.335.1;Name=1:STRGRTYPT.335.1;
tig00000183	StringTie	match_part	455	735	411.906830	+	.	ID=1:STRGRTYPT.335.1:exon-1;Name=1:STRGRTYPT.335.1;Parent=1:STRGRTYPT.335.1;Target=1:STRGRTYPT.335.1 1 281 +;
tig00000183	StringTie	match_part	6169	6211	706.403015	+	.	ID=1:STRGRTYPT.335.1:exon-2;Name=1:STRGRTYPT.335.1;Parent=1:STRGRTYPT.335.1;Target=1:STRGRTYPT.335.1 282 324 +;
tig00000183	StringTie	match_part	7670	7890	739.074463	+	.	ID=1:STRGRTYPT.335.1:exon-3;Name=1:STRGRTYPT.335.1;Parent=1:STRGRTYPT.335.1;Target=1:STRGRTYPT.335.1 325 545 +;
tig00000183	StringTie	match_part	9550	9711	482.031250	+	.	ID=1:STRGRTYPT.335.1:exon-4;Name=1:STRGRTYPT.335.1;Parent=1:STRGRTYPT.335.1;Target=1:STRGRTYPT.335.1 546 707 +;
tig00000183	StringTie	match_part	12130	12291	802.872437	+	.	ID=1:STRGRTYPT.335.1:exon-5;Name=1:STRGRTYPT.335.1;Parent=1:STRGRTYPT.335.1;Target=1:STRGRTYPT.335.1 708 869 +;
tig00000183	StringTie	match_part	22580	22638	663.593018	+	.	ID=1:STRGRTYPT.335.1:exon-6;Name=1:STRGRTYPT.335.1;Parent=1:STRGRTYPT.335.1;Target=1:STRGRTYPT.335.1 870 928 +;
tig00000183	StringTie	match_part	22744	23407	606.383057	+	.	ID=1:STRGRTYPT.335.1:exon-7;Name=1:STRGRTYPT.335.1;Parent=1:STRGRTYPT.335.1;Target=1:STRGRTYPT.335.1 929 1592 +;
tig00000194	StringTie	match	217064	229616	9.384706	+	.	ID=1:STRGRTYPT.338.1;Name=1:STRGRTYPT.338.1;
tig00000194	StringTie	match_part	217064	217240	10.310735	+	.	ID=1:STRGRTYPT.338.1:exon-1;Name=1:STRGRTYPT.338.1;Parent=1:STRGRTYPT.338.1;Target=1:STRGRTYPT.338.1 1 177 +;
tig00000194	StringTie	match_part	228094	229616	9.277084	+	.	ID=1:STRGRTYPT.338.1:exon-2;Name=1:STRGRTYPT.338.1;Parent=1:STRGRTYPT.338.1;Target=1:STRGRTYPT.338.1 178 1700 +;
tig00000204	StringTie	match	109184	109757	86.194595	+	.	ID=1:STRGRTYPT.340.1;Name=1:STRGRTYPT.340.1;
tig00000204	StringTie	match_part	109184	109757	86.194595	+	.	ID=1:STRGRTYPT.340.1:exon-1;Name=1:STRGRTYPT.340.1;Parent=1:STRGRTYPT.340.1;Target=1:STRGRTYPT.340.1 1 574 +;
tig00000204	StringTie	match	109852	144943	54.394093	-	.	ID=1:STRGRTYPT.341.1;Name=1:STRGRTYPT.341.1;
tig00000204	StringTie	match_part	109852	110331	60.068039	-	.	ID=1:STRGRTYPT.341.1:exon-1;Name=1:STRGRTYPT.341.1;Parent=1:STRGRTYPT.341.1;Target=1:STRGRTYPT.341.1 1 480 +;
tig00000204	StringTie	match_part	144892	144943	2.019231	-	.	ID=1:STRGRTYPT.341.1:exon-2;Name=1:STRGRTYPT.341.1;Parent=1:STRGRTYPT.341.1;Target=1:STRGRTYPT.341.1 481 532 +;
tig00000208	StringTie	match	44077	61617	15.683244	-	.	ID=1:STRGRTYPT.343.1;Name=1:STRGRTYPT.343.1;
tig00000208	StringTie	match_part	44077	45682	15.924412	-	.	ID=1:STRGRTYPT.343.1:exon-1;Name=1:STRGRTYPT.343.1;Parent=1:STRGRTYPT.343.1;Target=1:STRGRTYPT.343.1 1 1606 +;
tig00000208	StringTie	match_part	47047	47150	16.395046	-	.	ID=1:STRGRTYPT.343.1:exon-2;Name=1:STRGRTYPT.343.1;Parent=1:STRGRTYPT.343.1;Target=1:STRGRTYPT.343.1 1607 1710 +;
tig00000208	StringTie	match_part	47674	47788	8.118442	-	.	ID=1:STRGRTYPT.343.1:exon-3;Name=1:STRGRTYPT.343.1;Parent=1:STRGRTYPT.343.1;Target=1:STRGRTYPT.343.1 1711 1825 +;
tig00000208	StringTie	match_part	49324	49476	14.762809	-	.	ID=1:STRGRTYPT.343.1:exon-4;Name=1:STRGRTYPT.343.1;Parent=1:STRGRTYPT.343.1;Target=1:STRGRTYPT.343.1 1826 1978 +;
tig00000208	StringTie	match_part	54207	54293	22.260300	-	.	ID=1:STRGRTYPT.343.1:exon-5;Name=1:STRGRTYPT.343.1;Parent=1:STRGRTYPT.343.1;Target=1:STRGRTYPT.343.1 1979 2065 +;
tig00000208	StringTie	match_part	55982	56130	17.853781	-	.	ID=1:STRGRTYPT.343.1:exon-6;Name=1:STRGRTYPT.343.1;Parent=1:STRGRTYPT.343.1;Target=1:STRGRTYPT.343.1 2066 2214 +;
tig00000208	StringTie	match_part	60164	60308	13.858555	-	.	ID=1:STRGRTYPT.343.1:exon-7;Name=1:STRGRTYPT.343.1;Parent=1:STRGRTYPT.343.1;Target=1:STRGRTYPT.343.1 2215 2359 +;
tig00000208	StringTie	match_part	61554	61617	9.203125	-	.	ID=1:STRGRTYPT.343.1:exon-8;Name=1:STRGRTYPT.343.1;Parent=1:STRGRTYPT.343.1;Target=1:STRGRTYPT.343.1 2360 2423 +;
tig00000208	StringTie	match	44077	60311	5.447987	-	.	ID=1:STRGRTYPT.343.2;Name=1:STRGRTYPT.343.2;
tig00000208	StringTie	match_part	44077	45682	7.006559	-	.	ID=1:STRGRTYPT.343.2:exon-1;Name=1:STRGRTYPT.343.2;Parent=1:STRGRTYPT.343.2;Target=1:STRGRTYPT.343.2 1 1606 +;
tig00000208	StringTie	match_part	47047	47150	9.181225	-	.	ID=1:STRGRTYPT.343.2:exon-2;Name=1:STRGRTYPT.343.2;Parent=1:STRGRTYPT.343.2;Target=1:STRGRTYPT.343.2 1607 1710 +;
tig00000208	StringTie	match_part	47335	47788	3.380403	-	.	ID=1:STRGRTYPT.343.2:exon-3;Name=1:STRGRTYPT.343.2;Parent=1:STRGRTYPT.343.2;Target=1:STRGRTYPT.343.2 1711 2164 +;
tig00000208	StringTie	match_part	49324	49476	2.111559	-	.	ID=1:STRGRTYPT.343.2:exon-4;Name=1:STRGRTYPT.343.2;Parent=1:STRGRTYPT.343.2;Target=1:STRGRTYPT.343.2 2165 2317 +;
tig00000208	StringTie	match_part	54207	54293	3.188933	-	.	ID=1:STRGRTYPT.343.2:exon-5;Name=1:STRGRTYPT.343.2;Parent=1:STRGRTYPT.343.2;Target=1:STRGRTYPT.343.2 2318 2404 +;
tig00000208	StringTie	match_part	55982	56130	2.022129	-	.	ID=1:STRGRTYPT.343.2:exon-6;Name=1:STRGRTYPT.343.2;Parent=1:STRGRTYPT.343.2;Target=1:STRGRTYPT.343.2 2405 2553 +;
tig00000208	StringTie	match_part	60164	60311	0.863914	-	.	ID=1:STRGRTYPT.343.2:exon-7;Name=1:STRGRTYPT.343.2;Parent=1:STRGRTYPT.343.2;Target=1:STRGRTYPT.343.2 2554 2701 +;
tig00000208	StringTie	match	44077	60311	5.657557	-	.	ID=1:STRGRTYPT.343.3;Name=1:STRGRTYPT.343.3;
tig00000208	StringTie	match_part	44077	45682	7.308286	-	.	ID=1:STRGRTYPT.343.3:exon-1;Name=1:STRGRTYPT.343.3;Parent=1:STRGRTYPT.343.3;Target=1:STRGRTYPT.343.3 1 1606 +;
tig00000208	StringTie	match_part	47047	47788	4.749623	-	.	ID=1:STRGRTYPT.343.3:exon-2;Name=1:STRGRTYPT.343.3;Parent=1:STRGRTYPT.343.3;Target=1:STRGRTYPT.343.3 1607 2348 +;
tig00000208	StringTie	match_part	49324	49476	2.268029	-	.	ID=1:STRGRTYPT.343.3:exon-3;Name=1:STRGRTYPT.343.3;Parent=1:STRGRTYPT.343.3;Target=1:STRGRTYPT.343.3 2349 2501 +;
tig00000208	StringTie	match_part	54207	54293	3.424956	-	.	ID=1:STRGRTYPT.343.3:exon-4;Name=1:STRGRTYPT.343.3;Parent=1:STRGRTYPT.343.3;Target=1:STRGRTYPT.343.3 2502 2588 +;
tig00000208	StringTie	match_part	55982	56130	2.201958	-	.	ID=1:STRGRTYPT.343.3:exon-5;Name=1:STRGRTYPT.343.3;Parent=1:STRGRTYPT.343.3;Target=1:STRGRTYPT.343.3 2589 2737 +;
tig00000208	StringTie	match_part	60164	60311	0.991228	-	.	ID=1:STRGRTYPT.343.3:exon-6;Name=1:STRGRTYPT.343.3;Parent=1:STRGRTYPT.343.3;Target=1:STRGRTYPT.343.3 2738 2885 +;
tig00000208	StringTie	match	62096	113167	17.087591	-	.	ID=1:STRGRTYPT.344.1;Name=1:STRGRTYPT.344.1;
tig00000208	StringTie	match_part	62096	62179	5.565468	-	.	ID=1:STRGRTYPT.344.1:exon-1;Name=1:STRGRTYPT.344.1;Parent=1:STRGRTYPT.344.1;Target=1:STRGRTYPT.344.1 1 84 +;
tig00000208	StringTie	match_part	68713	68782	12.408808	-	.	ID=1:STRGRTYPT.344.1:exon-2;Name=1:STRGRTYPT.344.1;Parent=1:STRGRTYPT.344.1;Target=1:STRGRTYPT.344.1 85 154 +;
tig00000208	StringTie	match_part	69888	69981	16.459822	-	.	ID=1:STRGRTYPT.344.1:exon-3;Name=1:STRGRTYPT.344.1;Parent=1:STRGRTYPT.344.1;Target=1:STRGRTYPT.344.1 155 248 +;
tig00000208	StringTie	match_part	74244	74431	16.826038	-	.	ID=1:STRGRTYPT.344.1:exon-4;Name=1:STRGRTYPT.344.1;Parent=1:STRGRTYPT.344.1;Target=1:STRGRTYPT.344.1 249 436 +;
tig00000208	StringTie	match_part	76556	76655	22.967999	-	.	ID=1:STRGRTYPT.344.1:exon-5;Name=1:STRGRTYPT.344.1;Parent=1:STRGRTYPT.344.1;Target=1:STRGRTYPT.344.1 437 536 +;
tig00000208	StringTie	match_part	80211	80700	18.106812	-	.	ID=1:STRGRTYPT.344.1:exon-6;Name=1:STRGRTYPT.344.1;Parent=1:STRGRTYPT.344.1;Target=1:STRGRTYPT.344.1 537 1026 +;
tig00000208	StringTie	match_part	81412	81532	19.134697	-	.	ID=1:STRGRTYPT.344.1:exon-7;Name=1:STRGRTYPT.344.1;Parent=1:STRGRTYPT.344.1;Target=1:STRGRTYPT.344.1 1027 1147 +;
tig00000208	StringTie	match_part	81619	81726	16.290257	-	.	ID=1:STRGRTYPT.344.1:exon-8;Name=1:STRGRTYPT.344.1;Parent=1:STRGRTYPT.344.1;Target=1:STRGRTYPT.344.1 1148 1255 +;
tig00000208	StringTie	match_part	87578	87876	26.456432	-	.	ID=1:STRGRTYPT.344.1:exon-9;Name=1:STRGRTYPT.344.1;Parent=1:STRGRTYPT.344.1;Target=1:STRGRTYPT.344.1 1256 1554 +;
tig00000208	StringTie	match_part	91005	91100	23.469742	-	.	ID=1:STRGRTYPT.344.1:exon-10;Name=1:STRGRTYPT.344.1;Parent=1:STRGRTYPT.344.1;Target=1:STRGRTYPT.344.1 1555 1650 +;
tig00000208	StringTie	match_part	92081	92269	12.154528	-	.	ID=1:STRGRTYPT.344.1:exon-11;Name=1:STRGRTYPT.344.1;Parent=1:STRGRTYPT.344.1;Target=1:STRGRTYPT.344.1 1651 1839 +;
tig00000208	StringTie	match_part	112969	113167	5.393569	-	.	ID=1:STRGRTYPT.344.1:exon-12;Name=1:STRGRTYPT.344.1;Parent=1:STRGRTYPT.344.1;Target=1:STRGRTYPT.344.1 1840 2038 +;
tig00000208	StringTie	match	62096	113167	4.766268	-	.	ID=1:STRGRTYPT.344.2;Name=1:STRGRTYPT.344.2;
tig00000208	StringTie	match_part	62096	62179	1.731479	-	.	ID=1:STRGRTYPT.344.2:exon-1;Name=1:STRGRTYPT.344.2;Parent=1:STRGRTYPT.344.2;Target=1:STRGRTYPT.344.2 1 84 +;
tig00000208	StringTie	match_part	68713	68782	3.860518	-	.	ID=1:STRGRTYPT.344.2:exon-2;Name=1:STRGRTYPT.344.2;Parent=1:STRGRTYPT.344.2;Target=1:STRGRTYPT.344.2 85 154 +;
tig00000208	StringTie	match_part	69888	69981	5.120833	-	.	ID=1:STRGRTYPT.344.2:exon-3;Name=1:STRGRTYPT.344.2;Parent=1:STRGRTYPT.344.2;Target=1:STRGRTYPT.344.2 155 248 +;
tig00000208	StringTie	match_part	74244	74431	5.234768	-	.	ID=1:STRGRTYPT.344.2:exon-4;Name=1:STRGRTYPT.344.2;Parent=1:STRGRTYPT.344.2;Target=1:STRGRTYPT.344.2 249 436 +;
tig00000208	StringTie	match_part	80211	80700	5.029670	-	.	ID=1:STRGRTYPT.344.2:exon-5;Name=1:STRGRTYPT.344.2;Parent=1:STRGRTYPT.344.2;Target=1:STRGRTYPT.344.2 437 926 +;
tig00000208	StringTie	match_part	81412	81532	5.315194	-	.	ID=1:STRGRTYPT.344.2:exon-6;Name=1:STRGRTYPT.344.2;Parent=1:STRGRTYPT.344.2;Target=1:STRGRTYPT.344.2 927 1047 +;
tig00000208	StringTie	match_part	81619	81726	4.525070	-	.	ID=1:STRGRTYPT.344.2:exon-7;Name=1:STRGRTYPT.344.2;Parent=1:STRGRTYPT.344.2;Target=1:STRGRTYPT.344.2 1048 1155 +;
tig00000208	StringTie	match_part	87578	87876	7.349007	-	.	ID=1:STRGRTYPT.344.2:exon-8;Name=1:STRGRTYPT.344.2;Parent=1:STRGRTYPT.344.2;Target=1:STRGRTYPT.344.2 1156 1454 +;
tig00000208	StringTie	match_part	91005	91100	6.519371	-	.	ID=1:STRGRTYPT.344.2:exon-9;Name=1:STRGRTYPT.344.2;Parent=1:STRGRTYPT.344.2;Target=1:STRGRTYPT.344.2 1455 1550 +;
tig00000208	StringTie	match_part	92081	92269	3.376257	-	.	ID=1:STRGRTYPT.344.2:exon-10;Name=1:STRGRTYPT.344.2;Parent=1:STRGRTYPT.344.2;Target=1:STRGRTYPT.344.2 1551 1739 +;
tig00000208	StringTie	match_part	112969	113167	1.498213	-	.	ID=1:STRGRTYPT.344.2:exon-11;Name=1:STRGRTYPT.344.2;Parent=1:STRGRTYPT.344.2;Target=1:STRGRTYPT.344.2 1740 1938 +;
tig00000208	StringTie	match	119804	152414	139.784103	+	.	ID=1:STRGRTYPT.345.1;Name=1:STRGRTYPT.345.1;
tig00000208	StringTie	match_part	119804	119910	71.943924	+	.	ID=1:STRGRTYPT.345.1:exon-1;Name=1:STRGRTYPT.345.1;Parent=1:STRGRTYPT.345.1;Target=1:STRGRTYPT.345.1 1 107 +;
tig00000208	StringTie	match_part	141131	141331	213.280869	+	.	ID=1:STRGRTYPT.345.1:exon-2;Name=1:STRGRTYPT.345.1;Parent=1:STRGRTYPT.345.1;Target=1:STRGRTYPT.345.1 108 308 +;
tig00000208	StringTie	match_part	144530	144691	240.286270	+	.	ID=1:STRGRTYPT.345.1:exon-3;Name=1:STRGRTYPT.345.1;Parent=1:STRGRTYPT.345.1;Target=1:STRGRTYPT.345.1 309 470 +;
tig00000208	StringTie	match_part	151798	152414	101.217972	+	.	ID=1:STRGRTYPT.345.1:exon-4;Name=1:STRGRTYPT.345.1;Parent=1:STRGRTYPT.345.1;Target=1:STRGRTYPT.345.1 471 1087 +;
tig00000208	StringTie	match	202688	218127	2.933544	+	.	ID=1:STRGRTYPT.346.1;Name=1:STRGRTYPT.346.1;
tig00000208	StringTie	match_part	202688	202769	2.304878	+	.	ID=1:STRGRTYPT.346.1:exon-1;Name=1:STRGRTYPT.346.1;Parent=1:STRGRTYPT.346.1;Target=1:STRGRTYPT.346.1 1 82 +;
tig00000208	StringTie	match_part	217894	218127	3.153846	+	.	ID=1:STRGRTYPT.346.1:exon-2;Name=1:STRGRTYPT.346.1;Parent=1:STRGRTYPT.346.1;Target=1:STRGRTYPT.346.1 83 316 +;
tig00000208	StringTie	match	243762	286561	16.218199	-	.	ID=1:STRGRTYPT.350.1;Name=1:STRGRTYPT.350.1;
tig00000208	StringTie	match_part	243762	244712	10.860247	-	.	ID=1:STRGRTYPT.350.1:exon-1;Name=1:STRGRTYPT.350.1;Parent=1:STRGRTYPT.350.1;Target=1:STRGRTYPT.350.1 1 951 +;
tig00000208	StringTie	match_part	247764	247916	14.426601	-	.	ID=1:STRGRTYPT.350.1:exon-2;Name=1:STRGRTYPT.350.1;Parent=1:STRGRTYPT.350.1;Target=1:STRGRTYPT.350.1 952 1104 +;
tig00000208	StringTie	match_part	252773	252864	30.275993	-	.	ID=1:STRGRTYPT.350.1:exon-3;Name=1:STRGRTYPT.350.1;Parent=1:STRGRTYPT.350.1;Target=1:STRGRTYPT.350.1 1105 1196 +;
tig00000208	StringTie	match_part	256362	256777	27.919004	-	.	ID=1:STRGRTYPT.350.1:exon-4;Name=1:STRGRTYPT.350.1;Parent=1:STRGRTYPT.350.1;Target=1:STRGRTYPT.350.1 1197 1612 +;
tig00000208	StringTie	match_part	259310	259401	18.815140	-	.	ID=1:STRGRTYPT.350.1:exon-5;Name=1:STRGRTYPT.350.1;Parent=1:STRGRTYPT.350.1;Target=1:STRGRTYPT.350.1 1613 1704 +;
tig00000208	StringTie	match_part	261370	261740	18.481867	-	.	ID=1:STRGRTYPT.350.1:exon-6;Name=1:STRGRTYPT.350.1;Parent=1:STRGRTYPT.350.1;Target=1:STRGRTYPT.350.1 1705 2075 +;
tig00000208	StringTie	match_part	267225	267278	9.757576	-	.	ID=1:STRGRTYPT.350.1:exon-7;Name=1:STRGRTYPT.350.1;Parent=1:STRGRTYPT.350.1;Target=1:STRGRTYPT.350.1 2076 2129 +;
tig00000208	StringTie	match_part	286437	286561	3.960000	-	.	ID=1:STRGRTYPT.350.1:exon-8;Name=1:STRGRTYPT.350.1;Parent=1:STRGRTYPT.350.1;Target=1:STRGRTYPT.350.1 2130 2254 +;
tig00000223	StringTie	match	15524	70897	11.404181	-	.	ID=1:STRGRTYPT.351.1;Name=1:STRGRTYPT.351.1;
tig00000223	StringTie	match_part	15524	15549	4.384615	-	.	ID=1:STRGRTYPT.351.1:exon-1;Name=1:STRGRTYPT.351.1;Parent=1:STRGRTYPT.351.1;Target=1:STRGRTYPT.351.1 1 26 +;
tig00000223	StringTie	match_part	17478	17645	7.035714	-	.	ID=1:STRGRTYPT.351.1:exon-2;Name=1:STRGRTYPT.351.1;Parent=1:STRGRTYPT.351.1;Target=1:STRGRTYPT.351.1 27 194 +;
tig00000223	StringTie	match_part	59352	59445	14.150871	-	.	ID=1:STRGRTYPT.351.1:exon-3;Name=1:STRGRTYPT.351.1;Parent=1:STRGRTYPT.351.1;Target=1:STRGRTYPT.351.1 195 288 +;
tig00000223	StringTie	match_part	60501	60592	16.208324	-	.	ID=1:STRGRTYPT.351.1:exon-4;Name=1:STRGRTYPT.351.1;Parent=1:STRGRTYPT.351.1;Target=1:STRGRTYPT.351.1 289 380 +;
tig00000223	StringTie	match_part	67134	67658	12.910822	-	.	ID=1:STRGRTYPT.351.1:exon-5;Name=1:STRGRTYPT.351.1;Parent=1:STRGRTYPT.351.1;Target=1:STRGRTYPT.351.1 381 905 +;
tig00000223	StringTie	match_part	70813	70897	4.642466	-	.	ID=1:STRGRTYPT.351.1:exon-6;Name=1:STRGRTYPT.351.1;Parent=1:STRGRTYPT.351.1;Target=1:STRGRTYPT.351.1 906 990 +;
tig00000223	StringTie	match	59190	70897	19.663614	-	.	ID=1:STRGRTYPT.351.2;Name=1:STRGRTYPT.351.2;
tig00000223	StringTie	match_part	59190	59445	14.358665	-	.	ID=1:STRGRTYPT.351.2:exon-1;Name=1:STRGRTYPT.351.2;Parent=1:STRGRTYPT.351.2;Target=1:STRGRTYPT.351.2 1 256 +;
tig00000223	StringTie	match_part	60501	60592	28.364565	-	.	ID=1:STRGRTYPT.351.2:exon-2;Name=1:STRGRTYPT.351.2;Parent=1:STRGRTYPT.351.2;Target=1:STRGRTYPT.351.2 257 348 +;
tig00000223	StringTie	match_part	67134	67658	22.593939	-	.	ID=1:STRGRTYPT.351.2:exon-3;Name=1:STRGRTYPT.351.2;Parent=1:STRGRTYPT.351.2;Target=1:STRGRTYPT.351.2 349 873 +;
tig00000223	StringTie	match_part	70813	70897	8.124315	-	.	ID=1:STRGRTYPT.351.2:exon-4;Name=1:STRGRTYPT.351.2;Parent=1:STRGRTYPT.351.2;Target=1:STRGRTYPT.351.2 874 958 +;
tig00000229	StringTie	match	32857	185008	4.874122	+	.	ID=1:STRGRTYPT.354.1;Name=1:STRGRTYPT.354.1;
tig00000229	StringTie	match_part	32857	33149	3.481581	+	.	ID=1:STRGRTYPT.354.1:exon-1;Name=1:STRGRTYPT.354.1;Parent=1:STRGRTYPT.354.1;Target=1:STRGRTYPT.354.1 1 293 +;
tig00000229	StringTie	match_part	67020	67127	6.844243	+	.	ID=1:STRGRTYPT.354.1:exon-2;Name=1:STRGRTYPT.354.1;Parent=1:STRGRTYPT.354.1;Target=1:STRGRTYPT.354.1 294 401 +;
tig00000229	StringTie	match_part	96492	96571	3.927069	+	.	ID=1:STRGRTYPT.354.1:exon-3;Name=1:STRGRTYPT.354.1;Parent=1:STRGRTYPT.354.1;Target=1:STRGRTYPT.354.1 402 481 +;
tig00000229	StringTie	match_part	107153	107260	7.415054	+	.	ID=1:STRGRTYPT.354.1:exon-4;Name=1:STRGRTYPT.354.1;Parent=1:STRGRTYPT.354.1;Target=1:STRGRTYPT.354.1 482 589 +;
tig00000229	StringTie	match_part	115834	115976	13.811844	+	.	ID=1:STRGRTYPT.354.1:exon-5;Name=1:STRGRTYPT.354.1;Parent=1:STRGRTYPT.354.1;Target=1:STRGRTYPT.354.1 590 732 +;
tig00000229	StringTie	match_part	120663	120796	8.241205	+	.	ID=1:STRGRTYPT.354.1:exon-6;Name=1:STRGRTYPT.354.1;Parent=1:STRGRTYPT.354.1;Target=1:STRGRTYPT.354.1 733 866 +;
tig00000229	StringTie	match_part	122420	122511	9.767739	+	.	ID=1:STRGRTYPT.354.1:exon-7;Name=1:STRGRTYPT.354.1;Parent=1:STRGRTYPT.354.1;Target=1:STRGRTYPT.354.1 867 958 +;
tig00000229	StringTie	match_part	126033	126121	10.976147	+	.	ID=1:STRGRTYPT.354.1:exon-8;Name=1:STRGRTYPT.354.1;Parent=1:STRGRTYPT.354.1;Target=1:STRGRTYPT.354.1 959 1047 +;
tig00000229	StringTie	match_part	126910	127054	11.491469	+	.	ID=1:STRGRTYPT.354.1:exon-9;Name=1:STRGRTYPT.354.1;Parent=1:STRGRTYPT.354.1;Target=1:STRGRTYPT.354.1 1048 1192 +;
tig00000229	StringTie	match_part	127905	127953	6.665584	+	.	ID=1:STRGRTYPT.354.1:exon-10;Name=1:STRGRTYPT.354.1;Parent=1:STRGRTYPT.354.1;Target=1:STRGRTYPT.354.1 1193 1241 +;
tig00000229	StringTie	match_part	128946	129095	7.550202	+	.	ID=1:STRGRTYPT.354.1:exon-11;Name=1:STRGRTYPT.354.1;Parent=1:STRGRTYPT.354.1;Target=1:STRGRTYPT.354.1 1242 1391 +;
tig00000229	StringTie	match_part	131458	131661	5.673659	+	.	ID=1:STRGRTYPT.354.1:exon-12;Name=1:STRGRTYPT.354.1;Parent=1:STRGRTYPT.354.1;Target=1:STRGRTYPT.354.1 1392 1595 +;
tig00000229	StringTie	match_part	133639	133677	5.268658	+	.	ID=1:STRGRTYPT.354.1:exon-13;Name=1:STRGRTYPT.354.1;Parent=1:STRGRTYPT.354.1;Target=1:STRGRTYPT.354.1 1596 1634 +;
tig00000229	StringTie	match_part	133770	133880	3.316644	+	.	ID=1:STRGRTYPT.354.1:exon-14;Name=1:STRGRTYPT.354.1;Parent=1:STRGRTYPT.354.1;Target=1:STRGRTYPT.354.1 1635 1745 +;
tig00000229	StringTie	match_part	139097	139186	4.701353	+	.	ID=1:STRGRTYPT.354.1:exon-15;Name=1:STRGRTYPT.354.1;Parent=1:STRGRTYPT.354.1;Target=1:STRGRTYPT.354.1 1746 1835 +;
tig00000229	StringTie	match_part	146865	147025	6.012472	+	.	ID=1:STRGRTYPT.354.1:exon-16;Name=1:STRGRTYPT.354.1;Parent=1:STRGRTYPT.354.1;Target=1:STRGRTYPT.354.1 1836 1996 +;
tig00000229	StringTie	match_part	149645	149783	6.282270	+	.	ID=1:STRGRTYPT.354.1:exon-17;Name=1:STRGRTYPT.354.1;Parent=1:STRGRTYPT.354.1;Target=1:STRGRTYPT.354.1 1997 2135 +;
tig00000229	StringTie	match_part	151326	151442	5.810446	+	.	ID=1:STRGRTYPT.354.1:exon-18;Name=1:STRGRTYPT.354.1;Parent=1:STRGRTYPT.354.1;Target=1:STRGRTYPT.354.1 2136 2252 +;
tig00000229	StringTie	match_part	151611	152339	6.137569	+	.	ID=1:STRGRTYPT.354.1:exon-19;Name=1:STRGRTYPT.354.1;Parent=1:STRGRTYPT.354.1;Target=1:STRGRTYPT.354.1 2253 2981 +;
tig00000229	StringTie	match_part	164676	164834	6.223695	+	.	ID=1:STRGRTYPT.354.1:exon-20;Name=1:STRGRTYPT.354.1;Parent=1:STRGRTYPT.354.1;Target=1:STRGRTYPT.354.1 2982 3140 +;
tig00000229	StringTie	match_part	165848	165984	5.766687	+	.	ID=1:STRGRTYPT.354.1:exon-21;Name=1:STRGRTYPT.354.1;Parent=1:STRGRTYPT.354.1;Target=1:STRGRTYPT.354.1 3141 3277 +;
tig00000229	StringTie	match_part	167119	167408	7.093078	+	.	ID=1:STRGRTYPT.354.1:exon-22;Name=1:STRGRTYPT.354.1;Parent=1:STRGRTYPT.354.1;Target=1:STRGRTYPT.354.1 3278 3567 +;
tig00000229	StringTie	match_part	167889	168077	6.544185	+	.	ID=1:STRGRTYPT.354.1:exon-23;Name=1:STRGRTYPT.354.1;Parent=1:STRGRTYPT.354.1;Target=1:STRGRTYPT.354.1 3568 3756 +;
tig00000229	StringTie	match_part	174822	174999	6.299306	+	.	ID=1:STRGRTYPT.354.1:exon-24;Name=1:STRGRTYPT.354.1;Parent=1:STRGRTYPT.354.1;Target=1:STRGRTYPT.354.1 3757 3934 +;
tig00000229	StringTie	match_part	175463	175651	6.072273	+	.	ID=1:STRGRTYPT.354.1:exon-25;Name=1:STRGRTYPT.354.1;Parent=1:STRGRTYPT.354.1;Target=1:STRGRTYPT.354.1 3935 4123 +;
tig00000229	StringTie	match_part	181058	185008	2.998843	+	.	ID=1:STRGRTYPT.354.1:exon-26;Name=1:STRGRTYPT.354.1;Parent=1:STRGRTYPT.354.1;Target=1:STRGRTYPT.354.1 4124 8074 +;
tig00000229	StringTie	match	32857	185008	3.794649	+	.	ID=1:STRGRTYPT.354.2;Name=1:STRGRTYPT.354.2;
tig00000229	StringTie	match_part	32857	33149	1.972343	+	.	ID=1:STRGRTYPT.354.2:exon-1;Name=1:STRGRTYPT.354.2;Parent=1:STRGRTYPT.354.2;Target=1:STRGRTYPT.354.2 1 293 +;
tig00000229	StringTie	match_part	67020	67127	3.877317	+	.	ID=1:STRGRTYPT.354.2:exon-2;Name=1:STRGRTYPT.354.2;Parent=1:STRGRTYPT.354.2;Target=1:STRGRTYPT.354.2 294 401 +;
tig00000229	StringTie	match_part	96492	96571	2.224716	+	.	ID=1:STRGRTYPT.354.2:exon-3;Name=1:STRGRTYPT.354.2;Parent=1:STRGRTYPT.354.2;Target=1:STRGRTYPT.354.2 402 481 +;
tig00000229	StringTie	match_part	107153	107260	4.200686	+	.	ID=1:STRGRTYPT.354.2:exon-4;Name=1:STRGRTYPT.354.2;Parent=1:STRGRTYPT.354.2;Target=1:STRGRTYPT.354.2 482 589 +;
tig00000229	StringTie	match_part	115834	115976	7.824518	+	.	ID=1:STRGRTYPT.354.2:exon-5;Name=1:STRGRTYPT.354.2;Parent=1:STRGRTYPT.354.2;Target=1:STRGRTYPT.354.2 590 732 +;
tig00000229	StringTie	match_part	120663	120796	4.668707	+	.	ID=1:STRGRTYPT.354.2:exon-6;Name=1:STRGRTYPT.354.2;Parent=1:STRGRTYPT.354.2;Target=1:STRGRTYPT.354.2 733 866 +;
tig00000229	StringTie	match_part	122420	122511	5.533501	+	.	ID=1:STRGRTYPT.354.2:exon-7;Name=1:STRGRTYPT.354.2;Parent=1:STRGRTYPT.354.2;Target=1:STRGRTYPT.354.2 867 958 +;
tig00000229	StringTie	match_part	126033	126121	6.218072	+	.	ID=1:STRGRTYPT.354.2:exon-8;Name=1:STRGRTYPT.354.2;Parent=1:STRGRTYPT.354.2;Target=1:STRGRTYPT.354.2 959 1047 +;
tig00000229	StringTie	match_part	126910	127054	6.510007	+	.	ID=1:STRGRTYPT.354.2:exon-9;Name=1:STRGRTYPT.354.2;Parent=1:STRGRTYPT.354.2;Target=1:STRGRTYPT.354.2 1048 1192 +;
tig00000229	StringTie	match_part	127905	127953	3.776106	+	.	ID=1:STRGRTYPT.354.2:exon-10;Name=1:STRGRTYPT.354.2;Parent=1:STRGRTYPT.354.2;Target=1:STRGRTYPT.354.2 1193 1241 +;
tig00000229	StringTie	match_part	128946	129095	4.277248	+	.	ID=1:STRGRTYPT.354.2:exon-11;Name=1:STRGRTYPT.354.2;Parent=1:STRGRTYPT.354.2;Target=1:STRGRTYPT.354.2 1242 1391 +;
tig00000229	StringTie	match_part	131458	131661	3.214172	+	.	ID=1:STRGRTYPT.354.2:exon-12;Name=1:STRGRTYPT.354.2;Parent=1:STRGRTYPT.354.2;Target=1:STRGRTYPT.354.2 1392 1595 +;
tig00000229	StringTie	match_part	133639	133677	2.984736	+	.	ID=1:STRGRTYPT.354.2:exon-13;Name=1:STRGRTYPT.354.2;Parent=1:STRGRTYPT.354.2;Target=1:STRGRTYPT.354.2 1596 1634 +;
tig00000229	StringTie	match_part	133770	133880	1.878904	+	.	ID=1:STRGRTYPT.354.2:exon-14;Name=1:STRGRTYPT.354.2;Parent=1:STRGRTYPT.354.2;Target=1:STRGRTYPT.354.2 1635 1745 +;
tig00000229	StringTie	match_part	139097	139186	2.663353	+	.	ID=1:STRGRTYPT.354.2:exon-15;Name=1:STRGRTYPT.354.2;Parent=1:STRGRTYPT.354.2;Target=1:STRGRTYPT.354.2 1746 1835 +;
tig00000229	StringTie	match_part	146865	147025	3.406112	+	.	ID=1:STRGRTYPT.354.2:exon-16;Name=1:STRGRTYPT.354.2;Parent=1:STRGRTYPT.354.2;Target=1:STRGRTYPT.354.2 1836 1996 +;
tig00000229	StringTie	match_part	149645	149783	3.786955	+	.	ID=1:STRGRTYPT.354.2:exon-17;Name=1:STRGRTYPT.354.2;Parent=1:STRGRTYPT.354.2;Target=1:STRGRTYPT.354.2 1997 2135 +;
tig00000229	StringTie	match_part	151326	151442	3.444158	+	.	ID=1:STRGRTYPT.354.2:exon-18;Name=1:STRGRTYPT.354.2;Parent=1:STRGRTYPT.354.2;Target=1:STRGRTYPT.354.2 2136 2252 +;
tig00000229	StringTie	match_part	151611	152339	3.638062	+	.	ID=1:STRGRTYPT.354.2:exon-19;Name=1:STRGRTYPT.354.2;Parent=1:STRGRTYPT.354.2;Target=1:STRGRTYPT.354.2 2253 2981 +;
tig00000229	StringTie	match_part	164676	164834	3.689113	+	.	ID=1:STRGRTYPT.354.2:exon-20;Name=1:STRGRTYPT.354.2;Parent=1:STRGRTYPT.354.2;Target=1:STRGRTYPT.354.2 2982 3140 +;
tig00000229	StringTie	match_part	165848	165984	3.418221	+	.	ID=1:STRGRTYPT.354.2:exon-21;Name=1:STRGRTYPT.354.2;Parent=1:STRGRTYPT.354.2;Target=1:STRGRTYPT.354.2 3141 3277 +;
tig00000229	StringTie	match_part	167119	167408	4.204443	+	.	ID=1:STRGRTYPT.354.2:exon-22;Name=1:STRGRTYPT.354.2;Parent=1:STRGRTYPT.354.2;Target=1:STRGRTYPT.354.2 3278 3567 +;
tig00000229	StringTie	match_part	167889	168077	3.879231	+	.	ID=1:STRGRTYPT.354.2:exon-23;Name=1:STRGRTYPT.354.2;Parent=1:STRGRTYPT.354.2;Target=1:STRGRTYPT.354.2 3568 3756 +;
tig00000229	StringTie	match_part	174822	174999	3.568606	+	.	ID=1:STRGRTYPT.354.2:exon-24;Name=1:STRGRTYPT.354.2;Parent=1:STRGRTYPT.354.2;Target=1:STRGRTYPT.354.2 3757 3934 +;
tig00000229	StringTie	match_part	175463	175651	3.439990	+	.	ID=1:STRGRTYPT.354.2:exon-25;Name=1:STRGRTYPT.354.2;Parent=1:STRGRTYPT.354.2;Target=1:STRGRTYPT.354.2 3935 4123 +;
tig00000229	StringTie	match_part	181314	185008	3.727227	+	.	ID=1:STRGRTYPT.354.2:exon-26;Name=1:STRGRTYPT.354.2;Parent=1:STRGRTYPT.354.2;Target=1:STRGRTYPT.354.2 4124 7818 +;
tig00000229	StringTie	match	128932	185008	3.682251	+	.	ID=1:STRGRTYPT.354.3;Name=1:STRGRTYPT.354.3;
tig00000229	StringTie	match_part	128932	129095	2.482297	+	.	ID=1:STRGRTYPT.354.3:exon-1;Name=1:STRGRTYPT.354.3;Parent=1:STRGRTYPT.354.3;Target=1:STRGRTYPT.354.3 1 164 +;
tig00000229	StringTie	match_part	131458	131661	1.904536	+	.	ID=1:STRGRTYPT.354.3:exon-2;Name=1:STRGRTYPT.354.3;Parent=1:STRGRTYPT.354.3;Target=1:STRGRTYPT.354.3 165 368 +;
tig00000229	StringTie	match_part	133639	133677	1.768584	+	.	ID=1:STRGRTYPT.354.3:exon-3;Name=1:STRGRTYPT.354.3;Parent=1:STRGRTYPT.354.3;Target=1:STRGRTYPT.354.3 369 407 +;
tig00000229	StringTie	match_part	133770	133880	1.113332	+	.	ID=1:STRGRTYPT.354.3:exon-4;Name=1:STRGRTYPT.354.3;Parent=1:STRGRTYPT.354.3;Target=1:STRGRTYPT.354.3 408 518 +;
tig00000229	StringTie	match_part	139097	139186	1.578151	+	.	ID=1:STRGRTYPT.354.3:exon-5;Name=1:STRGRTYPT.354.3;Parent=1:STRGRTYPT.354.3;Target=1:STRGRTYPT.354.3 519 608 +;
tig00000229	StringTie	match_part	146865	147025	2.018268	+	.	ID=1:STRGRTYPT.354.3:exon-6;Name=1:STRGRTYPT.354.3;Parent=1:STRGRTYPT.354.3;Target=1:STRGRTYPT.354.3 609 769 +;
tig00000229	StringTie	match_part	149645	149783	2.555455	+	.	ID=1:STRGRTYPT.354.3:exon-7;Name=1:STRGRTYPT.354.3;Parent=1:STRGRTYPT.354.3;Target=1:STRGRTYPT.354.3 770 908 +;
tig00000229	StringTie	match_part	151326	151442	2.249171	+	.	ID=1:STRGRTYPT.354.3:exon-8;Name=1:STRGRTYPT.354.3;Parent=1:STRGRTYPT.354.3;Target=1:STRGRTYPT.354.3 909 1025 +;
tig00000229	StringTie	match_part	151611	152339	2.375797	+	.	ID=1:STRGRTYPT.354.3:exon-9;Name=1:STRGRTYPT.354.3;Parent=1:STRGRTYPT.354.3;Target=1:STRGRTYPT.354.3 1026 1754 +;
tig00000229	StringTie	match_part	164676	164834	2.409136	+	.	ID=1:STRGRTYPT.354.3:exon-10;Name=1:STRGRTYPT.354.3;Parent=1:STRGRTYPT.354.3;Target=1:STRGRTYPT.354.3 1755 1913 +;
tig00000229	StringTie	match_part	165848	165984	2.232232	+	.	ID=1:STRGRTYPT.354.3:exon-11;Name=1:STRGRTYPT.354.3;Parent=1:STRGRTYPT.354.3;Target=1:STRGRTYPT.354.3 1914 2050 +;
tig00000229	StringTie	match_part	167119	167408	2.745666	+	.	ID=1:STRGRTYPT.354.3:exon-12;Name=1:STRGRTYPT.354.3;Parent=1:STRGRTYPT.354.3;Target=1:STRGRTYPT.354.3 2051 2340 +;
tig00000229	StringTie	match_part	167889	168077	2.533483	+	.	ID=1:STRGRTYPT.354.3:exon-13;Name=1:STRGRTYPT.354.3;Parent=1:STRGRTYPT.354.3;Target=1:STRGRTYPT.354.3 2341 2529 +;
tig00000229	StringTie	match_part	174822	174999	2.114552	+	.	ID=1:STRGRTYPT.354.3:exon-14;Name=1:STRGRTYPT.354.3;Parent=1:STRGRTYPT.354.3;Target=1:STRGRTYPT.354.3 2530 2707 +;
tig00000229	StringTie	match_part	175463	175651	2.038342	+	.	ID=1:STRGRTYPT.354.3:exon-15;Name=1:STRGRTYPT.354.3;Parent=1:STRGRTYPT.354.3;Target=1:STRGRTYPT.354.3 2708 2896 +;
tig00000229	StringTie	match_part	181058	181115	3.224385	+	.	ID=1:STRGRTYPT.354.3:exon-16;Name=1:STRGRTYPT.354.3;Parent=1:STRGRTYPT.354.3;Target=1:STRGRTYPT.354.3 2897 2954 +;
tig00000229	StringTie	match_part	181372	185008	4.813767	+	.	ID=1:STRGRTYPT.354.3:exon-17;Name=1:STRGRTYPT.354.3;Parent=1:STRGRTYPT.354.3;Target=1:STRGRTYPT.354.3 2955 6591 +;
tig00000229	StringTie	match	146743	185008	6.120843	+	.	ID=1:STRGRTYPT.354.4;Name=1:STRGRTYPT.354.4;
tig00000229	StringTie	match_part	146743	147025	3.883261	+	.	ID=1:STRGRTYPT.354.4:exon-1;Name=1:STRGRTYPT.354.4;Parent=1:STRGRTYPT.354.4;Target=1:STRGRTYPT.354.4 1 283 +;
tig00000229	StringTie	match_part	149645	149783	6.280243	+	.	ID=1:STRGRTYPT.354.4:exon-2;Name=1:STRGRTYPT.354.4;Parent=1:STRGRTYPT.354.4;Target=1:STRGRTYPT.354.4 284 422 +;
tig00000229	StringTie	match_part	151326	151442	5.728050	+	.	ID=1:STRGRTYPT.354.4:exon-3;Name=1:STRGRTYPT.354.4;Parent=1:STRGRTYPT.354.4;Target=1:STRGRTYPT.354.4 423 539 +;
tig00000229	StringTie	match_part	151611	152339	6.050536	+	.	ID=1:STRGRTYPT.354.4:exon-4;Name=1:STRGRTYPT.354.4;Parent=1:STRGRTYPT.354.4;Target=1:STRGRTYPT.354.4 540 1268 +;
tig00000229	StringTie	match_part	164676	164834	6.135440	+	.	ID=1:STRGRTYPT.354.4:exon-5;Name=1:STRGRTYPT.354.4;Parent=1:STRGRTYPT.354.4;Target=1:STRGRTYPT.354.4 1269 1427 +;
tig00000229	StringTie	match_part	165848	165984	5.684913	+	.	ID=1:STRGRTYPT.354.4:exon-6;Name=1:STRGRTYPT.354.4;Parent=1:STRGRTYPT.354.4;Target=1:STRGRTYPT.354.4 1428 1564 +;
tig00000229	StringTie	match_part	167119	167408	6.992495	+	.	ID=1:STRGRTYPT.354.4:exon-7;Name=1:STRGRTYPT.354.4;Parent=1:STRGRTYPT.354.4;Target=1:STRGRTYPT.354.4 1565 1854 +;
tig00000229	StringTie	match_part	167889	168077	6.451586	+	.	ID=1:STRGRTYPT.354.4:exon-8;Name=1:STRGRTYPT.354.4;Parent=1:STRGRTYPT.354.4;Target=1:STRGRTYPT.354.4 1855 2043 +;
tig00000229	StringTie	match_part	174822	174999	5.981956	+	.	ID=1:STRGRTYPT.354.4:exon-9;Name=1:STRGRTYPT.354.4;Parent=1:STRGRTYPT.354.4;Target=1:STRGRTYPT.354.4 2044 2221 +;
tig00000229	StringTie	match_part	175463	175651	5.766360	+	.	ID=1:STRGRTYPT.354.4:exon-10;Name=1:STRGRTYPT.354.4;Parent=1:STRGRTYPT.354.4;Target=1:STRGRTYPT.354.4 2222 2410 +;
tig00000229	StringTie	match_part	181314	185008	6.247846	+	.	ID=1:STRGRTYPT.354.4:exon-11;Name=1:STRGRTYPT.354.4;Parent=1:STRGRTYPT.354.4;Target=1:STRGRTYPT.354.4 2411 6105 +;
tig00000229	StringTie	match	196852	233098	5.114757	-	.	ID=1:STRGRTYPT.358.1;Name=1:STRGRTYPT.358.1;
tig00000229	StringTie	match_part	196852	198335	4.163458	-	.	ID=1:STRGRTYPT.358.1:exon-1;Name=1:STRGRTYPT.358.1;Parent=1:STRGRTYPT.358.1;Target=1:STRGRTYPT.358.1 1 1484 +;
tig00000229	StringTie	match_part	199468	199631	14.105567	-	.	ID=1:STRGRTYPT.358.1:exon-2;Name=1:STRGRTYPT.358.1;Parent=1:STRGRTYPT.358.1;Target=1:STRGRTYPT.358.1 1485 1648 +;
tig00000229	StringTie	match_part	207015	207130	7.303224	-	.	ID=1:STRGRTYPT.358.1:exon-3;Name=1:STRGRTYPT.358.1;Parent=1:STRGRTYPT.358.1;Target=1:STRGRTYPT.358.1 1649 1764 +;
tig00000229	StringTie	match_part	207269	207468	9.443042	-	.	ID=1:STRGRTYPT.358.1:exon-4;Name=1:STRGRTYPT.358.1;Parent=1:STRGRTYPT.358.1;Target=1:STRGRTYPT.358.1 1765 1964 +;
tig00000229	StringTie	match_part	211329	211481	2.928488	-	.	ID=1:STRGRTYPT.358.1:exon-5;Name=1:STRGRTYPT.358.1;Parent=1:STRGRTYPT.358.1;Target=1:STRGRTYPT.358.1 1965 2117 +;
tig00000229	StringTie	match_part	212315	212505	9.375235	-	.	ID=1:STRGRTYPT.358.1:exon-6;Name=1:STRGRTYPT.358.1;Parent=1:STRGRTYPT.358.1;Target=1:STRGRTYPT.358.1 2118 2308 +;
tig00000229	StringTie	match_part	216378	216552	3.809206	-	.	ID=1:STRGRTYPT.358.1:exon-7;Name=1:STRGRTYPT.358.1;Parent=1:STRGRTYPT.358.1;Target=1:STRGRTYPT.358.1 2309 2483 +;
tig00000229	StringTie	match_part	217772	217992	2.407408	-	.	ID=1:STRGRTYPT.358.1:exon-8;Name=1:STRGRTYPT.358.1;Parent=1:STRGRTYPT.358.1;Target=1:STRGRTYPT.358.1 2484 2704 +;
tig00000229	StringTie	match_part	219479	219691	3.803063	-	.	ID=1:STRGRTYPT.358.1:exon-9;Name=1:STRGRTYPT.358.1;Parent=1:STRGRTYPT.358.1;Target=1:STRGRTYPT.358.1 2705 2917 +;
tig00000229	StringTie	match_part	221835	221927	9.596740	-	.	ID=1:STRGRTYPT.358.1:exon-10;Name=1:STRGRTYPT.358.1;Parent=1:STRGRTYPT.358.1;Target=1:STRGRTYPT.358.1 2918 3010 +;
tig00000229	StringTie	match_part	223601	223747	7.879494	-	.	ID=1:STRGRTYPT.358.1:exon-11;Name=1:STRGRTYPT.358.1;Parent=1:STRGRTYPT.358.1;Target=1:STRGRTYPT.358.1 3011 3157 +;
tig00000229	StringTie	match_part	228087	228192	3.635913	-	.	ID=1:STRGRTYPT.358.1:exon-12;Name=1:STRGRTYPT.358.1;Parent=1:STRGRTYPT.358.1;Target=1:STRGRTYPT.358.1 3158 3263 +;
tig00000229	StringTie	match_part	228753	228880	2.494612	-	.	ID=1:STRGRTYPT.358.1:exon-13;Name=1:STRGRTYPT.358.1;Parent=1:STRGRTYPT.358.1;Target=1:STRGRTYPT.358.1 3264 3391 +;
tig00000229	StringTie	match_part	230591	230889	6.685311	-	.	ID=1:STRGRTYPT.358.1:exon-14;Name=1:STRGRTYPT.358.1;Parent=1:STRGRTYPT.358.1;Target=1:STRGRTYPT.358.1 3392 3690 +;
tig00000229	StringTie	match_part	232674	233098	1.922574	-	.	ID=1:STRGRTYPT.358.1:exon-15;Name=1:STRGRTYPT.358.1;Parent=1:STRGRTYPT.358.1;Target=1:STRGRTYPT.358.1 3691 4115 +;
tig00000229	StringTie	match	196852	233098	3.219604	-	.	ID=1:STRGRTYPT.358.2;Name=1:STRGRTYPT.358.2;
tig00000229	StringTie	match_part	196852	198335	1.974270	-	.	ID=1:STRGRTYPT.358.2:exon-1;Name=1:STRGRTYPT.358.2;Parent=1:STRGRTYPT.358.2;Target=1:STRGRTYPT.358.2 1 1484 +;
tig00000229	StringTie	match_part	207015	207130	5.418820	-	.	ID=1:STRGRTYPT.358.2:exon-2;Name=1:STRGRTYPT.358.2;Parent=1:STRGRTYPT.358.2;Target=1:STRGRTYPT.358.2 1485 1600 +;
tig00000229	StringTie	match_part	207269	207468	7.008962	-	.	ID=1:STRGRTYPT.358.2:exon-3;Name=1:STRGRTYPT.358.2;Parent=1:STRGRTYPT.358.2;Target=1:STRGRTYPT.358.2 1601 1800 +;
tig00000229	StringTie	match_part	211329	211481	2.314432	-	.	ID=1:STRGRTYPT.358.2:exon-4;Name=1:STRGRTYPT.358.2;Parent=1:STRGRTYPT.358.2;Target=1:STRGRTYPT.358.2 1801 1953 +;
tig00000229	StringTie	match_part	212315	212505	7.409401	-	.	ID=1:STRGRTYPT.358.2:exon-5;Name=1:STRGRTYPT.358.2;Parent=1:STRGRTYPT.358.2;Target=1:STRGRTYPT.358.2 1954 2144 +;
tig00000229	StringTie	match_part	216378	216552	3.010478	-	.	ID=1:STRGRTYPT.358.2:exon-6;Name=1:STRGRTYPT.358.2;Parent=1:STRGRTYPT.358.2;Target=1:STRGRTYPT.358.2 2145 2319 +;
tig00000229	StringTie	match_part	217772	217992	1.902613	-	.	ID=1:STRGRTYPT.358.2:exon-7;Name=1:STRGRTYPT.358.2;Parent=1:STRGRTYPT.358.2;Target=1:STRGRTYPT.358.2 2320 2540 +;
tig00000229	StringTie	match_part	219479	219691	3.005624	-	.	ID=1:STRGRTYPT.358.2:exon-8;Name=1:STRGRTYPT.358.2;Parent=1:STRGRTYPT.358.2;Target=1:STRGRTYPT.358.2 2541 2753 +;
tig00000229	StringTie	match_part	221835	221927	7.584461	-	.	ID=1:STRGRTYPT.358.2:exon-9;Name=1:STRGRTYPT.358.2;Parent=1:STRGRTYPT.358.2;Target=1:STRGRTYPT.358.2 2754 2846 +;
tig00000229	StringTie	match_part	223601	223747	6.227294	-	.	ID=1:STRGRTYPT.358.2:exon-10;Name=1:STRGRTYPT.358.2;Parent=1:STRGRTYPT.358.2;Target=1:STRGRTYPT.358.2 2847 2993 +;
tig00000229	StringTie	match_part	228087	228192	2.873521	-	.	ID=1:STRGRTYPT.358.2:exon-11;Name=1:STRGRTYPT.358.2;Parent=1:STRGRTYPT.358.2;Target=1:STRGRTYPT.358.2 2994 3099 +;
tig00000229	StringTie	match_part	228753	228880	1.971533	-	.	ID=1:STRGRTYPT.358.2:exon-12;Name=1:STRGRTYPT.358.2;Parent=1:STRGRTYPT.358.2;Target=1:STRGRTYPT.358.2 3100 3227 +;
tig00000229	StringTie	match_part	230591	230889	5.283511	-	.	ID=1:STRGRTYPT.358.2:exon-13;Name=1:STRGRTYPT.358.2;Parent=1:STRGRTYPT.358.2;Target=1:STRGRTYPT.358.2 3228 3526 +;
tig00000229	StringTie	match_part	232674	233098	1.519442	-	.	ID=1:STRGRTYPT.358.2:exon-14;Name=1:STRGRTYPT.358.2;Parent=1:STRGRTYPT.358.2;Target=1:STRGRTYPT.358.2 3527 3951 +;
tig00000229	StringTie	match	253114	325951	2.853844	-	.	ID=1:STRGRTYPT.360.1;Name=1:STRGRTYPT.360.1;
tig00000229	StringTie	match_part	253114	257251	3.050612	-	.	ID=1:STRGRTYPT.360.1:exon-1;Name=1:STRGRTYPT.360.1;Parent=1:STRGRTYPT.360.1;Target=1:STRGRTYPT.360.1 1 4138 +;
tig00000229	StringTie	match_part	263969	264153	2.814752	-	.	ID=1:STRGRTYPT.360.1:exon-2;Name=1:STRGRTYPT.360.1;Parent=1:STRGRTYPT.360.1;Target=1:STRGRTYPT.360.1 4139 4323 +;
tig00000229	StringTie	match_part	267206	267321	2.339155	-	.	ID=1:STRGRTYPT.360.1:exon-3;Name=1:STRGRTYPT.360.1;Parent=1:STRGRTYPT.360.1;Target=1:STRGRTYPT.360.1 4324 4439 +;
tig00000229	StringTie	match_part	273718	273807	5.283761	-	.	ID=1:STRGRTYPT.360.1:exon-4;Name=1:STRGRTYPT.360.1;Parent=1:STRGRTYPT.360.1;Target=1:STRGRTYPT.360.1 4440 4529 +;
tig00000229	StringTie	match_part	277357	277439	4.436701	-	.	ID=1:STRGRTYPT.360.1:exon-5;Name=1:STRGRTYPT.360.1;Parent=1:STRGRTYPT.360.1;Target=1:STRGRTYPT.360.1 4530 4612 +;
tig00000229	StringTie	match_part	291900	293347	2.220219	-	.	ID=1:STRGRTYPT.360.1:exon-6;Name=1:STRGRTYPT.360.1;Parent=1:STRGRTYPT.360.1;Target=1:STRGRTYPT.360.1 4613 6060 +;
tig00000229	StringTie	match_part	312008	312208	3.060697	-	.	ID=1:STRGRTYPT.360.1:exon-7;Name=1:STRGRTYPT.360.1;Parent=1:STRGRTYPT.360.1;Target=1:STRGRTYPT.360.1 6061 6261 +;
tig00000229	StringTie	match_part	325849	325951	0.703883	-	.	ID=1:STRGRTYPT.360.1:exon-8;Name=1:STRGRTYPT.360.1;Parent=1:STRGRTYPT.360.1;Target=1:STRGRTYPT.360.1 6262 6364 +;
tig00000229	StringTie	match	253114	312212	11.552028	-	.	ID=1:STRGRTYPT.360.2;Name=1:STRGRTYPT.360.2;
tig00000229	StringTie	match_part	253114	257251	12.202448	-	.	ID=1:STRGRTYPT.360.2:exon-1;Name=1:STRGRTYPT.360.2;Parent=1:STRGRTYPT.360.2;Target=1:STRGRTYPT.360.2 1 4138 +;
tig00000229	StringTie	match_part	263969	264153	11.259008	-	.	ID=1:STRGRTYPT.360.2:exon-2;Name=1:STRGRTYPT.360.2;Parent=1:STRGRTYPT.360.2;Target=1:STRGRTYPT.360.2 4139 4323 +;
tig00000229	StringTie	match_part	267206	267321	9.356621	-	.	ID=1:STRGRTYPT.360.2:exon-3;Name=1:STRGRTYPT.360.2;Parent=1:STRGRTYPT.360.2;Target=1:STRGRTYPT.360.2 4324 4439 +;
tig00000229	StringTie	match_part	273718	273807	21.135040	-	.	ID=1:STRGRTYPT.360.2:exon-4;Name=1:STRGRTYPT.360.2;Parent=1:STRGRTYPT.360.2;Target=1:STRGRTYPT.360.2 4440 4529 +;
tig00000229	StringTie	match_part	277357	277439	17.746801	-	.	ID=1:STRGRTYPT.360.2:exon-5;Name=1:STRGRTYPT.360.2;Parent=1:STRGRTYPT.360.2;Target=1:STRGRTYPT.360.2 4530 4612 +;
tig00000229	StringTie	match_part	291900	293347	8.880876	-	.	ID=1:STRGRTYPT.360.2:exon-6;Name=1:STRGRTYPT.360.2;Parent=1:STRGRTYPT.360.2;Target=1:STRGRTYPT.360.2 4613 6060 +;
tig00000229	StringTie	match_part	312008	312212	12.081951	-	.	ID=1:STRGRTYPT.360.2:exon-7;Name=1:STRGRTYPT.360.2;Parent=1:STRGRTYPT.360.2;Target=1:STRGRTYPT.360.2 6061 6265 +;
tig00000235	StringTie	match	6716	10640	3.153101	-	.	ID=1:STRGRTYPT.361.1;Name=1:STRGRTYPT.361.1;
tig00000235	StringTie	match_part	6716	6854	1.744604	-	.	ID=1:STRGRTYPT.361.1:exon-1;Name=1:STRGRTYPT.361.1;Parent=1:STRGRTYPT.361.1;Target=1:STRGRTYPT.361.1 1 139 +;
tig00000235	StringTie	match_part	10522	10640	4.798319	-	.	ID=1:STRGRTYPT.361.1:exon-2;Name=1:STRGRTYPT.361.1;Parent=1:STRGRTYPT.361.1;Target=1:STRGRTYPT.361.1 140 258 +;
tig00000232	StringTie	match	22784	99803	10.241087	+	.	ID=1:STRGRTYPT.362.1;Name=1:STRGRTYPT.362.1;
tig00000232	StringTie	match_part	22784	22869	3.313430	+	.	ID=1:STRGRTYPT.362.1:exon-1;Name=1:STRGRTYPT.362.1;Parent=1:STRGRTYPT.362.1;Target=1:STRGRTYPT.362.1 1 86 +;
tig00000232	StringTie	match_part	23434	23642	4.589605	+	.	ID=1:STRGRTYPT.362.1:exon-2;Name=1:STRGRTYPT.362.1;Parent=1:STRGRTYPT.362.1;Target=1:STRGRTYPT.362.1 87 295 +;
tig00000232	StringTie	match_part	27582	27700	5.063697	+	.	ID=1:STRGRTYPT.362.1:exon-3;Name=1:STRGRTYPT.362.1;Parent=1:STRGRTYPT.362.1;Target=1:STRGRTYPT.362.1 296 414 +;
tig00000232	StringTie	match_part	34507	34639	9.955827	+	.	ID=1:STRGRTYPT.362.1:exon-4;Name=1:STRGRTYPT.362.1;Parent=1:STRGRTYPT.362.1;Target=1:STRGRTYPT.362.1 415 547 +;
tig00000232	StringTie	match_part	35560	35741	14.384615	+	.	ID=1:STRGRTYPT.362.1:exon-5;Name=1:STRGRTYPT.362.1;Parent=1:STRGRTYPT.362.1;Target=1:STRGRTYPT.362.1 548 729 +;
tig00000232	StringTie	match_part	60535	60748	9.680686	+	.	ID=1:STRGRTYPT.362.1:exon-6;Name=1:STRGRTYPT.362.1;Parent=1:STRGRTYPT.362.1;Target=1:STRGRTYPT.362.1 730 943 +;
tig00000232	StringTie	match_part	73950	74138	11.145503	+	.	ID=1:STRGRTYPT.362.1:exon-7;Name=1:STRGRTYPT.362.1;Parent=1:STRGRTYPT.362.1;Target=1:STRGRTYPT.362.1 944 1132 +;
tig00000232	StringTie	match_part	83024	83242	17.747337	+	.	ID=1:STRGRTYPT.362.1:exon-8;Name=1:STRGRTYPT.362.1;Parent=1:STRGRTYPT.362.1;Target=1:STRGRTYPT.362.1 1133 1351 +;
tig00000232	StringTie	match_part	99684	99803	10.090972	+	.	ID=1:STRGRTYPT.362.1:exon-9;Name=1:STRGRTYPT.362.1;Parent=1:STRGRTYPT.362.1;Target=1:STRGRTYPT.362.1 1352 1471 +;
tig00000235	StringTie	match	150748	189583	208.909790	-	.	ID=1:STRGRTYPT.363.1;Name=1:STRGRTYPT.363.1;
tig00000235	StringTie	match_part	150748	151272	106.702126	-	.	ID=1:STRGRTYPT.363.1:exon-1;Name=1:STRGRTYPT.363.1;Parent=1:STRGRTYPT.363.1;Target=1:STRGRTYPT.363.1 1 525 +;
tig00000235	StringTie	match_part	155168	155223	312.355988	-	.	ID=1:STRGRTYPT.363.1:exon-2;Name=1:STRGRTYPT.363.1;Parent=1:STRGRTYPT.363.1;Target=1:STRGRTYPT.363.1 526 581 +;
tig00000235	StringTie	match_part	157384	157474	209.058060	-	.	ID=1:STRGRTYPT.363.1:exon-3;Name=1:STRGRTYPT.363.1;Parent=1:STRGRTYPT.363.1;Target=1:STRGRTYPT.363.1 582 672 +;
tig00000235	StringTie	match_part	161842	161952	189.340347	-	.	ID=1:STRGRTYPT.363.1:exon-4;Name=1:STRGRTYPT.363.1;Parent=1:STRGRTYPT.363.1;Target=1:STRGRTYPT.363.1 673 783 +;
tig00000235	StringTie	match_part	163524	163688	271.175140	-	.	ID=1:STRGRTYPT.363.1:exon-5;Name=1:STRGRTYPT.363.1;Parent=1:STRGRTYPT.363.1;Target=1:STRGRTYPT.363.1 784 948 +;
tig00000235	StringTie	match_part	165964	166033	392.756653	-	.	ID=1:STRGRTYPT.363.1:exon-6;Name=1:STRGRTYPT.363.1;Parent=1:STRGRTYPT.363.1;Target=1:STRGRTYPT.363.1 949 1018 +;
tig00000235	StringTie	match_part	167126	167230	310.746002	-	.	ID=1:STRGRTYPT.363.1:exon-7;Name=1:STRGRTYPT.363.1;Parent=1:STRGRTYPT.363.1;Target=1:STRGRTYPT.363.1 1019 1123 +;
tig00000235	StringTie	match_part	167787	167854	179.992203	-	.	ID=1:STRGRTYPT.363.1:exon-8;Name=1:STRGRTYPT.363.1;Parent=1:STRGRTYPT.363.1;Target=1:STRGRTYPT.363.1 1124 1191 +;
tig00000235	StringTie	match_part	172709	172777	155.567459	-	.	ID=1:STRGRTYPT.363.1:exon-9;Name=1:STRGRTYPT.363.1;Parent=1:STRGRTYPT.363.1;Target=1:STRGRTYPT.363.1 1192 1260 +;
tig00000235	StringTie	match_part	174640	174778	291.410156	-	.	ID=1:STRGRTYPT.363.1:exon-10;Name=1:STRGRTYPT.363.1;Parent=1:STRGRTYPT.363.1;Target=1:STRGRTYPT.363.1 1261 1399 +;
tig00000235	StringTie	match_part	178645	178727	149.805176	-	.	ID=1:STRGRTYPT.363.1:exon-11;Name=1:STRGRTYPT.363.1;Parent=1:STRGRTYPT.363.1;Target=1:STRGRTYPT.363.1 1400 1482 +;
tig00000235	StringTie	match_part	179927	180018	178.653793	-	.	ID=1:STRGRTYPT.363.1:exon-12;Name=1:STRGRTYPT.363.1;Parent=1:STRGRTYPT.363.1;Target=1:STRGRTYPT.363.1 1483 1574 +;
tig00000235	StringTie	match_part	182530	182602	362.747559	-	.	ID=1:STRGRTYPT.363.1:exon-13;Name=1:STRGRTYPT.363.1;Parent=1:STRGRTYPT.363.1;Target=1:STRGRTYPT.363.1 1575 1647 +;
tig00000235	StringTie	match_part	184597	184702	403.278595	-	.	ID=1:STRGRTYPT.363.1:exon-14;Name=1:STRGRTYPT.363.1;Parent=1:STRGRTYPT.363.1;Target=1:STRGRTYPT.363.1 1648 1753 +;
tig00000235	StringTie	match_part	185216	185268	263.452118	-	.	ID=1:STRGRTYPT.363.1:exon-15;Name=1:STRGRTYPT.363.1;Parent=1:STRGRTYPT.363.1;Target=1:STRGRTYPT.363.1 1754 1806 +;
tig00000235	StringTie	match_part	187518	187565	225.708389	-	.	ID=1:STRGRTYPT.363.1:exon-16;Name=1:STRGRTYPT.363.1;Parent=1:STRGRTYPT.363.1;Target=1:STRGRTYPT.363.1 1807 1854 +;
tig00000235	StringTie	match_part	189448	189583	79.530151	-	.	ID=1:STRGRTYPT.363.1:exon-17;Name=1:STRGRTYPT.363.1;Parent=1:STRGRTYPT.363.1;Target=1:STRGRTYPT.363.1 1855 1990 +;
tig00000235	StringTie	match	295021	300296	11.258170	-	.	ID=1:STRGRTYPT.367.1;Name=1:STRGRTYPT.367.1;
tig00000235	StringTie	match_part	295021	300296	11.258170	-	.	ID=1:STRGRTYPT.367.1:exon-1;Name=1:STRGRTYPT.367.1;Parent=1:STRGRTYPT.367.1;Target=1:STRGRTYPT.367.1 1 5276 +;
tig00000252	StringTie	match	1116	9148	2.814473	-	.	ID=1:STRGRTYPT.370.1;Name=1:STRGRTYPT.370.1;
tig00000252	StringTie	match_part	1116	1297	1.794872	-	.	ID=1:STRGRTYPT.370.1:exon-1;Name=1:STRGRTYPT.370.1;Parent=1:STRGRTYPT.370.1;Target=1:STRGRTYPT.370.1 1 182 +;
tig00000252	StringTie	match_part	4085	4295	3.654028	-	.	ID=1:STRGRTYPT.370.1:exon-2;Name=1:STRGRTYPT.370.1;Parent=1:STRGRTYPT.370.1;Target=1:STRGRTYPT.370.1 183 393 +;
tig00000252	StringTie	match_part	9109	9148	3.025000	-	.	ID=1:STRGRTYPT.370.1:exon-3;Name=1:STRGRTYPT.370.1;Parent=1:STRGRTYPT.370.1;Target=1:STRGRTYPT.370.1 394 433 +;
tig00000246	StringTie	match	834859	920921	5.794357	-	.	ID=1:STRGRTYPT.371.1;Name=1:STRGRTYPT.371.1;
tig00000246	StringTie	match_part	834859	835179	6.548717	-	.	ID=1:STRGRTYPT.371.1:exon-1;Name=1:STRGRTYPT.371.1;Parent=1:STRGRTYPT.371.1;Target=1:STRGRTYPT.371.1 1 321 +;
tig00000246	StringTie	match_part	871362	871493	11.431818	-	.	ID=1:STRGRTYPT.371.1:exon-2;Name=1:STRGRTYPT.371.1;Parent=1:STRGRTYPT.371.1;Target=1:STRGRTYPT.371.1 322 453 +;
tig00000246	StringTie	match_part	876429	876492	2.822917	-	.	ID=1:STRGRTYPT.371.1:exon-3;Name=1:STRGRTYPT.371.1;Parent=1:STRGRTYPT.371.1;Target=1:STRGRTYPT.371.1 454 517 +;
tig00000246	StringTie	match_part	880842	880916	2.956863	-	.	ID=1:STRGRTYPT.371.1:exon-4;Name=1:STRGRTYPT.371.1;Parent=1:STRGRTYPT.371.1;Target=1:STRGRTYPT.371.1 518 592 +;
tig00000246	StringTie	match_part	902817	902883	6.011121	-	.	ID=1:STRGRTYPT.371.1:exon-5;Name=1:STRGRTYPT.371.1;Parent=1:STRGRTYPT.371.1;Target=1:STRGRTYPT.371.1 593 659 +;
tig00000246	StringTie	match_part	917412	917475	4.829545	-	.	ID=1:STRGRTYPT.371.1:exon-6;Name=1:STRGRTYPT.371.1;Parent=1:STRGRTYPT.371.1;Target=1:STRGRTYPT.371.1 660 723 +;
tig00000246	StringTie	match_part	918599	918653	1.570248	-	.	ID=1:STRGRTYPT.371.1:exon-7;Name=1:STRGRTYPT.371.1;Parent=1:STRGRTYPT.371.1;Target=1:STRGRTYPT.371.1 724 778 +;
tig00000246	StringTie	match_part	920861	920921	0.814704	-	.	ID=1:STRGRTYPT.371.1:exon-8;Name=1:STRGRTYPT.371.1;Parent=1:STRGRTYPT.371.1;Target=1:STRGRTYPT.371.1 779 839 +;
tig00000252	StringTie	match	35842	72931	24.896929	-	.	ID=1:STRGRTYPT.372.1;Name=1:STRGRTYPT.372.1;
tig00000252	StringTie	match_part	35842	41028	24.402565	-	.	ID=1:STRGRTYPT.372.1:exon-1;Name=1:STRGRTYPT.372.1;Parent=1:STRGRTYPT.372.1;Target=1:STRGRTYPT.372.1 1 5187 +;
tig00000252	StringTie	match_part	42297	42391	29.666719	-	.	ID=1:STRGRTYPT.372.1:exon-2;Name=1:STRGRTYPT.372.1;Parent=1:STRGRTYPT.372.1;Target=1:STRGRTYPT.372.1 5188 5282 +;
tig00000252	StringTie	match_part	44921	45034	46.501629	-	.	ID=1:STRGRTYPT.372.1:exon-3;Name=1:STRGRTYPT.372.1;Parent=1:STRGRTYPT.372.1;Target=1:STRGRTYPT.372.1 5283 5396 +;
tig00000252	StringTie	match_part	47002	47101	38.331688	-	.	ID=1:STRGRTYPT.372.1:exon-4;Name=1:STRGRTYPT.372.1;Parent=1:STRGRTYPT.372.1;Target=1:STRGRTYPT.372.1 5397 5496 +;
tig00000252	StringTie	match_part	55470	55649	29.643669	-	.	ID=1:STRGRTYPT.372.1:exon-5;Name=1:STRGRTYPT.372.1;Parent=1:STRGRTYPT.372.1;Target=1:STRGRTYPT.372.1 5497 5676 +;
tig00000252	StringTie	match_part	56168	56376	31.136959	-	.	ID=1:STRGRTYPT.372.1:exon-6;Name=1:STRGRTYPT.372.1;Parent=1:STRGRTYPT.372.1;Target=1:STRGRTYPT.372.1 5677 5885 +;
tig00000252	StringTie	match_part	58599	58868	23.099674	-	.	ID=1:STRGRTYPT.372.1:exon-7;Name=1:STRGRTYPT.372.1;Parent=1:STRGRTYPT.372.1;Target=1:STRGRTYPT.372.1 5886 6155 +;
tig00000252	StringTie	match_part	61242	61400	14.782853	-	.	ID=1:STRGRTYPT.372.1:exon-8;Name=1:STRGRTYPT.372.1;Parent=1:STRGRTYPT.372.1;Target=1:STRGRTYPT.372.1 6156 6314 +;
tig00000252	StringTie	match_part	62645	62734	17.713581	-	.	ID=1:STRGRTYPT.372.1:exon-9;Name=1:STRGRTYPT.372.1;Parent=1:STRGRTYPT.372.1;Target=1:STRGRTYPT.372.1 6315 6404 +;
tig00000252	StringTie	match_part	65509	65736	29.261209	-	.	ID=1:STRGRTYPT.372.1:exon-10;Name=1:STRGRTYPT.372.1;Parent=1:STRGRTYPT.372.1;Target=1:STRGRTYPT.372.1 6405 6632 +;
tig00000252	StringTie	match_part	72780	72931	10.270309	-	.	ID=1:STRGRTYPT.372.1:exon-11;Name=1:STRGRTYPT.372.1;Parent=1:STRGRTYPT.372.1;Target=1:STRGRTYPT.372.1 6633 6784 +;
tig00000252	StringTie	match	91036	94185	35.054180	-	.	ID=1:STRGRTYPT.373.1;Name=1:STRGRTYPT.373.1;
tig00000252	StringTie	match_part	91036	91389	38.541153	-	.	ID=1:STRGRTYPT.373.1:exon-1;Name=1:STRGRTYPT.373.1;Parent=1:STRGRTYPT.373.1;Target=1:STRGRTYPT.373.1 1 354 +;
tig00000252	StringTie	match_part	92569	92610	51.757923	-	.	ID=1:STRGRTYPT.373.1:exon-2;Name=1:STRGRTYPT.373.1;Parent=1:STRGRTYPT.373.1;Target=1:STRGRTYPT.373.1 355 396 +;
tig00000252	StringTie	match_part	93695	94185	30.732454	-	.	ID=1:STRGRTYPT.373.1:exon-3;Name=1:STRGRTYPT.373.1;Parent=1:STRGRTYPT.373.1;Target=1:STRGRTYPT.373.1 397 887 +;
tig00000252	StringTie	match	91036	94185	8.834723	-	.	ID=1:STRGRTYPT.373.2;Name=1:STRGRTYPT.373.2;
tig00000252	StringTie	match_part	91036	91389	4.940809	-	.	ID=1:STRGRTYPT.373.2:exon-1;Name=1:STRGRTYPT.373.2;Parent=1:STRGRTYPT.373.2;Target=1:STRGRTYPT.373.2 1 354 +;
tig00000252	StringTie	match_part	92569	94185	9.687193	-	.	ID=1:STRGRTYPT.373.2:exon-2;Name=1:STRGRTYPT.373.2;Parent=1:STRGRTYPT.373.2;Target=1:STRGRTYPT.373.2 355 1971 +;
tig00000252	StringTie	match	183990	230522	22.272808	-	.	ID=1:STRGRTYPT.374.1;Name=1:STRGRTYPT.374.1;
tig00000252	StringTie	match_part	183990	187228	20.837597	-	.	ID=1:STRGRTYPT.374.1:exon-1;Name=1:STRGRTYPT.374.1;Parent=1:STRGRTYPT.374.1;Target=1:STRGRTYPT.374.1 1 3239 +;
tig00000252	StringTie	match_part	191199	191403	22.411835	-	.	ID=1:STRGRTYPT.374.1:exon-2;Name=1:STRGRTYPT.374.1;Parent=1:STRGRTYPT.374.1;Target=1:STRGRTYPT.374.1 3240 3444 +;
tig00000252	StringTie	match_part	196351	196434	28.409285	-	.	ID=1:STRGRTYPT.374.1:exon-3;Name=1:STRGRTYPT.374.1;Parent=1:STRGRTYPT.374.1;Target=1:STRGRTYPT.374.1 3445 3528 +;
tig00000252	StringTie	match_part	197014	197118	27.008421	-	.	ID=1:STRGRTYPT.374.1:exon-4;Name=1:STRGRTYPT.374.1;Parent=1:STRGRTYPT.374.1;Target=1:STRGRTYPT.374.1 3529 3633 +;
tig00000252	StringTie	match_part	197697	197885	43.188408	-	.	ID=1:STRGRTYPT.374.1:exon-5;Name=1:STRGRTYPT.374.1;Parent=1:STRGRTYPT.374.1;Target=1:STRGRTYPT.374.1 3634 3822 +;
tig00000252	StringTie	match_part	199597	199704	26.302835	-	.	ID=1:STRGRTYPT.374.1:exon-6;Name=1:STRGRTYPT.374.1;Parent=1:STRGRTYPT.374.1;Target=1:STRGRTYPT.374.1 3823 3930 +;
tig00000252	StringTie	match_part	200463	200520	32.297966	-	.	ID=1:STRGRTYPT.374.1:exon-7;Name=1:STRGRTYPT.374.1;Parent=1:STRGRTYPT.374.1;Target=1:STRGRTYPT.374.1 3931 3988 +;
tig00000252	StringTie	match_part	202347	202432	31.770472	-	.	ID=1:STRGRTYPT.374.1:exon-8;Name=1:STRGRTYPT.374.1;Parent=1:STRGRTYPT.374.1;Target=1:STRGRTYPT.374.1 3989 4074 +;
tig00000252	StringTie	match_part	203124	203234	17.252880	-	.	ID=1:STRGRTYPT.374.1:exon-9;Name=1:STRGRTYPT.374.1;Parent=1:STRGRTYPT.374.1;Target=1:STRGRTYPT.374.1 4075 4185 +;
tig00000252	StringTie	match_part	212127	212347	14.815234	-	.	ID=1:STRGRTYPT.374.1:exon-10;Name=1:STRGRTYPT.374.1;Parent=1:STRGRTYPT.374.1;Target=1:STRGRTYPT.374.1 4186 4406 +;
tig00000252	StringTie	match_part	213240	213348	15.200688	-	.	ID=1:STRGRTYPT.374.1:exon-11;Name=1:STRGRTYPT.374.1;Parent=1:STRGRTYPT.374.1;Target=1:STRGRTYPT.374.1 4407 4515 +;
tig00000252	StringTie	match_part	214442	214617	33.181820	-	.	ID=1:STRGRTYPT.374.1:exon-12;Name=1:STRGRTYPT.374.1;Parent=1:STRGRTYPT.374.1;Target=1:STRGRTYPT.374.1 4516 4691 +;
tig00000252	StringTie	match_part	215703	215860	22.172998	-	.	ID=1:STRGRTYPT.374.1:exon-13;Name=1:STRGRTYPT.374.1;Parent=1:STRGRTYPT.374.1;Target=1:STRGRTYPT.374.1 4692 4849 +;
tig00000252	StringTie	match_part	220762	220882	19.862261	-	.	ID=1:STRGRTYPT.374.1:exon-14;Name=1:STRGRTYPT.374.1;Parent=1:STRGRTYPT.374.1;Target=1:STRGRTYPT.374.1 4850 4970 +;
tig00000252	StringTie	match_part	222975	223073	19.750843	-	.	ID=1:STRGRTYPT.374.1:exon-15;Name=1:STRGRTYPT.374.1;Parent=1:STRGRTYPT.374.1;Target=1:STRGRTYPT.374.1 4971 5069 +;
tig00000252	StringTie	match_part	224615	224739	13.058825	-	.	ID=1:STRGRTYPT.374.1:exon-16;Name=1:STRGRTYPT.374.1;Parent=1:STRGRTYPT.374.1;Target=1:STRGRTYPT.374.1 5070 5194 +;
tig00000252	StringTie	match_part	226257	226302	20.038366	-	.	ID=1:STRGRTYPT.374.1:exon-17;Name=1:STRGRTYPT.374.1;Parent=1:STRGRTYPT.374.1;Target=1:STRGRTYPT.374.1 5195 5240 +;
tig00000252	StringTie	match_part	228259	228438	27.441051	-	.	ID=1:STRGRTYPT.374.1:exon-18;Name=1:STRGRTYPT.374.1;Parent=1:STRGRTYPT.374.1;Target=1:STRGRTYPT.374.1 5241 5420 +;
tig00000252	StringTie	match_part	230376	230522	20.619860	-	.	ID=1:STRGRTYPT.374.1:exon-19;Name=1:STRGRTYPT.374.1;Parent=1:STRGRTYPT.374.1;Target=1:STRGRTYPT.374.1 5421 5567 +;
tig00000252	StringTie	match	183990	230522	3.953593	-	.	ID=1:STRGRTYPT.374.2;Name=1:STRGRTYPT.374.2;
tig00000252	StringTie	match_part	183990	187228	3.557253	-	.	ID=1:STRGRTYPT.374.2:exon-1;Name=1:STRGRTYPT.374.2;Parent=1:STRGRTYPT.374.2;Target=1:STRGRTYPT.374.2 1 3239 +;
tig00000252	StringTie	match_part	191199	191403	3.825996	-	.	ID=1:STRGRTYPT.374.2:exon-2;Name=1:STRGRTYPT.374.2;Parent=1:STRGRTYPT.374.2;Target=1:STRGRTYPT.374.2 3240 3444 +;
tig00000252	StringTie	match_part	196351	196434	4.849840	-	.	ID=1:STRGRTYPT.374.2:exon-3;Name=1:STRGRTYPT.374.2;Parent=1:STRGRTYPT.374.2;Target=1:STRGRTYPT.374.2 3445 3528 +;
tig00000252	StringTie	match_part	197014	197118	4.610693	-	.	ID=1:STRGRTYPT.374.2:exon-4;Name=1:STRGRTYPT.374.2;Parent=1:STRGRTYPT.374.2;Target=1:STRGRTYPT.374.2 3529 3633 +;
tig00000252	StringTie	match_part	197697	197885	7.372830	-	.	ID=1:STRGRTYPT.374.2:exon-5;Name=1:STRGRTYPT.374.2;Parent=1:STRGRTYPT.374.2;Target=1:STRGRTYPT.374.2 3634 3822 +;
tig00000252	StringTie	match_part	199597	199704	4.509057	-	.	ID=1:STRGRTYPT.374.2:exon-6;Name=1:STRGRTYPT.374.2;Parent=1:STRGRTYPT.374.2;Target=1:STRGRTYPT.374.2 3823 3930 +;
tig00000252	StringTie	match_part	200463	200520	5.536794	-	.	ID=1:STRGRTYPT.374.2:exon-7;Name=1:STRGRTYPT.374.2;Parent=1:STRGRTYPT.374.2;Target=1:STRGRTYPT.374.2 3931 3988 +;
tig00000252	StringTie	match_part	202347	202432	5.446365	-	.	ID=1:STRGRTYPT.374.2:exon-8;Name=1:STRGRTYPT.374.2;Parent=1:STRGRTYPT.374.2;Target=1:STRGRTYPT.374.2 3989 4074 +;
tig00000252	StringTie	match_part	203124	203231	3.014660	-	.	ID=1:STRGRTYPT.374.2:exon-9;Name=1:STRGRTYPT.374.2;Parent=1:STRGRTYPT.374.2;Target=1:STRGRTYPT.374.2 4075 4182 +;
tig00000252	StringTie	match_part	212127	212347	2.963046	-	.	ID=1:STRGRTYPT.374.2:exon-10;Name=1:STRGRTYPT.374.2;Parent=1:STRGRTYPT.374.2;Target=1:STRGRTYPT.374.2 4183 4403 +;
tig00000252	StringTie	match_part	213240	213348	3.040137	-	.	ID=1:STRGRTYPT.374.2:exon-11;Name=1:STRGRTYPT.374.2;Parent=1:STRGRTYPT.374.2;Target=1:STRGRTYPT.374.2 4404 4512 +;
tig00000252	StringTie	match_part	214442	214617	6.636364	-	.	ID=1:STRGRTYPT.374.2:exon-12;Name=1:STRGRTYPT.374.2;Parent=1:STRGRTYPT.374.2;Target=1:STRGRTYPT.374.2 4513 4688 +;
tig00000252	StringTie	match_part	215703	215860	4.434599	-	.	ID=1:STRGRTYPT.374.2:exon-13;Name=1:STRGRTYPT.374.2;Parent=1:STRGRTYPT.374.2;Target=1:STRGRTYPT.374.2 4689 4846 +;
tig00000252	StringTie	match_part	220762	220882	3.972451	-	.	ID=1:STRGRTYPT.374.2:exon-14;Name=1:STRGRTYPT.374.2;Parent=1:STRGRTYPT.374.2;Target=1:STRGRTYPT.374.2 4847 4967 +;
tig00000252	StringTie	match_part	222975	223073	3.950168	-	.	ID=1:STRGRTYPT.374.2:exon-15;Name=1:STRGRTYPT.374.2;Parent=1:STRGRTYPT.374.2;Target=1:STRGRTYPT.374.2 4968 5066 +;
tig00000252	StringTie	match_part	224615	224739	2.611765	-	.	ID=1:STRGRTYPT.374.2:exon-16;Name=1:STRGRTYPT.374.2;Parent=1:STRGRTYPT.374.2;Target=1:STRGRTYPT.374.2 5067 5191 +;
tig00000252	StringTie	match_part	226257	226302	4.007672	-	.	ID=1:STRGRTYPT.374.2:exon-17;Name=1:STRGRTYPT.374.2;Parent=1:STRGRTYPT.374.2;Target=1:STRGRTYPT.374.2 5192 5237 +;
tig00000252	StringTie	match_part	228259	228438	5.393576	-	.	ID=1:STRGRTYPT.374.2:exon-18;Name=1:STRGRTYPT.374.2;Parent=1:STRGRTYPT.374.2;Target=1:STRGRTYPT.374.2 5238 5417 +;
[truncated: 212,764 more rows]
